# Supplementary material for: An Integrative Transcriptomic and Metabolomic Analysis of Red Pitaya (Hylocereus polyrhizus) Seedlings in Response to Heat Stress
Source: Genes (Basel). 2021 Oct 27;12(11):1714. doi: 10.3390/genes12111714 (PMC8625689; doi:10.3390/genes12111714)
Supplement: Supplementary file 1 [file genes-12-01714-s001.zip]

Archive with 12 entries (12 files):
- FigureS1 RNA-Seq dataset validation by using qRT-PCR.tif
- FigureS2 GO classifications of DEGs using the PANTHER database.tif
- Table S1 Dragon_fruit_rnaseq_count_heat_stress 0,24,72_.xlsx
- Table S10 Primers used in this study.pdf
- Table S2. Dragon_fruit_trinity_combined_v2_fasta_cap_contigs_uniprot_annotation.xlsx
- Table S3 Dragon_fruit_trinity_combined_v2_fasta_cap_contigs_blastn.xlsx
- Table S4 CDS amplification and sequencing results for confirm the sequence assembly.pdf
- Table S5 DEGs genes annotation.xlsx
- Table S6 All DEGS pathway in KEGG KAAS-2.xlsx
- Table S7 All DEGS pathway in KEGG-2 .xlsx
- Table S8 N0_vs_N24 metabolites in this study.xlsx
- Table S9 Integrated analysis between differentially accumulated metabolites and DEGs.xlsx
