# Supplementary material for: An Integrative Transcriptomic and Metabolomic Analysis of Red Pitaya (Hylocereus polyrhizus) Seedlings in Response to Heat Stress
Source: Genes (Basel). 2021 Oct 27;12(11):1714. doi: 10.3390/genes12111714 (PMC8625689; doi:10.3390/genes12111714)
Supplement: Supplementary file 1 [file genes-12-01714-s001.zip › Table S1 Dragon_fruit_rnaseq_count_heat_stress 0,24,72_.xlsx]

## Sheet: dragon_fruit_rnaseq_count_heat_
	s0h-1.sort.bam	s0h-2.sort.bam	s0h-3.sort.bam	s24h-1.sort.bam	s24h-2.sort.bam	s24h-3.sort.bam	s72h-1.sort.bam	s72h-2.sort.bam	s72h-3.sort.bam
Contig1	0	4	0	0	3	2	2	2	0
Contig2	17	6	19	2	0	0	0	0	0
Contig3	0	3	1	2	0	2	0	6	7
Contig4	6	23	20	9	15	23	32	6	19
Contig5	55	86	95	64	53	42	60	41	51
Contig6	0	0	0	2	1	2	14	2	5
Contig7	0	2	0	0	0	0	6	0	0
Contig8	36	58	12	26	63	31	50	18	26
Contig9	784	1238	829	534	554	571	879	490	816
Contig10	2	5	0	2	1	2	7	0	0
Contig11	0	3	0	0	0	1	2	0	2
Contig12	5	2	2	7	9	2	7	6	1
Contig13	5	0	4	4	2	4	0	2	4
Contig14	0	0	1	0	0	7	6	0	8
Contig15	10	0	2	4	0	2	6	0	0
Contig16	13	20	11	11	14	17	20	6	8
Contig17	20	63	33	75	34	47	47	28	30
Contig18	2	0	0	0	0	2	2	0	8
Contig19	0	0	3	12	2	0	0	0	4
Contig20	0	0	0	2	0	0	0	0	1
Contig21	3	8	1	5	2	5	14	4	1
Contig22	13	2	5	11	17	13	30	2	0
Contig23	7	3	5	10	4	8	10	0	1
Contig24	0	2	2	0	0	0	5	2	0
Contig25	4	12	5	5	1	3	2	4	0
Contig26	2	0	0	4	1	2	4	2	2
Contig27	2	13	2	1	0	2	0	0	0
Contig28	9	10	3	4	4	0	2	0	4
Contig29	0	0	0	4	0	2	0	0	0
Contig30	3	2	3	0	1	4	5	0	0
Contig31	168	310	224	281	271	253	421	163	224
Contig32	3	4	6	4	2	4	10	2	10
Contig33	0	8	0	6	5	4	8	0	2
Contig34	0	0	0	0	0	0	0	0	0
Contig35	2	8	10	3	6	7	6	6	4
Contig36	6	5	2	15	8	2	22	10	0
Contig37	0	0	0	4	0	0	0	0	0
Contig38	11	3	5	0	0	0	0	0	0
Contig39	4	2	2	2	0	0	0	0	0
Contig40	299	8	158	156	72	84	361	152	148
Contig41	2	3	1	8	0	3	1	2	1
Contig42	20	8	6	10	27	64	27	10	8
Contig43	4	0	9	7	0	0	2	2	3
Contig44	8	49	7	64	30	22	48	4	14
Contig45	0	0	0	1	0	4	0	0	0
Contig46	1	1	1	0	0	0	0	0	2
Contig47	4	4	0	2	0	0	0	0	4
Contig48	0	12	0	10	9	0	2	2	0
Contig49	2	4	2	4	14	8	40	4	1
Contig50	2	3	1	8	4	3	7	0	2
Contig51	0	0	0	4	0	5	4	0	4
Contig52	23	12	8	110	50	66	77	16	17
Contig53	263	155	442	182	344	581	450	301	591
Contig54	3	0	2	0	0	6	0	0	0
Contig55	893	1174	803	1171	903	868	1354	606	778
Contig56	7	6	18	18	3	4	21	6	8
Contig57	9	9	3	4	2	3	10	4	0
Contig58	4	6	6	6	2	1	8	0	3
Contig59	10	27	16	62	34	36	39	12	4
Contig60	0	0	5	25	2	13	4	0	2
Contig61	9	12	9	11	14	5	22	8	4
Contig62	17	17	8	22	18	7	14	4	14
Contig63	2	2	0	2	0	0	2	0	3
Contig64	4	7	1	6	2	4	2	2	7
Contig65	6	8	2	1	0	0	2	0	2
Contig66	24	13	10	24	4	9	14	14	13
Contig67	23	8	18	8	0	13	22	0	11
Contig68	5	9	17	20	7	2	15	10	6
Contig69	27	36	52	40	31	38	50	26	45
Contig70	29	35	35	66	25	42	42	18	23
Contig71	25	18	10	21	19	44	17	2	8
Contig72	0	2	14	0	14	12	8	0	14
Contig73	0	0	0	2	0	0	0	0	0
Contig74	10	35	4	10	4	11	12	6	7
Contig75	6	9	7	27	6	4	10	2	3
Contig76	655	1783	687	870	853	433	969	393	464
Contig77	12	8	7	27	8	14	12	2	5
Contig78	47	43	29	48	47	84	124	49	73
Contig79	6	20	12	22	33	21	23	8	17
Contig80	2	0	10	4	0	11	13	2	2
Contig81	1	18	6	7	6	3	2	0	10
Contig82	12	18	5	7	17	4	13	4	10
Contig83	7	23	0	27	4	19	15	6	8
Contig84	0	0	12	24	40	38	25	10	20
Contig85	0	2	0	7	0	0	0	0	0
Contig86	5	10	1	2	6	0	11	0	1
Contig87	2	5	8	9	3	9	1	12	8
Contig88	0	0	5	0	0	5	0	0	0
Contig89	0	0	0	1	0	2	2	2	0
Contig90	0	0	0	0	0	0	1	0	2
Contig91	0	7	2	12	1	15	13	0	12
Contig92	0	2	0	4	6	3	3	0	0
Contig93	1	0	0	0	0	2	1	0	0
Contig94	10	18	4	11	0	0	0	0	2
Contig95	7	5	4	1	2	0	2	2	0
Contig96	14	33	22	26	24	14	46	10	16
Contig97	27	37	34	132	62	172	107	32	39
Contig98	2	3	1	11	4	2	4	0	3
Contig99	8	4	6	3	3	0	7	2	1
Contig100	2	2	2	0	2	2	1	4	1
Contig101	6	0	2	2	9	11	30	8	27
Contig102	2	0	5	2	0	0	3	0	0
Contig103	36	0	20	7	4	9	76	10	50
Contig104	1	0	1	4	0	3	0	0	0
Contig105	16	41	16	12	10	20	21	10	10
Contig106	4	6	11	5	2	9	12	14	6
Contig107	0	0	0	0	0	0	5	0	0
Contig108	22	22	22	13	16	13	20	20	12
Contig109	177	235	145	236	216	221	345	104	171
Contig110	0	3	2	1	2	1	16	2	1
Contig111	2	0	4	0	2	0	5	0	4
Contig112	0	4	2	0	8	2	2	0	4
Contig113	4	0	0	0	0	0	2	4	0
Contig114	3	0	3	18	5	5	8	4	7
Contig115	14	53	7	83	77	41	75	44	72
Contig116	5	3	20	15	9	17	25	8	38
Contig117	0	6	0	134	113	0	2	10	2
Contig118	6	2	3	4	2	7	1	4	0
Contig119	25	13	60	24	22	22	23	23	51
Contig120	28	2	12	1	4	4	2	0	11
Contig121	8	4	1	4	3	6	8	2	0
Contig122	13	21	21	8	18	18	25	8	18
Contig123	6	3	0	2	4	6	4	0	2
Contig124	13	11	4	8	3	0	12	0	5
Contig125	8	1	12	29	3	4	5	4	4
Contig126	4	3	12	9	2	4	4	6	4
Contig127	1	0	0	3	0	3	0	0	0
Contig128	7	0	0	0	0	0	0	0	0
Contig129	2	0	1	4	10	4	6	6	1
Contig130	0	3	0	0	0	0	2	0	0
Contig131	4	3	0	3	1	5	5	2	6
Contig132	10	11	15	9	7	6	8	6	4
Contig133	474	487	504	858	731	721	1020	474	498
Contig134	2	1	7	15	8	7	3	2	10
Contig135	0	5	0	13	3	1	0	4	5
Contig136	8	3	5	4	14	2	4	6	1
Contig137	55	3	86	0	4	17	20	4	3
Contig138	31	53	35	74	51	62	79	20	36
Contig139	11	10	3	10	14	9	8	8	15
Contig140	8	7	9	19	9	7	10	2	7
Contig141	0	3	0	9	0	3	5	4	0
Contig142	0	0	1	4	0	1	0	0	0
Contig143	2	0	4	0	0	0	2	0	0
Contig144	8	4	2	7	11	4	6	6	0
Contig145	0	0	0	4	4	0	2	0	0
Contig146	2	3	4	6	8	8	3	0	5
Contig147	4	0	10	10	9	3	22	4	4
Contig148	37	4	31	4	4	20	22	8	11
Contig149	38	35	34	61	27	40	78	28	47
Contig150	0	4	5	9	0	4	8	0	7
Contig151	16	5	14	10	5	20	24	4	16
Contig152	238	373	304	555	676	591	631	286	367
Contig153	2	0	0	2	6	0	2	0	0
Contig154	16	12	3	22	7	7	22	10	13
Contig155	5	5	5	15	17	12	6	2	1
Contig156	0	0	0	2	6	0	0	0	0
Contig157	0	1	6	11	3	0	14	4	1
Contig158	0	0	0	0	0	0	3	2	0
Contig159	8	0	2	4	6	13	7	4	8
Contig160	0	0	0	2	2	0	4	2	2
Contig161	14	0	10	14	2	37	5	8	14
Contig162	60	66	75	19	16	49	92	29	58
Contig163	33	107	29	98	38	16	45	14	40
Contig164	13	35	7	60	29	21	29	12	10
Contig165	2	1	2	0	0	4	3	0	10
Contig166	2	5	0	6	5	2	0	2	1
Contig167	0	0	0	0	0	0	2	0	0
Contig168	10	4	2	11	7	6	13	2	2
Contig169	153	171	175	247	227	241	195	87	121
Contig170	0	5	1	4	0	2	8	0	0
Contig171	21	14	23	3	7	15	13	10	25
Contig172	0	4	1	0	0	0	2	2	5
Contig173	0	0	0	0	0	2	4	0	0
Contig174	13	0	0	0	0	1	8	0	0
Contig175	0	0	1	2	1	0	1	0	0
Contig176	309	321	327	354	367	354	441	228	352
Contig177	7	3	1	0	0	0	0	4	0
Contig178	13	6	10	7	10	12	9	4	5
Contig179	5	10	10	12	23	12	19	6	18
Contig180	30	42	39	59	40	32	33	12	29
Contig181	0	0	0	0	4	2	10	2	2
Contig182	3	4	2	10	7	4	3	2	8
Contig183	2	7	0	6	4	0	3	4	4
Contig184	1	0	0	0	0	1	2	0	0
Contig185	0	0	0	1	1	9	5	4	3
Contig186	0	0	1	0	0	0	12	2	10
Contig187	18	6	6	63	35	23	14	14	18
Contig188	124	184	94	114	159	161	150	96	60
Contig189	1063	918	4601	1513	2229	1474	3531	1910	3269
Contig190	84	194	27	356	34	112	182	25	120
Contig191	5	85	3	20	23	0	23	12	26
Contig192	0	1	1	4	1	4	2	2	1
Contig193	15	25	17	50	12	11	18	10	6
Contig194	0	4	0	5	4	0	8	0	0
Contig195	4	6	9	7	6	15	11	4	4
Contig196	2	0	0	1	3	2	0	0	2
Contig197	0	1	2	13	2	4	3	0	0
Contig198	2	0	0	7	0	0	4	0	0
Contig199	6	0	2	1	3	0	0	2	0
Contig200	0	0	0	6	0	5	8	2	2
Contig201	0	8	2	16	13	3	25	8	4
Contig202	27	7	0	0	4	1	6	0	0
Contig203	0	2	2	1	3	0	1	0	0
Contig204	50	99	102	111	110	92	98	52	94
Contig205	6	4	2	2	10	5	11	8	8
Contig206	0	0	0	6	0	4	10	0	1
Contig207	0	3	0	0	2	2	7	0	0
Contig208	4	7	6	3	0	0	5	0	2
Contig209	6	1	3	8	1	1	0	0	0
Contig210	7	9	1	17	37	14	42	10	18
Contig211	46	91	62	119	204	174	153	103	114
Contig212	1	1	0	1	1	3	9	4	6
Contig213	13	17	18	62	38	80	79	36	19
Contig214	11	16	22	68	32	79	32	8	2
Contig215	2	0	17	22	10	11	52	103	59
Contig216	4	0	0	0	0	0	1	0	0
Contig217	0	0	5	1	4	0	2	0	0
Contig218	9	2	2	2	6	0	1	0	4
Contig219	0	0	6	4	0	0	4	0	0
Contig220	900	1989	1525	1678	910	1181	1772	898	1492
Contig221	17	31	9	41	13	23	43	14	16
Contig222	76	87	80	80	56	57	85	40	79
Contig223	336	102	436	214	97	182	260	104	242
Contig224	4	7	8	8	6	10	9	6	4
Contig225	11	18	13	18	3	0	38	0	6
Contig226	6	8	3	9	12	5	16	2	11
Contig227	6	0	0	5	8	2	0	4	2
Contig228	263	137	192	347	219	275	396	112	198
Contig229	3	5	2	0	0	0	2	0	0
Contig230	11	40	34	67	45	36	48	20	25
Contig231	64	1500	29	332	49	41	300	36	10
Contig232	9	0	1	12	4	12	2	2	0
Contig233	1917	2304	1415	3338	1727	1690	2586	700	968
Contig234	0	1	0	0	0	0	3	0	0
Contig235	4	2	2	0	1	3	0	0	2
Contig236	0	6	0	4	3	0	4	6	2
Contig237	0	0	0	6	4	7	0	0	6
Contig238	22	14	18	21	11	16	35	24	16
Contig239	2	0	1	0	3	2	0	0	0
Contig240	2	4	2	15	4	0	3	0	1
Contig241	0	6	0	6	0	0	0	4	8
Contig242	1	0	3	0	4	0	2	2	2
Contig243	6	4	0	1	2	6	11	2	2
Contig244	4	5	1	16	7	6	25	4	0
Contig245	58	107	50	77	37	45	52	18	25
Contig246	5	0	11	6	10	19	2	0	29
Contig247	16	12	11	30	18	23	32	16	28
Contig248	6	3	2	7	4	3	4	0	0
Contig249	153	183	235	473	471	482	656	378	549
Contig250	26	13	10	26	15	14	27	2	11
Contig251	5	6	13	13	19	13	11	8	3
Contig252	25	15	15	19	5	8	71	12	24
Contig253	6	0	0	0	0	0	9	2	2
Contig254	0	2	10	2	0	4	4	0	0
Contig255	3	10	13	5	3	3	3	10	0
Contig256	23	0	10	6	12	5	33	4	19
Contig257	53	55	18	83	39	22	117	12	81
Contig258	14	2	0	9	4	7	20	12	12
Contig259	4	0	0	0	0	0	0	0	1
Contig260	0	2	2	10	7	22	4	6	2
Contig261	6	7	2	4	8	13	2	0	2
Contig262	4	0	1	3	2	0	4	0	0
Contig263	0	0	2	1	0	1	0	0	2
Contig264	612	641	449	1136	996	878	1390	450	531
Contig265	2	0	0	0	0	0	2	0	0
Contig266	184	102	221	190	173	114	277	120	289
Contig267	0	6	2	2	0	1	0	0	0
Contig268	23	6	35	46	0	25	52	7	20
Contig269	4	2	0	8	2	4	2	2	6
Contig270	6	4	2	8	10	17	4	0	0
Contig271	42	30	31	33	13	37	29	16	17
Contig272	0	0	0	0	4	2	2	0	10
Contig273	64	47	62	35	31	32	64	12	24
Contig274	23	21	17	42	43	34	39	18	21
Contig275	2	12	7	6	2	6	8	0	0
Contig276	49	135	62	110	52	0	165	0	89
Contig277	3	4	3	6	2	4	4	1	6
Contig278	0	0	0	6	0	11	4	0	9
Contig279	175	218	208	258	215	203	337	154	183
Contig280	29	28	49	46	31	66	68	36	70
Contig281	0	9	21	44	0	65	64	28	0
Contig282	0	2	4	2	0	3	0	0	0
Contig283	3	3	4	3	2	0	3	2	6
Contig284	0	0	2	2	0	0	4	0	0
Contig285	0	0	9	2	2	14	13	2	14
Contig286	2	3	2	3	6	0	3	0	2
Contig287	2	3	8	0	6	3	0	2	4
Contig288	58	30	19	61	19	38	32	19	23
Contig289	60	65	37	194	84	93	129	28	63
Contig290	6	2	0	4	2	6	8	4	0
Contig291	0	14	12	11	2	7	16	4	0
Contig292	1532	2482	2293	6758	7090	7785	6087	5066	6516
Contig293	0	0	1	1	0	0	0	0	0
Contig294	10	1	8	4	4	4	12	0	2
Contig295	2	0	6	0	0	2	4	2	0
Contig296	6	0	4	1	0	1	1	4	0
Contig297	0	0	0	1	4	2	8	0	0
Contig298	6	0	3	0	1	4	0	0	0
Contig299	0	0	0	0	0	0	0	0	2
Contig300	406	386	497	433	376	320	616	254	539
Contig301	4	8	8	6	10	14	10	2	10
Contig302	0	3	10	14	12	20	20	10	13
Contig303	2	1	0	0	5	8	24	4	4
Contig304	10	8	4	15	14	7	8	0	8
Contig305	2	6	4	5	1	7	10	0	0
Contig306	629	529	711	514	390	517	729	271	622
Contig307	2	5	3	18	8	9	10	0	4
Contig308	2	0	0	2	2	0	20	4	4
Contig309	0	4	2	4	15	5	0	2	4
Contig310	0	0	0	6	0	0	0	4	4
Contig311	4	10	7	6	10	11	0	0	0
Contig312	12	49	25	26	10	25	16	6	15
Contig313	0	5	4	3	2	4	9	2	8
Contig314	0	0	0	2	2	0	4	0	2
Contig315	7	13	6	6	6	12	2	2	2
Contig316	0	1	0	0	0	0	0	0	0
Contig317	4	8	12	16	17	21	24	6	7
Contig318	227	202	200	177	115	149	298	114	214
Contig319	2	2	0	0	0	2	0	0	0
Contig320	6	8	9	5	5	12	11	0	4
Contig321	6	6	8	0	0	4	3	0	3
Contig322	0	0	2	3	1	12	3	0	6
Contig323	22	13	2	61	35	29	22	24	4
Contig324	16	8	2	10	5	9	10	0	6
Contig325	6	4	2	8	1	5	0	0	0
Contig326	1462	1725	1675	1084	1920	1595	2337	1554	2255
Contig327	0	0	1	2	0	0	0	0	0
Contig328	0	0	0	2	0	1	0	0	0
Contig329	0	3	2	2	0	4	0	4	2
Contig330	12	4	12	6	15	11	22	4	7
Contig331	7	2	0	7	2	1	10	0	0
Contig332	3	12	1	13	4	8	2	8	4
Contig333	0	2	0	0	2	0	2	0	0
Contig334	1309	2976	1411	4760	3024	3218	3750	1650	1967
Contig335	59	46	24	91	54	62	72	22	44
Contig336	8	0	4	10	1	5	1	2	12
Contig337	4	0	4	0	0	0	11	4	6
Contig338	0	2	4	5	2	0	0	0	0
Contig339	1	0	4	0	0	0	6	0	0
Contig340	0	0	0	0	0	0	2	0	0
Contig341	8	17	2	13	5	17	15	2	1
Contig342	16	13	15	10	22	18	10	4	6
Contig343	21	30	10	20	13	6	29	2	2
Contig344	54	43	28	86	64	61	66	38	25
Contig345	275	229	201	151	151	211	251	114	185
Contig346	10	23	1	8	4	9	10	2	9
Contig347	5	0	2	6	7	9	21	10	2
Contig348	9	8	6	14	13	10	9	0	2
Contig349	11	10	6	11	2	7	4	4	3
Contig350	4	5	0	12	1	5	9	2	0
Contig351	135	118	147	271	220	208	277	109	172
Contig352	18	380	21	0	0	0	32	0	2
Contig353	0	0	0	0	8	0	2	2	0
Contig354	542	861	478	858	684	859	992	352	368
Contig355	12	11	8	21	19	22	25	12	4
Contig356	2	0	4	6	0	5	8	4	6
Contig357	2	0	0	9	3	4	4	6	6
Contig358	8	0	32	18	2	18	31	26	43
Contig359	2	5	4	5	4	3	2	2	1
Contig360	0	1	4	1	1	0	5	0	2
Contig361	247	684	385	1369	811	490	728	322	372
Contig362	14	41	14	95	43	34	55	5	12
Contig363	1543	3700	1638	9825	5762	3904	6213	1712	2084
Contig364	13	27	19	55	26	38	33	23	22
Contig365	170	221	233	265	198	229	252	128	211
Contig366	165	158	147	200	172	180	203	79	130
Contig367	74	90	110	135	93	122	124	51	105
Contig368	270	556	407	569	504	494	609	290	460
Contig369	515	720	607	778	893	828	892	479	753
Contig370	2	8	1	10	2	6	13	0	4
Contig371	1408	1589	665	3460	2913	2997	2895	804	925
Contig372	6	17	5	10	6	2	11	6	11
Contig373	284	166	340	162	246	410	374	214	376
Contig374	382	157	449	309	385	627	511	320	565
Contig375	677	1389	696	759	879	730	893	360	560
Contig376	352	412	506	570	349	446	570	308	487
Contig377	312	243	319	314	288	376	391	203	347
Contig378	163	140	155	280	208	275	267	103	125
Contig379	21	61	39	44	29	32	82	10	60
Contig380	75	40	59	49	69	93	149	70	113
Contig381	1398	1292	1849	1338	1271	1226	1969	936	1744
Contig382	43	34	39	60	86	50	84	38	57
Contig383	493	533	703	738	871	976	855	539	843
Contig384	2256	1578	2591	2845	3749	5562	4257	2194	3477
Contig385	3	3	2	4	0	0	2	2	0
Contig386	598	508	581	876	886	1105	1206	645	1032
Contig387	1490	1839	1908	1304	1182	1410	2352	827	1543
Contig388	30	42	37	38	34	54	62	23	35
Contig389	1405	2039	1346	1896	1230	963	3288	811	1550
Contig390	3211	3476	3548	2850	4317	3825	2722	2248	2839
Contig391	1	3	1	6	4	7	4	2	0
Contig392	447	780	558	1422	1117	998	1202	537	745
Contig393	11	5	8	10	16	15	23	8	15
Contig394	2825	1586	2459	2514	2832	2848	4005	1736	3406
Contig395	2516	1334	1824	2443	2410	2425	3358	1426	2478
Contig396	4	0	5	13	21	9	18	10	5
Contig397	1582	1939	2520	2445	2887	2915	3007	1940	3416
Contig398	104	245	172	354	113	344	162	94	181
Contig399	34	95	73	118	51	81	82	51	122
Contig400	17	51	30	52	27	40	25	22	76
Contig401	1220	1221	925	1775	2019	1790	2293	865	1412
Contig402	817	917	644	1187	1492	1260	1646	599	1017
Contig403	2331	2815	3331	3695	3619	2845	3086	2092	3182
Contig404	109	101	87	181	162	148	167	67	124
Contig405	145	163	158	254	306	292	330	160	232
Contig406	2033	1001	2124	1993	3433	3929	3439	2306	3817
Contig407	130	133	126	120	75	118	146	61	163
Contig408	2340	576	1595	1275	1655	2165	2182	1150	2063
Contig409	5	8	2	1	5	1	5	8	0
Contig410	390	366	615	980	843	1237	831	670	1185
Contig411	325	508	254	564	378	373	505	212	307
Contig412	12	14	5	28	16	14	13	8	0
Contig413	49	101	37	119	81	55	86	28	28
Contig414	4	26	26	15	10	20	8	4	8
Contig415	66	31	109	71	82	102	119	94	144
Contig416	676	477	748	510	448	427	668	288	532
Contig417	305	428	349	371	262	303	392	151	215
Contig418	219	290	290	233	204	201	249	117	191
Contig419	248	340	319	321	225	256	346	126	218
Contig420	107	110	123	127	114	148	193	65	78
Contig421	12	5	9	6	3	6	7	10	6
Contig422	23	11	21	36	24	28	31	6	18
Contig423	6	8	1	3	8	4	0	0	0
Contig424	77	111	86	103	99	73	102	42	42
Contig425	908	649	1130	360	475	798	930	449	945
Contig426	652	544	792	556	468	573	545	349	448
Contig427	3973	2655	3673	2876	1513	1169	2784	1334	2189
Contig428	514	823	780	116	133	108	176	86	195
Contig429	4194	3555	4014	4264	3407	3200	5015	1606	2507
Contig430	813	769	807	997	739	698	1430	319	310
Contig431	110	87	161	98	96	92	135	98	152
Contig432	1215	1054	1030	1335	1014	945	1402	604	863
Contig433	1310	2148	1267	1616	1554	1406	2171	914	1626
Contig434	1	0	0	4	3	1	0	0	3
Contig435	2	0	3	3	7	0	3	2	1
Contig436	2638	5150	2289	7182	7730	4741	6834	3000	4035
Contig437	73	117	195	56	156	237	215	161	272
Contig438	235	766	347	776	391	411	702	67	326
Contig439	242	248	245	346	245	307	299	173	223
Contig440	378	873	547	2051	1179	976	1303	784	884
Contig441	21	32	11	38	27	20	46	18	9
Contig442	54	88	78	74	66	96	120	41	53
Contig443	28840	3011	27317	7864	8362	13430	15099	6827	15804
Contig444	2	8	0	0	0	0	1	0	3
Contig445	143	75	54	133	133	255	242	62	95
Contig446	6	0	2	0	2	2	1	0	0
Contig447	4	19	11	8	5	7	16	6	9
Contig448	16	35	15	55	23	18	70	10	9
Contig449	62	116	32	150	115	86	139	31	41
Contig450	213	313	229	294	280	312	433	210	237
Contig451	24	19	6	37	10	19	32	8	20
Contig452	13	26	25	37	18	28	11	16	16
Contig453	8	10	2	14	8	1	3	6	8
Contig454	1012	638	1112	390	205	283	570	128	268
Contig455	187	279	144	409	353	433	421	155	185
Contig456	226	365	478	98	286	335	691	70	338
Contig457	175	235	304	120	243	298	514	73	259
Contig458	75	81	28	190	170	209	225	70	104
Contig459	49	44	19	168	32	6	115	46	41
Contig460	6	17	8	17	15	9	38	10	6
Contig461	460	529	433	410	478	396	463	195	204
Contig462	62	55	68	82	73	96	99	47	19
Contig463	101	93	275	116	108	118	183	75	157
Contig464	505	387	820	474	341	456	678	309	679
Contig465	15	12	10	22	16	6	16	10	10
Contig466	10	11	16	26	14	20	6	2	4
Contig467	5682	4275	5561	4659	6318	6295	5364	3176	5113
Contig468	350	350	505	439	395	413	668	334	502
Contig469	39	51	17	84	57	77	118	22	18
Contig470	15	15	4	29	26	13	7	8	7
Contig471	9	24	10	15	5	6	10	0	2
Contig472	15	10	71	133	64	129	131	30	68
Contig473	23	4	4	17	6	4	13	2	12
Contig474	2791	2976	2975	2378	3360	3308	5935	2030	3749
Contig475	44	43	40	59	62	78	63	48	56
Contig476	449	789	754	792	952	1091	1351	820	970
Contig477	9	5	6	10	8	7	13	12	6
Contig478	4	20	14	11	6	5	23	2	8
Contig479	625	608	519	657	664	625	785	337	309
Contig480	16	36	9	62	12	12	16	14	20
Contig481	20	20	14	68	56	47	68	17	25
Contig482	84	48	67	162	124	126	149	36	61
Contig483	37	34	32	130	129	117	162	21	57
Contig484	125	183	107	286	185	141	205	74	151
Contig485	172	77	219	75	59	86	132	72	111
Contig486	318	358	489	194	232	166	135	56	116
Contig487	260	427	555	605	569	703	821	894	1016
Contig488	24	38	19	44	66	37	35	14	38
Contig489	3	15	5	23	16	13	22	10	16
Contig490	1151	1204	1074	1346	1457	1433	1407	942	1350
Contig491	287	215	278	268	167	278	513	173	255
Contig492	421	421	365	477	386	474	880	343	343
Contig493	17	57	55	21	14	51	91	32	12
Contig494	368	410	496	439	384	374	510	211	382
Contig495	395	466	580	477	395	407	518	278	435
Contig496	8880	4325	6858	6444	5317	4314	3399	2428	2799
Contig497	201	51	272	37	33	139	160	82	178
Contig498	688	6	853	177	361	1359	1170	622	1534
Contig499	3656	2871	3147	2872	2522	2082	5189	1695	2623
Contig500	383	322	189	135	7	2	351	122	152
Contig501	254	374	297	672	232	408	390	111	221
Contig502	15	76	19	39	8	28	22	6	21
Contig503	191	427	193	188	50	133	249	73	145
Contig504	652	798	678	200	684	252	745	957	247
Contig505	885	1508	1544	2828	2052	1270	1235	1861	1526
Contig506	3058	6121	4493	12421	7445	5451	4206	3440	3995
Contig507	3768	3082	4517	2289	1479	1850	3826	1468	3294
Contig508	1300	817	756	487	288	526	769	214	388
Contig509	68	60	41	189	61	83	30	80	77
Contig510	13	11	10	20	10	24	14	8	5
Contig511	1446	2265	2090	1709	1396	1118	2733	1126	2195
Contig512	459	852	709	1010	701	1199	1112	572	719
Contig513	232	274	178	347	221	221	274	91	115
Contig514	799	1151	875	1155	832	997	1276	480	722
Contig515	190	270	243	353	281	242	309	172	263
Contig516	396	724	524	624	430	397	818	317	702
Contig517	185	390	152	293	231	209	252	104	141
Contig518	170	339	136	242	202	189	275	99	117
Contig519	446	765	419	906	514	429	541	267	278
Contig520	179	159	49	746	507	374	221	133	49
Contig521	103	79	26	254	174	120	114	61	24
Contig522	391	567	353	490	470	439	593	231	280
Contig523	1338	1044	1727	1041	1288	1473	1835	1020	1649
Contig524	4432	5522	4536	6443	5386	5977	8110	3134	4731
Contig525	1747	2374	2582	2897	2530	1873	1906	976	1766
Contig526	62	110	100	76	79	71	79	46	45
Contig527	202	240	217	227	249	253	307	146	256
Contig528	1730	3009	2543	3181	2344	3486	2621	1518	2119
Contig529	20	46	47	64	66	78	39	50	45
Contig530	89	6	56	67	11	102	112	44	84
Contig531	10	20	5	38	29	18	25	12	17
Contig532	56	79	42	77	78	117	96	32	40
Contig533	35	46	37	101	82	110	65	26	43
Contig534	58	73	83	66	65	76	100	76	83
Contig535	87	153	124	145	134	98	135	66	78
Contig536	2557	2264	2695	2510	2672	2369	3610	1620	2627
Contig537	1	0	0	1	0	0	2	0	0
Contig538	21	12	59	43	10	38	20	8	5
Contig539	41	104	71	72	59	32	57	26	40
Contig540	727	858	511	1496	1644	1448	1710	636	943
Contig541	88	90	53	245	155	176	170	54	40
Contig542	992	849	1309	1006	775	685	1071	420	873
Contig543	6	12	3	6	2	5	9	4	5
Contig544	354	294	484	388	700	613	658	502	897
Contig545	773	1167	818	1952	2254	2117	1667	1010	1319
Contig546	696	924	758	1677	1836	1878	1496	866	1165
Contig547	1002	1517	1081	1169	721	727	1375	566	741
Contig548	57	67	47	148	88	69	124	38	73
Contig549	844	868	1099	1786	1200	1542	1603	724	1101
Contig550	741	724	933	1077	909	1016	1220	596	1001
Contig551	1025	1236	1016	1848	2061	2180	2443	1322	1919
Contig552	255	243	159	489	520	541	485	252	269
Contig553	6	0	8	641	426	344	890	182	140
Contig554	102	125	63	147	132	54	63	53	79
Contig555	147	235	157	164	105	152	206	129	151
Contig556	143	174	123	196	168	122	248	176	280
Contig557	1965	1444	2367	1190	1010	995	1824	540	1392
Contig558	7290	4976	8631	5225	3699	3994	6679	2434	5425
Contig559	311	481	543	351	233	436	484	226	378
Contig560	0	0	0	0	0	0	0	0	0
Contig561	6	0	0	22	3	9	6	10	4
Contig562	2	10	0	4	0	8	2	2	4
Contig563	2	8	4	7	6	6	11	0	0
Contig564	4	10	4	7	11	14	28	8	10
Contig565	3	2	2	1	19	6	26	8	13
Contig566	11	7	19	5	5	6	6	4	9
Contig567	0	1	1	0	1	1	4	4	1
Contig568	5	9	6	7	4	0	6	2	1
Contig569	3	1	0	0	0	1	0	0	0
Contig570	8	14	8	0	2	2	14	2	4
Contig571	26	68	34	38	28	24	29	6	9
Contig572	49	81	125	408	184	34	862	28	79
Contig573	27	66	24	50	40	32	43	14	22
Contig574	0	0	6	2	5	2	4	2	4
Contig575	33	35	40	31	24	29	55	11	49
Contig576	146	36	94	67	31	23	74	22	64
Contig577	16	25	1	34	62	12	38	6	16
Contig578	90	29	79	14	24	76	155	53	136
Contig579	288	295	233	289	231	240	281	101	199
Contig580	16	2	7	2	0	0	0	0	2
Contig581	191	223	315	192	215	370	208	122	245
Contig582	916	1827	894	5451	6557	5564	5192	2634	3528
Contig583	1809	1237	2378	1498	945	1332	2030	816	1664
Contig584	6	7	4	32	7	28	25	6	9
Contig585	1	2	3	8	2	9	10	8	0
Contig586	26	30	9	46	52	15	50	12	30
Contig587	32	89	49	89	52	30	70	20	32
Contig588	0	0	0	7	0	2	0	0	0
Contig589	8	24	18	58	18	47	40	10	9
Contig590	610	591	422	1366	750	1156	1146	356	519
Contig591	20	17	8	10	9	14	25	8	20
Contig592	27	22	7	19	32	8	14	8	2
Contig593	297	382	393	542	450	403	598	251	387
Contig594	316	452	421	522	446	404	620	275	373
Contig595	52	131	40	8	153	4	11	78	5
Contig596	26	27	28	84	48	65	55	22	11
Contig597	6	4	3	6	3	20	26	4	3
Contig598	3	9	4	10	3	8	5	2	8
Contig599	7	9	23	17	10	12	7	4	7
Contig600	8	25	1	45	27	10	19	2	3
Contig601	397	353	437	335	292	229	523	218	359
Contig602	10	24	21	40	20	63	50	20	21
Contig603	352	408	434	398	364	277	583	237	431
Contig604	18	15	24	16	4	18	9	4	15
Contig605	139	201	218	143	134	152	219	112	157
Contig606	71	37	51	25	37	97	77	58	20
Contig607	46	67	59	72	81	91	87	40	70
Contig608	394	449	324	455	389	425	581	202	424
Contig609	62	122	69	110	57	39	117	62	81
Contig610	88	98	24	58	44	41	93	26	29
Contig611	235	144	301	291	298	386	427	206	321
Contig612	24	90	24	64	24	28	43	10	20
Contig613	17	0	29	0	2	7	6	2	4
Contig614	2	15	5	15	7	9	9	2	8
Contig615	65	38	74	16	49	64	132	24	71
Contig616	248	163	191	347	302	284	426	96	197
Contig617	644	473	696	739	839	845	1260	496	784
Contig618	5	4	6	2	0	1	13	0	5
Contig619	80	132	83	98	84	127	141	71	101
Contig620	86	125	112	138	101	144	187	83	92
Contig621	89	98	89	89	103	110	140	73	94
Contig622	223	200	268	199	177	163	318	163	246
Contig623	6	77	2	51	16	2	100	0	5
Contig624	257	192	263	240	196	200	408	123	197
Contig625	405	282	365	422	337	322	655	192	260
Contig626	59	132	89	17	24	87	124	68	51
Contig627	12	19	12	44	9	10	15	10	7
Contig628	537	592	504	561	666	618	922	356	599
Contig629	984	952	874	1205	1090	987	1776	654	1080
Contig630	10	7	9	26	9	3	13	2	5
Contig631	204	320	157	390	233	273	421	170	253
Contig632	126	244	139	277	172	202	327	146	202
Contig633	73	86	85	94	31	50	105	32	30
Contig634	325	222	308	329	125	168	276	68	235
Contig635	586	398	640	638	340	445	558	316	441
Contig636	3	4	4	2	8	1	4	0	0
Contig637	0	2	0	12	0	0	6	0	2
Contig638	4	1	2	2	0	4	4	4	6
Contig639	10	2	8	0	2	8	11	8	7
Contig640	4	0	2	5	2	1	2	0	2
Contig641	3	11	11	2	0	8	40	1	15
Contig642	1181	1631	1168	2409	2651	1708	2338	1012	1679
Contig643	6	0	0	2	0	0	0	0	6
Contig644	7	8	9	14	36	4	4	6	14
Contig645	2	0	6	20	2	6	8	2	4
Contig646	1	8	0	27	14	3	6	6	1
Contig647	1	0	2	6	0	2	2	4	3
Contig648	31	104	78	62	36	41	55	26	45
Contig649	164	71	178	79	47	114	98	42	84
Contig650	446	581	392	631	406	503	817	262	308
Contig651	93	68	90	133	274	448	238	121	140
Contig652	868	1242	835	1679	1399	1486	1969	758	956
Contig653	416	343	419	343	346	315	326	190	231
Contig654	161	152	119	253	144	234	308	66	108
Contig655	624	391	693	797	516	649	798	294	577
Contig656	23	19	13	37	16	34	22	2	10
Contig657	11	30	38	33	51	16	46	26	9
Contig658	12	41	23	28	36	15	27	8	13
Contig659	155	84	103	45	16	32	50	26	50
Contig660	233	198	476	217	160	189	269	143	169
Contig661	125	106	245	127	76	105	141	75	116
Contig662	1018	1416	1081	1454	1687	1417	2055	802	1174
Contig663	115	104	109	110	103	120	175	82	118
Contig664	135	126	146	120	106	151	237	80	130
Contig665	355	662	520	562	411	444	715	258	445
Contig666	4	6	2	16	10	11	8	4	2
Contig667	317	511	364	506	476	521	477	274	377
Contig668	7	2	5	1	4	5	2	0	1
Contig669	193	97	200	106	96	83	179	42	112
Contig670	39	36	56	30	36	29	46	30	34
Contig671	24	18	16	47	45	55	178	19	24
Contig672	176	99	120	126	125	141	232	113	79
Contig673	321	209	307	335	314	280	581	255	349
Contig674	290	606	295	409	269	313	678	262	343
Contig675	219	162	186	197	212	166	250	130	175
Contig676	3	1	0	1	2	2	2	8	0
Contig677	2	0	0	2	0	0	207	0	12
Contig678	867	1093	944	1151	1118	1108	1441	682	889
Contig679	213	137	218	241	231	175	311	116	208
Contig680	424	380	570	484	378	491	647	320	620
Contig681	11	21	11	4	4	12	10	4	2
Contig682	468	810	521	1050	841	828	1077	515	623
Contig683	713	2703	419	1438	1309	1132	2260	494	848
Contig684	11	16	1	8	0	2	6	4	0
Contig685	4	1	1	5	9	4	12	0	2
Contig686	4	3	0	4	2	2	0	0	0
Contig687	0	6	2	0	2	0	2	0	4
Contig688	12	12	4	23	4	8	14	10	8
Contig689	75	66	81	73	41	37	42	22	33
Contig690	21	29	34	31	40	42	49	16	13
Contig691	5	5	7	9	2	1	0	2	2
Contig692	0	0	1	1	4	0	0	0	2
Contig693	5	6	0	5	6	10	4	0	10
Contig694	383	147	474	106	131	160	219	122	236
Contig695	7	0	11	3	5	0	10	4	0
Contig696	1	2	0	7	9	4	2	0	3
Contig697	3	14	7	8	16	13	15	6	3
Contig698	1399	485	1912	1012	1673	2404	2467	1350	2448
Contig699	60	33	224	19	23	10	24	11	14
Contig700	24	13	164	8	12	6	20	9	3
Contig701	75	1	105	30	16	54	111	42	50
Contig702	2	4	6	4	0	0	10	0	8
Contig703	0	49	50	60	0	70	99	116	0
Contig704	194	231	144	294	219	183	230	60	77
Contig705	4	4	2	4	2	0	0	0	0
Contig706	46	55	21	67	69	34	68	30	16
Contig707	29	141	73	111	88	54	95	26	35
Contig708	24	37	16	37	39	30	11	6	18
Contig709	191	219	228	360	300	231	392	178	282
Contig710	27	78	45	105	44	36	90	44	30
Contig711	205	199	209	225	196	234	405	164	231
Contig712	0	6	13	2	7	11	12	2	17
Contig713	79	105	59	92	70	51	82	44	48
Contig714	10	2	2	13	7	18	20	2	3
Contig715	344	514	427	504	392	451	720	249	418
Contig716	328	473	451	452	326	462	700	249	421
Contig717	1070	1076	1278	512	383	607	1074	304	755
Contig718	7	20	17	26	16	2	3	4	7
Contig719	180	249	259	309	301	310	358	199	417
Contig720	391	254	282	505	416	631	583	418	648
Contig721	32	46	38	86	50	42	28	24	54
Contig722	24	6	18	6	4	10	20	2	8
Contig723	11	75	7	36	9	8	11	12	24
Contig724	11	2	12	11	10	10	10	6	3
Contig725	14	15	8	19	27	6	13	6	5
Contig726	162	141	140	113	105	86	100	54	70
Contig727	167	230	165	107	121	95	106	50	73
Contig728	11	7	16	20	12	43	25	10	15
Contig729	59	36	39	50	56	43	61	24	30
Contig730	170	128	235	134	94	140	212	126	250
Contig731	1593	1458	2126	1243	2487	2766	2686	1920	2552
Contig732	50	44	47	47	98	180	439	92	86
Contig733	2	0	4	0	3	0	4	0	0
Contig734	7	0	0	1	0	0	4	2	2
Contig735	6	27	15	5	20	22	20	18	9
Contig736	0	4	2	2	0	2	6	0	0
Contig737	4	0	9	7	0	3	3	0	2
Contig738	992	749	1570	1455	2378	2262	2674	1978	3300
Contig739	95	550	103	257	209	112	236	52	26
Contig740	209	601	231	2408	1276	575	2441	284	300
Contig741	136	384	107	1346	759	293	1278	135	183
Contig742	168	566	148	1988	1047	384	1701	153	218
Contig743	19	44	26	72	22	57	37	8	12
Contig744	216	450	183	741	483	446	467	170	180
Contig745	362	667	309	941	651	628	603	250	312
Contig746	4085	4162	2999	2309	1101	1334	7109	1064	3513
Contig747	540	536	364	841	745	745	828	302	363
Contig748	59	86	36	98	76	69	94	38	21
Contig749	718	717	556	1112	839	1022	1139	528	627
Contig750	1216	879	1195	816	686	485	1098	403	818
Contig751	1863	1281	1659	912	851	348	1592	526	1496
Contig752	31	25	10	30	26	24	33	16	22
Contig753	5013	6072	3631	5940	4741	4304	6190	2068	2590
Contig754	31	39	33	37	23	21	40	26	32
Contig755	859	1101	1213	1287	1346	1290	1677	798	1166
Contig756	10	9	2	9	0	14	2	2	1
Contig757	1171	1284	331	1856	1297	1046	1470	328	252
Contig758	506	392	457	252	204	197	563	156	255
Contig759	11	19	17	25	20	29	49	8	14
Contig760	304	427	434	183	179	351	637	370	565
Contig761	849	225	970	276	808	1356	1214	587	1314
Contig762	3	9	7	13	9	10	17	10	10
Contig763	3	8	6	13	15	9	22	14	6
Contig764	2	16	4	0	8	5	9	2	2
Contig765	86	31	61	27	16	72	74	33	50
Contig766	1181	1422	1203	1946	2000	2102	2402	1175	1508
Contig767	609	766	418	1122	1116	1184	1323	455	455
Contig768	19	16	15	29	24	29	37	4	19
Contig769	41	49	34	54	33	22	59	14	21
Contig770	50	21	33	43	24	40	53	18	14
Contig771	60	54	27	137	126	161	152	64	50
Contig772	46	29	51	16	31	28	29	12	24
Contig773	1520	1974	1657	1745	1390	1545	2435	880	1384
Contig774	870	1066	996	1434	1427	1319	1742	682	1425
Contig775	726	782	888	333	397	451	622	272	292
Contig776	1043	1267	1193	1603	1666	1392	1561	794	1054
Contig777	0	5	1	30	0	11	56	10	22
Contig778	61	107	22	205	34	0	81	0	8
Contig779	38839	19652	41304	20639	28004	35942	36894	28122	45190
Contig780	7016	20889	11122	22799	21153	18027	18982	12162	13994
Contig781	3	2	2	0	4	4	3	0	0
Contig782	6089	10256	6331	8877	7596	8996	16812	6179	8923
Contig783	29	26	18	31	6	15	48	12	16
Contig784	710	663	897	2745	5657	3106	2842	4291	3944
Contig785	275	94	542	2648	6804	3443	2724	4784	4792
Contig786	581	623	737	2383	4397	2458	2156	3307	2989
Contig787	116	109	118	97	98	107	84	44	54
Contig788	1	9	0	7	1	12	11	0	3
Contig789	144	172	172	204	164	212	255	127	250
Contig790	1	7	1	1	5	9	13	0	9
Contig791	21	29	11	43	84	43	69	18	27
Contig792	0	6	0	1	0	0	2	0	0
Contig793	8	17	9	32	19	19	28	16	17
Contig794	494	604	774	1840	1825	2923	3067	2306	4933
Contig795	319	193	374	259	302	219	388	190	443
Contig796	159	177	227	272	166	174	250	102	247
Contig797	1	0	6	10	0	4	8	4	2
Contig798	294	117	240	133	167	220	457	124	198
Contig799	114	139	122	152	94	125	166	63	119
Contig800	291	246	171	423	370	430	622	197	93
Contig801	285	285	238	420	355	397	533	120	255
Contig802	5	3	5	17	6	5	8	6	6
Contig803	31545	136712	45210	48117	30017	30782	50092	41642	51796
Contig804	6	4	0	1	3	5	4	2	0
Contig805	517	306	712	397	299	401	667	282	589
Contig806	134	138	138	71	104	183	390	78	222
Contig807	80	68	65	86	44	72	107	23	57
Contig808	138	111	174	101	105	201	396	118	205
Contig809	148	227	196	141	169	270	645	157	336
Contig810	8	52	37	134	16	120	85	32	31
Contig811	323	433	358	310	210	243	518	152	293
Contig812	397	505	457	402	266	245	546	156	303
Contig813	200	216	229	277	308	278	445	125	287
Contig814	232	208	244	227	252	285	513	143	252
Contig815	14	3	23	10	23	12	11	0	11
Contig816	113	68	67	486	243	405	445	132	150
Contig817	4	4	4	4	1	6	3	0	2
Contig818	222	823	216	625	418	273	1056	170	322
Contig819	195	471	376	321	362	392	432	260	336
Contig820	73	88	37	179	138	182	129	66	39
Contig821	1204	7	833	270	571	2325	1924	726	1319
Contig822	783	589	791	606	1158	1294	1305	491	924
Contig823	537	427	449	347	767	829	802	253	449
Contig824	3	15	4	13	12	14	18	12	8
Contig825	108	146	171	211	134	167	271	61	190
Contig826	3584	4584	3828	3298	5711	6470	7033	3517	5873
Contig827	269	351	127	180	175	237	610	86	132
Contig828	37	53	38	84	42	46	80	20	32
Contig829	696	1320	536	758	766	753	1352	392	397
Contig830	23	26	35	46	39	38	62	40	34
Contig831	4279	2473	3954	2929	1787	2132	4205	1182	2108
Contig832	56	79	90	124	101	129	139	54	93
Contig833	39	45	43	124	64	102	108	46	45
Contig834	109	194	122	209	115	155	193	98	160
Contig835	73	59	99	51	25	53	52	26	47
Contig836	14	29	35	32	6	7	14	6	26
Contig837	259	326	237	521	412	375	635	278	356
Contig838	141	103	140	176	166	223	202	76	134
Contig839	229	199	195	270	328	377	453	124	172
Contig840	267	308	258	296	226	237	381	119	201
Contig841	1200	808	994	793	1046	650	1252	640	1306
Contig842	38	58	29	52	52	64	49	22	32
Contig843	0	6	0	7	0	2	0	0	0
Contig844	146	143	196	111	94	90	232	78	134
Contig845	699	739	682	1002	1153	658	1443	570	754
Contig846	1690	1952	1624	1796	1560	1282	2266	908	1226
Contig847	10	15	15	12	18	19	19	2	5
Contig848	191	154	270	329	474	612	547	213	459
Contig849	22	6	7	22	11	30	30	6	8
Contig850	516	380	508	431	606	706	845	512	970
Contig851	1018	1011	532	1160	500	833	539	476	554
Contig852	44	337	72	606	859	377	540	440	356
Contig853	669	7489	656	21326	18180	12107	16586	8012	8960
Contig854	3	4	451	509	1019	1590	1487	612	737
Contig855	4187	2412	4916	2501	3457	4519	3805	2658	4169
Contig856	8	0	8	3	5	7	18	0	8
Contig857	91	152	196	239	118	213	271	57	286
Contig858	119	179	110	208	158	197	255	80	123
Contig859	784	248	1032	460	102	220	376	108	108
Contig860	170	255	154	284	278	238	315	142	152
Contig861	304	105	276	60	116	276	419	62	194
Contig862	4	5	11	37	6	12	17	2	11
Contig863	7	6	6	6	10	11	19	14	12
Contig864	11	37	20	16	12	21	12	12	1
Contig865	387	609	377	643	549	522	695	271	319
Contig866	16	13	8	26	22	30	17	14	0
Contig867	15	4	33	23	10	43	57	31	60
Contig868	1032	1204	1072	1253	1188	885	1556	518	827
Contig869	18	18	22	51	21	15	32	10	21
Contig870	1117	895	1161	1781	984	918	1303	583	936
Contig871	1154	2066	1349	2332	1621	1913	1944	752	969
Contig872	101	214	123	194	134	141	209	82	135
Contig873	237	537	363	638	532	566	655	413	620
Contig874	358	628	475	805	775	812	854	459	876
Contig875	56	46	26	137	68	128	87	56	21
Contig876	151	178	167	263	207	220	245	68	143
Contig877	96	147	91	163	88	119	164	32	55
Contig878	9395	8292	9213	10709	18062	17249	16380	9488	13386
Contig879	401	500	601	463	305	404	575	284	434
Contig880	2660	2741	2601	2621	2186	2720	4646	1552	2912
Contig881	745	959	549	1042	959	841	1054	346	382
Contig882	38	30	43	26	19	55	51	20	31
Contig883	8	7	8	30	9	21	107	19	11
Contig884	39	7	31	59	5	10	24	0	20
Contig885	235	300	265	276	193	178	328	108	149
Contig886	121	44	171	235	258	244	185	12	277
Contig887	1464	2309	1205	2314	2115	2024	2494	968	1602
Contig888	253	372	224	522	122	262	386	111	167
Contig889	582	634	603	887	373	479	799	233	385
Contig890	134	223	164	207	160	128	256	65	142
Contig891	239	419	320	350	285	273	450	217	291
Contig892	565	964	716	1279	1172	1243	1715	841	1309
Contig893	101	196	150	157	96	133	161	72	134
Contig894	112	93	65	217	185	279	237	70	140
Contig895	65	127	129	90	106	97	136	56	124
Contig896	0	0	1	5	5	8	8	8	3
Contig897	10	4	2	2	3	8	8	4	0
Contig898	21	33	20	27	10	16	21	0	6
Contig899	6	7	0	55	2	1	8	0	2
Contig900	3	4	7	0	0	0	6	2	2
Contig901	0	19	4	2	0	3	2	2	2
Contig902	0	4	0	0	4	3	0	0	0
Contig903	17446	5262	25810	10909	7946	15115	19622	9880	18075
Contig904	63	46	98	105	60	95	59	40	60
Contig905	0	4	4	17	3	0	58	14	13
Contig906	4055	5553	3956	5168	4360	4214	6107	2193	3198
Contig907	2134	2788	3035	2374	1627	2151	2175	1155	1625
Contig908	1141	2122	1467	2762	2222	2055	3033	1558	1965
Contig909	8	3	6	49	38	52	56	6	8
Contig910	146	136	82	160	146	90	187	69	99
Contig911	466	186	720	391	502	497	533	506	563
Contig912	10	17	4	23	18	5	19	12	3
Contig913	14	20	10	37	25	17	18	10	10
Contig914	7	1	0	12	4	1	9	6	4
Contig915	31	21	22	38	29	54	63	22	47
Contig916	2305	1483	2350	1585	1096	1288	2123	750	1675
Contig917	15	15	8	16	32	11	16	6	11
Contig918	7578	10915	9648	7688	5770	4396	7837	4798	6302
Contig919	20	44	18	78	35	60	55	8	13
Contig920	12	10	6	50	22	42	43	14	11
Contig921	1	8	16	30	1	6	7	2	0
Contig922	126	141	212	143	131	144	198	111	160
Contig923	39	252	158	248	220	269	318	238	223
Contig924	14539	228	13033	1380	1469	10107	20241	5464	25418
Contig925	437	7162	750	2394	1752	608	1760	641	671
Contig926	687	427	796	482	525	693	839	530	567
Contig927	10	5	5	8	25	7	8	4	6
Contig928	0	9	2	6	5	8	6	0	1
Contig929	1160	1299	859	1787	1726	1658	2107	648	794
Contig930	1108	942	895	1012	1030	905	983	516	864
Contig931	25	12	15	26	21	29	24	4	0
Contig932	98	973	74	112	138	13	106	82	212
Contig933	200	324	172	255	253	237	363	152	174
Contig934	55	57	70	192	241	348	296	224	317
Contig935	1837	1352	2289	5382	7687	9809	10121	7884	11204
Contig936	28397	13898	29222	9308	6321	8348	14248	6022	9058
Contig937	4	2	0	10	6	10	15	2	3
Contig938	21	16	32	12	20	30	44	26	50
Contig939	3077	2707	4286	3477	4027	6029	7034	3656	6152
Contig940	65	162	155	168	4	169	646	4	23
Contig941	3	2	9	6	9	12	11	12	12
Contig942	103	74	169	107	72	99	156	74	131
Contig943	2	2	3	5	0	2	11	0	0
Contig944	3166	3776	4495	2618	1874	2671	5021	2258	4929
Contig945	0	18	8	3	7	0	1	8	0
Contig946	42	66	34	112	117	91	81	36	30
Contig947	4	14	3	11	5	12	16	6	10
Contig948	0	0	0	1	252	491	184	0	1
Contig949	305	186	343	203	105	183	357	141	168
Contig950	3	1	0	2	4	1	4	4	0
Contig951	46	143	65	223	264	258	234	178	145
Contig952	237	162	248	192	133	226	333	126	235
Contig953	34	34	63	24	55	51	69	29	34
Contig954	401	1038	333	1630	628	718	2065	0	445
Contig955	31	29	47	64	32	92	77	20	37
Contig956	1356	1406	2095	2333	2278	1827	2084	1350	1932
Contig957	616	721	682	855	565	953	2119	1086	1680
Contig958	145	183	156	138	118	122	185	113	126
Contig959	25	31	38	44	50	88	97	33	39
Contig960	625	1117	718	967	665	828	1005	394	550
Contig961	165	119	136	217	143	242	207	103	188
Contig962	30	65	36	73	35	30	61	28	35
Contig963	1110	1695	1228	1624	1284	1635	2503	860	1212
Contig964	18	11	12	31	18	17	32	0	14
Contig965	482	1081	553	969	888	860	1360	560	974
Contig966	252	244	441	627	868	1433	1415	692	1149
Contig967	35	27	7	8	80	39	117	32	75
Contig968	100	87	102	153	107	168	145	61	83
Contig969	119	104	115	124	99	115	123	60	102
Contig970	222	160	230	221	246	213	281	160	224
Contig971	24	22	35	10	8	17	16	0	3
Contig972	274	257	288	447	261	169	303	94	182
Contig973	255	197	286	182	114	139	164	107	159
Contig974	2634	1916	2650	1854	1463	1472	1781	1052	1766
Contig975	494	1168	311	244	662	1222	542	242	621
Contig976	16	6	10	6	15	12	15	4	8
Contig977	61	76	40	222	86	146	280	96	0
Contig978	1748	1068	1645	2218	3348	3241	3165	1480	1946
Contig979	120	90	175	102	60	99	104	60	115
Contig980	1	1	1	9	6	10	8	6	3
Contig981	1432	1278	1747	1719	1393	1302	2172	1082	2057
Contig982	1460	1167	2097	676	603	568	3	568	1139
Contig983	278	293	248	643	465	600	970	606	325
Contig984	1276	1282	1556	1267	1291	1613	1497	628	1575
Contig985	60	54	51	67	48	33	41	24	27
Contig986	20	31	12	55	46	55	99	15	42
Contig987	208	264	251	420	343	381	465	212	287
Contig988	216	964	113	236	111	12	108	16	22
Contig989	104	334	92	288	0	211	338	80	240
Contig990	0	0	0	0	0	0	12	0	0
Contig991	1196	2475	1576	2457	1932	2481	1807	1724	1241
Contig992	171	158	189	196	222	179	358	141	190
Contig993	726	962	1177	1855	1400	2018	2108	1143	1619
Contig994	3672	3901	4931	5811	4595	6091	8319	4197	6992
Contig995	76	159	41	106	68	58	161	32	83
Contig996	6	23	11	8	7	19	17	8	11
Contig997	799	857	1003	280	296	270	349	150	412
Contig998	5626	10543	8410	7501	5408	6544	12230	5798	9877
Contig999	1423	1394	1432	2099	2077	1807	2208	1236	2045
Contig1000	1674	1226	1679	1753	1741	2750	3375	1425	2415
Contig1001	1360	3168	1358	1746	1594	1464	4936	1312	1803
Contig1002	537	785	456	881	807	664	965	279	327
Contig1003	15	27	15	20	8	2	30	4	2
Contig1004	113	155	207	117	82	88	154	86	155
Contig1005	1	3	1	1	2	0	9	0	0
Contig1006	40	30	22	9	5	9	46	4	3
Contig1007	8	12	7	13	14	6	11	2	6
Contig1008	49	68	43	71	71	94	77	48	37
Contig1009	20001	17900	22845	21580	19587	22342	28171	14574	23944
Contig1010	1140	1134	1194	1110	1025	1002	2366	866	1192
Contig1011	1194	1199	1478	1459	1919	2114	2587	598	1910
Contig1012	167	517	218	464	236	269	297	126	157
Contig1013	48	76	46	73	32	65	93	24	23
Contig1014	2	6	3	5	2	1	10	0	3
Contig1015	0	0	2	0	2	5	3	0	3
Contig1016	5	10	2	3	2	7	16	4	6
Contig1017	14	11	19	18	26	30	53	18	35
Contig1018	873	364	536	847	1277	1764	1754	668	681
Contig1019	2670	2993	3394	2673	4360	3586	3552	2012	3565
Contig1020	2956	4917	6348	18657	9927	11505	11290	12484	17401
Contig1021	8	294	30	3637	3606	1817	795	194	63
Contig1022	648	1085	737	3986	5537	4285	4557	1504	2146
Contig1023	823	1320	735	4667	5680	5096	4482	1732	2438
Contig1024	11	22	7	10	20	38	26	16	21
Contig1025	165	375	355	376	246	298	453	217	346
Contig1026	17937	26018	19138	21167	27703	27765	31367	17604	26672
Contig1027	0	307	158	383	470	246	291	140	457
Contig1028	29	49	16	57	29	43	64	16	16
Contig1029	10	37	42	28	20	32	21	6	10
Contig1030	1	9	0	3	2	0	0	0	3
Contig1031	54	55	44	72	91	62	86	32	26
Contig1032	137	251	167	521	479	507	599	384	385
Contig1033	10	19	6	18	7	8	5	2	2
Contig1034	113	134	68	163	146	142	160	26	47
Contig1035	7	2	3	33	15	21	28	0	6
Contig1036	51	51	19	89	26	54	56	16	24
Contig1037	58	97	28	135	50	102	134	56	62
Contig1038	115	174	91	156	96	104	185	84	62
Contig1039	59	222	60	151	112	67	10	14	19
Contig1040	11429	23749	15180	19559	16802	11780	16246	11786	17465
Contig1041	564	1052	842	1150	711	561	963	409	708
Contig1042	672	1203	534	1855	1096	731	1139	297	310
Contig1043	2058	4093	1988	5268	3272	2176	3360	989	1317
Contig1044	1316	2581	1072	3500	2089	1400	2291	620	727
Contig1045	23	35	26	48	21	20	52	37	28
Contig1046	696	674	863	701	555	502	1189	402	847
Contig1047	22	6	31	22	14	43	25	14	22
Contig1048	50	135	74	132	136	65	188	70	76
Contig1049	96	104	183	96	73	109	189	92	190
Contig1050	47	26	43	40	31	32	131	176	161
Contig1051	0	0	0	0	2	1	0	0	0
Contig1052	23	64	6	49	14	19	37	8	14
Contig1053	32	51	42	67	42	73	77	12	34
Contig1054	45	45	56	30	29	78	34	18	30
Contig1055	0	0	1	2	1	1	5	4	2
Contig1056	305	269	365	267	287	240	426	192	325
Contig1057	7	1	3	3	0	0	0	0	0
Contig1058	0	2	0	2	1	10	5	2	2
Contig1059	6	11	2	8	2	2	12	4	0
Contig1060	27	26	35	33	44	29	61	20	43
Contig1061	2	1	2	6	5	2	4	0	1
Contig1062	2	2	0	0	0	0	4	0	4
Contig1063	72	244	79	231	105	138	218	74	150
Contig1064	238	174	236	188	176	212	272	116	288
Contig1065	946	1178	1034	1026	1127	992	1577	620	996
Contig1066	470	564	560	555	545	367	556	262	386
Contig1067	685	383	1112	439	386	349	766	272	703
Contig1068	25	21	31	16	28	33	27	10	32
Contig1069	12	4	5	5	4	15	10	6	8
Contig1070	8	8	5	0	6	8	6	4	3
Contig1071	0	0	2	3	3	0	5	0	1
Contig1072	746	1142	1127	1092	753	724	1344	540	957
Contig1073	206	375	187	146	89	122	324	98	170
Contig1074	15	15	4	25	5	7	10	2	2
Contig1075	7	12	18	6	12	14	26	10	9
Contig1076	0	4	8	8	0	12	12	2	2
Contig1077	5361	3197	7362	3082	2138	2641	4244	1944	4361
Contig1078	107	49	167	67	87	88	125	98	132
Contig1079	6	6	8	17	22	32	6	2	0
Contig1080	34	31	50	58	49	60	39	6	27
Contig1081	334	129	329	106	100	164	242	132	226
Contig1082	6	11	8	26	19	18	55	9	4
Contig1083	115	136	288	214	180	241	281	169	263
Contig1084	7	7	8	37	24	20	19	6	0
Contig1085	30	14	13	6	9	22	31	8	14
Contig1086	14	44	15	27	19	27	38	14	17
Contig1087	19	17	6	2	19	10	18	0	16
Contig1088	57	73	33	144	78	81	130	34	17
Contig1089	1978	2302	1753	2562	2863	2559	3547	1460	1870
Contig1090	5	0	11	1	4	4	8	0	10
Contig1091	22	5	4	0	4	5	12	0	0
Contig1092	49	71	68	102	70	74	92	48	36
Contig1093	91	74	122	59	79	122	118	62	89
Contig1094	3	0	0	4	4	3	17	2	4
Contig1095	9	4	11	17	11	12	17	14	19
Contig1096	0	2	3	4	4	3	2	0	3
Contig1097	0	5	1	0	1	4	4	2	2
Contig1098	0	0	4	0	0	0	2	4	1
Contig1099	16	8	20	11	20	20	24	10	24
Contig1100	120	191	185	185	140	145	236	108	162
Contig1101	1193	2040	1159	1499	1145	1149	1861	836	1204
Contig1102	196	275	123	103	104	119	53	32	77
Contig1103	1575	864	2225	1464	1132	1698	1686	1294	1657
Contig1104	845	866	884	966	817	771	1364	392	711
Contig1105	1252	107	1171	41	40	183	275	108	265
Contig1106	31	33	24	48	29	40	38	14	29
Contig1107	500	716	954	1919	1240	1166	1407	764	1050
Contig1108	30	9	21	14	42	74	52	39	40
Contig1109	246	314	207	337	298	302	578	162	273
Contig1110	182	190	309	259	339	547	517	340	428
Contig1111	51	326	42	22	27	44	134	42	103
Contig1112	43	27	64	37	62	139	99	20	84
Contig1113	376	660	432	599	390	483	544	244	348
Contig1114	411	648	477	634	412	552	579	242	390
Contig1115	323	603	358	756	434	511	556	244	348
Contig1116	1619	1758	1746	2549	1909	2005	2455	1159	1897
Contig1117	780	580	1012	1121	1044	1503	1284	604	1182
Contig1118	314	511	470	581	529	451	723	316	518
Contig1119	10	16	21	32	24	27	34	7	35
Contig1120	397	245	358	301	357	288	516	180	320
Contig1121	27	53	51	6	18	25	76	0	22
Contig1122	101	28	169	98	19	57	89	12	78
Contig1123	252	331	314	325	256	317	435	220	315
Contig1124	1386	1053	1622	1989	1627	1949	2439	1286	2246
Contig1125	438	361	554	628	511	481	644	301	553
Contig1126	594	576	770	915	797	732	995	449	793
Contig1127	580	755	552	1197	887	932	1153	399	599
Contig1128	565	765	700	852	651	602	931	480	595
Contig1129	227	450	383	308	506	558	455	322	452
Contig1130	496	704	494	863	347	262	583	94	264
Contig1131	12	9	9	15	9	6	45	10	2
Contig1132	660	1292	715	1909	2083	1830	1869	702	962
Contig1133	184	1003	236	390	260	206	405	96	129
Contig1134	284	430	279	526	337	375	493	248	284
Contig1135	105	85	134	92	97	126	160	86	190
Contig1136	1063	869	1080	898	827	833	1253	460	931
Contig1137	1	0	2	1	4	40	34	24	20
Contig1138	177	305	245	330	258	232	336	124	208
Contig1139	217	238	293	342	301	388	413	238	443
Contig1140	65	175	140	129	127	75	180	52	96
Contig1141	97	205	116	134	177	105	164	94	165
Contig1142	1306	1069	1231	1402	1196	1533	2021	862	1407
Contig1143	2039	1394	2400	1512	1347	1316	2588	1240	2260
Contig1144	4	4	4	12	2	6	13	8	4
Contig1145	6	4	17	15	7	21	8	0	5
Contig1146	11	8	15	28	8	12	24	6	19
Contig1147	11	107	29	81	169	122	69	62	86
Contig1148	8	45	10	49	39	26	13	4	21
Contig1149	0	0	0	8	6	0	5	4	4
Contig1150	1	1	4	7	10	7	5	0	4
Contig1151	60	26	4	9	30	9	33	8	23
Contig1152	24	14	8	8	2	7	4	2	4
Contig1153	4	23	2	9	13	10	16	20	10
Contig1154	295	280	352	219	158	207	284	140	245
Contig1155	14	8	24	0	1	20	42	6	15
Contig1156	451	333	621	376	310	434	746	322	619
Contig1157	10	14	17	30	16	13	16	4	10
Contig1158	0	0	4	10	0	2	9	0	4
Contig1159	1	1	0	1	1	2	4	0	0
Contig1160	6	6	9	10	0	4	10	2	3
Contig1161	20	0	15	2	2	13	11	0	2
Contig1162	2	0	5	5	2	8	13	0	5
Contig1163	0	0	0	0	0	0	0	0	0
Contig1164	147	430	197	361	269	295	272	314	403
Contig1165	275	241	269	411	325	437	449	162	177
Contig1166	8	4	3	2	12	4	5	2	5
Contig1167	41	34	62	22	35	35	56	36	46
Contig1168	9	2	3	11	6	9	8	4	2
Contig1169	9	32	5	14	18	8	19	8	11
Contig1170	361	445	285	577	447	464	589	210	267
Contig1171	42	64	49	63	66	57	82	38	51
Contig1172	2	4	0	11	1	1	4	0	0
Contig1173	23	22	18	19	30	19	60	22	34
Contig1174	71	134	54	112	43	15	89	22	47
Contig1175	19	15	17	7	2	14	5	10	12
Contig1176	4	20	4	10	5	1	14	2	4
Contig1177	2	2	9	51	10	53	20	4	2
Contig1178	55	89	47	72	45	29	46	50	49
Contig1179	24	17	21	28	28	38	31	10	8
Contig1180	281	6	258	85	91	89	183	36	84
Contig1181	2	2	2	4	9	1	4	2	0
Contig1182	2	1	0	0	2	5	6	4	6
Contig1183	21	46	29	34	45	26	51	20	44
Contig1184	67	105	48	169	109	92	138	30	40
Contig1185	2	0	3	2	0	2	0	0	2
Contig1186	0	1	3	20	12	7	1	4	2
Contig1187	19	17	15	84	28	46	59	16	29
Contig1188	6301	108	6561	607	709	5322	10335	2804	13556
Contig1189	267	142	181	260	352	453	339	158	195
Contig1190	8	59	15	52	35	10	18	3	6
Contig1191	0	2	5	1	3	2	3	1	1
Contig1192	272	226	337	251	266	302	423	178	225
Contig1193	124	125	67	118	154	120	200	72	113
Contig1194	19	57	12	99	65	70	70	26	45
Contig1195	34	23	26	27	19	17	62	8	31
Contig1196	1419	1273	1610	1396	1292	1265	1864	790	1311
Contig1197	87	89	100	46	57	72	305	78	62
Contig1198	13	48	90	87	47	131	81	32	85
Contig1199	18	14	13	10	13	4	6	12	26
Contig1200	24	35	28	38	7	30	36	2	10
Contig1201	5	2	1	11	6	6	9	0	2
Contig1202	0	37	0	0	4	2	7	5	6
Contig1203	169	221	89	144	87	140	221	46	108
Contig1204	194	131	132	72	51	112	189	52	146
Contig1205	97	205	98	188	217	177	159	107	223
Contig1206	4	0	1	53	50	9	37	10	1
Contig1207	19	2	19	14	5	26	33	8	13
Contig1208	286	17	180	23	8	14	27	12	41
Contig1209	2	1	1	2	4	4	7	4	2
Contig1210	13	16	12	11	14	7	21	8	6
Contig1211	14	4	3	1	4	10	15	0	0
Contig1212	13	5	1	9	4	1	10	6	0
Contig1213	8	9	12	92	30	51	21	6	0
Contig1214	182	168	163	166	56	70	181	32	103
Contig1215	6	14	10	13	14	11	24	6	8
Contig1216	0	4	5	2	10	6	4	0	6
Contig1217	3	9	4	3	6	0	10	4	4
Contig1218	54	278	83	85	43	86	98	42	48
Contig1219	38	40	50	45	12	25	38	3	28
Contig1220	29	22	9	50	22	19	27	10	9
Contig1221	10	16	15	11	2	2	7	0	2
Contig1222	1	14	18	11	4	16	17	8	14
Contig1223	2	1	2	4	8	4	6	4	4
Contig1224	24	10	7	6	10	21	31	16	11
Contig1225	2	0	0	4	0	2	3	0	0
Contig1226	6	6	4	7	7	19	13	4	6
Contig1227	245	136	135	79	46	128	216	70	136
Contig1228	9	0	10	9	4	7	11	2	2
Contig1229	228	18	165	1	244	176	195	160	201
Contig1230	0	4	4	2	2	3	4	0	0
Contig1231	8	10	2	8	9	5	22	10	8
Contig1232	128	241	293	298	336	221	266	140	242
Contig1233	12	7	28	14	11	36	26	10	23
Contig1234	34	46	49	31	38	30	48	20	27
Contig1235	531	601	1271	1013	964	1048	1359	532	1195
Contig1236	3	1	2	3	1	1	0	0	0
Contig1237	7	16	2	19	17	21	47	13	28
Contig1238	85	74	20	193	118	138	161	56	70
Contig1239	23	14	92	33	118	91	44	114	82
Contig1240	13	10	0	2	0	0	14	0	5
Contig1241	2	19	4	8	10	7	12	18	4
Contig1242	2	10	1	7	5	21	17	0	3
Contig1243	2	2	0	2	0	9	0	2	5
Contig1244	57	130	105	302	129	89	178	84	100
Contig1245	1	1	0	5	3	4	3	4	0
Contig1246	26	10	24	21	14	7	10	4	16
Contig1247	9	7	3	0	3	5	2	0	1
Contig1248	26	13	28	65	58	53	37	14	41
Contig1249	2	3	10	8	5	11	4	0	3
Contig1250	0	0	0	3	1	0	1	0	0
Contig1251	1	0	0	4	9	4	6	6	1
Contig1252	3	6	2	0	0	0	1	2	0
Contig1253	1067	1560	813	1686	1393	1241	1885	486	705
Contig1254	0	12	4	0	2	6	2	4	0
Contig1255	169	107	120	182	154	120	175	70	67
Contig1256	155	151	145	307	196	203	271	92	174
Contig1257	6	19	10	3	13	12	14	1	13
Contig1258	7	9	6	3	4	2	4	5	3
Contig1259	5	8	8	6	6	5	3	4	13
Contig1260	13	11	4	21	3	8	27	0	5
Contig1261	1550	1842	1349	1785	1471	1609	2136	782	1269
Contig1262	350	833	294	677	473	441	664	284	293
Contig1263	16	25	5	22	31	17	31	20	9
Contig1264	308	352	313	513	267	365	436	192	209
Contig1265	26	1	5	34	21	130	27	98	162
Contig1266	172	2	98	10	18	29	112	50	103
Contig1267	26	40	15	97	79	122	65	34	14
Contig1268	551	679	694	937	849	611	1135	516	707
Contig1269	168	158	216	278	259	281	336	144	238
Contig1270	643	614	796	447	370	624	762	350	406
Contig1271	818	882	1114	648	516	884	1046	536	515
Contig1272	702	798	904	526	443	732	963	468	445
Contig1273	79	98	89	146	70	74	106	48	47
Contig1274	90	100	71	126	103	123	139	71	80
Contig1275	53	87	70	103	85	81	131	35	62
Contig1276	73	78	46	113	78	93	105	64	72
Contig1277	72	83	75	147	84	95	110	54	64
Contig1278	49	74	75	100	80	89	94	58	62
Contig1279	410	702	521	852	705	865	1244	466	663
Contig1280	854	1021	1391	857	919	907	1302	699	1395
Contig1281	26	207	71	211	103	65	54	29	45
Contig1282	376	686	487	606	775	658	709	383	590
Contig1283	396	624	448	593	707	650	612	395	608
Contig1284	410	477	394	407	453	414	651	259	440
Contig1285	329	365	318	314	312	336	479	203	352
Contig1286	414	25	283	2	100	346	302	204	664
Contig1287	268	269	232	313	264	365	402	198	314
Contig1288	287	312	277	326	285	361	456	246	349
Contig1289	19	47	30	37	41	48	30	26	18
Contig1290	9	26	17	97	46	13	50	12	41
Contig1291	2144	1239	1714	2155	1585	1770	1782	852	1596
Contig1292	796	95	1266	1071	1077	2428	2001	942	3030
Contig1293	4	6	14	13	20	9	13	2	15
Contig1294	182	294	198	265	261	211	330	143	224
Contig1295	1751	1898	2034	2064	1845	1973	3380	1356	1845
Contig1296	105	92	111	131	68	106	103	80	69
Contig1297	290	310	330	153	136	116	244	114	188
Contig1298	642	53	852	26	35	88	182	42	293
Contig1299	34	31	28	393	99	18	98	20	5
Contig1300	224	177	287	160	160	172	231	120	154
Contig1301	879	1100	1431	1149	1640	563	1072	828	971
Contig1302	425	500	582	439	427	389	516	188	494
Contig1303	440	459	307	559	642	610	735	251	472
Contig1304	329	398	289	536	586	580	726	245	442
Contig1305	408	763	596	579	389	427	753	254	443
Contig1306	92	127	72	102	88	91	98	62	58
Contig1307	158	150	128	179	170	164	215	82	147
Contig1308	264	383	305	535	547	442	440	237	410
Contig1309	164	167	176	247	251	179	216	112	159
Contig1310	0	3	2	15	6	0	4	2	10
Contig1311	715	867	1052	1064	1002	1023	1164	576	748
Contig1312	1543	1550	1911	1764	1764	1828	2200	1052	1597
Contig1313	326	578	322	663	581	653	747	276	377
Contig1314	9	26	6	35	17	16	35	2	0
Contig1315	150	150	107	604	323	567	411	124	136
Contig1316	1045	733	947	1384	2457	1942	1698	878	2116
Contig1317	853	882	912	329	539	784	237	380	245
Contig1318	3753	5364	4339	5355	5729	6308	10925	5294	8381
Contig1319	70	85	57	60	73	100	102	52	60
Contig1320	29	124	28	221	94	50	214	28	45
Contig1321	8	9	7	24	4	5	18	2	14
Contig1322	77	58	45	48	34	71	88	23	50
Contig1323	1458	1398	1421	1345	762	1021	1800	778	913
Contig1324	1350	682	1673	1217	1730	1812	1908	1052	2063
Contig1325	421	424	364	449	370	557	667	291	368
Contig1326	77	128	106	195	0	120	0	51	96
Contig1327	72	49	107	55	54	48	71	68	88
Contig1328	354	142	440	193	140	284	386	34	118
Contig1329	26	84	35	69	69	29	65	4	33
Contig1330	423	655	364	709	535	610	824	346	468
Contig1331	38	45	41	37	9	19	25	12	13
Contig1332	96	124	165	231	180	173	239	70	141
Contig1333	38	66	43	76	72	58	75	22	36
Contig1334	13	26	18	31	17	24	27	14	16
Contig1335	2140	1580	2957	1505	1646	2484	2984	1606	2725
Contig1336	204	314	250	217	192	214	408	127	201
Contig1337	168	288	209	227	189	193	374	120	190
Contig1338	141	105	240	96	89	105	170	97	152
Contig1339	0	8	0	3	6	2	4	2	0
Contig1340	76	35	19	40	61	53	77	10	7
Contig1341	86	51	86	79	72	76	163	71	116
Contig1342	130	73	162	147	159	166	202	119	125
Contig1343	242	112	272	270	292	284	396	233	273
Contig1344	146	351	201	432	350	343	427	176	269
Contig1345	243	345	310	424	469	374	501	278	414
Contig1346	743	165	597	191	171	402	551	206	380
Contig1347	109	380	212	213	167	197	497	116	304
Contig1348	872	932	657	972	905	673	1045	466	546
Contig1349	140	271	202	245	262	224	246	222	180
Contig1350	502	440	403	454	618	402	673	276	356
Contig1351	193	5877	127	2718	3091	521	12706	862	266
Contig1352	927	25732	509	11968	11879	2376	47191	3862	1137
Contig1353	11	50	31	42	19	25	65	17	50
Contig1354	81	115	77	111	101	125	158	40	113
Contig1355	854	1692	978	1625	1216	1155	1639	814	1016
Contig1356	1736	2209	1545	2944	2419	2376	3644	1365	2012
Contig1357	10	12	6	28	22	25	45	8	17
Contig1358	4561	3567	5637	3992	2640	2777	4448	2084	3671
Contig1359	33	25	21	19	8	8	3	2	17
Contig1360	19	38	26	20	9	6	23	2	14
Contig1361	189	279	171	392	230	369	438	208	321
Contig1362	300	302	256	439	383	438	645	264	494
Contig1363	2927	3772	3305	2302	3382	2394	4009	1790	2674
Contig1364	651	802	778	968	642	738	1169	404	625
Contig1365	18	6	11	14	12	4	16	0	7
Contig1366	0	0	0	7	11	0	0	0	9
Contig1367	7	10	25	24	10	33	29	12	10
Contig1368	17	24	7	58	32	31	21	14	16
Contig1369	61	57	126	67	105	131	144	54	159
Contig1370	46	22	12	17	14	26	26	10	7
Contig1371	12	6	10	12	8	17	9	6	13
Contig1372	80	102	50	90	102	107	137	40	63
Contig1373	2	14	4	4	10	11	4	0	0
Contig1374	98	186	90	287	298	163	267	196	147
Contig1375	72	134	64	160	112	61	181	24	79
Contig1376	44	36	35	68	71	89	87	18	61
Contig1377	4	4	4	14	14	8	9	2	4
Contig1378	116	112	155	118	160	166	207	118	148
Contig1379	12	8	14	14	7	14	27	10	16
Contig1380	4	3	0	17	6	15	4	0	0
Contig1381	59	48	55	69	8	3	28	27	29
Contig1382	162	165	184	185	164	213	262	82	91
Contig1383	11	149	2	310	6	2	116	0	0
Contig1384	4	16	4	12	20	13	27	4	15
Contig1385	4	2	2	6	3	2	2	0	0
Contig1386	4	58	17	8	6	13	50	2	9
Contig1387	15	0	28	0	0	10	27	4	53
Contig1388	4	1	8	8	6	0	4	0	0
Contig1389	4	0	0	1	6	10	1	2	4
Contig1390	251	8	281	0	4	74	358	76	240
Contig1391	4	0	0	4	3	2	3	6	0
Contig1392	11	0	3	7	2	6	22	0	4
Contig1393	5	2	2	0	6	3	10	0	3
Contig1394	281	480	160	752	364	245	442	120	174
Contig1395	14	13	4	24	7	18	17	4	6
Contig1396	55	42	77	54	44	73	97	66	73
Contig1397	4	0	1	4	1	1	4	2	1
Contig1398	15	43	8	66	36	32	60	14	17
Contig1399	2	2	2	6	4	6	7	0	2
Contig1400	11	39	22	22	47	30	41	10	12
Contig1401	30	82	45	39	35	57	70	24	18
Contig1402	2	11	2	8	35	28	45	10	29
Contig1403	144	220	152	432	461	397	381	121	200
Contig1404	45	40	40	37	26	32	95	34	39
Contig1405	165	41	207	87	58	41	138	85	132
Contig1406	999	770	1757	1088	1266	1566	1710	1122	1864
Contig1407	5	26	38	29	15	11	28	8	2
Contig1408	153	12	116	26	34	77	119	34	53
Contig1409	16	16	3	17	7	16	23	4	9
Contig1410	12	11	8	15	24	16	12	2	6
Contig1411	10	0	11	19	4	3	3	10	7
Contig1412	54137	19520	75310	24170	33902	52732	68984	40346	75337
Contig1413	55	132	74	153	93	83	103	34	64
Contig1414	2	4	5	5	4	12	24	0	16
Contig1415	5434	4454	6345	5919	6275	5823	6707	3296	5316
Contig1416	79	93	101	111	108	111	170	51	79
Contig1417	37	2	0	0	0	0	26	26	99
Contig1418	10	10	40	18	3	18	7	8	25
Contig1419	12	21	14	23	43	23	41	2	15
Contig1420	1401	1411	1330	2378	1761	2108	2727	998	1483
Contig1421	1317	1225	1085	1980	1449	1505	1980	732	941
Contig1422	1	2	0	1	0	0	1	2	0
Contig1423	1	0	2	1	2	2	2	2	1
Contig1424	199	279	215	401	340	372	534	225	282
Contig1425	38	74	49	40	30	44	74	18	23
Contig1426	0	0	0	3	0	1	1	2	4
Contig1427	286	255	415	314	284	324	328	306	385
Contig1428	0	2	6	12	5	12	12	2	4
Contig1429	1	2	0	8	4	1	0	0	0
Contig1430	1038	2248	1198	1188	692	1010	2189	552	1078
Contig1431	690	1349	884	672	423	574	1540	470	810
Contig1432	26	57	13	123	50	22	75	50	31
Contig1433	1580	904	992	816	1729	685	1295	755	1692
Contig1434	1085	829	1286	1161	1318	1145	1310	581	939
Contig1435	9747	7003	9661	20061	22657	18684	20733	7844	10362
Contig1436	7	22	6	5	1	5	11	0	4
Contig1437	1	3	0	5	5	8	12	2	2
Contig1438	9	21	8	14	16	18	13	6	7
Contig1439	2	0	2	10	10	3	21	4	2
Contig1440	2393	1728	1661	3215	2878	2555	2436	1406	1858
Contig1441	661	160	663	196	141	484	968	356	634
Contig1442	45	108	61	56	22	20	29	14	32
Contig1443	22	10	17	61	33	44	30	6	7
Contig1444	0	0	1	1	1	0	4	0	1
Contig1445	249	222	247	394	378	302	343	92	185
Contig1446	7	12	20	17	1	4	26	8	16
Contig1447	170	142	234	270	66	276	327	75	334
Contig1448	829	1319	856	892	811	761	1365	487	632
Contig1449	2	1	5	7	8	7	8	10	6
Contig1450	32	78	48	79	47	68	100	23	43
Contig1451	34	34	29	80	89	131	46	22	18
Contig1452	24	97	21	89	73	56	64	64	57
Contig1453	53	81	81	148	127	150	194	46	25
Contig1454	31	49	28	93	44	41	50	4	19
Contig1455	55	70	41	154	104	167	136	69	76
Contig1456	9	10	5	16	12	50	20	12	7
Contig1457	7224	6577	9285	11640	8153	9431	38128	8614	28364
Contig1458	166	139	249	137	122	160	224	138	208
Contig1459	258	206	96	261	220	224	247	15	38
Contig1460	162	127	171	156	197	205	277	102	237
Contig1461	189	73	114	154	124	179	135	102	134
Contig1462	8260	25040	8416	18154	12505	14167	33561	9576	12162
Contig1463	20	6	6	5	3	2	5	2	6
Contig1464	97	152	121	110	39	70	118	28	33
Contig1465	140	142	180	171	101	120	159	94	122
Contig1466	130	104	136	141	68	101	148	71	100
Contig1467	118	108	149	162	78	90	154	63	99
Contig1468	5	3	2	2	7	4	7	14	2
Contig1469	32	29	22	60	36	42	69	21	50
Contig1470	85	130	96	160	145	131	191	118	138
Contig1471	116	175	150	224	212	205	266	141	180
Contig1472	1416	1169	1974	2024	2329	2287	3217	1332	1904
Contig1473	357	286	426	481	591	724	919	382	676
Contig1474	128	53	55	24	29	91	111	26	56
Contig1475	266	298	272	299	167	194	266	142	203
Contig1476	0	14	0	15	3	0	45	8	5
Contig1477	5	18	7	9	6	13	30	20	4
Contig1478	222	261	145	276	302	262	285	95	109
Contig1479	40	303	53	232	98	36	169	25	22
Contig1480	1098	642	544	913	1022	945	1035	380	448
Contig1481	4908	4727	3455	4893	4961	3591	5995	1629	2313
Contig1482	8	15	7	14	3	5	9	0	3
Contig1483	179	301	169	403	217	284	262	113	112
Contig1484	157	363	124	538	455	376	453	149	208
Contig1485	44	34	31	42	32	74	85	32	16
Contig1486	70	94	51	104	66	116	156	72	50
Contig1487	1603	1367	2296	1177	1221	977	1101	826	1425
Contig1488	44	62	25	117	130	138	90	40	34
Contig1489	4	1	0	7	1	5	13	8	0
Contig1490	2398	3387	5402	7502	9077	4839	3178	2724	2950
Contig1491	1687	1662	916	1507	1294	887	1562	389	583
Contig1492	4105	3738	2379	3238	2683	2094	3638	902	1268
Contig1493	14953	14727	14576	11588	11026	7735	14048	4667	9538
Contig1494	9	8	2	25	11	15	12	2	4
Contig1495	20	30	27	153	87	65	78	29	28
Contig1496	66	80	65	99	95	84	102	61	57
Contig1497	4	6	20	6	0	1	1	8	4
Contig1498	1	4	5	14	8	2	1	0	5
Contig1499	2026	2349	2266	3555	2277	1804	3114	1263	2344
Contig1500	84	135	86	90	75	84	89	16	13
Contig1501	43	65	42	72	54	76	97	52	72
Contig1502	18	15	6	28	21	27	26	4	8
Contig1503	109	171	162	174	159	135	183	127	90
Contig1504	0	0	0	0	0	0	0	0	0
Contig1505	0	0	0	0	2	0	2	0	0
Contig1506	5754	25273	6871	14618	8709	2860	6786	3466	2861
Contig1507	1664	1238	1759	1126	634	866	1509	642	1194
Contig1508	2	2	0	5	0	0	0	0	0
Contig1509	9	16	13	17	9	10	15	0	4
Contig1510	0	4	6	9	12	9	4	8	4
Contig1511	17	12	12	10	2	10	6	2	7
Contig1512	6	1	2	0	6	2	9	8	20
Contig1513	2	1	4	3	2	1	2	0	4
Contig1514	13	10	15	7	18	7	10	8	8
Contig1515	0	0	0	2	2	0	0	0	4
Contig1516	5	4	0	2	1	3	2	0	2
Contig1517	5	4	5	4	4	11	10	0	13
Contig1518	0	0	0	0	0	0	0	0	0
Contig1519	3	4	7	12	7	12	17	4	3
Contig1520	446	386	579	471	488	653	904	436	874
Contig1521	88	103	104	179	134	143	243	130	143
Contig1522	153	118	88	82	112	62	671	50	85
Contig1523	92	166	135	171	88	76	139	54	90
Contig1524	332	449	686	299	458	610	582	480	832
Contig1525	14	2	21	13	22	42	108	38	0
Contig1526	102	193	108	205	166	118	297	72	171
Contig1527	549	1371	613	1252	1288	999	1347	525	616
Contig1528	15	8	9	11	2	4	35	2	7
Contig1529	27	40	22	7	2	14	22	24	13
Contig1530	58	114	57	82	65	94	102	16	37
Contig1531	18	8	12	23	14	15	10	4	24
Contig1532	34	102	30	72	47	51	44	16	20
Contig1533	334	1033	331	1287	520	329	1165	220	565
Contig1534	16	35	14	49	22	36	20	16	7
Contig1535	268	349	266	251	169	164	331	101	163
Contig1536	27	23	22	24	17	35	16	14	10
Contig1537	15	13	1	8	13	8	10	6	5
Contig1538	1302	1317	1476	1162	934	1050	1987	782	1201
Contig1539	726	661	883	802	741	867	1136	490	876
Contig1540	1193	867	1604	1246	1447	1385	1531	846	1510
Contig1541	275	387	507	356	312	366	498	296	456
Contig1542	50	215	110	259	256	307	137	114	272
Contig1543	124	63	79	115	223	205	217	116	251
Contig1544	708	1280	849	1124	895	842	1464	452	620
Contig1545	2140	842	2564	963	1080	1688	1917	1448	2342
Contig1546	603	693	724	741	821	1019	1198	570	863
Contig1547	249	201	306	232	211	245	423	148	260
Contig1548	204	178	229	186	186	170	257	122	198
Contig1549	965	711	976	570	336	535	1010	360	598
Contig1550	197	144	189	163	158	189	305	128	168
Contig1551	295	143	334	243	332	421	516	308	516
Contig1552	103	47	83	60	48	49	99	39	49
Contig1553	98	33	66	53	53	49	95	33	61
Contig1554	0	2	0	8	0	0	0	0	2
Contig1555	0	0	0	0	0	0	0	0	0
Contig1556	340	580	559	813	719	547	626	367	343
Contig1557	95	60	101	66	61	62	122	50	72
Contig1558	4	0	2	2	1	0	5	0	4
Contig1559	0	4	1	3	0	2	2	4	6
Contig1560	6	11	0	9	7	2	4	0	0
Contig1561	5	0	4	2	0	4	1	0	0
Contig1562	8	1	14	4	7	5	11	6	5
Contig1563	6	14	4	11	27	9	13	8	10
Contig1564	2	9	15	11	15	7	12	6	0
Contig1565	169	235	192	217	153	172	269	108	176
Contig1566	4	0	0	0	2	1	0	0	0
Contig1567	0	0	0	0	0	1	9	4	2
Contig1568	1163	1674	696	2403	1785	1297	1993	564	510
Contig1569	2	0	0	4	0	0	0	0	0
Contig1570	10	18	7	8	2	2	9	8	2
Contig1571	0	1	0	2	3	0	2	0	0
Contig1572	7	3	2	0	13	1	14	16	13
Contig1573	11	6	5	8	6	4	5	0	3
Contig1574	2	0	4	4	4	5	16	8	2
Contig1575	2	4	4	6	4	2	4	0	0
Contig1576	7	2	0	6	3	2	4	2	0
Contig1577	4	2	0	12	5	8	4	2	0
Contig1578	7	9	4	4	8	7	3	2	4
Contig1579	4	17	8	9	14	9	21	6	12
Contig1580	5	2	5	2	2	5	10	6	2
Contig1581	2	3	2	5	10	6	9	2	0
Contig1582	2	0	0	11	3	7	13	8	0
Contig1583	0	9	8	5	0	31	50	8	13
Contig1584	17	8	17	19	17	8	38	39	98
Contig1585	2	2	1	3	3	4	9	0	3
Contig1586	39	51	16	63	35	64	90	24	36
Contig1587	22	8	25	30	19	17	15	14	23
Contig1588	9	16	8	33	3	15	10	2	6
Contig1589	129	254	109	23	68	109	218	6	60
Contig1590	16	74	22	36	27	11	42	16	11
Contig1591	2035	1894	1954	1534	2127	1607	2037	806	1725
Contig1592	4	4	2	0	4	0	3	2	0
Contig1593	3	2	0	6	14	7	10	0	2
Contig1594	2	1	2	5	3	2	4	0	0
Contig1595	88	103	106	97	89	119	165	92	103
Contig1596	1490	2201	1746	3177	2154	2809	3962	2331	4131
Contig1597	306	575	448	548	475	543	673	523	631
Contig1598	0	0	1	3	0	0	2	0	4
Contig1599	629	426	924	446	386	354	676	266	498
Contig1600	107	84	150	71	84	74	171	65	127
Contig1601	4	0	0	5	0	3	5	2	4
Contig1602	35	50	74	102	34	91	90	42	56
Contig1603	4599	4258	5485	3298	1700	2251	5472	1414	2183
Contig1604	118	166	71	84	81	61	131	34	49
Contig1605	241	330	204	375	295	257	520	115	238
Contig1606	299	262	250	312	218	296	329	126	155
Contig1607	16	23	11	12	17	8	5	3	5
Contig1608	15	16	23	17	23	10	21	13	16
Contig1609	147	119	217	138	112	123	321	154	160
Contig1610	259	176	302	313	278	425	513	212	372
Contig1611	77	54	73	51	81	70	73	78	90
Contig1612	1	0	4	2	11	9	5	6	8
Contig1613	1606	1054	1878	906	1102	1303	1737	678	1394
Contig1614	1672	763	2188	1646	2082	2534	2982	1694	2822
Contig1615	63	36	83	70	67	82	82	40	89
Contig1616	768	976	880	1215	1409	1584	1272	884	1193
Contig1617	2371	3529	3157	2605	1975	2561	2021	1064	1777
Contig1618	1840	774	1579	1346	2520	2830	3204	2108	3061
Contig1619	136	100	130	142	177	278	333	157	234
Contig1620	222	135	200	191	254	375	516	262	511
Contig1621	235	222	274	328	272	255	437	208	232
Contig1622	104	159	130	301	234	218	328	143	175
Contig1623	190	221	237	524	457	504	758	268	349
Contig1624	0	3	0	0	7	6	2	4	4
Contig1625	555	673	775	932	742	789	986	494	784
Contig1626	301	107	159	156	131	97	105	76	142
Contig1627	268	465	419	534	415	382	482	280	316
Contig1628	82	48	62	87	87	87	161	44	63
Contig1629	178	167	152	178	218	196	305	110	122
Contig1630	373	491	400	447	346	407	542	210	319
Contig1631	364	503	434	418	354	319	449	227	328
Contig1632	60	44	40	74	78	79	56	30	19
Contig1633	452	350	411	632	320	358	612	190	268
Contig1634	454	747	528	764	589	651	1118	375	702
Contig1635	105	122	69	161	96	117	243	42	63
Contig1636	328	534	369	671	516	472	928	316	514
Contig1637	395	503	558	936	679	799	939	512	615
Contig1638	510	574	539	618	522	461	710	325	520
Contig1639	529	602	553	654	472	503	782	327	551
Contig1640	581	771	604	902	790	736	1134	449	589
Contig1641	553	680	595	862	758	639	1116	416	547
Contig1642	256	350	165	429	273	335	423	145	149
Contig1643	20	16	10	8	4	2	2	6	2
Contig1644	0	2	0	9	2	2	3	0	0
Contig1645	330	306	443	598	346	499	446	194	361
Contig1646	2928	2441	3870	3078	3357	3712	4878	2226	3386
Contig1647	4	12	2	3	3	0	4	0	0
Contig1648	475	415	533	731	494	1048	624	230	332
Contig1649	4	18	0	5	10	2	36	0	0
Contig1650	0	3	5	3	1	2	10	2	6
Contig1651	24	36	16	66	35	28	67	28	37
Contig1652	151	195	246	182	121	156	219	148	220
Contig1653	27	102	24	132	116	27	34	2	62
Contig1654	185	424	225	378	248	130	474	90	88
Contig1655	0	5	11	11	4	17	12	2	2
Contig1656	3	3	2	4	6	12	16	8	7
Contig1657	771	957	603	1085	758	673	1038	350	412
Contig1658	675	858	604	992	705	654	1001	324	379
Contig1659	230	621	274	540	340	350	475	214	276
Contig1660	110	11	227	69	95	271	465	276	449
Contig1661	37	60	50	107	45	81	84	18	40
Contig1662	0	3	9	4	4	1	0	0	0
Contig1663	177	158	142	162	179	173	304	109	162
Contig1664	14	52	21	51	19	20	58	8	20
Contig1665	162	345	198	630	467	573	850	345	311
Contig1666	49	44	28	67	50	47	108	12	50
Contig1667	204	165	186	145	178	211	246	116	201
Contig1668	397	715	394	645	648	1116	1297	514	777
Contig1669	42	51	61	15	17	36	22	26	28
Contig1670	222	285	330	411	311	346	389	226	348
Contig1671	2031	991	1949	1589	1540	1733	2072	771	1523
Contig1672	2350	3474	3213	5029	6793	6165	9660	3690	6166
Contig1673	42	46	36	0	7	16	54	24	20
Contig1674	8	12	4	24	31	29	28	14	7
Contig1675	274	574	323	720	608	549	689	304	476
Contig1676	0	7	2	4	3	3	10	0	4
Contig1677	131	23	95	42	54	45	230	42	71
Contig1678	263	361	228	350	269	282	533	140	225
Contig1679	232	343	241	336	262	267	454	164	199
Contig1680	1466	950	1146	955	1778	1548	2362	1064	1810
Contig1681	979	897	909	864	700	666	1123	396	769
Contig1682	289	493	347	608	484	561	686	228	436
Contig1683	603	243	739	425	479	408	725	284	752
Contig1684	260	274	350	327	317	319	419	184	329
Contig1685	354	265	530	311	365	387	441	226	535
Contig1686	63	69	63	102	127	117	118	72	67
Contig1687	2661	3188	2240	4708	3852	3375	4758	1574	1784
Contig1688	139	90	226	98	174	155	164	120	151
Contig1689	0	6	0	8	6	0	20	0	2
Contig1690	74	86	98	33	72	59	142	23	65
Contig1691	60	62	68	84	66	65	71	47	91
Contig1692	133	74	80	96	136	72	87	49	137
Contig1693	70	44	53	12	16	47	71	22	58
Contig1694	0	13	8	25	3	9	7	4	2
Contig1695	190	228	201	257	221	234	339	138	216
Contig1696	21	24	0	22	9	10	14	12	9
Contig1697	351	289	407	369	435	482	538	264	467
Contig1698	38	69	26	1	58	0	2	42	0
Contig1699	352	300	343	530	312	416	476	168	247
Contig1700	64	87	46	65	74	61	108	29	58
Contig1701	18	18	30	59	23	28	37	18	38
Contig1702	4	4	5	2	0	2	4	0	0
Contig1703	2122	1655	1783	1692	1603	3181	2944	1616	1846
Contig1704	233	363	322	305	281	187	342	166	351
Contig1705	498	644	801	888	1027	845	789	805	832
Contig1706	1892	2323	2451	2920	3455	3183	2862	2502	2787
Contig1707	48	34	53	73	59	106	158	44	84
Contig1708	109	81	116	99	56	107	180	60	65
Contig1709	2219	775	2027	1221	1818	2398	2447	1216	1856
Contig1710	14	73	54	56	48	44	71	16	14
Contig1711	1214	1499	1256	1531	1243	1168	1740	669	777
Contig1712	3093	2534	3291	1831	1153	1277	3220	1075	1835
Contig1713	12	5	11	7	2	8	16	6	7
Contig1714	193	275	124	252	157	148	267	112	107
Contig1715	308	203	394	199	141	240	230	180	291
Contig1716	73	30	52	46	18	41	46	34	35
Contig1717	1053	1200	1191	1246	1643	2005	2127	954	1405
Contig1718	978	280	889	174	207	197	503	129	498
Contig1719	376	79	208	48	62	58	148	43	88
Contig1720	626	770	975	379	599	962	934	514	1185
Contig1721	270	177	176	486	381	454	514	164	199
Contig1722	3071	2044	4389	2125	1310	1603	2039	1604	2028
Contig1723	413	462	390	547	468	423	732	316	437
Contig1724	11	3	2	7	4	2	8	4	0
Contig1725	138	314	212	299	189	315	435	134	206
Contig1726	959	946	1411	3218	369	434	1304	240	719
Contig1727	147	223	228	147	151	123	243	76	192
Contig1728	82	302	102	345	201	84	332	61	91
Contig1729	369	273	362	312	184	254	553	204	317
Contig1730	247	300	316	390	366	381	544	207	345
Contig1731	58	178	139	143	108	49	83	48	85
Contig1732	49	91	83	146	87	114	137	71	85
Contig1733	596	259	563	217	165	161	252	112	183
Contig1734	239	668	263	461	401	429	630	246	320
Contig1735	14	32	16	24	17	16	35	26	23
Contig1736	60	165	75	255	0	186	188	48	50
Contig1737	45	31	50	29	35	25	75	26	49
Contig1738	67	15	33	32	40	57	30	20	5
Contig1739	525	438	729	588	473	690	924	490	792
Contig1740	356	409	642	439	383	524	702	418	590
Contig1741	150	144	201	176	107	91	204	96	128
Contig1742	20	22	18	52	24	59	61	14	15
Contig1743	203	280	248	300	203	228	343	138	214
Contig1744	403	603	459	557	286	361	593	158	242
Contig1745	746	1271	943	998	501	707	1456	410	602
Contig1746	184	254	209	277	214	236	294	144	200
Contig1747	762	873	574	696	235	165	423	177	244
Contig1748	399	295	530	282	269	386	729	314	454
Contig1749	74	134	62	256	153	193	192	68	62
Contig1750	1773	1032	1815	955	1189	1320	1870	794	1468
Contig1751	1750	3366	2384	2875	2353	1843	1782	1142	2218
Contig1752	1	2	1	0	0	2	3	0	2
Contig1753	1	0	0	3	2	0	0	0	0
Contig1754	308	376	354	497	369	349	465	324	427
Contig1755	4	0	13	5	4	6	22	10	9
Contig1756	1052	1107	1170	1160	1202	1208	1795	810	1117
Contig1757	619	363	597	489	609	676	1008	474	743
Contig1758	74	277	60	16	35	17	27	16	32
Contig1759	16	13	2	27	17	12	12	4	4
Contig1760	10	18	10	19	5	14	6	12	4
Contig1761	204	176	225	273	306	246	469	222	278
Contig1762	1158	982	976	971	1012	1173	2250	786	1304
Contig1763	2	20	15	31	7	18	15	20	10
Contig1764	13	14	27	9	17	6	22	6	13
Contig1765	179	140	173	155	93	120	224	76	154
Contig1766	1425	1686	1735	2615	3086	2848	3030	1662	2365
Contig1767	55	78	52	48	17	57	94	24	59
Contig1768	7	5	2	6	0	0	3	0	1
Contig1769	21	40	30	34	15	29	17	6	15
Contig1770	0	1	1	5	3	4	12	2	5
Contig1771	4	0	1	14	2	14	7	6	6
Contig1772	9	8	12	6	0	9	9	20	15
Contig1773	55	25	42	42	1	13	45	94	68
Contig1774	4161	2771	3951	2896	2029	3621	4478	2228	3753
Contig1775	37	48	35	38	21	49	58	20	37
Contig1776	38	75	48	48	29	46	60	18	47
Contig1777	9	22	9	43	30	7	19	20	29
Contig1778	4	10	6	6	5	9	8	0	2
Contig1779	24	38	39	32	86	46	14	30	11
Contig1780	1562	390	1674	762	1080	1492	1898	918	1806
Contig1781	819	458	920	913	614	692	1661	360	802
Contig1782	305	541	315	845	803	684	700	302	442
Contig1783	549	815	728	1400	1166	1149	1426	670	1022
Contig1784	29	18	23	46	28	40	38	19	28
Contig1785	534	342	776	523	642	680	830	581	987
Contig1786	346	158	472	313	327	395	443	334	465
Contig1787	949	1317	986	1082	993	1153	1617	588	641
Contig1788	1574	619	1533	563	328	542	1312	320	583
Contig1789	6	19	18	11	6	19	18	4	14
Contig1790	3	10	6	8	15	9	12	4	5
Contig1791	132	122	161	124	91	139	125	84	149
Contig1792	141	217	173	283	196	226	368	154	315
Contig1793	5	2	8	4	7	17	10	2	2
Contig1794	138	116	149	97	74	94	152	66	113
Contig1795	10	13	23	29	19	30	19	12	11
Contig1796	1051	950	1066	898	640	893	1162	522	1002
Contig1797	136	195	204	302	189	161	305	112	236
Contig1798	160	156	217	71	83	187	430	86	368
Contig1799	184	300	250	333	270	260	278	144	217
Contig1800	1068	807	1193	816	670	856	1291	543	859
Contig1801	726	893	593	844	792	860	952	434	620
Contig1802	762	501	749	383	215	247	585	166	331
Contig1803	939	1512	968	1935	1774	1658	2169	992	1144
Contig1804	0	0	0	0	0	0	0	0	0
Contig1805	139	149	172	553	443	442	430	192	270
Contig1806	120	251	207	324	203	167	338	154	240
Contig1807	20	22	17	22	8	0	27	0	40
Contig1808	10	6	31	2	7	5	3	6	11
Contig1809	864	461	591	841	700	296	1392	646	860
Contig1810	2374	1970	2238	2442	2036	1896	3485	1118	1901
Contig1811	160	197	269	509	348	368	517	246	430
Contig1812	415	542	530	1014	853	940	1023	500	762
Contig1813	429	85	288	349	232	201	356	68	199
Contig1814	19	146	9	177	111	105	101	42	20
Contig1815	123	181	123	188	264	246	299	152	169
Contig1816	103	79	65	80	81	88	160	40	47
Contig1817	1097	792	1087	884	845	879	1369	446	683
Contig1818	846	471	927	568	450	566	695	256	406
Contig1819	165	168	181	120	116	143	210	81	108
Contig1820	152	175	113	145	131	126	154	43	63
Contig1821	151	162	170	118	124	114	188	70	109
Contig1822	119	168	150	114	108	115	182	75	100
Contig1823	448	342	511	337	269	331	574	334	474
Contig1824	107	446	161	130	60	49	112	20	31
Contig1825	184	60	263	168	339	401	375	320	294
Contig1826	137	222	132	263	198	140	211	100	155
Contig1827	118	219	151	248	239	191	228	131	137
Contig1828	607	540	471	649	519	527	827	272	365
Contig1829	248	422	390	519	428	324	775	264	375
Contig1830	1001	928	1214	1518	1366	1453	1841	858	1477
Contig1831	818	233	1454	1047	627	1305	756	428	655
Contig1832	11	0	6	13	3	10	4	2	3
Contig1833	10	38	14	44	11	31	8	4	10
Contig1834	353	579	480	558	432	423	716	246	446
Contig1835	40	52	15	36	22	30	39	12	29
Contig1836	30	33	18	12	12	13	11	10	8
Contig1837	243	369	445	494	385	433	574	276	507
Contig1838	3013	1543	4130	2785	694	1346	1922	666	1434
Contig1839	459	293	404	263	202	305	438	186	287
Contig1840	872	794	967	1313	1062	1212	2311	743	1307
Contig1841	278	320	409	621	434	546	827	371	481
Contig1842	156	640	146	247	280	291	571	87	139
Contig1843	144	221	265	185	201	220	443	220	460
Contig1844	126	203	119	219	172	194	302	194	228
Contig1845	68	72	56	320	245	264	280	106	55
Contig1846	0	10	5	0	1	6	8	0	0
Contig1847	10	35	13	83	45	27	60	10	15
Contig1848	120	253	94	291	169	116	271	96	92
Contig1849	11	12	16	25	17	14	8	16	19
Contig1850	438	920	457	857	798	634	1161	332	509
Contig1851	11	18	2	19	9	7	21	6	10
Contig1852	49	1802	41	766	1173	489	764	290	359
Contig1853	11	30	17	11	11	12	11	6	7
Contig1854	12	47	22	31	25	18	67	13	14
Contig1855	12	14	5	51	16	59	58	16	4
Contig1856	23730	19650	26463	21980	33088	36476	35430	21251	36655
Contig1857	1326	1182	831	1299	1704	1660	2343	930	1192
Contig1858	13949	26012	22428	75178	123768	70648	68954	88800	109984
Contig1859	58	96	101	363	1261	479	383	675	643
Contig1860	320	303	227	339	234	310	374	146	209
Contig1861	16	73	21	82	69	20	73	12	29
Contig1862	83	214	120	432	226	187	669	99	101
Contig1863	11	4	0	10	12	5	14	0	15
Contig1864	590	2899	790	16401	19965	24608	23188	7688	9804
Contig1865	0	2	0	10	3	3	1	0	4
Contig1866	8	1	7	4	0	9	2	2	4
Contig1867	48	68	62	212	198	133	249	118	143
Contig1868	1716	1242	1287	960	1178	1709	1815	621	929
Contig1869	1455	452	1315	963	865	640	925	530	512
Contig1870	68736	12232	77989	14535	13054	23388	34454	36530	39740
Contig1871	115	192	136	215	260	323	422	214	297
Contig1872	188	200	162	255	174	159	338	128	64
Contig1873	295	351	293	209	336	202	390	164	105
Contig1874	560	719	488	1134	551	865	863	563	603
Contig1875	89	74	103	78	24	27	52	18	42
Contig1876	20947	26475	24478	31140	27399	23897	23366	15900	22485
Contig1877	52	30	88	82	84	36	129	32	72
Contig1878	10	24	32	46	25	10	51	2	7
Contig1879	87	174	82	209	163	81	200	18	70
Contig1880	59	35	26	95	55	64	94	45	47
Contig1881	2610	1392	2168	1396	965	785	1504	700	1072
Contig1882	7538	5220	6254	6412	6807	4566	45942	11196	19849
Contig1883	7318	6401	7070	7994	8795	5908	70842	21108	40646
Contig1884	11940	36841	22024	26180	28640	24160	32087	22975	21915
Contig1885	57	69	28	34	88	60	95	52	62
Contig1886	50	48	49	67	46	55	111	30	39
Contig1887	77	184	160	236	110	133	172	46	48
Contig1888	1	1659	428	841	1056	824	1304	0	918
Contig1889	15	21	11	42	30	72	24	8	48
Contig1890	0	2	3	6	8	2	7	4	3
Contig1891	545	1319	911	581	948	570	656	879	608
Contig1892	783	1403	1249	1673	1640	1627	1663	1098	1611
Contig1893	63	121	62	39	64	59	60	22	19
Contig1894	24	34	21	80	30	42	74	12	24
Contig1895	2671	3935	4310	6037	4711	5460	5581	4020	6868
Contig1896	19	3	9	5	4	3	13	4	1
Contig1897	20	37	11	75	52	61	38	14	16
Contig1898	72	920	120	11802	14410	9455	4333	1404	780
Contig1899	92	158	132	341	332	469	443	242	217
Contig1900	3316	2315	1344	2359	1411	1627	2599	26	1147
Contig1901	20	21	13	28	36	21	23	15	16
Contig1902	17	58	30	0	28	3	2	26	0
Contig1903	196	297	322	282	293	543	537	302	374
Contig1904	400	384	485	391	365	357	346	250	363
Contig1905	0	6	4	9	2	1	0	3	1
Contig1906	604	265	492	908	832	1071	1085	529	949
Contig1907	471	270	431	764	690	936	959	439	666
Contig1908	389	309	395	408	405	402	737	376	445
Contig1909	393	244	481	263	512	618	708	446	717
Contig1910	43	176	133	111	307	252	249	100	195
Contig1911	60	53	33	62	52	76	117	30	39
Contig1912	6	11	1	11	16	2	2	4	12
Contig1913	3439	3966	2448	2589	2125	2574	4836	1746	2079
Contig1914	0	0	0	0	0	0	1	0	0
Contig1915	30625	11531	43219	18119	16999	35160	47087	35924	42699
Contig1916	2	2	2	0	0	0	5	0	1
Contig1917	67	93	114	101	90	73	114	66	106
Contig1918	1370	475	1356	323	419	388	648	320	733
Contig1919	88	89	119	109	79	66	72	66	123
Contig1920	6	24	32	32	26	14	48	16	7
Contig1921	15	19	3	15	3	0	14	4	8
Contig1922	0	0	1	0	2	1	4	0	2
Contig1923	168	144	108	276	86	158	140	68	53
Contig1924	0	2	0	2	5	2	3	2	1
Contig1925	147	74	169	140	109	180	229	118	190
Contig1926	2	14	5	5	4	9	9	4	9
Contig1927	222	245	178	419	232	408	539	164	147
Contig1928	3	7	6	7	4	15	11	4	2
Contig1929	6	7	1	8	10	5	12	3	4
Contig1930	1	5	1	4	1	3	0	4	0
Contig1931	217	344	236	284	256	323	355	114	170
Contig1932	13	6	148	5	273	150	12	70	316
Contig1933	219	294	312	398	550	386	505	192	275
Contig1934	55	33	9	87	63	87	75	18	11
Contig1935	5	4	4	4	2	7	7	2	2
Contig1936	0	1	0	0	1	1	0	0	0
Contig1937	6	16	3	11	15	9	39	6	10
Contig1938	136	178	89	329	251	266	180	62	80
Contig1939	3	4	4	10	17	10	15	6	5
Contig1940	0	3	1	5	1	2	8	0	0
Contig1941	14	0	6	129	0	93	127	50	69
Contig1942	13	14	2	34	9	25	28	14	13
Contig1943	300	584	326	729	586	504	806	258	395
Contig1944	19	20	37	16	9	28	22	14	2
Contig1945	10	29	19	26	55	27	40	9	14
Contig1946	159	251	145	274	208	185	418	100	139
Contig1947	72	100	72	91	90	76	95	56	74
Contig1948	16956	2133	14464	4378	1646	1934	1917	1685	1361
Contig1949	2966	2368	3569	4982	5982	6078	5403	2978	5257
Contig1950	1239	1242	1586	465	748	1018	1333	588	1239
Contig1951	31	26	13	11	6	23	11	12	8
Contig1952	4	4	1	5	5	10	16	2	3
Contig1953	51	61	30	87	103	104	124	44	70
Contig1954	9631	21832	17413	12909	10722	8762	17263	6604	11073
Contig1955	1753	8962	2117	5850	5336	3921	10467	2299	2933
Contig1956	1036	1274	1384	709	556	545	567	416	493
Contig1957	4244	4777	4513	3442	2697	2354	2497	1778	2176
Contig1958	35	61	23	67	105	59	93	20	48
Contig1959	7654	8195	8342	11971	12363	9837	12747	5850	10713
Contig1960	3	6	2	2	0	5	8	0	0
Contig1961	6	2	4	6	0	8	11	0	3
Contig1962	7	5	0	8	4	5	8	0	4
Contig1963	6	0	2	4	10	15	2	8	4
Contig1964	11	2	6	4	0	0	5	2	0
Contig1965	20	8	18	13	6	7	16	6	4
Contig1966	0	1	4	2	0	2	4	2	0
Contig1967	6	7	1	7	10	4	1	4	2
Contig1968	128	202	115	239	156	203	148	63	93
Contig1969	66	20	52	10	7	13	74	19	23
Contig1970	876	710	933	767	806	767	1092	564	964
Contig1971	9	4	4	8	5	5	36	8	43
Contig1972	0	0	0	0	0	0	0	0	0
Contig1973	12	10	4	22	7	21	27	6	7
Contig1974	68	39	86	2	0	36	66	14	28
Contig1975	7	13	18	4	0	5	2	6	10
Contig1976	0	0	0	2	3	1	9	0	0
Contig1977	27	22	12	19	19	31	13	8	3
Contig1978	5	3	13	6	7	4	2	2	2
Contig1979	4	9	2	14	6	10	11	0	0
Contig1980	3	7	2	11	9	8	8	2	6
Contig1981	25	38	34	50	32	31	48	26	17
Contig1982	13	0	8	12	0	4	14	4	10
Contig1983	11	37	22	69	69	65	64	24	31
Contig1984	18	9	11	17	10	19	29	2	14
Contig1985	713	315	571	304	238	370	625	226	313
Contig1986	30	45	22	62	35	24	43	26	44
Contig1987	21	30	20	12	16	23	22	2	11
Contig1988	287	192	247	306	320	333	408	184	250
Contig1989	486	521	300	283	152	215	240	68	120
Contig1990	12	0	8	5	2	1	15	6	0
Contig1991	0	2	0	2	2	1	1	2	2
Contig1992	102	112	207	8	3	23	60	86	292
Contig1993	4	22	4	25	15	4	10	0	6
Contig1994	0	3	3	15	0	2	8	0	0
Contig1995	6	11	6	7	3	14	23	10	17
Contig1996	4	0	0	0	2	8	13	2	15
Contig1997	4	0	0	4	7	5	11	0	2
Contig1998	2102	1668	2345	2243	2270	1935	3368	1366	2285
Contig1999	2	0	4	0	0	0	2	0	0
[truncated: 71,590 more rows]
