# Supplementary material for: An Integrative Transcriptomic and Metabolomic Analysis of Red Pitaya (Hylocereus polyrhizus) Seedlings in Response to Heat Stress
Source: Genes (Basel). 2021 Oct 27;12(11):1714. doi: 10.3390/genes12111714 (PMC8625689; doi:10.3390/genes12111714)
Supplement: Supplementary file 1 [file genes-12-01714-s001.zip › Table S2. Dragon_fruit_trinity_combined_v2_fasta_cap_contigs_uniprot_annotation.xlsx]

## Sheet: dragon_fruit_trinity_combined_v
Transcipt ID	Swissprot_ID	pident	length	mismatch	gapopen	qstart	qend	sstart	send	evalue	bitscore
Contig2	sp|Q500U8|TKPR1_ARATH	73.77	324	82	1	1074	103	1	321	3e-167	479
Contig5	sp|Q0WQF4|VP53A_ARATH	55.05	109	47	1	1927	2253	721	827	2e-14	81.6
Contig7	sp|Q9C5S8|CRK5_ARATH	65.14	218	76	0	439	1092	314	531	2e-97	310
Contig23	sp|Q39828|SDL5A_SOYBN	82.38	386	68	0	4	1161	99	484	0	650
Contig31	sp|Q9ZUL5|CHR19_ARATH	79.71	611	122	1	2574	742	155	763	0	1020
Contig34	sp|O73888|HPGDS_CHICK	35.82	201	121	4	1944	1342	2	194	1e-26	112
Contig38	sp|Q9FHW7|SKP1B_ARATH	77.27	154	34	1	2	460	18	171	1e-64	204
Contig39	sp|Q851M9|AMT32_ORYSJ	68.85	61	18	1	183	1	5	64	4e-19	89
Contig40	sp|Q6ZIK0|GTOMC_ORYSJ	46.15	91	34	1	552	824	74	149	2e-22	72
Contig49	sp|Q6ZIK0|GTOMC_ORYSJ	60.47	43	17	0	824	952	150	192	2e-22	57
Contig53	sp|Q8GZ17|COBL7_ARATH	63.34	461	167	2	2202	826	187	647	0	640
Contig55	sp|Q9SCY2|FKB13_ARATH	79.55	44	9	0	988	1119	165	208	2e-10	45.4
Contig62	sp|Q9SCY2|FKB13_ARATH	85.71	21	3	0	809	871	145	165	2e-10	42.4
Contig67	sp|Q9ZVC9|FRS3_ARATH	65.83	436	148	1	2686	3990	415	850	0	556
Contig76	sp|Q9ZVC9|FRS3_ARATH	58.11	456	150	8	1344	2699	1	419	0	525
Contig78	sp|Q9FLQ7|FH20_ARATH	66.03	312	105	1	359	1291	25	336	5e-140	457
Contig79	sp|Q8GT41|PLA1_PLAAC	38.16	152	92	2	785	333	26	176	8e-29	115
Contig82	sp|O22898|LACS1_ARATH	64.29	350	125	0	196	1245	1	350	0	510
Contig103	sp|O22898|LACS1_ARATH	64.18	282	101	0	1248	2093	377	658	0	390
Contig105	sp|P40468|TAO3_YEAST	22.91	419	268	7	2014	761	1725	2089	3e-24	115
Contig109	sp|Q6ICX4|PTBP3_ARATH	37.19	121	68	2	1351	1713	98	210	1e-12	74.3
Contig133	sp|Q9SIP7|RS31_ARATH	89.74	39	4	0	117	1	10	48	8e-15	75.9
Contig139	sp|Q9XFB0|YAB2_ARATH	52.46	183	78	3	807	280	1	181	1e-51	174
Contig152	sp|Q9FHG4|LRKS7_ARATH	62.63	661	235	7	298	2250	14	672	0	811
Contig162	sp|D3YYI7|RN217_MOUSE	28.32	226	132	7	1058	1681	226	439	1e-20	100
Contig165	sp|Q9XE58|SCL14_ARATH	55.16	698	275	14	842	2869	86	767	0	682
Contig169	sp|Q8L709|CHX28_ARATH	45.64	642	321	10	1	1872	170	801	4e-180	541
Contig176	sp|Q9LPZ9|SD113_ARATH	43.72	430	224	9	609	1862	14	437	2e-105	364
Contig178	sp|Q9LPZ9|SD113_ARATH	52.41	166	43	1	3340	3837	600	729	5e-40	165
Contig190	sp|Q9LPZ9|SD113_ARATH	72.22	72	20	0	2838	3053	527	598	4e-28	94.7
Contig200	sp|Q9LPZ9|SD113_ARATH	66.67	36	12	0	2650	2757	493	528	4e-28	55.1
Contig204	sp|Q9LPZ9|SD113_ARATH	47.22	108	55	1	4281	4598	723	830	3e-22	108
Contig211	sp|P42730|CLPB1_ARATH	24.83	286	171	10	2692	1838	4	246	7e-12	73.6
Contig215	sp|Q0JP99|Y1341_ORYSJ	43.61	360	196	4	288	1352	133	490	3e-93	300
Contig223	sp|Q9FLF0|RS92_ARATH	79.17	48	10	0	6	149	90	137	1e-15	81.6
Contig228	sp|Q9SQV1|RH40_ARATH	82.69	387	63	1	1527	2675	452	838	0	629
Contig233	sp|Q94KL5|BLH4_ARATH	83.02	53	5	1	1596	1754	443	491	2e-18	93.2
Contig237	sp|Q9LSQ4|GH36_ARATH	80.1	613	118	3	156	1994	1	609	0	1033
Contig246	sp|P10978|POLX_TOBAC	32.28	189	117	4	137	682	348	532	1e-20	95.5
Contig252	sp|O80501|RAH1B_ARATH	88.57	35	4	0	912	1016	130	164	3e-11	65.9
Contig264	sp|O80501|RAH1B_ARATH	85.71	35	5	0	1	105	96	130	7e-11	64.7
Contig266	sp|P0C042|Y4597_ARATH	51.58	285	127	4	1125	277	36	311	4e-92	294
Contig268	sp|P31839|NU1M_OENBE	100	58	0	0	2468	2641	163	220	1e-28	122
Contig271	sp|Q9FYE2|PKS4_ARATH	29.52	437	160	20	2001	736	31	334	4e-13	75.9
Contig273	sp|Q6AWW5|Y5262_ARATH	46.91	243	129	0	1109	381	14	256	2e-61	219
Contig289	sp|Q6AWW5|Y5262_ARATH	34.94	166	102	2	902	423	9	174	1e-15	84.3
Contig291	sp|Q6AWW5|Y5262_ARATH	29.44	197	131	3	1109	522	88	277	8e-14	78.6
Contig292	sp|Q8BKC5|IPO5_MOUSE	35.34	1160	633	20	5385	1960	11	1071	0	610
Contig295	sp|P29391|FRIL1_MOUSE	96.72	183	6	0	696	148	1	183	2e-127	367
Contig296	sp|Q93ZR6|WSD1_ARATH	42.32	267	136	6	800	3	129	378	2e-64	214
Contig298	sp|F4JZ24|P4H10_ARATH	78.63	131	28	0	912	520	159	289	2e-67	232
Contig300	sp|F4JZ24|P4H10_ARATH	66.67	108	36	0	2733	2410	52	159	5e-40	155
Contig306	sp|Q9SD34|C3H44_ARATH	46.23	742	304	14	506	2698	112	769	0	611
Contig318	sp|Q9QZH3|PPIE_MOUSE	57	100	39	1	247	546	5	100	1e-23	103
Contig323	sp|O24160|TGA21_TOBAC	27.75	209	129	5	1688	1086	236	430	1e-10	67.8
Contig326	sp|O82528|RL15_PETHY	100	26	0	0	3	80	98	123	7e-09	55.5
Contig328	sp|Q8RVQ5|SEC10_ARATH	79.36	407	76	3	2241	1027	285	685	0	546
Contig334	sp|Q9FQ04|XRN4_ARATH	87.5	32	4	0	2347	2442	503	534	1e-18	61.6
Contig336	sp|Q9FQ04|XRN4_ARATH	72	25	7	0	2556	2630	535	559	1e-18	39.3
Contig337	sp|Q9FQ04|XRN4_ARATH	77.78	18	4	0	2698	2751	557	574	1e-18	35.8
Contig345	sp|Q9LSQ6|PBP1_ARATH	57.14	98	41	1	608	318	19	116	4e-29	112
Contig351	sp|Q9M209|CER7_ARATH	70.27	296	61	1	3206	2400	1	296	1e-123	394
Contig354	sp|P10978|POLX_TOBAC	56	50	22	0	615	466	1177	1226	4e-13	57.8
Contig361	sp|P10978|POLX_TOBAC	48.28	29	15	0	364	278	1255	1283	4e-13	37.7
Contig362	sp|P04146|COPIA_DROME	38.56	153	93	1	770	315	1248	1400	3e-30	125
Contig363	sp|Q9USM4|LUC7_SCHPO	58.14	43	18	0	6	134	28	70	2e-10	64.3
Contig364	sp|Q9ZV06|NATAL_ARATH	55.88	204	63	3	398	928	28	231	1e-71	233
Contig365	sp|O24362|PSA3_SPIOL	93.83	227	14	0	180	860	1	227	5e-146	420
Contig366	sp|Q9LF64|ATL52_ARATH	63.24	68	25	0	806	603	116	183	3e-24	108
Contig367	sp|P04323|POL3_DROME	31.58	190	117	4	4091	3546	220	404	2e-19	78.6
Contig368	sp|P04323|POL3_DROME	30.37	135	68	4	3549	3193	403	527	2e-19	41.6
Contig370	sp|Q40784|AAPC_CENCI	59.11	291	116	2	1502	636	25	314	1e-123	375
Contig375	sp|P13020|GELS_MOUSE	100	244	0	0	1	732	537	780	6e-172	503
Contig376	sp|P13020|GELS_MOUSE	30.77	234	142	8	28	681	167	396	5e-18	88.2
Contig377	sp|Q9ZQW8|U2AFA_ORYSJ	85.88	177	25	0	3252	2722	1	177	3e-93	306
Contig381	sp|B9HBA8|ACCC1_POPTR	92.56	121	9	0	1246	884	295	415	1e-103	224
Contig382	sp|B9HBA8|ACCC1_POPTR	76.92	91	18	1	707	435	440	527	1e-103	149
Contig383	sp|B9HBA8|ACCC1_POPTR	81.82	22	4	0	777	712	416	437	1e-103	48.9
Contig384	sp|B9HBA8|ACCC1_POPTR	91.89	37	3	0	1602	1492	259	295	4e-14	78.6
Contig386	sp|Q9SIB4|WOX3_ARATH	84.85	66	10	0	1001	804	1	66	5e-33	128
Contig387	sp|Q9FV71|E2FB_ARATH	57.6	434	140	13	2011	797	20	438	4e-145	441
Contig389	sp|O64459|UGPA_PYRPY	81.05	153	25	1	2059	1613	100	252	1e-74	254
Contig390	sp|O64459|UGPA_PYRPY	80	40	8	0	1451	1332	232	271	4e-12	72.8
Contig392	sp|O94387|YGSA_SCHPO	37.9	496	245	15	4945	6417	1337	1774	5e-66	254
Contig394	sp|Q9SZR1|ACA10_ARATH	72.17	345	58	2	2062	1028	761	1067	1e-143	478
Contig395	sp|Q9SZR1|ACA10_ARATH	68.49	73	19	2	2444	2226	704	772	1e-17	93.6
Contig397	sp|Q9LF79|ACA8_ARATH	78.95	38	8	0	50	163	519	556	2e-23	66.2
Contig401	sp|Q9LF79|ACA8_ARATH	85.71	35	5	0	240	344	554	588	2e-23	64.7
Contig402	sp|Q9SZR1|ACA10_ARATH	74.37	1073	264	6	886	4098	4	1067	0	1541
Contig403	sp|Q6Q8A5|HXK2_TOBAC	77.93	290	62	2	1077	214	208	497	0	439
Contig406	sp|Q6Q8A5|HXK2_TOBAC	72.56	164	43	1	1631	1140	44	205	0	238
Contig408	sp|Q6Q8A5|HXK2_TOBAC	68.77	253	44	4	1163	417	208	429	3e-152	331
Contig410	sp|Q6Q8A5|HXK2_TOBAC	59.15	142	26	1	1651	1226	96	205	3e-152	157
Contig417	sp|Q6Q8A5|HXK2_TOBAC	79.71	69	14	0	420	214	429	497	3e-152	97.4
Contig418	sp|Q6Q8A5|HXK2_TOBAC	66.04	53	16	1	2266	2108	44	94	2e-10	69.3
Contig419	sp|Q6Q8A5|HXK2_TOBAC	66.81	229	41	4	1091	417	232	429	6e-99	289
Contig424	sp|Q6Q8A5|HXK2_TOBAC	79.71	69	14	0	420	214	429	497	6e-99	97.4
Contig427	sp|Q6Q8A5|HXK2_TOBAC	59.15	142	26	1	2012	1587	96	205	1e-45	159
Contig428	sp|Q6Q8A5|HXK2_TOBAC	84.62	26	4	0	1524	1447	208	233	1e-45	48.9
Contig429	sp|Q6Q8A5|HXK2_TOBAC	77.48	222	48	2	1076	417	208	429	3e-156	345
Contig430	sp|Q6Q8A5|HXK2_TOBAC	59.15	142	26	1	1564	1139	96	205	3e-156	157
Contig431	sp|Q6Q8A5|HXK2_TOBAC	79.71	69	14	0	420	214	429	497	3e-156	97.4
Contig432	sp|Q6Q8A5|HXK2_TOBAC	77.69	260	53	2	4639	3875	25	284	0	408
Contig433	sp|Q6Q8A5|HXK2_TOBAC	77.1	214	48	1	3792	3154	284	497	0	327
Contig436	sp|Q6Q8A5|HXK2_TOBAC	76.74	86	19	1	7	261	278	363	7e-36	135
Contig439	sp|Q94BT6|ADO1_ARATH	84.8	592	82	2	3362	1587	25	608	0	1007
Contig440	sp|Q8LEK2|TVP23_ARATH	83.52	182	30	0	862	317	5	186	5e-95	295
Contig443	sp|P64956|Y2253_MYCBO	42.4	125	71	1	1158	787	3	127	3e-19	93.6
Contig445	sp|Q9SP35|TI172_ARATH	72	125	35	0	1495	1869	23	147	2e-53	192
Contig449	sp|Q9LYS2|AB10C_ARATH	87.18	117	15	0	961	1311	1337	1453	3e-49	189
Contig450	sp|A4IF69|NHLC2_BOVIN	33.58	405	211	16	1089	2165	330	722	3e-46	173
Contig454	sp|A4IF69|NHLC2_BOVIN	41.18	34	20	0	988	1089	300	333	3e-46	36.2
Contig456	sp|Q8BZW8|NHLC2_MOUSE	49.83	287	136	5	1463	2317	53	333	1e-120	283
Contig457	sp|Q8BZW8|NHLC2_MOUSE	34.82	382	211	13	2317	3360	330	707	1e-120	175
Contig461	sp|Q9SRE0|5FCLL_ARATH	75.4	309	74	2	5133	4213	37	345	6e-143	452
Contig467	sp|Q7Y214|GTE7_ARATH	31.96	363	185	9	292	1317	1	322	1e-46	182
Contig468	sp|Q7Y214|GTE7_ARATH	62.04	137	46	2	1507	1917	402	532	7e-34	142
Contig474	sp|Q681Q7|Y1390_ARATH	82.35	170	29	1	1072	1581	11	179	5e-91	296
Contig476	sp|Q8LEV3|Y2060_ARATH	61.27	457	173	4	4169	5527	1	457	7e-172	557
Contig479	sp|Q8LEV3|Y2060_ARATH	68.66	67	21	0	7830	8030	738	804	1e-29	112
Contig482	sp|Q8LEV3|Y2060_ARATH	75	24	6	0	7664	7735	714	737	1e-29	43.5
Contig483	sp|Q8LEV3|Y2060_ARATH	34.39	221	134	3	6415	7065	507	720	8e-18	94.7
Contig487	sp|Q8LEV3|Y2060_ARATH	66.67	57	19	0	5851	6021	455	511	5e-16	89
Contig491	sp|Q99JH1|RP25L_MOUSE	30.88	136	85	2	46	426	1	136	4e-14	74.3
Contig492	sp|Q6ZDY8|SDHA_ORYSJ	93.26	356	24	0	980	2047	243	598	0	669
Contig494	sp|Q6ZDY8|SDHA_ORYSJ	85.71	245	29	3	169	894	1	242	0	370
Contig495	sp|O82663|SDHA1_ARATH	90.1	525	48	2	2867	1305	1	525	0	925
Contig496	sp|Q9T0A0|LACS4_ARATH	80.75	239	46	0	998	282	419	657	2e-136	421
Contig497	sp|Q9T0A0|LACS4_ARATH	69.81	318	91	1	954	1	100	412	6e-150	458
Contig498	sp|Q9T0A0|LACS4_ARATH	72.28	101	28	0	1919	1617	1	101	1e-41	164
Contig499	sp|Q9T0A0|LACS4_ARATH	73.62	235	62	0	705	1	178	412	4e-112	365
Contig502	sp|Q9T0A0|LACS4_ARATH	72.28	101	28	0	2488	2186	1	101	6e-41	164
Contig503	sp|Q54MZ4|MCFB_DICDI	45.27	148	79	2	972	529	278	423	3e-29	126
Contig504	sp|Q54MZ4|MCFB_DICDI	40.38	156	81	3	2448	1993	131	278	2e-21	102
Contig507	sp|Q54MZ4|MCFB_DICDI	35	160	93	4	999	535	171	324	3e-14	79.7
Contig508	sp|Q54MZ4|MCFB_DICDI	31.13	151	89	4	2454	2005	232	368	5e-11	69.7
Contig509	sp|P73068|RUBR_SYNY3	41.96	112	63	1	792	1121	1	112	1e-21	94.7
Contig511	sp|Q9M1X2|FAP1_ARATH	57.41	162	60	3	2250	1765	51	203	4e-50	182
Contig512	sp|Q9FN03|UVR8_ARATH	31.76	255	150	5	880	1635	112	345	9e-28	120
Contig513	sp|Q9FN03|UVR8_ARATH	28.57	273	156	9	850	1638	5	248	5e-19	94
Contig514	sp|B2RS91|RRN3_MOUSE	29.19	185	112	5	1194	688	398	579	2e-14	82.8
Contig515	sp|B2RS91|RRN3_MOUSE	29.73	185	111	5	1194	688	398	579	2e-14	82.8
Contig516	sp|Q9NYV6|RRN3_HUMAN	31.35	185	108	5	3769	4275	400	581	1e-16	89.4
Contig517	sp|P04146|COPIA_DROME	42.86	70	40	0	2436	2227	1335	1404	3e-18	70.5
Contig518	sp|P04146|COPIA_DROME	29.67	91	62	2	2690	2424	1248	1338	3e-18	45.1
Contig519	sp|P34091|RL6_MESCR	89.66	232	24	0	957	262	3	234	6e-118	350
Contig520	sp|Q5UB07|TPS4_MEDTR	50	172	81	2	2466	1954	412	579	2e-41	164
Contig521	sp|Q9C827|COB22_ARATH	77.02	570	112	3	2757	1105	357	926	0	894
Contig522	sp|Q9C827|COB22_ARATH	93.28	357	24	0	4071	3001	1	357	0	732
Contig523	sp|Q94FN2|MOR1_ARATH	65.82	1410	404	9	7978	3752	147	1479	0	1766
Contig524	sp|Q94FN2|MOR1_ARATH	62.83	374	103	5	1539	421	1639	1977	8e-125	444
Contig525	sp|Q94FN2|MOR1_ARATH	75.26	190	42	1	3533	2979	1470	1659	8e-73	276
Contig530	sp|Q94FN2|MOR1_ARATH	70.42	142	36	1	8357	7950	16	157	2e-45	186
Contig536	sp|F4JUL9|ARPC4_ARATH	90.32	31	3	0	1741	1649	110	140	7e-11	65.5
Contig538	sp|Q498F0|WDR44_XENLA	37.85	325	173	10	4014	3067	481	785	3e-41	169
Contig539	sp|Q8VYA5|RSZ33_ARATH	79.87	149	26	2	491	45	1	145	3e-63	211
Contig540	sp|Q6ZY51|PWD_ARATH	67.16	740	226	7	316	2514	64	793	0	979
Contig541	sp|Q6ZY51|PWD_ARATH	72.62	336	92	0	3022	4029	860	1195	3e-151	496
Contig542	sp|Q6NQD9|MD19B_ARATH	71.57	102	28	1	2350	2652	5	106	1e-38	150
Contig544	sp|P87027|SPG1_SCHPO	48.33	60	31	0	2763	2584	9	68	2e-16	66.2
Contig545	sp|P87027|SPG1_SCHPO	37.04	54	33	1	2468	2307	68	120	2e-16	43.9
Contig546	sp|P87027|SPG1_SCHPO	46.48	71	34	1	583	371	129	195	2e-10	65.5
Contig547	sp|P43287|PIP22_ARATH	82.21	253	44	1	760	2	1	252	1e-145	418
Contig548	sp|Q99315|YG31B_YEAST	40.89	291	163	3	2925	2068	562	848	5e-90	200
Contig551	sp|Q99315|YG31B_YEAST	32.75	287	154	8	1844	1071	929	1205	5e-90	106
Contig552	sp|Q99315|YG31B_YEAST	29.36	235	139	9	1017	355	1223	1444	5e-90	55.8
Contig553	sp|Q99315|YG31B_YEAST	31.82	66	39	2	2038	1859	858	923	5e-90	36.2
Contig554	sp|Q802D3|XPO4_DANRE	24.11	423	253	12	381	1568	36	417	5e-17	90.5
Contig555	sp|Q8VZA5|KDTA_ARATH	55.22	335	149	1	398	1399	103	437	2e-103	338
Contig556	sp|Q8VZA5|KDTA_ARATH	65.45	110	38	0	84	413	4	113	1e-28	124
Contig557	sp|Q9FYF9|FB76_ARATH	68.28	309	92	3	1435	515	44	348	2e-133	400
Contig558	sp|Q9FIW4|BGL42_ARATH	72.05	161	41	1	2883	2401	1	157	6e-93	243
Contig567	sp|Q9FIW4|BGL42_ARATH	64.2	81	29	0	2348	2106	152	232	6e-93	123
Contig572	sp|Q9FIW4|BGL42_ARATH	64.11	209	74	1	1013	390	271	479	7e-86	293
Contig577	sp|Q9FIW4|BGL42_ARATH	76.19	42	10	0	1364	1239	235	276	1e-12	75.5
Contig578	sp|Q9FIW4|BGL42_ARATH	73.23	198	53	0	2713	2120	35	232	4e-96	323
Contig582	sp|Q9FIW4|BGL42_ARATH	64.11	209	74	1	1027	404	271	479	7e-86	295
Contig583	sp|Q9FIW4|BGL42_ARATH	76.19	42	10	0	1378	1253	235	276	3e-12	74.7
Contig590	sp|Q9SHI3|RLP2_ARATH	44.54	119	54	3	3988	3632	623	729	9e-17	89.7
Contig601	sp|O81360|ABA2_PRUAR	74.19	403	92	3	353	1561	1	391	0	566
Contig603	sp|O81360|ABA2_PRUAR	81.9	105	19	0	1696	2010	390	494	2e-47	185
Contig605	sp|O81360|ABA2_PRUAR	46.32	136	41	2	2534	2941	510	613	1e-29	118
Contig608	sp|O81360|ABA2_PRUAR	75	20	5	0	2380	2439	495	514	1e-29	35.8
Contig611	sp|Q9C920|KDSB_ARATH	81.18	85	16	0	929	675	206	290	7e-26	110
Contig613	sp|Q9C920|KDSB_ARATH	96.43	28	1	0	1394	1311	179	206	6e-10	63.9
Contig616	sp|Q500U8|TKPR1_ARATH	45.57	327	162	4	574	1545	9	322	9e-79	265
Contig619	sp|Q500U8|TKPR1_ARATH	60.38	53	21	0	2469	2627	44	96	1e-13	67.8
Contig620	sp|Q500U8|TKPR1_ARATH	55.17	29	13	0	2272	2358	13	41	1e-13	32
Contig621	sp|Q94AT1|P2C76_ARATH	64.23	137	48	1	3237	3644	253	389	1e-45	176
Contig624	sp|Q94AT1|P2C76_ARATH	75	60	15	0	2	181	164	223	1e-20	100
Contig625	sp|Q9SKX5|PAO2_ARATH	77.78	243	54	0	1037	309	149	391	2e-122	404
Contig626	sp|Q9SKX5|PAO2_ARATH	74.79	119	28	1	8041	7691	1	119	8e-34	143
Contig628	sp|Q9C776|ATE2_ARATH	65.28	72	21	2	1924	2130	42	112	2e-19	97.8
Contig634	sp|Q9C776|ATE2_ARATH	78.12	64	14	0	610	801	49	112	8e-26	117
Contig635	sp|Q9C5D0|CBSX2_ARATH	75	44	11	0	563	432	195	238	9e-13	72.4
Contig641	sp|Q94A79|DMS3_ARATH	51.7	323	153	2	1712	744	91	410	2e-90	301
Contig642	sp|Q94A79|DMS3_ARATH	44.54	238	127	3	935	1645	1	234	8e-98	197
Contig646	sp|Q94A79|DMS3_ARATH	57.92	183	76	1	1699	2247	229	410	8e-98	184
Contig649	sp|B9FDR3|TNPO1_ORYSJ	66.54	269	90	0	1416	610	623	891	2e-98	333
Contig650	sp|B9FDR3|TNPO1_ORYSJ	66.06	274	93	0	777	1598	618	891	9e-101	336
Contig651	sp|Q9S746|HTH_ARATH	51.42	527	234	5	405	1952	63	578	2e-175	521
Contig652	sp|P0A9H7|CFA_ECOLI	37.08	89	50	2	7	273	218	300	5e-15	61.6
Contig653	sp|P0A9H7|CFA_ECOLI	33.82	68	44	1	383	586	305	371	5e-15	41.2
Contig654	sp|P31049|FAMT_PSEPU	43.65	126	71	0	1654	1277	107	232	8e-27	117
Contig655	sp|Q8W034|RNP1_ARATH	67.83	230	74	0	1247	558	1	230	2e-88	288
Contig657	sp|O49340|C71AC_ARATH	64.62	65	23	0	896	1090	339	403	2e-17	72.4
Contig660	sp|O49340|C71AC_ARATH	66.67	24	8	0	792	863	306	329	2e-17	38.9
Contig661	sp|O04164|C71A6_NEPRA	57.84	102	43	0	2147	2452	351	452	3e-30	120
Contig662	sp|O04164|C71A6_NEPRA	36.36	55	33	1	2431	2589	447	501	3e-30	33.1
Contig664	sp|O04164|C71A6_NEPRA	69.23	13	4	0	2568	2606	495	507	3e-30	24.3
Contig665	sp|Q8VWZ7|C76B6_CATRO	55.46	229	98	2	3	683	264	490	1e-90	284
Contig667	sp|P49210|RL9_ORYSJ	89.23	130	14	0	2294	1905	60	189	2e-71	242
Contig668	sp|Q76FS3|TBB6_ORYSJ	99.1	221	2	0	2534	1872	1	221	2e-140	432
Contig669	sp|Q76FS3|TBB6_ORYSJ	61	200	72	4	1163	573	217	413	3e-62	222
Contig670	sp|P35394|TBB_ENTDO	52.22	203	89	5	2262	1666	215	413	7e-109	196
Contig673	sp|P35394|TBB_ENTDO	67.21	122	40	0	2758	2393	1	122	7e-109	182
Contig677	sp|P35394|TBB_ENTDO	64.81	54	19	0	2399	2238	122	175	7e-109	60.8
Contig678	sp|Q9ST43|PH1_ARATH	72.22	126	33	1	296	667	17	142	2e-57	194
Contig679	sp|O34355|YTCJ_BACSU	33.99	509	311	8	355	1857	8	499	6e-67	236
Contig680	sp|Q8LPF0|TAF2_ARATH	63.11	206	75	1	4738	5352	462	667	8e-78	290
Contig682	sp|Q8LPF0|TAF2_ARATH	60.96	146	56	1	551	985	154	299	2e-74	203
Contig683	sp|Q8LPF0|TAF2_ARATH	55.36	112	50	0	204	539	44	155	2e-74	102
Contig687	sp|Q8LPF0|TAF2_ARATH	71.11	180	52	0	1134	1673	284	463	5e-74	278
Contig694	sp|Q8LPF0|TAF2_ARATH	67.4	181	57	1	6713	7249	648	828	4e-61	236
Contig698	sp|Q8LPF0|TAF2_ARATH	68.71	310	97	0	690	1619	154	463	2e-167	474
Contig699	sp|Q8LPF0|TAF2_ARATH	57.42	155	62	2	220	675	1	154	2e-167	141
Contig700	sp|Q8LPF0|TAF2_ARATH	63.11	206	75	1	4684	5298	462	667	1e-77	290
Contig701	sp|Q8LPF0|TAF2_ARATH	65.32	173	60	0	7569	8087	766	938	5e-58	227
Contig702	sp|Q8LPF0|TAF2_ARATH	62.5	120	43	1	6659	7012	648	767	5e-32	142
Contig704	sp|Q8LPF0|TAF2_ARATH	45.65	92	50	0	8626	8901	930	1021	3e-12	77.4
Contig711	sp|Q9ZV51|ATL56_ARATH	38.52	135	75	2	402	785	24	157	4e-14	73.2
Contig715	sp|P49592|NC2B_ARATH	93.9	82	5	0	907	1152	1	82	1e-43	161
Contig716	sp|Q52EB3|ATG1_MAGO7	44.05	311	124	6	339	1124	16	325	1e-67	253
Contig719	sp|Q52EB3|ATG1_MAGO7	44.05	311	124	6	339	1124	16	325	8e-69	253
Contig720	sp|Q9LLT1|PLY1_JUNVI	50	144	63	3	2822	2418	133	276	1e-31	134
Contig726	sp|Q9LLT1|PLY1_JUNVI	43.48	115	61	3	3806	3465	23	134	5e-17	88.2
Contig727	sp|P0CT39|TF26_SCHPO	32.47	465	284	7	2527	3840	636	1097	1e-105	251
Contig731	sp|P0CT39|TF26_SCHPO	31.69	243	164	2	1755	2477	377	619	1e-105	128
Contig732	sp|P0CT39|TF26_SCHPO	32.39	142	79	6	3920	4321	1125	1257	1e-105	50.8
Contig733	sp|P0CT39|TF26_SCHPO	31.34	367	225	7	1949	915	736	1097	8e-103	182
Contig738	sp|P0CT39|TF26_SCHPO	32.65	291	194	2	2979	2113	377	667	8e-103	167
Contig740	sp|P0CT39|TF26_SCHPO	32.39	142	79	6	835	434	1125	1257	8e-103	50.8
Contig741	sp|P0CT39|TF26_SCHPO	38	50	31	0	2107	1958	676	725	8e-103	39.7
Contig742	sp|Q7LHG5|YI31B_YEAST	45.59	204	107	3	2898	2293	673	874	7e-93	167
Contig744	sp|Q7LHG5|YI31B_YEAST	33.55	304	198	4	1465	560	1185	1486	7e-93	153
Contig745	sp|Q7LHG5|YI31B_YEAST	22.86	245	160	6	2111	1455	946	1187	7e-93	56.2
Contig746	sp|Q7LHG5|YI31B_YEAST	40.43	47	26	2	2278	2141	884	929	7e-93	31.2
Contig750	sp|Q9LD47|CCS_ARATH	74.17	240	60	2	1053	340	81	320	2e-117	368
Contig751	sp|Q98TX3|PDCD4_CHICK	33.33	324	198	9	2388	1441	124	437	2e-36	150
Contig753	sp|Q98TX3|PDCD4_CHICK	31.18	279	186	3	1374	553	160	437	6e-28	124
Contig754	sp|Q9SHM1|ALMT6_ARATH	54.65	430	178	5	1148	2437	89	501	3e-147	454
Contig755	sp|Q69SV0|APX8_ORYSJ	85.29	34	5	0	1271	1372	152	185	1e-20	63.2
Contig757	sp|Q69SV0|APX8_ORYSJ	84.38	32	5	0	1447	1542	183	214	1e-20	59.3
Contig760	sp|Q69SV0|APX8_ORYSJ	89.19	37	4	0	1	111	116	152	2e-13	76.6
Contig761	sp|P46087|NOP2_HUMAN	58.64	191	78	1	475	1047	210	399	4e-59	225
Contig765	sp|P46087|NOP2_HUMAN	71.56	109	28	1	4435	4752	497	605	2e-40	166
Contig766	sp|Q8S7E1|CAO_ORYSJ	77.5	40	9	0	120	1	107	146	2e-12	68.9
Contig767	sp|P0C5E2|Y1839_ARATH	49.26	544	248	11	2742	1141	107	632	4e-156	481
Contig768	sp|Q8L831|NUDT3_ARATH	68.89	614	189	1	2970	1135	2	615	0	911
Contig775	sp|P10978|POLX_TOBAC	33.92	283	158	4	854	39	828	1092	1e-41	171
Contig776	sp|P10978|POLX_TOBAC	28.85	305	189	8	2407	1568	402	703	5e-22	107
Contig777	sp|Q3SZZ0|BRX1_BOVIN	53.68	190	74	2	1271	1837	115	291	5e-58	206
Contig778	sp|Q3SZZ0|BRX1_BOVIN	40	90	44	2	361	603	56	144	9e-12	71.2
Contig779	sp|Q9LU10|DEGP8_ARATH	82.97	229	39	0	1684	2370	220	448	5e-109	350
Contig780	sp|Q9ZT66|E134_MAIZE	47.34	169	85	2	1641	1135	55	219	8e-40	152
Contig782	sp|Q9ZT66|E134_MAIZE	54.67	75	31	1	129	353	55	126	5e-16	83.2
Contig784	sp|Q9ZT66|E134_MAIZE	43.01	93	52	1	805	1083	128	219	3e-14	78.2
Contig785	sp|Q8L539|5FCL_ARATH	61.64	159	56	2	234	707	44	198	6e-53	192
Contig786	sp|Q8L539|5FCL_ARATH	61.19	67	26	0	2517	2717	211	277	2e-18	91.3
Contig787	sp|Q9M367|BECN1_ARATH	80	50	10	0	448	299	388	437	5e-18	92.4
Contig789	sp|Q38970|ACC1_ARATH	75.6	746	173	3	2702	489	1509	2253	0	1168
Contig791	sp|Q38970|ACC1_ARATH	90.19	520	51	0	8393	6834	125	644	0	991
Contig794	sp|Q38970|ACC1_ARATH	74.34	565	132	6	5015	3342	903	1461	0	810
Contig796	sp|Q38970|ACC1_ARATH	77.88	217	47	1	5643	4996	693	909	0	344
Contig798	sp|Q38970|ACC1_ARATH	89.81	108	11	0	8716	8393	17	124	0	201
Contig800	sp|Q38970|ACC1_ARATH	91.18	34	3	0	5735	5634	640	673	2e-09	67.8
Contig803	sp|Q38970|ACC1_ARATH	87.13	785	100	1	465	2816	125	909	0	1425
Contig806	sp|Q38970|ACC1_ARATH	78.57	294	56	3	2797	3672	903	1191	1e-133	460
Contig807	sp|Q38970|ACC1_ARATH	89.81	108	11	0	142	465	17	124	1e-50	201
Contig808	sp|Q38970|ACC1_ARATH	79.55	44	9	0	3878	4009	1192	1235	8e-12	74.3
Contig809	sp|Q7XA42|RGA1_SOLBU	32.26	837	465	22	4039	1562	9	754	8e-103	359
Contig811	sp|Q9LU94|PP255_ARATH	52.07	676	322	2	3207	5228	20	695	0	732
Contig812	sp|Q6TAS3|ADCS_SOLLC	63.14	860	280	9	2039	4540	50	898	0	1082
Contig813	sp|Q6TAS3|ADCS_SOLLC	67.04	452	143	2	1626	289	447	898	0	610
Contig814	sp|Q9LS48|SG1_ARATH	54.69	64	29	0	919	728	237	300	2e-14	78.2
Contig817	sp|Q93VB8|RS22_ARATH	86.43	199	26	1	182	775	50	248	3e-110	351
Contig821	sp|Q93VB8|RS22_ARATH	64.15	53	18	1	2311	2466	229	281	5e-13	74.3
Contig822	sp|Q8L8Y0|RS21_ARATH	90.41	219	21	0	376	1032	49	267	1e-142	421
Contig823	sp|P14381|YTX2_XENLA	33.78	148	93	4	591	160	395	541	7e-18	83.6
Contig824	sp|P14381|YTX2_XENLA	32.08	53	36	0	167	9	556	608	7e-18	27.3
Contig825	sp|P04146|COPIA_DROME	37.78	225	130	5	3447	2803	1162	1386	1e-35	151
Contig826	sp|Q9FRI5|PPR57_ARATH	61.18	85	33	0	260	6	8	92	5e-29	117
Contig827	sp|P52409|E13B_WHEAT	50.7	430	199	6	640	1896	26	453	3e-141	434
Contig829	sp|O04916|ACOC_SOLTU	86.54	364	49	0	785	1876	247	610	0	673
Contig831	sp|O04916|ACOC_SOLTU	82.09	201	36	0	37	639	1	201	1e-108	353
Contig832	sp|P51413|RL172_ARATH	87.95	166	20	0	1060	563	1	166	3e-104	314
Contig836	sp|P51413|RL172_ARATH	86.67	30	4	0	1349	1260	1	30	2e-09	60.8
Contig837	sp|P10978|POLX_TOBAC	51.56	64	31	0	2973	2782	84	147	1e-09	67
Contig838	sp|Q6K6K7|UBA5_ORYSJ	63.95	147	51	1	1397	1831	274	420	2e-40	157
Contig839	sp|Q6IWY1|LPAT2_BRAOL	75.89	141	34	0	2479	2901	108	248	2e-60	218
Contig840	sp|Q6IWY1|LPAT2_BRAOL	57.25	138	56	1	3471	3875	253	390	9e-33	137
Contig841	sp|Q9M3H5|HMA1_ARATH	78.2	133	29	0	1782	2180	672	804	1e-50	194
Contig844	sp|Q9SC88|GCP4_MEDTR	73.58	742	177	7	4426	2216	11	738	0	1063
Contig845	sp|Q9M015|Y5161_ARATH	66.67	123	41	0	488	120	48	170	6e-48	174
Contig846	sp|P70277|SIA7B_MOUSE	28.74	254	144	10	885	205	119	362	3e-13	75.1
Contig850	sp|Q6DKC0|ERL2B_XENLA	60.33	121	48	0	177	539	24	144	4e-48	175
Contig851	sp|Q6DKC0|ERL2B_XENLA	59.62	52	21	0	907	1062	143	194	8e-10	64.3
Contig852	sp|Q9SX98|LHTL8_ARATH	55.08	394	174	3	1356	175	127	517	1e-132	410
Contig853	sp|Q9SX98|LHTL8_ARATH	55.08	394	174	3	1356	175	127	517	7e-126	409
Contig855	sp|Q9SX98|LHTL8_ARATH	52.34	107	37	3	1733	1434	47	146	2e-22	106
Contig857	sp|Q93YP7|4HPT_ARATH	80.09	216	43	0	1938	2585	149	364	8e-92	304
Contig860	sp|O81825|DRL28_ARATH	35.82	469	285	9	2943	1573	133	597	4e-56	216
Contig861	sp|O81825|DRL28_ARATH	35.33	467	289	8	2940	1573	133	597	4e-56	216
Contig867	sp|Q9SD85|F3PH_ARATH	35.76	453	278	6	513	1844	54	502	4e-92	312
Contig868	sp|Q9SD85|F3PH_ARATH	31.14	273	185	2	2092	2901	57	329	1e-36	150
Contig870	sp|Q9S9K4|ASPL2_ARATH	38.85	260	142	5	5089	4316	36	280	6e-38	155
Contig871	sp|Q9S9K4|ASPL2_ARATH	33.61	122	72	3	2438	2073	273	385	3e-09	65.5
Contig872	sp|C0HJB3|MANA_CANEN	62.75	102	38	0	307	2	677	778	3e-34	141
Contig873	sp|Q9LHL6|TBL1_ARATH	60.95	338	128	1	4803	3802	164	501	2e-140	454
Contig874	sp|Q6ESZ9|SDC1_ORYSJ	58.77	211	85	1	924	1550	271	481	3e-81	271
Contig876	sp|Q6ESZ9|SDC1_ORYSJ	68.63	51	15	1	754	906	249	298	7e-14	78.2
Contig877	sp|Q93ZM7|CH60C_ARATH	78.99	552	114	1	1948	293	23	572	0	901
Contig878	sp|P10978|POLX_TOBAC	39.42	104	60	1	271	573	810	913	2e-19	91.3
Contig880	sp|Q8S950|NACK1_TOBAC	65.56	180	52	2	143	679	253	423	3e-58	219
Contig881	sp|Q8S950|NACK1_TOBAC	40.72	194	102	5	2003	2548	752	944	7e-31	134
Contig885	sp|Q8S950|NACK1_TOBAC	59.69	392	150	7	422	1588	23	409	9e-135	449
Contig887	sp|Q8S950|NACK1_TOBAC	30.12	322	180	9	2634	3560	658	947	8e-27	123
Contig888	sp|P17094|RL31_ARATH	81.37	322	60	0	2507	3472	66	387	1e-168	513
Contig889	sp|P17094|RL31_ARATH	78.38	37	8	0	1217	1327	29	65	6e-11	69.7
Contig891	sp|Q9DC40|TELO2_MOUSE	25.87	576	331	16	3097	1400	337	826	1e-28	129
Contig899	sp|O32107|YUID_BACSU	36.89	122	67	1	313	648	20	141	3e-15	79.3
Contig903	sp|Q54ND5|MINP1_DICDI	32.52	163	101	4	621	1106	102	256	4e-20	100
Contig906	sp|Q54ND5|MINP1_DICDI	27.47	455	264	11	621	1838	102	539	2e-45	178
Contig907	sp|P04323|POL3_DROME	44.1	288	158	2	2749	1895	296	583	9e-77	249
Contig910	sp|P04323|POL3_DROME	41.98	81	42	2	2984	2757	213	293	9e-77	62.8
Contig912	sp|P04323|POL3_DROME	44.68	141	77	1	1882	1463	484	624	9e-25	115
Contig916	sp|Q9M8Z7|U80A2_ARATH	64.29	154	50	2	888	427	486	634	7e-43	166
Contig918	sp|Q9M8Z7|U80A2_ARATH	74.42	43	11	0	1659	1531	456	498	2e-10	67.4
Contig920	sp|Q9M8Z7|U80A2_ARATH	76.12	67	16	0	1535	1335	516	582	3e-16	87
Contig921	sp|Q9M8Z7|U80A2_ARATH	74.42	43	11	0	2603	2475	456	498	1e-10	68.9
Contig922	sp|Q5R6Z6|RCD1_PONAB	70.65	184	54	0	1146	595	110	293	3e-80	272
Contig923	sp|Q5R6Z6|RCD1_PONAB	67.05	88	27	1	4363	4100	13	98	5e-25	112
Contig924	sp|O80612|APY6_ARATH	37.3	378	212	10	436	1497	87	463	4e-60	218
Contig925	sp|Q9SA98|ALKBH_ARATH	57.07	198	68	4	1553	972	6	190	3e-61	213
Contig926	sp|Q9SA98|ALKBH_ARATH	64.13	184	38	2	753	202	190	345	7e-49	179
Contig929	sp|Q9FHK0|SKI31_ARATH	64.76	210	74	0	394	1023	65	274	3e-92	297
Contig932	sp|Q8GWW7|AGUA_ARATH	77.78	45	10	0	1436	1302	304	348	2e-13	75.1
Contig933	sp|Q9ZWG1|PUMP2_ARATH	71.36	199	57	0	353	949	43	241	1e-83	276
Contig934	sp|Q9ZWG1|PUMP2_ARATH	82.86	35	6	0	2031	2135	264	298	5e-10	65.5
Contig935	sp|O81845|PUMP1_ARATH	83.87	31	5	0	3	95	264	294	1e-09	63.9
Contig936	sp|Q3MIT2|PUS10_HUMAN	28.17	426	250	11	2516	1299	89	478	2e-41	165
Contig938	sp|Q3MIT2|PUS10_HUMAN	56.16	73	26	2	1181	963	439	505	8e-14	79.3
Contig939	sp|Q9P6Q3|BCS1_SCHPO	34.91	232	120	6	1136	453	181	385	2e-34	139
Contig940	sp|Q8L5Y5|ZDH17_ARATH	59.38	640	224	13	437	2296	90	713	0	588
Contig944	sp|Q8L5Y5|ZDH17_ARATH	69.61	102	31	0	160	465	1	102	3e-26	119
Contig945	sp|Q53YF3|SPC3B_ARATH	61.02	59	23	0	151	327	1	59	4e-14	75.5
Contig948	sp|Q9MA96|SPC3A_ARATH	73.05	167	45	0	66	566	1	167	6e-77	243
Contig949	sp|Q9LUQ5|UBC25_ARATH	63.98	211	71	2	2540	1911	304	510	1e-74	264
Contig950	sp|Q70E96|AL3F1_ARATH	61.85	464	177	0	274	1665	11	474	0	616
Contig952	sp|O04004|NLTP6_AMBAR	42.86	91	50	1	358	86	27	115	2e-13	68.6
Contig955	sp|Q38944|DET2_ARATH	62.66	241	88	2	306	1022	21	261	4e-98	302
Contig956	sp|Q42463|DCL_SOLLC	61.17	188	59	3	471	1010	40	221	7e-65	214
Contig957	sp|Q641Z5|CHAC2_RAT	43.3	97	53	1	1280	990	1	95	6e-15	79.3
Contig959	sp|Q9CQG1|CHAC2_MOUSE	40.57	106	61	1	1567	1250	1	104	3e-16	81.6
Contig960	sp|Q39110|GAOX1_ARATH	53.41	367	151	5	1468	368	27	373	8e-131	392
Contig961	sp|P04146|COPIA_DROME	33.72	519	331	8	2561	4090	891	1405	4e-74	276
Contig963	sp|Q6DBG8|ARAD1_ARATH	63.3	218	74	2	2837	2190	50	263	2e-88	297
Contig965	sp|Q0WVU0|PP278_ARATH	47.84	510	243	3	2012	483	36	522	1e-152	488
Contig966	sp|Q9SGQ0|VOZ1_ARATH	65.71	490	145	7	2127	694	7	485	0	635
Contig968	sp|Q9SGQ0|VOZ1_ARATH	70.62	337	82	4	1671	694	155	485	1e-155	488
Contig969	sp|Q9SGQ0|VOZ1_ARATH	72.86	70	19	0	3731	3522	7	76	6e-34	105
Contig970	sp|Q9SGQ0|VOZ1_ARATH	64	50	16	1	3417	3268	80	127	6e-34	63.9
Contig971	sp|Q39659|MFPA_CUCSA	77.45	102	23	0	667	972	613	714	2e-44	176
Contig972	sp|B3DNN5|CDC16_ARATH	77.59	540	119	2	1926	307	1	538	0	853
Contig973	sp|Q9M2S6|SDIR1_ARATH	38.4	125	44	1	2981	3256	128	252	5e-17	87.4
Contig974	sp|Q9M2S6|SDIR1_ARATH	38.4	125	44	1	2858	3133	128	252	4e-17	87.4
Contig975	sp|Q9FMF5|RPT3_ARATH	35.77	601	249	13	1688	276	71	664	1e-94	321
Contig976	sp|Q9SIV0|SUR1_ARATH	57.19	299	127	1	1668	775	5	303	4e-120	369
Contig977	sp|Q7XDC8|MDHC_ORYSJ	72.09	43	12	0	1	129	290	332	2e-13	69.7
Contig978	sp|B3LF83|Y74B2_ARATH	69.7	132	39	1	923	528	254	384	2e-54	188
Contig979	sp|Q9LQV2|RDR1_ARATH	61.57	877	311	6	2631	5243	1	857	0	1083
Contig981	sp|Q9LQV2|RDR1_ARATH	79.63	108	22	0	6320	6643	838	945	2e-43	178
Contig982	sp|Q9LQV2|RDR1_ARATH	66.92	798	241	5	2386	2	168	945	0	1079
Contig986	sp|Q9LQV2|RDR1_ARATH	64.35	965	321	5	2887	2	1	945	0	1259
Contig988	sp|F4IXW2|BIG5_ARATH	65.74	1185	360	13	382	3888	2	1156	0	1486
Contig991	sp|F4IXW2|BIG5_ARATH	61.65	558	179	8	4685	6319	1156	1691	0	649
Contig992	sp|F4IXW2|BIG5_ARATH	64.49	1780	551	21	382	5634	2	1729	0	2186
Contig993	sp|Q05091|PGIP_PYRCO	40.45	356	158	7	842	1903	27	330	2e-66	229
Contig994	sp|Q940J9|PMT8_ARATH	75.74	408	90	3	1608	2819	2	404	0	637
Contig999	sp|Q940J9|PMT8_ARATH	71.3	223	51	2	3031	3660	401	623	2e-98	334
Contig1000	sp|Q940J9|PMT8_ARATH	66.81	458	93	5	1611	2972	2	404	0	604
Contig1001	sp|Q940J9|PMT8_ARATH	71.3	223	51	2	3184	3813	401	623	2e-98	334
Contig1002	sp|Q42093|AB2C_ARATH	76.33	1631	371	7	1147	6021	1	1622	0	2379
Contig1004	sp|Q6AWV1|POP5_ARATH	80.28	71	13	1	212	3	1	71	7e-31	120
Contig1008	sp|Q3AQ69|Y1601_CHLCH	31.58	190	111	6	4118	4681	11	183	1e-20	97.4
Contig1009	sp|Q9LXT9|CALS3_ARATH	80.12	1041	198	5	71	3169	137	1176	0	1714
Contig1011	sp|P54144|AMT11_ARATH	72.4	500	130	5	1711	215	1	493	0	579
Contig1019	sp|P48620|FAD3C_SESIN	77.75	445	89	5	2604	1288	1	441	0	700
Contig1020	sp|P42730|CLPB1_ARATH	24.83	286	171	10	287	1141	4	246	7e-12	73.6
Contig1021	sp|Q5F3U9|PDS5B_CHICK	25.36	1116	757	27	5289	2071	27	1109	3e-72	271
Contig1022	sp|Q5F3U9|PDS5B_CHICK	25.36	1116	757	27	4676	1458	27	1109	2e-72	271
Contig1023	sp|Q6AVI0|RSLE2_ORYSJ	31.44	439	291	5	1298	2599	269	702	7e-83	231
Contig1025	sp|Q6AVI0|RSLE2_ORYSJ	23.66	224	149	6	610	1227	57	276	7e-83	100
Contig1026	sp|Q9SUM4|VIL2_ARATH	50.9	389	174	6	1872	739	1	383	2e-102	337
Contig1027	sp|Q8VY13|FRO8_ARATH	46.48	654	312	10	1225	3099	20	664	6e-164	516
Contig1031	sp|P04146|COPIA_DROME	42.37	118	68	0	475	828	1283	1400	4e-33	98.2
Contig1032	sp|P04146|COPIA_DROME	30.41	171	104	6	3	485	1123	1288	4e-33	66.6
Contig1033	sp|P10978|POLX_TOBAC	41.55	219	126	2	1552	902	828	1046	6e-81	182
Contig1034	sp|P10978|POLX_TOBAC	27.78	288	198	3	924	88	1039	1325	6e-81	144
Contig1035	sp|P10978|POLX_TOBAC	30.11	435	288	6	3439	2162	294	721	1e-49	198
Contig1039	sp|Q9S7W1|CB4C_ARATH	72.24	263	70	2	100	882	13	274	4e-129	382
Contig1040	sp|Q9SI52|P4KG7_ARATH	68.18	660	175	8	2775	871	1	650	0	870
Contig1041	sp|Q6YS30|RH5_ORYSJ	70.33	337	98	1	2929	1925	63	399	2e-164	502
Contig1042	sp|Q6YS30|RH5_ORYSJ	87.07	116	15	0	1204	857	397	512	8e-60	219
Contig1043	sp|Q9M076|PFKA6_ARATH	77.44	390	83	1	1654	500	66	455	0	638
Contig1044	sp|Q94AA4|PFKA3_ARATH	76.12	448	98	2	1922	603	8	454	0	719
Contig1046	sp|Q94AA4|PFKA3_ARATH	76.09	297	63	1	2229	1363	63	359	2e-147	470
Contig1047	sp|Q94AA4|PFKA3_ARATH	81.93	83	15	0	754	506	372	454	6e-37	152
Contig1056	sp|P22778|ATPO_IPOBA	63.64	55	20	0	1502	1666	137	191	4e-13	73.2
Contig1059	sp|Q9FN03|UVR8_ARATH	80.49	41	8	0	2380	2258	328	368	1e-16	79.3
Contig1065	sp|Q9FN03|UVR8_ARATH	70.59	17	5	0	2511	2461	312	328	1e-16	30.4
Contig1066	sp|P14381|YTX2_XENLA	26.97	178	127	2	5	532	452	628	4e-14	78.2
Contig1067	sp|Q9ZPW7|ZHD6_ARATH	48.4	219	75	5	5256	4627	71	260	8e-44	167
Contig1072	sp|Q9ZPV8|COAD_ARATH	74.19	155	40	0	136	600	15	169	7e-79	254
Contig1073	sp|Q56YP2|PI5K1_ARATH	61.87	750	226	12	546	2768	53	751	0	883
Contig1077	sp|Q38950|2AAB_ARATH	92.37	131	10	0	1068	1460	1	131	3e-68	247
Contig1081	sp|Q9SJY5|PUMP5_ARATH	80.95	105	20	0	2	316	209	313	2e-39	150
Contig1082	sp|Q9FQ20|SCC12_ARATH	48.68	152	60	2	425	847	7	151	4e-30	133
Contig1085	sp|Q9FQ20|SCC12_ARATH	67.8	59	19	0	176	352	1	59	9e-16	86.7
Contig1087	sp|Q9FQ20|SCC12_ARATH	59.04	83	34	0	425	673	7	89	5e-24	104
Contig1089	sp|Q9FQ20|SCC12_ARATH	51.52	33	16	0	723	821	110	142	5e-24	30.4
Contig1092	sp|Q9FQ20|SCC12_ARATH	67.8	59	19	0	176	352	1	59	7e-16	85.5
Contig1101	sp|Q9FQ20|SCC12_ARATH	48.68	152	60	2	425	847	7	151	2e-30	134
Contig1103	sp|Q9FQ20|SCC12_ARATH	67.8	59	19	0	176	352	1	59	7e-16	87
Contig1104	sp|Q9FQ20|SCC12_ARATH	48.03	152	61	2	432	854	7	151	5e-30	131
Contig1105	sp|Q9FQ20|SCC12_ARATH	34.39	157	98	4	1746	2210	656	809	4e-10	67.4
Contig1107	sp|Q9FJD5|LAC17_ARATH	74.4	582	135	3	3045	1324	2	577	0	855
Contig1108	sp|Q0DHL5|LAC11_ORYSJ	62.94	367	131	4	2456	1365	175	539	0	431
Contig1109	sp|Q0DHL5|LAC11_ORYSJ	72.83	184	47	1	3112	2561	1	181	0	288
Contig1110	sp|Q8CGS5|RNZ2_RAT	30.43	414	215	14	2765	1557	240	591	8e-38	158
Contig1111	sp|Q8CGS5|RNZ2_RAT	45.21	146	69	2	1181	747	620	755	2e-24	115
Contig1115	sp|Q8CGS5|RNZ2_RAT	25.35	505	278	17	3246	1843	83	525	2e-33	106
Contig1116	sp|Q8CGS5|RNZ2_RAT	46.58	73	32	4	1766	1557	523	591	2e-33	61.2
Contig1117	sp|Q8CGS5|RNZ2_RAT	45.21	146	69	2	1181	747	620	755	3e-24	114
Contig1118	sp|P04146|COPIA_DROME	37.38	107	67	0	505	825	1295	1401	6e-32	83.6
Contig1123	sp|P04146|COPIA_DROME	31.93	166	106	5	3	485	1125	1288	6e-32	76.6
Contig1124	sp|P31049|FAMT_PSEPU	42.11	114	66	0	344	3	114	227	1e-21	102
Contig1127	sp|Q8RWG1|Y4139_ARATH	86.94	337	44	0	576	1586	93	429	0	590
Contig1128	sp|Q8RWG1|Y4139_ARATH	76.45	259	51	2	2010	2786	413	661	7e-120	395
Contig1129	sp|Q8RWG1|Y4139_ARATH	86.94	337	44	0	576	1586	93	429	0	590
Contig1132	sp|Q8RWG1|Y4139_ARATH	77.34	128	22	1	2010	2393	413	533	1e-52	200
Contig1133	sp|Q8RWG1|Y4139_ARATH	79.55	44	9	0	755	624	490	533	4e-15	81.3
Contig1134	sp|P14381|YTX2_XENLA	30.84	107	74	0	847	527	511	617	8e-20	51.2
Contig1136	sp|P14381|YTX2_XENLA	40.3	67	38	1	1089	889	432	496	8e-20	48.9
Contig1138	sp|P14381|YTX2_XENLA	26.88	160	105	3	524	51	619	768	8e-20	40.8
Contig1139	sp|Q0DM51|RH3_ORYSJ	80.36	331	65	0	1963	971	314	644	6e-160	504
Contig1142	sp|Q0DM51|RH3_ORYSJ	80.77	156	29	1	3791	3324	160	314	4e-71	258
Contig1143	sp|Q8GT20|BEBT_TOBAC	57.11	443	184	4	1586	270	3	443	5e-167	516
Contig1145	sp|Q570C0|TIR1_ARATH	56.43	319	138	1	856	1809	3	321	7e-102	339
Contig1154	sp|Q570C0|TIR1_ARATH	59.46	222	90	0	2500	3165	319	540	1e-71	254
Contig1156	sp|Q9LFE4|Y5673_ARATH	46.29	566	206	9	2946	1267	266	739	2e-74	272
Contig1170	sp|Q9LFE4|Y5673_ARATH	44.41	340	163	10	4293	3328	24	355	4e-38	159
Contig1180	sp|Q7XA40|RGA3_SOLBU	28.71	202	117	5	1385	828	800	990	5e-09	63.2
Contig1182	sp|A2ZMH2|NEK2_ORYSI	87.5	72	9	0	2519	2304	145	216	4e-56	121
Contig1185	sp|A2ZMH2|NEK2_ORYSI	76.56	64	15	0	2685	2494	90	153	4e-56	103
Contig1186	sp|A2ZMH2|NEK2_ORYSI	88.24	17	2	0	2833	2783	73	89	4e-56	38.5
Contig1188	sp|Q3E6S8|DGP14_ARATH	80.79	151	29	0	1321	1773	180	330	2e-73	255
Contig1192	sp|Q3E6S8|DGP14_ARATH	61.64	73	22	1	2811	3029	363	429	4e-17	89
Contig1193	sp|Q3E6S8|DGP14_ARATH	73.17	41	11	0	1917	2039	327	367	1e-11	72.4
Contig1195	sp|Q9ZU35|AB7G_ARATH	68.57	70	22	0	73	282	553	622	6e-26	119
Contig1197	sp|Q9ZU35|AB7G_ARATH	53.12	64	21	1	2434	2243	35	89	6e-09	63.9
Contig1198	sp|Q941L3|BON1_ARATH	70.56	479	138	2	1437	1	46	521	0	698
Contig1203	sp|Q43161|CAMT_STELP	57.31	171	36	1	448	960	12	145	5e-52	185
Contig1206	sp|Q43161|CAMT_STELP	67.74	93	30	0	1502	1780	149	241	6e-37	143
Contig1207	sp|O65399|E131_ARATH	79.71	69	14	0	3	209	396	464	2e-28	124
Contig1211	sp|Q9LVM1|AB25B_ARATH	72.34	282	77	1	596	1438	89	370	4e-119	398
Contig1218	sp|Q9LVM1|AB25B_ARATH	81.77	192	35	0	3976	4551	536	727	9e-98	337
Contig1224	sp|Q9LVM1|AB25B_ARATH	81.18	170	32	0	2605	3114	371	540	3e-69	254
Contig1232	sp|Q0D3B6|PRR37_ORYSJ	40.49	531	260	14	1422	2948	228	724	3e-107	221
Contig1237	sp|Q0D3B6|PRR37_ORYSJ	51.69	207	52	2	730	1350	51	209	3e-107	192
Contig1240	sp|Q5Z5A8|P2SAF_ORYSJ	87.36	174	22	0	1685	1164	117	290	2e-102	322
Contig1244	sp|Q5RC80|RBM39_PONAB	57.03	128	50	1	5479	5096	149	271	6e-28	124
Contig1253	sp|P48977|ADH_MALDO	57.95	88	14	1	582	319	315	379	1e-23	100
Contig1255	sp|P48977|ADH_MALDO	81.27	379	71	0	2227	1091	1	379	0	656
Contig1257	sp|Q66PF3|UFOG3_FRAAN	51.34	485	213	10	81	1511	6	475	3e-148	449
Contig1258	sp|Q9M2D8|Y3126_ARATH	42.98	121	31	1	1613	1975	120	202	5e-18	88.2
Contig1259	sp|Q9SJI8|MBF1A_ARATH	85	40	6	0	127	8	103	142	1e-13	74.7
Contig1261	sp|P04146|COPIA_DROME	35.34	283	175	4	1563	736	867	1148	6e-68	178
Contig1268	sp|P04146|COPIA_DROME	30.18	222	141	5	638	12	1182	1402	6e-68	103
Contig1269	sp|Q9FZ70|FDL1_ARATH	35.47	265	153	7	48	821	6	259	2e-32	133
Contig1270	sp|P93755|C3H30_ARATH	52.67	750	288	17	1103	3265	3	714	0	632
Contig1271	sp|P93755|C3H30_ARATH	53.94	710	241	22	2543	543	40	706	0	633
Contig1272	sp|Q5RC80|RBM39_PONAB	50.72	138	62	4	985	1395	198	330	2e-30	128
Contig1273	sp|Q5RF33|DSCR3_PONAB	32.54	126	68	5	1198	1554	123	238	2e-17	53.5
Contig1274	sp|Q5RF33|DSCR3_PONAB	76.92	26	6	0	1634	1711	237	262	2e-17	50.8
Contig1275	sp|Q5RF33|DSCR3_PONAB	38.71	31	16	1	1106	1198	90	117	2e-17	27.3
Contig1276	sp|Q944K3|HDA2_ARATH	77.97	177	39	0	2685	3215	59	235	4e-87	295
Contig1277	sp|Q944K3|HDA2_ARATH	77.36	159	36	0	3205	3681	224	382	1e-73	256
Contig1278	sp|Q944K3|HDA2_ARATH	48.95	143	34	2	1772	2200	151	254	4e-34	130
Contig1280	sp|Q944K3|HDA2_ARATH	93.75	16	1	0	2274	2321	253	268	4e-34	39.3
Contig1281	sp|Q944K3|HDA2_ARATH	76.14	88	21	0	1515	1778	89	176	2e-33	139
Contig1282	sp|Q944K3|HDA2_ARATH	79.08	325	68	0	2489	3463	58	382	2e-179	545
Contig1283	sp|Q944K3|HDA2_ARATH	86.17	94	13	0	1847	2128	175	268	6e-82	189
Contig1284	sp|Q944K3|HDA2_ARATH	76.14	88	21	0	1515	1778	89	176	6e-82	140
Contig1285	sp|Q9MA55|ACBP4_ARATH	43	200	110	2	597	1	168	364	7e-48	181
Contig1286	sp|Q9MA55|ACBP4_ARATH	26.34	205	125	7	588	1	282	469	4e-09	63.2
Contig1287	sp|Q9MA55|ACBP4_ARATH	67.53	77	25	0	2147	1917	373	449	1e-24	114
Contig1288	sp|Q9SHI1|IF2C_ARATH	56.81	697	240	18	523	2523	5	670	7e-175	562
Contig1291	sp|Q9SHI1|IF2C_ARATH	78.83	359	75	1	3501	4574	668	1026	8e-165	535
Contig1292	sp|O04895|BADH_AMAHP	90.18	224	21	1	1073	405	278	501	4e-138	424
Contig1294	sp|O04895|BADH_AMAHP	89.62	260	26	1	2135	1359	1	260	2e-132	410
Contig1295	sp|Q7X9V2|PIE1_ARATH	63.57	1592	544	17	937	5670	402	1971	0	1853
Contig1298	sp|Q9LKB9|MYO6_ARATH	79.42	345	68	3	2	1033	1115	1457	4e-180	557
Contig1299	sp|F4JQ95|DGK7_ARATH	62.39	327	118	3	3468	2503	20	346	6e-136	432
Contig1300	sp|F4JQ95|DGK7_ARATH	66.67	57	19	0	197	27	436	492	1e-16	88.6
Contig1301	sp|F4JQ95|DGK7_ARATH	76.19	42	10	0	603	478	402	443	8e-12	73.2
Contig1302	sp|A4R1J7|SEC23_MAGO7	46.13	401	205	5	3329	2136	14	406	3e-121	360
Contig1303	sp|A4R1J7|SEC23_MAGO7	36.23	138	85	3	2025	1612	405	539	3e-121	100
Contig1304	sp|A4R1J7|SEC23_MAGO7	54.19	179	78	2	953	429	588	766	2e-62	179
Contig1305	sp|A4R1J7|SEC23_MAGO7	63.16	57	21	0	1179	1009	538	594	2e-62	85.1
Contig1306	sp|A4R1J7|SEC23_MAGO7	46.13	401	205	5	270	1463	14	406	2e-121	360
Contig1307	sp|A4R1J7|SEC23_MAGO7	36.23	138	85	3	1574	1987	405	539	2e-121	101
Contig1311	sp|A4R1J7|SEC23_MAGO7	53.08	130	60	1	2645	3031	588	717	2e-46	130
Contig1312	sp|A4R1J7|SEC23_MAGO7	63.16	57	21	0	2419	2589	538	594	2e-46	80.9
Contig1316	sp|Q8S8U0|RK2B_ATRBE	73.68	38	10	0	1541	1654	99	136	1e-13	64.7
Contig1317	sp|Q8S8U0|RK2B_ATRBE	51.85	27	13	0	1660	1740	136	162	1e-13	35.4
Contig1318	sp|P32295|ARG7_VIGRR	51.35	74	31	2	961	1182	1	69	2e-15	75.9
Contig1322	sp|P12354|PSAE_SPIOL	68.7	115	28	2	2438	2118	11	125	3e-31	124
Contig1323	sp|P93736|SYV_ARATH	73.31	978	260	1	3357	427	110	1087	0	1530
Contig1324	sp|P93736|SYV_ARATH	74.34	452	116	0	3008	1653	481	932	0	743
Contig1329	sp|P93736|SYV_ARATH	49.06	159	80	1	882	409	935	1093	1e-28	128
Contig1330	sp|P14381|YTX2_XENLA	26.36	330	222	7	2815	3786	522	836	2e-23	87
Contig1332	sp|P14381|YTX2_XENLA	35.21	71	46	0	2558	2770	434	504	2e-23	46.2
Contig1333	sp|P10978|POLX_TOBAC	49.78	460	227	2	3	1379	861	1317	1e-143	458
Contig1334	sp|Q08069|RS8_MAIZE	86.93	199	22	1	93	677	1	199	1e-98	296
Contig1340	sp|P93047|HMGB3_ARATH	70.08	127	31	3	682	317	1	125	2e-34	127
Contig1344	sp|Q99315|YG31B_YEAST	31.15	642	382	17	30	1835	824	1445	4e-75	271
Contig1345	sp|P20825|POL2_DROME	42.86	413	227	3	1604	393	211	623	7e-106	347
Contig1346	sp|Q91560|REXO4_XENLA	53.89	167	75	1	360	854	230	396	8e-55	192
Contig1347	sp|Q9SND9|Y3028_ARATH	30.73	192	127	2	4136	3579	230	421	5e-23	108
Contig1348	sp|Q9SND9|Y3028_ARATH	43.33	90	50	1	4494	4228	96	185	1e-16	73.6
Contig1349	sp|Q9SND9|Y3028_ARATH	28.57	119	56	4	4853	4500	4	94	1e-16	37.4
Contig1350	sp|Q9C554|EXPA1_ARATH	80.98	205	39	0	260	874	17	221	2e-109	324
Contig1354	sp|Q8S397|NHX4_ARATH	50	72	28	2	522	713	432	503	4e-12	63.2
Contig1355	sp|Q8S397|NHX4_ARATH	47.83	23	12	0	719	787	506	528	4e-12	31.2
Contig1356	sp|Q8LBL1|KCO1_ARATH	64.31	297	106	0	786	1676	64	360	1e-135	409
Contig1358	sp|Q505J9|ATAD1_RAT	48.96	192	97	1	2226	2801	64	254	1e-44	172
Contig1363	sp|Q8RX87|RFS6_ARATH	70.47	359	93	3	843	1913	1	348	5e-178	531
Contig1364	sp|Q8L765|BPM1_ARATH	72.17	212	59	0	1543	908	50	261	1e-105	329
Contig1366	sp|Q8L765|BPM1_ARATH	74.03	77	20	0	231	1	254	330	7e-27	115
Contig1372	sp|P32289|GLNA_VIGAC	92.31	65	5	0	853	659	74	138	2e-34	135
Contig1374	sp|P32289|GLNA_VIGAC	94.12	34	2	0	104	3	154	187	1e-12	72.4
Contig1375	sp|P32289|GLNA_VIGAC	89.38	292	31	0	2531	1656	15	306	2e-174	518
Contig1378	sp|P32289|GLNA_VIGAC	90.38	52	5	0	1310	1155	305	356	5e-21	99.8
Contig1382	sp|Q96412|SPE1_DIACA	75.21	710	162	6	706	2811	22	725	0	935
Contig1390	sp|Q6AVI0|RSLE2_ORYSJ	30.25	314	160	10	29	907	428	703	1e-32	134
Contig1392	sp|Q9LEV7|FBT6_ARATH	56.26	487	199	1	1684	3144	11	483	2e-171	522
Contig1403	sp|Q42374|SY111_ARATH	60.98	287	104	3	230	1075	1	284	3e-112	340
Contig1405	sp|Q9SVZ6|RLA31_ARATH	59.7	67	27	0	1723	1523	1	67	1e-16	81.3
Contig1407	sp|O00370|LORF2_HUMAN	22.71	317	232	4	13	951	581	888	5e-18	92
Contig1408	sp|P10978|POLX_TOBAC	40.91	88	52	0	421	158	838	925	3e-20	71.2
Contig1412	sp|P10978|POLX_TOBAC	45.83	48	26	0	156	13	927	974	3e-20	49.3
Contig1413	sp|Q8W486|Y1491_ARATH	43.9	164	84	5	2182	2661	262	421	4e-28	124
Contig1415	sp|Q8W486|Y1491_ARATH	36.57	134	44	2	1013	1384	86	188	5e-15	83.2
Contig1417	sp|P10978|POLX_TOBAC	50.24	211	104	1	632	3	920	1130	2e-59	207
Contig1420	sp|Q1LUI2|HDDC2_DANRE	55.13	78	34	1	814	1047	56	132	2e-19	92
Contig1421	sp|P42824|DNJH2_ALLPO	89.19	37	4	0	3	113	14	50	3e-13	73.9
Contig1430	sp|Q43609|COMT1_PRUDU	55.8	362	124	4	1477	401	37	365	4e-120	366
Contig1431	sp|Q43609|COMT1_PRUDU	58.18	385	125	4	1548	403	14	365	8e-149	441
Contig1433	sp|F4IQJ6|LCV3_ARATH	73.68	57	15	0	693	523	42	98	2e-20	92.4
Contig1434	sp|P03554|POL_CAMVS	49.77	217	107	2	1173	1817	218	434	1e-96	211
Contig1435	sp|P03554|POL_CAMVS	40.97	227	127	2	1855	2514	447	673	1e-96	167
Contig1437	sp|Q42525|HXK1_ARATH	54.1	122	19	1	2437	2802	228	312	9e-41	125
Contig1440	sp|Q42525|HXK1_ARATH	67.44	43	14	0	2904	3032	312	354	9e-41	66.2
Contig1445	sp|Q84P17|AEE18_ARATH	57.65	255	101	2	3487	4230	330	584	2e-85	303
Contig1447	sp|Q84P17|AEE18_ARATH	64.8	196	66	1	1076	1663	92	284	5e-74	269
Contig1450	sp|Q84P17|AEE18_ARATH	61.54	156	55	3	4607	5059	572	727	5e-43	173
Contig1452	sp|Q84P17|AEE18_ARATH	49.43	87	44	0	119	379	3	89	8e-17	90.5
Contig1454	sp|Q2QXB2|TLP14_ORYSJ	71.49	449	108	6	1812	3110	1	445	0	635
Contig1455	sp|Q8RXN3|PPT1_ARATH	58.82	170	64	1	2110	2619	86	249	1e-105	209
Contig1456	sp|Q8RXN3|PPT1_ARATH	64.46	166	56	1	2636	3133	246	408	1e-105	198
Contig1459	sp|Q7FRS8|CNBLA_ARATH	56.03	116	40	2	275	616	15	121	1e-30	124
Contig1460	sp|Q7FRS8|CNBLA_ARATH	65.31	245	74	2	275	1003	15	250	2e-106	323
Contig1461	sp|Q7FRS8|CNBLA_ARATH	68.13	251	69	2	275	1021	15	256	6e-115	346
Contig1462	sp|Q9FEL7|LAX2_MEDTR	94	50	3	0	151	2	254	303	5e-22	102
Contig1464	sp|Q688J2|LAX2_ORYSJ	80	100	20	0	861	562	21	120	1e-43	168
Contig1465	sp|Q688J2|LAX2_ORYSJ	92.11	38	3	0	116	3	120	157	5e-13	75.5
Contig1466	sp|Q8L884|LAX4_MEDTR	79.14	163	32	1	2	490	268	428	1e-81	264
Contig1467	sp|Q9FEL7|LAX2_MEDTR	89.4	434	46	0	1743	442	35	468	0	787
Contig1469	sp|Q00662|BGAL_DIACA	79.73	365	70	3	2826	1744	120	484	0	608
Contig1470	sp|Q00662|BGAL_DIACA	62.09	153	55	2	1012	557	580	730	3e-51	196
Contig1471	sp|Q00662|BGAL_DIACA	63.33	120	42	1	1540	1187	473	592	1e-33	142
Contig1474	sp|Q9SX38|DRL4_ARATH	33.58	265	162	4	164	952	27	279	4e-37	139
Contig1478	sp|Q9SX38|DRL4_ARATH	30.88	68	41	3	966	1169	286	347	4e-37	37.7
Contig1479	sp|P0C8S1|RP8L2_ARATH	35.6	455	261	12	1350	10	152	582	1e-76	262
Contig1481	sp|F4K0A6|MYO2_ARATH	60.21	1219	431	15	862	4446	30	1218	0	1415
Contig1483	sp|Q07760|RL23_TOBAC	88.24	51	6	0	4	156	49	99	9e-24	99.4
Contig1486	sp|Q9SP55|VATG_CITLI	72.45	98	27	0	295	2	1	98	1e-34	132
Contig1487	sp|O82702|VATG1_TOBAC	67.35	49	16	0	239	93	61	109	2e-15	73.6
Contig1488	sp|Q9C9H7|RLP12_ARATH	33.64	773	456	15	618	2912	109	832	3e-100	342
Contig1489	sp|Q9C9H7|RLP12_ARATH	26.81	787	433	25	81	2183	18	747	9e-45	178
Contig1490	sp|Q0III6|DNJB6_BOVIN	59.09	66	24	1	354	551	4	66	6e-17	82.8
Contig1491	sp|O04893|AGLU_SPIOL	74.19	589	152	0	2434	668	315	903	0	932
Contig1492	sp|O04893|AGLU_SPIOL	69.23	234	60	4	3807	3121	93	319	3e-87	309
Contig1493	sp|Q2QS14|UGDH4_ORYSJ	88.12	480	57	0	3291	1852	1	480	0	890
Contig1496	sp|Q9ZR41|GLRX_SOLLC	49.46	93	13	1	840	562	48	106	8e-18	86.3
Contig1499	sp|Q9ZR41|GLRX_SOLLC	75.49	102	25	0	217	522	1	102	6e-49	171
Contig1503	sp|P48629|FAD6C_SPIOL	67.18	259	83	1	204	980	1	257	0	337
Contig1506	sp|P48629|FAD6C_SPIOL	81.28	187	35	0	1088	1648	261	447	0	330
Contig1507	sp|P48629|FAD6C_SPIOL	72.83	449	120	1	204	1550	1	447	0	662
Contig1515	sp|Q94AW8|DNAJ3_ARATH	82.47	97	17	0	820	1110	246	342	3e-48	174
Contig1520	sp|Q94AW8|DNAJ3_ARATH	72.15	79	22	0	3	239	167	245	2e-31	127
Contig1521	sp|F4JKK0|SUD1_ARATH	68.17	600	154	5	2	1792	317	882	0	784
Contig1522	sp|P12782|PGKH_WHEAT	90.2	51	5	0	155	3	408	458	2e-18	90.5
Contig1524	sp|P11369|LORF2_MOUSE	25.55	227	140	6	1905	2519	526	745	5e-15	84
Contig1527	sp|J9U5U9|DAD2_PETHY	86.07	122	17	0	1297	932	124	245	1e-64	223
Contig1529	sp|J9U5U9|DAD2_PETHY	78.23	124	27	0	2313	1942	1	124	2e-39	152
Contig1530	sp|Q6STH5|HF101_ARATH	81.5	319	33	1	1872	916	74	366	0	525
Contig1533	sp|Q6STH5|HF101_ARATH	85.28	163	24	0	884	396	363	525	0	277
Contig1535	sp|Q9M363|B561I_ARATH	54.9	337	147	5	321	1322	42	376	8e-115	376
Contig1538	sp|Q56XJ7|Y4276_ARATH	34.74	95	59	2	1142	858	124	215	5e-11	66.6
Contig1539	sp|P51819|HSP83_IPONI	86.93	704	88	3	244	2346	1	703	0	1099
Contig1540	sp|P51819|HSP83_IPONI	94.44	72	4	0	216	1	259	330	1e-39	149
Contig1544	sp|P51819|HSP83_IPONI	90.71	140	13	0	420	1	81	220	5e-76	260
Contig1548	sp|P51615|MAOX_VITVI	76.83	82	19	0	1020	1265	510	591	1e-31	133
Contig1549	sp|P51615|MAOX_VITVI	81.82	55	10	0	2	166	469	523	2e-20	99.4
Contig1551	sp|P36444|MAOC_FLAPR	76.92	624	138	3	257	2110	24	647	0	988
Contig1552	sp|Q7SXP8|GMPAB_DANRE	63.64	33	12	0	1166	1264	220	252	1e-12	49.7
Contig1553	sp|Q7SXP8|GMPAB_DANRE	46.94	49	25	1	1267	1413	250	297	1e-12	45.4
Contig1557	sp|P0C2F6|RNHX1_ARATH	32.14	84	57	0	2740	2991	16	99	7e-10	58.2
Contig1568	sp|P0C2F6|RNHX1_ARATH	33.33	48	32	0	2978	3121	95	142	7e-10	29.3
Contig1583	sp|P10978|POLX_TOBAC	45.92	98	52	1	3822	4112	1190	1287	9e-41	90.5
Contig1584	sp|P10978|POLX_TOBAC	52.73	55	26	0	3483	3647	1079	1133	9e-41	65.1
Contig1589	sp|P10978|POLX_TOBAC	47.22	36	19	0	3650	3757	1136	1171	9e-41	42
Contig1591	sp|P10978|POLX_TOBAC	51.61	31	15	0	4144	4236	1297	1327	9e-41	35
Contig1593	sp|P10978|POLX_TOBAC	57.85	382	158	1	410	1555	874	1252	3e-138	438
Contig1595	sp|P10978|POLX_TOBAC	57.36	387	159	3	919	2076	810	1191	1e-160	457
Contig1596	sp|P10978|POLX_TOBAC	48.55	138	65	1	2076	2471	1191	1328	1e-160	132
Contig1597	sp|P10978|POLX_TOBAC	45.45	110	57	1	323	643	607	716	5e-24	113
Contig1600	sp|P10978|POLX_TOBAC	49.45	91	44	1	1	273	536	624	8e-14	80.1
Contig1603	sp|P10978|POLX_TOBAC	45.34	236	127	1	14	721	426	659	3e-118	229
Contig1604	sp|P10978|POLX_TOBAC	39.03	351	196	6	750	1778	672	1012	3e-118	219
Contig1605	sp|P21820|TPIS_COPJA	88.24	34	4	0	102	1	108	141	2e-20	65.1
Contig1608	sp|P21820|TPIS_COPJA	78.12	32	7	0	302	207	80	111	2e-20	56.6
Contig1609	sp|P21820|TPIS_COPJA	83.4	253	42	0	1503	745	1	253	2e-136	403
Contig1610	sp|Q147G5|CCA22_ARATH	69.13	149	46	0	764	318	286	434	3e-59	217
Contig1611	sp|Q147G5|CCA22_ARATH	37.22	317	130	5	2425	1478	12	260	3e-51	176
Contig1613	sp|Q147G5|CCA22_ARATH	53.19	47	21	1	1377	1237	254	299	3e-51	50.8
Contig1614	sp|Q9LU41|ACA9_ARATH	68.12	480	128	2	311	1747	22	477	5e-167	514
Contig1618	sp|Q9LU41|ACA9_ARATH	65.64	582	171	2	3397	1739	22	603	0	629
Contig1619	sp|Q9LU41|ACA9_ARATH	78.59	341	72	1	1025	3	603	942	3e-165	528
Contig1620	sp|Q9LU41|ACA9_ARATH	67.99	678	215	2	375	2405	22	698	0	809
Contig1621	sp|Q9LUQ6|RL192_ARATH	87.69	65	8	0	2	196	15	79	7e-33	123
Contig1622	sp|Q9SRX2|RL191_ARATH	80	40	8	0	97	216	2	41	6e-13	72
Contig1623	sp|P51951|MAT1_XENLA	50	64	32	0	327	518	70	133	1e-12	72.4
Contig1625	sp|Q9VR91|HERC2_DROME	34.58	295	173	6	571	1440	3038	3317	4e-41	164
Contig1628	sp|Q9VR91|HERC2_DROME	34.31	274	159	5	682	1497	4141	4395	1e-38	156
Contig1629	sp|Q9VR91|HERC2_DROME	32.73	278	167	6	571	1392	4155	4416	3e-32	136
Contig1632	sp|Q9VR91|HERC2_DROME	36.36	275	156	5	640	1452	4073	4332	3e-31	133
Contig1633	sp|Q9VR91|HERC2_DROME	27.56	254	157	8	667	1422	572	800	9e-20	97.4
Contig1634	sp|Q9VR91|HERC2_DROME	31.92	213	139	4	559	1188	3140	3349	1e-18	93.6
Contig1635	sp|Q9VR91|HERC2_DROME	28.57	252	161	6	688	1434	623	858	8e-16	85.1
Contig1636	sp|Q9VR91|HERC2_DROME	30.67	225	120	6	826	1476	573	769	1e-14	81.3
Contig1637	sp|Q9VR91|HERC2_DROME	29.21	291	174	11	559	1398	631	900	4e-13	76.3
Contig1638	sp|Q9VR91|HERC2_DROME	31.45	159	95	2	970	1440	3013	3159	2e-12	74.3
Contig1639	sp|Q9H091|ZMY15_HUMAN	26.42	386	241	10	1275	2312	311	693	5e-23	109
Contig1640	sp|Q9LJG8|ASIL2_ARATH	60.4	101	37	2	407	709	79	176	4e-29	127
Contig1641	sp|Q9SVL6|CRPM2_ARATH	66.25	80	27	0	2126	2365	120	199	7e-30	123
Contig1642	sp|Q9DE27|RUVB2_XENLA	71.43	210	60	0	2019	2648	251	460	7e-91	304
Contig1645	sp|Q9ZQ70|WRKY3_ARATH	52.4	521	179	17	293	1732	21	513	4e-124	403
Contig1654	sp|P46293|RS16_GOSHI	90.97	144	13	0	1226	795	2	145	9e-86	266
Contig1659	sp|Q9SJ41|C3H18_ARATH	72.07	179	44	4	1	528	242	417	2e-73	258
Contig1660	sp|Q6QNM1|KC1_TOXGO	50.35	141	31	1	1	423	180	281	3e-33	135
Contig1663	sp|P04323|POL3_DROME	41.16	396	222	3	131	1285	252	647	4e-90	315
Contig1666	sp|P04323|POL3_DROME	40.48	42	25	0	13	138	213	254	4e-90	41.6
Contig1668	sp|P92519|M810_ARATH	39.02	205	119	3	227	841	42	240	5e-37	132
Contig1673	sp|P92519|M810_ARATH	57.14	42	18	0	105	230	1	42	5e-37	43.9
Contig1677	sp|Q9SJ40|VPS11_ARATH	73.72	955	219	9	182	3031	1	928	0	1434
Contig1680	sp|Q9ZRA2|HGD_ARATH	85.71	49	7	0	577	431	15	63	2e-20	93.6
Contig1681	sp|Q6Q151|CYP59_ARATH	80.05	391	70	3	394	1557	1	386	0	602
Contig1682	sp|P93566|PSBP_SOLTU	76.47	51	12	0	1	153	124	174	1e-18	89
Contig1683	sp|Q9FG35|TBR_ARATH	67.84	255	80	2	1386	2150	238	490	3e-119	388
Contig1684	sp|Q9FG35|TBR_ARATH	66.1	118	34	1	2808	3143	491	608	1e-43	173
Contig1685	sp|Q944R1|PLY15_ARATH	77.91	412	86	2	1811	591	59	470	0	665
Contig1686	sp|Q9FNX5|DRP1E_ARATH	75.64	624	141	2	228	2066	1	624	0	974
Contig1687	sp|Q8RYD1|REM16_ARATH	39.45	109	56	3	829	1134	35	140	6e-14	78.2
Contig1688	sp|Q10PI5|ADPO3_ORYSJ	78.8	217	46	0	1381	2031	187	403	1e-116	365
Contig1690	sp|Q10PI5|ADPO3_ORYSJ	56.21	169	61	2	538	1005	18	186	7e-40	156
Contig1691	sp|P12470|CB25_NICPL	54.47	123	47	4	751	383	144	257	2e-27	116
Contig1692	sp|Q9SIA5|DTX1_ARATH	30.8	474	312	6	335	1741	13	475	4e-51	189
Contig1693	sp|Q8H0Y8|WRK41_ARATH	40.68	263	128	7	4279	3530	7	254	3e-50	187
Contig1701	sp|Q9SK66|NDUA9_ARATH	77.02	396	88	1	6294	7472	1	396	0	570
Contig1703	sp|Q9SRY4|LPA1_ARATH	71.01	207	60	0	1971	1351	247	453	4e-157	312
Contig1704	sp|Q9SRY4|LPA1_ARATH	74.44	180	43	1	2509	1970	74	250	4e-157	266
Contig1705	sp|F4IUX6|RENT2_ARATH	58.99	378	137	7	391	1503	786	1152	1e-96	333
Contig1706	sp|Q9SYU4|PEX10_ARATH	68.35	139	41	2	3399	3815	246	381	4e-51	191
Contig1708	sp|Q9SYU4|PEX10_ARATH	54.4	182	73	4	724	1263	24	197	4e-39	156
Contig1709	sp|P40934|CYB5_BRAOB	61.54	117	43	1	195	545	1	115	4e-46	158
Contig1710	sp|Q10CQ8|PHYC_ORYSJ	68.41	671	202	5	1031	3022	22	689	0	942
Contig1711	sp|Q10CQ8|PHYC_ORYSJ	52.69	372	172	2	3921	5027	689	1059	4e-122	421
Contig1717	sp|Q10CQ8|PHYC_ORYSJ	75.38	65	16	0	5492	5686	1059	1123	1e-21	107
Contig1718	sp|Q93Z92|RING4_ARATH	27.06	255	153	6	1849	2598	110	336	3e-14	80.1
Contig1719	sp|Q93Z92|RING4_ARATH	60.78	51	20	0	3258	3410	338	388	7e-11	69.7
Contig1720	sp|Q0WPT7|Y2104_ARATH	72.6	208	56	1	905	1525	145	352	1e-102	323
Contig1721	sp|Q0WPT7|Y2104_ARATH	50.48	105	47	2	282	587	43	145	5e-25	110
Contig1722	sp|Q8W4R9|WTR35_ARATH	69.62	372	106	2	388	1494	21	388	2e-167	515
Contig1723	sp|Q6NLQ8|XB32_ARATH	75.89	141	31	1	3887	3465	82	219	4e-59	219
Contig1725	sp|Q6NLQ8|XB32_ARATH	79.21	101	21	0	4533	4231	1	101	5e-42	168
Contig1726	sp|Q6NLQ8|XB32_ARATH	44.7	264	121	6	1012	260	255	506	6e-42	168
Contig1728	sp|Q6NQJ7|FRS4_ARATH	60.15	655	245	4	341	2263	1	653	0	811
Contig1729	sp|Q9LDR4|ERG24_ARATH	69.57	299	91	0	214	1110	2	300	1e-126	391
Contig1730	sp|Q9LDR4|ERG24_ARATH	90.67	75	7	0	1854	2078	295	369	7e-18	90.1
Contig1731	sp|O64639|Y2559_ARATH	45.69	661	262	16	520	2376	78	683	6e-149	464
Contig1733	sp|Q54TC5|MAFL2_DICDI	35.45	220	111	2	1306	647	6	194	4e-32	128
Contig1734	sp|Q9FML2|HDA6_ARATH	88.44	199	23	0	1980	2576	180	378	1e-116	377
Contig1738	sp|Q9FML2|HDA6_ARATH	75.69	181	39	2	194	736	5	180	3e-74	259
Contig1739	sp|C7J4U3|OST4A_ORYSJ	97.3	37	1	0	1971	1861	1	37	5e-15	75.1
Contig1740	sp|Q9LD83|SLAC1_ARATH	71.36	447	119	4	1	1326	102	544	0	629
Contig1741	sp|P92812|RM02_ORYSJ	53.18	173	77	3	2205	1690	333	502	2e-45	174
Contig1743	sp|Q9Y3B7|RM11_HUMAN	48.37	153	76	2	903	454	7	159	5e-31	121
Contig1744	sp|Q54R62|UCKC_DICDI	33.42	377	232	9	4350	3274	27	402	4e-62	226
Contig1745	sp|Q54R62|UCKC_DICDI	34.68	346	202	9	3018	2023	16	351	7e-43	169
Contig1747	sp|P48622|FAD3D_ARATH	68.25	378	117	3	194	1327	56	430	0	542
Contig1754	sp|P10978|POLX_TOBAC	54.39	171	75	2	511	2	827	995	1e-51	190
Contig1757	sp|Q75HV0|CCP31_ORYSJ	51.61	155	73	1	67	525	3	157	1e-48	168
Contig1761	sp|P49173|NIP1_NICAL	59.18	267	97	4	315	1112	1	256	6e-101	310
Contig1762	sp|Q40636|EXPA2_ORYSJ	81.25	96	18	0	1352	1065	145	240	2e-46	166
Contig1766	sp|Q9SM44|MGDG_SPIOL	82.54	527	85	3	243	1817	1	522	0	826
Contig1767	sp|Q8S9M4|PP198_ARATH	64.2	634	226	1	2644	746	17	650	0	836
Contig1774	sp|Q8RWL2|CDPKT_ARATH	74.25	466	118	2	1612	215	68	531	0	731
Contig1775	sp|Q0V842|NEN2_ARATH	56.04	480	199	7	1637	3046	10	487	1e-167	511
Contig1776	sp|Q949Q0|GPDA2_ARATH	88.24	102	12	0	1184	1489	317	418	2e-51	186
Contig1780	sp|Q949Q0|GPDA2_ARATH	92.16	51	4	0	502	654	267	317	3e-20	96.7
Contig1781	sp|Q6S001|KIF11_DICDI	49.28	349	165	4	194	1210	116	462	6e-100	335
Contig1782	sp|P10978|POLX_TOBAC	36.21	232	144	2	1630	2316	396	626	6e-39	160
Contig1783	sp|Q94IW5|C90D2_ORYSJ	63.21	443	160	2	1589	264	43	483	0	596
Contig1784	sp|Q9SZ67|WRK19_ARATH	52.47	223	77	2	861	1529	91	284	1e-56	216
Contig1785	sp|Q9SZ67|WRK19_ARATH	52.08	192	87	2	1116	1691	100	286	3e-45	180
Contig1786	sp|Q9SZ67|WRK19_ARATH	52.63	152	67	2	1239	1694	91	237	1e-38	159
Contig1787	sp|Q9FLJ2|NC100_ARATH	53.94	343	133	9	350	1324	1	336	5e-110	339
Contig1788	sp|Q9SD40|SRS1_ARATH	60.13	153	42	5	1309	863	144	281	1e-47	174
Contig1792	sp|Q9FW03|MES11_ARATH	73.86	264	69	0	1212	421	124	387	1e-129	393
Contig1794	sp|P10978|POLX_TOBAC	71.19	59	17	0	296	120	1108	1166	3e-26	92.4
Contig1796	sp|P10978|POLX_TOBAC	31.68	101	45	3	588	316	1016	1102	3e-26	47.8
Contig1798	sp|P04146|COPIA_DROME	31.62	117	80	0	389	739	1276	1392	5e-20	75.5
Contig1800	sp|P04146|COPIA_DROME	40	55	31	2	253	411	1227	1281	5e-20	43.9
Contig1801	sp|Q94AA4|PFKA3_ARATH	82.66	173	27	1	1808	1299	184	356	6e-133	300
Contig1802	sp|Q94AA4|PFKA3_ARATH	78.45	116	25	0	2220	1873	47	162	6e-133	197
Contig1803	sp|Q94AA4|PFKA3_ARATH	77.5	40	9	0	2802	2683	10	49	2e-12	74.3
Contig1804	sp|Q9SU08|AUXI1_ARATH	37.03	586	222	23	219	1826	1	489	2e-45	181
Contig1805	sp|Q9SU08|AUXI1_ARATH	61.24	129	45	2	2337	2708	674	802	2e-23	111
Contig1806	sp|P93033|FUM1_ARATH	93.98	133	8	0	399	1	48	180	2e-82	270
Contig1809	sp|Q8RWR1|JMJ30_ARATH	56.47	232	84	4	265	927	19	244	7e-65	233
Contig1810	sp|Q8RWR1|JMJ30_ARATH	49.73	187	44	2	1713	2270	243	380	2e-46	179
Contig1813	sp|Q8RWR1|JMJ30_ARATH	83.93	56	9	0	2461	2628	367	422	8e-23	107
Contig1814	sp|Q8RWR1|JMJ30_ARATH	78.69	183	38	1	2408	1863	244	426	2e-147	313
Contig1815	sp|Q8RWR1|JMJ30_ARATH	56.47	232	84	4	3109	2447	19	244	2e-147	233
Contig1817	sp|Q8RWR1|JMJ30_ARATH	66.18	414	122	5	3068	1863	19	426	0	542
Contig1818	sp|Q5YDB5|CPL2_ARATH	51.27	552	203	19	3112	1562	250	770	1e-140	462
Contig1819	sp|Q5YDB5|CPL2_ARATH	67.32	257	70	2	5591	4821	7	249	4e-96	335
Contig1820	sp|Q5PP26|PII2_ARATH	57.39	406	161	6	1091	2275	19	423	6e-145	446
Contig1821	sp|E0CTY1|GATA_VITVI	82.61	115	20	0	1032	688	428	542	3e-52	199
Contig1822	sp|Q9SYH4|NFYA5_ARATH	76.19	84	19	1	870	619	159	241	4e-33	137
Contig1825	sp|Q9SYH4|NFYA5_ARATH	76.19	84	19	1	3972	4223	159	241	4e-33	137
Contig1826	sp|Q9SYH4|NFYA5_ARATH	76.19	84	19	1	870	619	159	241	4e-33	137
Contig1827	sp|Q8RXE7|AGD14_ARATH	65.93	91	31	0	1568	1840	34	124	9e-35	147
Contig1828	sp|Q8RXE7|AGD14_ARATH	67.48	123	40	0	231	599	2	124	6e-50	194
Contig1829	sp|Q8RXE7|AGD14_ARATH	64.76	105	37	0	1544	1858	20	124	3e-39	160
Contig1830	sp|Q8RXE7|AGD14_ARATH	67.48	123	40	0	1490	1858	2	124	2e-51	198
Contig1838	sp|Q8RXE7|AGD14_ARATH	67.48	123	40	0	1490	1858	2	124	7e-50	194
Contig1840	sp|Q8RXE7|AGD14_ARATH	63.89	108	39	0	1535	1858	17	124	2e-38	158
Contig1845	sp|A0JJX5|SYT4_ARATH	45.93	135	69	2	322	720	256	388	1e-25	115
Contig1846	sp|A0JJX5|SYT4_ARATH	39.05	105	60	3	343	648	442	545	8e-11	68.9
Contig1847	sp|O22397|POT1_ARATH	62.89	609	153	4	1372	3198	177	712	0	743
Contig1848	sp|O22397|POT1_ARATH	86.36	66	9	0	1	198	32	97	3e-27	123
Contig1852	sp|O22397|POT1_ARATH	68.29	82	26	0	581	826	97	178	8e-25	115
Contig1855	sp|Q9FM85|Y5564_ARATH	77.39	376	77	4	384	1499	1	372	0	577
Contig1856	sp|Q9FM85|Y5564_ARATH	79.89	353	66	3	1415	369	21	372	0	556
Contig1857	sp|Q8RY59|RCD1_ARATH	24.19	525	340	10	4081	2645	56	568	6e-45	177
Contig1858	sp|Q8RY59|RCD1_ARATH	21.3	338	243	7	155	1135	56	381	6e-19	96.7
Contig1861	sp|Q8RY59|RCD1_ARATH	29.44	197	104	3	1375	1860	373	569	4e-18	94
Contig1862	sp|Q41350|OLP1_SOLLC	76.44	225	53	0	1024	350	28	252	1e-126	372
Contig1864	sp|Q9SJ04|SKIP6_ARATH	50.26	382	174	8	2665	1529	1	369	7e-102	329
Contig1867	sp|Q9SJ04|SKIP6_ARATH	50.26	382	174	8	114	1250	1	369	4e-101	329
Contig1868	sp|Q9SX20|PTR18_ARATH	56.23	562	240	4	877	2547	35	595	0	595
Contig1869	sp|Q0JG75|PSB28_ORYSJ	69.59	148	45	0	837	394	32	179	2e-64	219
Contig1870	sp|Q9M841|PEX12_ARATH	64.42	208	74	0	3716	3093	35	242	1e-81	280
Contig1873	sp|Q9M841|PEX12_ARATH	77.78	108	24	0	1251	928	265	372	2e-43	170
Contig1874	sp|Q75HX5|TLP8_ORYSJ	76.68	446	83	7	1633	356	1	445	0	655
Contig1876	sp|Q9ZPE7|EXO_ARATH	66.02	309	90	5	604	1515	16	314	1e-133	404
Contig1877	sp|Q9ZPE7|EXO_ARATH	85.71	133	19	0	3	401	182	314	2e-78	245
Contig1878	sp|Q24JJ9|NUP43_ARATH	48.97	243	107	6	3039	2356	10	250	3e-54	198
Contig1879	sp|Q24JJ9|NUP43_ARATH	72.32	112	28	1	1232	897	245	353	8e-44	168
Contig1880	sp|Q94B38|GPT2_ARATH	71.43	315	75	4	316	1224	15	326	1e-138	417
Contig1881	sp|O22261|NDT1_ARATH	82.32	164	28	1	1252	1740	141	304	4e-87	283
Contig1882	sp|O22261|NDT1_ARATH	32.19	146	92	4	1300	1731	60	200	3e-09	62.8
Contig1883	sp|Q6NRS1|IBTK_XENLA	30.58	412	241	17	3743	2580	85	475	6e-30	134
Contig1884	sp|Q6P798|RCBT2_RAT	35.22	230	130	7	3563	2895	119	336	4e-29	128
Contig1886	sp|Q6P798|RCBT2_RAT	34.21	228	139	5	3572	2898	63	282	3e-26	119
Contig1889	sp|Q6P798|RCBT2_RAT	26.82	302	173	10	3419	2589	62	340	2e-17	92
Contig1890	sp|Q6P798|RCBT2_RAT	27.67	253	141	7	3290	2607	46	281	4e-14	81.3
Contig1891	sp|Q6P798|RCBT2_RAT	28.68	129	82	2	3584	3204	218	338	7e-10	67.8
Contig1892	sp|Q9CR60|GOT1B_MOUSE	50	96	48	0	3501	3214	31	126	2e-15	80.1
Contig1893	sp|Q5XF07|APEX_ARATH	75.89	112	27	0	4	339	114	225	4e-53	187
Contig1895	sp|Q5XF07|APEX_ARATH	67.28	162	47	3	215	682	1	162	3e-61	210
Contig1898	sp|Q9CAI1|DRG2_ARATH	84.13	126	20	0	764	387	273	398	4e-59	211
Contig1899	sp|Q9CAI1|DRG2_ARATH	77.11	83	15	1	2034	1786	152	230	5e-32	133
Contig1900	sp|Q9CAI1|DRG2_ARATH	88.14	59	7	0	1107	931	216	274	2e-25	113
Contig1903	sp|Q9SR13|FLK_ARATH	65.05	432	135	7	1696	410	142	560	7e-158	486
Contig1906	sp|O22932|CIPKB_ARATH	53.23	263	105	4	1160	414	19	277	3e-88	283
Contig1907	sp|C0LGD6|Y1570_ARATH	38.7	491	264	12	160	1596	25	490	7e-88	310
Contig1908	sp|C0LGD6|Y1570_ARATH	50.45	224	109	2	2934	3602	613	835	9e-69	254
Contig1909	sp|Q9CR47|NSA2_MOUSE	80.34	117	23	0	901	1251	144	260	1e-58	202
Contig1910	sp|Q9CR47|NSA2_MOUSE	62.5	160	57	1	61	531	1	160	2e-50	180
Contig1913	sp|Q9SA32|CCB31_ARATH	54.9	388	170	3	1275	118	6	390	2e-138	423
Contig1914	sp|P46573|APK1B_ARATH	65.92	314	58	3	2410	1475	1	267	5e-129	400
Contig1915	sp|P46573|APK1B_ARATH	64.86	111	38	1	770	438	253	362	5e-38	152
Contig1918	sp|Q08935|ROC1_NICSY	43.89	180	91	1	958	1467	88	267	3e-44	164
Contig1919	sp|Q3ED68|Y1295_ARATH	48.1	79	41	0	188	424	41	119	1e-15	83.2
Contig1921	sp|Q05865|FOLC_BACSU	37.29	118	64	3	604	954	36	144	5e-14	80.1
Contig1934	sp|Q11204|SIA4B_MOUSE	30.39	181	104	3	2450	1974	122	302	1e-15	83.6
Contig1936	sp|P23796|RIT1_YEAST	43.68	87	46	2	202	453	26	112	6e-13	76.6
Contig1941	sp|P23796|RIT1_YEAST	47.2	125	63	2	202	567	26	150	2e-28	120
Contig1942	sp|P04323|POL3_DROME	38.84	121	74	0	3135	3497	308	428	8e-32	80.9
Contig1943	sp|P04323|POL3_DROME	26.84	231	148	5	3482	4135	424	646	8e-32	73.9
Contig1947	sp|P04323|POL3_DROME	23.36	137	93	5	2693	3085	159	289	8e-32	27.7
Contig1948	sp|Q5ZLT0|XPO7_CHICK	43.99	766	390	14	5065	2843	88	839	0	618
Contig1949	sp|Q5ZLT0|XPO7_CHICK	44.3	228	123	3	1239	568	841	1068	4e-49	196
Contig1950	sp|Q8VYP6|NOL9_ARATH	61.84	152	57	1	1800	2255	217	367	7e-56	201
Contig1951	sp|Q8VYP6|NOL9_ARATH	60	125	45	2	494	865	96	216	9e-41	158
Contig1953	sp|Q93Y06|Y5720_ARATH	45.85	458	219	9	4011	2710	34	486	1e-108	365
Contig1954	sp|Q93Y06|Y5720_ARATH	62.37	186	68	2	756	202	482	666	7e-66	243
Contig1956	sp|B0V2S2|DCR1B_DANRE	27.59	319	163	11	1549	608	103	358	4e-13	76.3
Contig1957	sp|Q39238|TSL_ARATH	67.95	702	192	11	2493	445	1	688	0	874
Contig1959	sp|Q93ZH2|NFYA3_ARATH	52.5	160	60	3	811	353	160	310	5e-32	130
Contig1961	sp|Q6NLV4|FY_ARATH	83.25	388	65	0	495	1658	6	393	0	697
Contig1969	sp|P0C043|PP318_ARATH	50.78	451	220	2	1126	2475	11	460	1e-156	478
Contig1970	sp|Q9SY74|C3H5_ARATH	78.23	147	32	0	3082	2642	294	440	9e-76	273
Contig1974	sp|Q9C641|EFGM1_ARATH	82.93	744	122	3	2834	612	13	754	0	1290
Contig1980	sp|Q9SIP7|RS31_ARATH	91.06	123	11	0	166	534	1	123	1e-66	228
Contig1988	sp|Q9SIP7|RS31_ARATH	71.74	138	35	2	2371	2772	100	237	3e-55	197
Contig1989	sp|Q56WD9|THIK2_ARATH	87.34	403	51	0	153	1361	1	403	0	653
Contig1993	sp|Q56WD9|THIK2_ARATH	90.62	64	6	0	1823	2014	399	462	3e-28	122
Contig1998	sp|Q7X659|VP35A_ARATH	76.92	585	135	0	202	1956	1	585	0	905
Contig2001	sp|Q7X659|VP35A_ARATH	71.19	177	48	1	2233	2763	613	786	1e-67	247
Contig2004	sp|P18572|BASI_MOUSE	100	250	0	0	1143	394	140	389	0	518
Contig2009	sp|Q9LNU6|PPR53_ARATH	57.64	720	305	0	462	2621	41	760	0	867
Contig2017	sp|Q9SAH2|PP137_ARATH	49.36	472	228	3	236	1642	44	507	1e-157	481
Contig2018	sp|Q9C7A2|Y3236_ARATH	22.77	426	261	12	836	1921	62	483	1e-12	75.9
Contig2019	sp|A2WW87|GAM1_ORYSI	29.07	258	156	7	490	1212	252	499	3e-10	66.6
Contig2022	sp|O49639|CDS2_ARATH	79.08	239	47	2	709	2	1	239	4e-130	387
Contig2023	sp|P42813|RNS1_ARATH	46.12	206	106	4	1004	393	28	230	3e-64	211
Contig2025	sp|Q9FWX2|NAC7_ARATH	88.59	149	17	0	683	237	1	149	2e-94	293
Contig2026	sp|Q62384|ZPR1_MOUSE	52.13	94	45	0	3359	3078	141	234	3e-20	99.4
Contig2027	sp|Q62384|ZPR1_MOUSE	41.18	85	48	1	2797	2549	252	336	7e-14	79.3
Contig2028	sp|Q62384|ZPR1_MOUSE	36.49	74	47	0	2782	2561	49	122	1e-09	65.9
Contig2031	sp|Q9D832|DNJB4_MOUSE	46.26	147	79	0	540	980	188	334	2e-34	138
Contig2032	sp|B1A978|YCF2_CARPA	79.41	34	7	0	200	99	654	687	4e-17	55.5
Contig2033	sp|B1A978|YCF2_CARPA	100	26	0	0	79	2	720	745	4e-17	55.5
Contig2039	sp|Q0IGM7|BBX20_ARATH	72	50	14	0	935	1084	63	112	5e-17	85.9
Contig2040	sp|O22646|PLAS_FRIAG	80.61	98	19	0	1736	1443	69	166	4e-47	170
Contig2041	sp|Q9C5P7|SEC1A_ARATH	64.58	638	205	10	5857	7740	24	650	0	817
Contig2043	sp|Q9C5P7|SEC1A_ARATH	69.23	468	135	5	3421	4821	29	488	0	669
Contig2045	sp|Q9C5P7|SEC1A_ARATH	52.35	170	69	5	4826	5308	490	656	0	154
Contig2046	sp|Q9C5P7|SEC1A_ARATH	55.31	405	130	7	901	2091	289	650	0	410
Contig2049	sp|Q9C5P7|SEC1A_ARATH	68.23	192	57	2	72	647	74	261	0	281
Contig2052	sp|Q9C5P7|SEC1A_ARATH	78.12	32	7	0	725	820	261	292	0	58.9
Contig2054	sp|P93846|CP51_SORBI	85.59	333	48	0	3647	4645	159	491	5e-178	552
Contig2057	sp|P93846|CP51_SORBI	69.29	127	38	1	2355	2735	37	162	1e-49	191
Contig2061	sp|P10978|POLX_TOBAC	34.43	273	168	5	1190	396	1058	1327	2e-36	147
Contig2063	sp|Q9LKA4|UBA2C_ARATH	65	220	74	1	86	736	29	248	1e-78	273
Contig2064	sp|Q9LKA4|UBA2C_ARATH	65	220	74	1	86	736	29	248	8e-79	273
Contig2066	sp|Q9SCX3|EF1B2_ARATH	71.43	56	16	0	1	168	23	78	6e-18	87
Contig2067	sp|P29545|EF1B_ORYSJ	80.56	36	7	0	87	194	138	173	3e-11	62.8
Contig2068	sp|B9DFG5|PTI13_ARATH	79.51	371	72	4	950	2053	20	389	0	575
Contig2069	sp|B9DFG5|PTI13_ARATH	78.99	338	67	4	847	1851	23	359	0	546
Contig2071	sp|Q9FJL3|FKB65_ARATH	79.34	547	111	2	218	1852	32	578	0	817
Contig2072	sp|P14381|YTX2_XENLA	30.34	178	119	4	5	526	369	545	7e-19	88.6
Contig2073	sp|O82059|G6PI_SPIOL	78.37	208	45	0	626	3	1	208	4e-102	319
Contig2074	sp|Q9T048|DRL27_ARATH	36.65	221	124	8	328	963	177	390	2e-27	109
Contig2080	sp|Q9T048|DRL27_ARATH	25.77	97	47	1	1001	1291	402	473	2e-27	37
Contig2084	sp|Q43295|APK1_ARATH	76.72	189	42	1	2768	2202	61	247	2e-95	311
Contig2086	sp|Q9SUC0|3HIDH_ARATH	58.37	221	88	1	1166	504	1	217	2e-72	238
Contig2088	sp|Q8L716|U2A2B_ARATH	81.82	44	8	0	2721	2852	400	443	9e-16	85.5
Contig2091	sp|P37111|ACY1_PIG	39.58	144	87	0	2147	1716	113	256	3e-28	122
Contig2095	sp|P37111|ACY1_PIG	44.23	104	58	0	2692	2381	16	119	3e-21	101
Contig2097	sp|P37111|ACY1_PIG	34.65	127	69	3	1176	817	258	377	3e-12	69.3
Contig2100	sp|P37111|ACY1_PIG	37.5	24	15	0	739	668	376	399	3e-12	26.2
Contig2107	sp|P20825|POL2_DROME	34.5	171	105	4	1198	707	367	537	2e-17	79.3
Contig2110	sp|P20825|POL2_DROME	30.91	55	37	1	728	564	531	584	2e-17	32.3
Contig2114	sp|P20825|POL2_DROME	31.89	301	169	7	1	843	296	580	2e-29	122
Contig2123	sp|P20825|POL2_DROME	40.62	32	19	0	879	974	594	625	2e-29	28.5
Contig2124	sp|A7MB10|RRP5_BOVIN	33.02	536	322	9	1547	9	75	596	1e-75	271
Contig2126	sp|Q7TV34|SYW_PROMM	61.9	105	39	1	534	848	36	139	1e-76	134
Contig2127	sp|Q7TV34|SYW_PROMM	53.44	131	52	2	865	1254	141	263	1e-76	134
Contig2132	sp|Q7TV34|SYW_PROMM	71.43	35	10	0	439	543	5	39	1e-76	63.9
Contig2136	sp|Q8DHG3|SYW_THEEB	58.99	178	64	2	1149	616	36	204	6e-64	207
Contig2142	sp|Q8DHG3|SYW_THEEB	70.59	34	10	0	1256	1155	1	34	6e-64	60.5
Contig2143	sp|Q9Y5A9|YTHD2_HUMAN	51.47	136	59	1	1667	2074	396	524	3e-38	153
Contig2147	sp|Q91YT7|YTHD2_MOUSE	72.73	44	12	0	7	138	489	532	1e-11	70.9
Contig2157	sp|Q8RWH8|NIPA9_ARATH	80.56	144	28	0	220	651	1	144	2e-55	202
Contig2158	sp|Q8RWH8|NIPA9_ARATH	81.42	113	21	0	1521	1859	144	256	1e-44	170
Contig2159	sp|Q8RWH8|NIPA9_ARATH	80.56	144	28	0	2249	1818	1	144	9e-95	202
Contig2160	sp|Q8RWH8|NIPA9_ARATH	82.73	110	19	0	1807	1478	147	256	9e-95	168
Contig2161	sp|Q8RWH8|NIPA9_ARATH	71.07	197	57	0	808	218	147	343	1e-105	204
Contig2162	sp|Q8RWH8|NIPA9_ARATH	80.56	144	28	0	1250	819	1	144	1e-105	202
Contig2163	sp|Q9SRS9|CHIP_ARATH	69.09	55	17	0	490	654	26	80	1e-17	89
Contig2166	sp|Q9SRS9|CHIP_ARATH	66.32	193	65	0	569	1147	84	276	4e-105	269
Contig2171	sp|Q9SRS9|CHIP_ARATH	81.69	71	13	0	255	467	9	79	4e-105	128
Contig2172	sp|Q9SRS9|CHIP_ARATH	100	13	0	0	556	594	80	92	4e-105	29.6
Contig2175	sp|Q9SRS9|CHIP_ARATH	73.03	267	72	0	497	1297	10	276	1e-139	415
Contig2176	sp|Q6ZQK0|CNDD3_MOUSE	26.03	1064	612	29	811	3771	288	1253	1e-84	309
Contig2177	sp|Q10251|IF2P_SCHPO	63.01	246	89	1	1467	2198	478	723	1e-98	334
Contig2179	sp|Q10251|IF2P_SCHPO	61.38	246	93	1	808	1539	478	723	2e-98	327
Contig2180	sp|Q10251|IF2P_SCHPO	59.21	608	229	7	5730	7517	478	1078	0	712
Contig2182	sp|Q9SH93|IPCS2_ARATH	73.17	41	11	0	1324	1202	1	41	3e-11	68.6
Contig2183	sp|Q9LRR5|DRL21_ARATH	30.96	914	510	23	888	3452	403	1254	4e-126	343
Contig2184	sp|Q9LRR5|DRL21_ARATH	28.24	301	195	8	2	892	121	404	4e-126	133
Contig2185	sp|Q9SM59|PGMP_PEA	86.64	277	37	0	908	78	350	626	2e-167	503
Contig2187	sp|Q9SM59|PGMP_PEA	58.33	72	6	1	2241	2026	303	350	4e-14	79.7
Contig2189	sp|Q9NBX4|RTXE_DROME	28.37	208	132	7	1632	2222	479	680	9e-13	75.9
Contig2191	sp|P16423|POLR_DROME	26.92	182	125	1	5	526	413	594	4e-15	77.4
Contig2192	sp|Q9ZU11|ATB15_ARATH	71.81	408	111	2	635	1855	429	833	0	588
Contig2193	sp|O23755|EF2_BETVU	91.53	378	32	0	1135	2	1	378	0	733
Contig2195	sp|O23755|EF2_BETVU	92.06	378	30	0	1070	2203	1	378	0	737
Contig2196	sp|O23755|EF2_BETVU	93.48	843	55	0	2932	404	1	843	0	1660
Contig2198	sp|Q9Y2B2|PIGL_HUMAN	41.75	103	60	0	1260	1568	68	170	9e-17	84.7
Contig2199	sp|Q84TH4|SR45A_ARATH	65.06	83	29	0	370	618	69	151	9e-27	118
Contig2202	sp|Q9UPQ8|DOLK_HUMAN	35.29	170	99	3	2533	3015	358	525	5e-21	102
Contig2203	sp|Q9LQL2|PTR14_ARATH	53.73	577	259	3	2044	3756	21	595	0	560
Contig2206	sp|Q945U1|RS15_ELAOL	90.2	153	14	1	217	672	1	153	1e-88	278
Contig2208	sp|Q9JJI8|RL38_MOUSE	100	70	0	0	41	250	1	70	3e-26	98.2
Contig2209	sp|Q8RY67|WAKLO_ARATH	52.33	688	271	12	593	2575	48	705	0	693
Contig2210	sp|Q689D6|RPD1_ARATH	31.06	322	181	10	5490	4621	70	382	9e-31	132
Contig2212	sp|Q9CAG3|LOX6_ARATH	53.37	579	237	9	3125	1458	38	606	0	602
Contig2213	sp|Q9CAG3|LOX6_ARATH	76.25	341	81	0	1227	205	577	917	4e-177	551
Contig2214	sp|O80536|PIF3_ARATH	95.65	23	1	0	254	322	354	376	4e-12	48.5
Contig2215	sp|O80536|PIF3_ARATH	90.91	22	2	0	414	479	377	398	4e-12	45.1
Contig2216	sp|O80536|PIF3_ARATH	100	8	0	0	145	168	346	353	4e-12	20.4
Contig2217	sp|Q9FZ99|SMG7L_ARATH	32.97	555	307	15	2374	824	219	746	2e-64	242
Contig2220	sp|Q9FZ99|SMG7L_ARATH	50.79	254	87	3	3393	2632	10	225	4e-64	241
Contig2225	sp|Q66GR8|NET3A_ARATH	41	239	136	4	1302	592	8	243	4e-42	155
Contig2226	sp|Q9SU08|AUXI1_ARATH	97.44	39	1	0	2129	2245	834	872	4e-17	90.1
Contig2227	sp|Q05085|PTR7_ARATH	63.15	483	171	4	1713	274	96	574	0	546
Contig2228	sp|O22151|GOS12_ARATH	79.03	186	21	1	1324	821	1	186	4e-95	296
Contig2229	sp|O22151|GOS12_ARATH	75.51	49	12	0	710	564	180	228	3e-13	73.6
Contig2232	sp|O22151|GOS12_ARATH	93.75	32	2	0	209	114	226	257	8e-11	66.2
Contig2235	sp|Q39433|RB1BV_BETVU	58.06	93	5	1	934	656	106	164	8e-42	97.1
Contig2236	sp|Q39433|RB1BV_BETVU	80	55	11	0	587	423	159	213	8e-42	97.1
Contig2237	sp|Q39433|RB1BV_BETVU	96	75	3	0	1809	1585	11	85	9e-24	105
Contig2238	sp|Q9ZU32|NADC_ARATH	77.6	192	43	0	1866	1291	41	232	3e-98	313
Contig2241	sp|Q9ZU32|NADC_ARATH	76.83	82	19	0	1013	768	235	316	3e-33	135
Contig2242	sp|Q96MD7|CI085_HUMAN	40.21	97	52	2	97	384	8	99	3e-13	73.6
Contig2243	sp|Q9FGY9|PNG1_ARATH	61.77	531	201	2	1941	355	187	717	0	621
Contig2244	sp|Q9SIK7|PSNB_ARATH	64.34	429	120	7	2434	1151	1	397	3e-126	393
Contig2245	sp|F4JI46|RGAP2_ARATH	68.87	363	92	4	1609	578	39	399	3e-164	505
Contig2246	sp|Q9LQK7|AB7I_ARATH	76.53	98	23	0	497	204	378	475	8e-41	162
Contig2247	sp|Q9FF46|AB28G_ARATH	68.41	880	246	11	84	2642	185	1059	0	1162
Contig2248	sp|Q9FF46|AB28G_ARATH	66.79	521	149	7	84	1589	185	700	0	636
Contig2249	sp|Q9FF46|AB28G_ARATH	68.71	342	99	4	1567	2568	718	1059	0	487
Contig2250	sp|Q38942|RAE1_ARATH	84.95	93	13	1	478	753	257	349	2e-45	166
Contig2251	sp|Q9ZW07|PUM1_ARATH	49.63	806	308	24	2583	223	1	727	1e-168	528
Contig2253	sp|Q9ZW07|PUM1_ARATH	38.38	99	60	1	525	232	698	796	1e-11	73.2
Contig2254	sp|Q9ZW07|PUM1_ARATH	35.64	101	64	1	528	229	770	870	1e-11	72.8
Contig2255	sp|C0LGP4|Y3475_ARATH	38.17	427	262	2	773	2053	81	505	4e-69	248
Contig2258	sp|C0LGP4|Y3475_ARATH	31.31	428	269	10	788	2038	182	595	3e-35	147
Contig2262	sp|C0LGP4|Y3475_ARATH	33.24	364	205	6	1031	2032	71	426	7e-35	145
Contig2263	sp|C0LGP4|Y3475_ARATH	32.45	302	187	8	1160	2044	66	357	2e-23	110
Contig2265	sp|C0LGP4|Y3475_ARATH	34.72	144	91	2	1619	2047	67	208	1e-11	72
Contig2266	sp|P93285|COX2_ARATH	95.77	260	11	0	1236	457	1	260	2e-151	461
Contig2267	sp|Q9LR65|P2C01_ARATH	71.03	107	30	1	320	3	20	126	2e-41	160
Contig2268	sp|Q8L7W8|FUCO2_ARATH	59.88	805	255	7	1205	3571	91	843	0	986
Contig2269	sp|P93295|M310_ARATH	40.56	143	84	1	986	561	2	144	1e-29	116
Contig2270	sp|A8MS41|CCR4D_ARATH	59.59	193	61	3	248	817	89	267	9e-105	234
Contig2271	sp|A8MS41|CCR4D_ARATH	63.49	126	45	1	834	1211	293	417	9e-105	169
Contig2272	sp|Q43209|PIMT_WHEAT	73.09	223	60	0	903	235	6	228	7e-113	345
Contig2273	sp|Q43209|PIMT_WHEAT	77.25	189	43	0	1181	1747	40	228	3e-98	307
Contig2274	sp|Q42539|PIMT1_ARATH	73.91	138	36	0	1676	2089	92	229	3e-65	222
Contig2278	sp|Q42539|PIMT1_ARATH	68.52	54	17	0	194	355	40	93	1e-16	84.7
Contig2281	sp|Q9C544|CM3_ARATH	66.67	111	37	0	2791	3123	206	316	5e-39	153
Contig2283	sp|Q8L4D8|IQD31_ARATH	43.71	604	297	19	2928	4661	1	587	2e-95	327
Contig2287	sp|F4HXQ7|MYOB1_ARATH	52.86	227	88	7	1531	2193	777	990	3e-50	198
Contig2290	sp|F4HXQ7|MYOB1_ARATH	57.64	144	56	2	373	798	16	156	2e-45	182
Contig2291	sp|Q9LY87|RGLG2_ARATH	72.59	405	99	3	1115	2326	75	468	0	587
Contig2294	sp|Q9LR47|IP5P3_ARATH	50.75	201	91	3	3	605	352	544	6e-57	207
Contig2295	sp|Q9ZVM9|Y1461_ARATH	60.61	165	56	5	839	369	400	563	9e-48	181
Contig2296	sp|Q9LF14|CRS2B_ARATH	64.17	120	40	2	89	448	2	118	2e-39	149
Contig2297	sp|Q9LF14|CRS2B_ARATH	66.67	51	17	0	1021	1173	107	157	9e-15	78.2
Contig2299	sp|Q9FIM9|CAMK4_ARATH	64.33	157	56	0	1012	542	436	592	7e-63	219
Contig2300	sp|Q41009|TOC34_PEA	71.19	302	85	2	1037	1939	6	306	2e-140	424
Contig2303	sp|P47082|AVT1_YEAST	32.95	261	156	5	1920	1162	209	458	2e-29	127
Contig2306	sp|Q9LU68|CIA2_ARATH	40.27	437	215	14	2842	1616	1	419	3e-48	184
Contig2307	sp|Q2MHE4|HT1_ARATH	46.41	209	98	6	887	276	100	299	2e-43	167
Contig2309	sp|Q2MHE4|HT1_ARATH	43.58	296	145	9	1623	760	77	358	1e-60	215
Contig2311	sp|Q8VXX9|BETL1_ARATH	65.25	118	41	0	403	756	16	133	2e-41	149
Contig2314	sp|Q2R9D2|Y1176_ORYSJ	36.7	109	69	0	1006	1332	29	137	4e-13	76.3
Contig2315	sp|Q2R9D2|Y1176_ORYSJ	37.61	109	62	3	1798	2118	288	392	2e-11	70.9
Contig2321	sp|Q2R9D2|Y1176_ORYSJ	36.7	109	69	0	1245	1571	29	137	6e-13	76.6
Contig2323	sp|Q2R9D2|Y1176_ORYSJ	37.61	109	62	3	2037	2357	288	392	5e-11	70.5
Contig2329	sp|F4HW17|TMN5_ARATH	45.71	210	110	3	2917	2297	51	259	3e-52	200
Contig2330	sp|F4HW17|TMN5_ARATH	50.61	164	79	1	1502	1017	355	518	4e-36	150
Contig2331	sp|F4HW17|TMN5_ARATH	56.94	72	31	0	639	424	518	589	4e-14	81.3
Contig2333	sp|P14381|YTX2_XENLA	24.11	253	181	4	217	945	377	628	2e-11	69.3
Contig2340	sp|P04323|POL3_DROME	37.29	413	253	3	2325	3545	211	623	1e-83	305
Contig2343	sp|P08770|TRA1_MAIZE	30.47	384	249	7	2014	3153	332	701	9e-61	179
Contig2344	sp|P08770|TRA1_MAIZE	40.95	105	61	1	1583	1897	223	326	9e-61	79
Contig2345	sp|Q39183|D6KL2_ARATH	68.12	389	111	4	1139	3	80	465	9e-163	499
Contig2346	sp|Q2QXB2|TLP14_ORYSJ	69.02	255	65	5	1047	313	195	445	2e-106	342
Contig2349	sp|Q2QXB2|TLP14_ORYSJ	74.49	196	44	1	1834	1265	1	196	5e-90	298
Contig2353	sp|Q53PP5|TLP13_ORYSJ	61.67	180	32	1	879	1418	1	143	4e-64	226
Contig2355	sp|Q2QXB2|TLP14_ORYSJ	71.49	449	108	6	879	2177	1	445	0	635
Contig2356	sp|Q8GWI5|Y4826_ARATH	63.52	233	81	3	489	1178	15	246	8e-77	253
Contig2357	sp|O65041|UBA3_ARATH	82.76	319	55	0	378	1334	2	320	5e-163	495
Contig2358	sp|O65041|UBA3_ARATH	61.31	137	50	3	2041	2445	319	454	1e-41	164
Contig2362	sp|O65041|UBA3_ARATH	75.94	453	108	1	378	1733	2	454	0	652
Contig2367	sp|Q6P3W7|SCYL2_HUMAN	31.6	481	294	12	3842	2451	7	469	7e-64	240
Contig2370	sp|Q6P3W7|SCYL2_HUMAN	29.62	341	206	11	4826	3855	7	330	2e-37	157
Contig2375	sp|Q6P3W7|SCYL2_HUMAN	36.22	127	80	1	2828	2451	343	469	4e-16	80.1
Contig2380	sp|Q6P3W7|SCYL2_HUMAN	48.15	27	13	1	2974	2894	325	350	4e-16	29.3
Contig2383	sp|Q6P3W7|SCYL2_HUMAN	31.32	281	165	9	3401	2592	7	270	8e-34	145
Contig2384	sp|Q9LK08|HIBC7_ARATH	65.2	227	79	0	682	2	128	354	7e-93	310
Contig2400	sp|O48927|C78A3_SOYBN	60	325	119	6	1528	557	7	321	4e-109	342
Contig2411	sp|Q8H2D5|POLH_ARATH	77.35	415	93	1	141	1382	1	415	0	676
Contig2413	sp|Q40374|PR1_MEDTR	67.31	52	16	1	1680	1528	122	173	1e-15	79.7
Contig2418	sp|Q9FKT5|THOC3_ARATH	85.02	267	32	2	154	954	1	259	2e-164	477
Contig2419	sp|Q8RXW0|Y3761_ARATH	72.31	65	18	0	411	605	8	72	4e-22	100
Contig2420	sp|Q8W103|CHR24_ARATH	72.48	327	87	2	3739	2762	348	672	9e-153	501
Contig2423	sp|Q8W103|CHR24_ARATH	77.82	293	65	0	1837	959	672	964	1e-143	476
Contig2430	sp|Q8W103|CHR24_ARATH	49.5	101	47	3	513	223	990	1090	2e-16	89
Contig2438	sp|Q6J9N8|AIL7_ARATH	62.65	249	75	3	3038	3775	265	498	3e-78	273
Contig2448	sp|Q6J9N8|AIL7_ARATH	35.81	296	129	12	452	1252	1	264	4e-25	114
Contig2451	sp|Q9ZPH9|PMTF_ARATH	70.89	560	158	2	1991	327	63	622	0	809
Contig2452	sp|Q6YYA3|CRS1_ORYSJ	40.1	596	308	14	159	1835	125	708	2e-97	325
Contig2453	sp|O94514|NOP56_SCHPO	59.15	448	175	4	158	1477	1	448	0	540
Contig2454	sp|Q03943|IM30_PEA	82.76	174	30	0	494	1015	61	234	7e-91	294
Contig2455	sp|Q8GTQ9|SUCA1_SOLLC	94.12	68	4	0	1	204	220	287	3e-22	102
Contig2460	sp|Q8GTQ9|SUCA1_SOLLC	82.22	45	8	0	1464	1598	288	332	6e-14	77
Contig2462	sp|Q8L3Z8|FZR2_ARATH	73.36	428	62	5	2378	1104	88	466	0	623
Contig2463	sp|Q8LBA6|PIS1_ARATH	72.41	145	40	0	874	440	81	225	3e-68	226
Contig2464	sp|Q8LBA6|PIS1_ARATH	60.32	63	25	0	1542	1354	5	67	4e-20	93.6
Contig2467	sp|Q08BY5|JMJD4_DANRE	42.31	286	130	6	2577	1732	34	288	4e-62	221
Contig2469	sp|Q7GB25|AB5C_ARATH	75.26	1455	336	9	967	5295	36	1478	0	2170
Contig2472	sp|Q7GB25|AB5C_ARATH	26.82	220	128	5	2785	3375	1282	1491	2e-10	70.5
Contig2474	sp|Q9CAA4|BIM2_ARATH	37.22	223	106	6	3	668	98	287	1e-26	113
Contig2475	sp|Q9CAA4|BIM2_ARATH	41.09	258	120	3	1458	685	47	272	1e-48	182
Contig2477	sp|Q9ZVN4|Y1500_ARATH	78.18	165	36	0	772	278	49	213	5e-91	279
Contig2479	sp|Q9ZVN4|Y1500_ARATH	78.18	165	36	0	772	278	49	213	5e-91	279
Contig2483	sp|Q1G3M3|Y3918_ARATH	57.47	221	87	4	41	694	1	217	6e-66	218
Contig2484	sp|Q9FPT1|UBP12_ARATH	33.64	110	66	3	253	576	77	181	3e-09	63.5
Contig2485	sp|Q8VHK9|DHX36_MOUSE	43.31	785	425	9	3405	1099	177	957	0	629
Contig2488	sp|Q8GT74|NIP2_ARATH	88.76	89	10	0	1224	958	58	146	2e-29	102
Contig2490	sp|Q8GT74|NIP2_ARATH	69.57	46	14	0	856	719	145	190	2e-29	50.4
Contig2491	sp|Q8GT74|NIP2_ARATH	81.82	44	8	0	581	450	198	241	3e-17	86.3
Contig2494	sp|Q96288|BBX24_ARATH	53.1	113	48	3	1655	1329	57	168	8e-23	104
Contig2500	sp|Q96288|BBX24_ARATH	47.47	198	92	6	3905	4480	57	248	5e-37	147
Contig2511	sp|Q96288|BBX24_ARATH	83.61	61	10	0	537	719	1	61	3e-24	109
Contig2512	sp|Q9C9F5|C3H15_ARATH	67.19	128	36	2	293	658	179	306	1e-48	178
Contig2518	sp|Q8W4E7|S40A3_ARATH	67.02	561	178	4	2344	680	35	594	0	713
Contig2521	sp|Q39162|TGA4_ARATH	87.8	41	5	0	2	124	200	240	1e-16	80.1
Contig2537	sp|Q39162|TGA4_ARATH	72.09	43	12	0	473	601	238	280	3e-13	70.9
Contig2541	sp|F4I839|PAE2_ARATH	62.23	278	60	1	4877	4044	93	325	1e-108	360
Contig2543	sp|F4I839|PAE2_ARATH	62.35	85	32	0	3205	2951	324	408	2e-25	116
Contig2544	sp|Q55680|Y005_SYNY3	42.73	571	270	9	2572	908	53	582	2e-142	452
Contig2545	sp|Q9LP77|Y1848_ARATH	55.72	621	247	10	370	2166	36	650	0	600
Contig2549	sp|Q9LP77|Y1848_ARATH	51.19	420	180	7	370	1569	36	450	3e-95	323
Contig2550	sp|P42737|BCA2_ARATH	72.73	176	47	1	529	2	71	245	4e-86	268
Contig2551	sp|Q3EDA9|PPR46_ARATH	40.37	327	194	1	331	1311	37	362	1e-94	261
Contig2555	sp|Q3EDA9|PPR46_ARATH	34.38	128	84	0	1544	1927	438	565	1e-94	92.4
Contig2561	sp|Q3EDA9|PPR46_ARATH	33.33	78	50	1	1290	1523	358	433	1e-94	40.4
Contig2562	sp|Q9SQL2|CB24_PEA	85.93	135	19	0	796	1200	69	203	4e-74	238
Contig2563	sp|O14270|FHL1_SCHPO	42.72	103	56	3	1366	1058	21	120	7e-14	78.6
Contig2564	sp|Q42572|DNLI1_ARATH	39.6	404	231	4	3944	2742	152	545	1e-87	309
Contig2565	sp|Q42572|DNLI1_ARATH	45.45	198	105	2	958	371	580	776	1e-54	210
Contig2567	sp|Q9S823|LNG2_ARATH	30.61	526	255	26	2593	4017	201	667	3e-26	121
Contig2568	sp|Q9S823|LNG2_ARATH	40.11	187	92	6	4974	5498	724	902	1e-20	103
Contig2570	sp|Q9LDI3|CIPKO_ARATH	81.82	44	8	0	1295	1426	372	415	1e-13	78.6
Contig2571	sp|Q9STN5|Y4833_ARATH	65.08	126	41	3	450	821	34	158	3e-47	166
Contig2572	sp|Q84TD8|FLXL2_ARATH	41.38	174	102	0	1282	761	62	235	6e-38	150
Contig2577	sp|Q8L9S3|GRXC6_ARATH	56.72	134	39	3	1167	811	15	144	3e-36	135
Contig2578	sp|Q8VYS5|TBL18_ARATH	62.78	266	94	3	3419	4207	264	527	3e-108	362
Contig2581	sp|Q8VYS5|TBL18_ARATH	65.83	120	39	1	2576	2935	149	266	4e-45	178
Contig2582	sp|Q9C7X8|FBL33_ARATH	30.83	133	85	3	517	912	12	138	4e-10	67.4
Contig2583	sp|Q7XA39|RGA4_SOLBU	31.33	482	267	16	8	1450	404	822	5e-46	176
Contig2596	sp|O82030|HIS8_TOBAC	85.11	188	28	0	913	350	223	410	6e-88	287
Contig2600	sp|O82030|HIS8_TOBAC	87.18	39	5	0	1977	1861	116	154	3e-12	72.8
Contig2602	sp|O82030|HIS8_TOBAC	66.67	45	15	0	1333	1199	184	228	1e-10	67.8
Contig2613	sp|O82030|HIS8_TOBAC	79.41	34	7	0	1730	1629	153	186	8e-09	62
Contig2617	sp|P0DI07|HIS6B_ARATH	82.48	137	24	0	1575	1985	279	415	2e-52	192
Contig2619	sp|P0DI07|HIS6B_ARATH	83.64	55	9	0	1067	1231	227	281	7e-20	96.7
Contig2620	sp|P0DI07|HIS6B_ARATH	84.62	39	6	0	3	119	120	158	5e-12	72.4
Contig2622	sp|P0DI07|HIS6B_ARATH	76.92	39	9	0	647	763	188	226	7e-12	72
Contig2624	sp|O81024|EKI_ARATH	72.19	151	42	0	920	468	223	373	3e-72	244
Contig2625	sp|Q9LPV8|ERF1Y_ARATH	39.16	166	70	6	2307	1879	250	407	5e-15	83.2
Contig2633	sp|Q94A79|DMS3_ARATH	64.86	111	35	1	2231	2551	225	335	2e-40	159
Contig2634	sp|Q94A79|DMS3_ARATH	45.14	144	77	2	1749	2180	93	234	5e-27	119
Contig2635	sp|Q94A79|DMS3_ARATH	55.33	197	81	3	1509	2087	225	418	8e-59	211
Contig2641	sp|Q94A79|DMS3_ARATH	48.09	183	93	2	910	1458	54	234	2e-44	171
Contig2642	sp|Q9LNU1|CRSP_ARATH	44.53	649	320	6	2067	133	144	756	7e-153	485
Contig2643	sp|Q9SRV1|BPM4_ARATH	55.24	105	40	3	1975	1661	346	443	3e-20	99.8
Contig2644	sp|O48593|SYNO_ARATH	72.17	503	125	3	3493	1985	1	488	0	731
Contig2648	sp|O48593|SYNO_ARATH	83.53	85	14	0	605	351	483	567	1e-37	154
Contig2651	sp|Q8RWA2|MED9_ARATH	43.24	74	41	1	377	598	171	243	3e-09	62.4
Contig2653	sp|Q8S307|BZR1_ARATH	63.81	315	93	7	285	1169	22	335	2e-82	277
Contig2654	sp|Q8LDQ4|TAP46_ARATH	72.84	405	107	1	214	1419	1	405	6e-175	510
Contig2655	sp|Q9XGX0|SHI_ARATH	59.18	147	30	2	1636	1256	120	256	3e-46	173
Contig2660	sp|P31593|GSA_TOBAC	83.16	475	78	1	162	1580	4	478	0	775
Contig2662	sp|Q9LJX5|BRTL1_ARATH	61.83	241	90	1	1461	745	9	249	1e-106	259
Contig2667	sp|Q9LJX5|BRTL1_ARATH	86.08	79	11	0	634	398	262	340	1e-106	148
Contig2668	sp|Q9LJX5|BRTL1_ARATH	47.37	19	10	0	758	702	245	263	1e-106	23.9
Contig2670	sp|Q9LJX5|BRTL1_ARATH	61.83	241	90	1	450	1166	9	249	1e-77	259
Contig2675	sp|Q9LJX5|BRTL1_ARATH	84.81	79	12	0	1453	1689	262	340	3e-37	147
Contig2679	sp|Q499R4|YRDC_RAT	46.6	191	94	3	1623	1066	69	256	7e-46	169
Contig2682	sp|P57681|PCYOX_ARATH	55.87	426	136	3	148	1413	37	414	4e-146	449
Contig2683	sp|P57681|PCYOX_ARATH	62.96	378	136	2	148	1269	37	414	2e-157	472
Contig2684	sp|P57681|PCYOX_ARATH	70.45	44	13	0	2024	2155	415	458	1e-12	74.7
Contig2685	sp|P57681|PCYOX_ARATH	61.14	386	143	3	334	1485	34	414	2e-127	406
Contig2686	sp|P57681|PCYOX_ARATH	66.67	63	21	0	2070	2258	415	477	2e-19	97.1
Contig2687	sp|P25865|UBC1_ARATH	63.64	33	12	0	526	624	48	80	5e-12	50.8
Contig2689	sp|P25865|UBC1_ARATH	53.12	32	14	1	362	457	23	53	5e-12	41.2
Contig2690	sp|P25865|UBC1_ARATH	59.41	101	41	0	526	828	48	148	3e-30	114
Contig2693	sp|P25865|UBC1_ARATH	53.12	32	14	1	362	457	23	53	3e-30	41.2
Contig2694	sp|O49605|CP21A_ARATH	69.01	71	22	0	1437	1649	82	152	3e-26	85.1
Contig2696	sp|O49605|CP21A_ARATH	84.62	26	4	0	1738	1815	146	171	3e-26	50.8
Contig2698	sp|O49605|CP21A_ARATH	100	10	0	0	1316	1345	76	85	3e-26	26.2
Contig2700	sp|O49605|CP21A_ARATH	84.62	52	8	0	2292	2447	172	223	2e-20	96.7
Contig2704	sp|Q0WV12|ANL2_ARATH	68.74	659	170	10	899	2863	53	679	0	838
Contig2705	sp|Q0WV12|ANL2_ARATH	77.42	124	27	1	4159	4530	680	802	4e-43	174
Contig2706	sp|O65399|E131_ARATH	78.95	437	86	2	2409	3716	34	465	0	747
Contig2707	sp|Q9SY00|WDR5B_ARATH	63.51	74	27	0	346	567	259	332	3e-24	99.8
Contig2708	sp|Q9SY00|WDR5B_ARATH	38.71	31	19	0	260	352	237	267	3e-24	34.3
Contig2710	sp|Q0E0Y3|PUS7_ORYSJ	78.69	61	13	0	2689	2507	8	68	4e-25	113
Contig2711	sp|O48528|OP163_ARATH	76.36	110	26	0	1447	1118	1	110	4e-42	153
Contig2713	sp|Q40134|RAD51_SOLLC	95.48	310	14	0	1096	2025	33	342	0	610
Contig2714	sp|B5X4Z4|NAGS2_ARATH	65.47	614	187	6	746	2575	18	610	0	800
Contig2717	sp|Q9LFF1|PP281_ARATH	27.17	633	447	5	641	2509	51	679	2e-70	259
Contig2718	sp|P51823|ARF2_ORYSJ	100	50	0	0	166	315	1	50	1e-24	100
Contig2719	sp|Q6Z3U3|Y7797_ORYSJ	44.52	575	274	15	528	2156	36	597	1e-130	439
Contig2720	sp|Q6Z3U3|Y7797_ORYSJ	40.52	306	149	9	3086	3949	612	902	2e-52	204
Contig2721	sp|Q9LZJ7|PRP3_ARATH	42.11	95	47	3	544	272	188	278	5e-11	65.5
Contig2722	sp|Q1EBV7|BASS2_ARATH	79.74	380	68	1	1564	425	39	409	0	551
Contig2723	sp|Q8L7R5|CSPLG_ARATH	68.09	94	30	0	333	614	1	94	5e-27	109
Contig2726	sp|Q8L7R5|CSPLG_ARATH	60	50	20	0	749	898	103	152	2e-11	65.9
Contig2727	sp|P79051|RHP16_SCHPO	43.06	288	149	4	3742	4593	583	859	5e-60	228
Contig2731	sp|P79051|RHP16_SCHPO	51.37	183	84	2	1435	1971	379	560	1e-44	179
Contig2732	sp|P79051|RHP16_SCHPO	36.93	176	80	3	619	1125	213	364	3e-20	102
Contig2733	sp|Q06850|CDPK1_ARATH	74.08	409	80	5	3143	1980	1	404	0	589
Contig2734	sp|Q06850|CDPK1_ARATH	76.21	206	49	0	1099	482	405	610	6e-96	326
Contig2735	sp|Q8VYN6|PFKA5_ARATH	74.32	440	100	4	208	1491	1	439	0	641
Contig2736	sp|Q2MHE4|HT1_ARATH	54.01	187	86	0	2844	2284	158	344	2e-64	231
Contig2737	sp|Q2MHE4|HT1_ARATH	35	160	86	5	3829	3356	28	171	3e-17	89.4
Contig2739	sp|Q7X6A5|PPR81_ARATH	60.61	490	176	4	653	2113	1	476	0	611
Contig2740	sp|Q8RXN3|PPT1_ARATH	64.47	349	113	4	87	1124	1	341	6e-131	408
Contig2743	sp|Q8RXN3|PPT1_ARATH	59.74	77	29	1	2207	2431	308	384	4e-09	59.3
Contig2745	sp|Q8RXN3|PPT1_ARATH	42.31	26	15	0	2436	2513	383	408	4e-09	25.4
Contig2747	sp|F4IB81|LYK3_ARATH	69.71	175	52	1	1225	704	388	562	1e-68	245
Contig2748	sp|F4IB81|LYK3_ARATH	70.83	120	35	0	1934	1575	315	434	6e-49	187
Contig2749	sp|Q9LIH7|ZDHC7_ARATH	59.22	179	73	0	2829	2293	3	181	6e-56	203
Contig2751	sp|Q9LIH7|ZDHC7_ARATH	50.9	167	75	2	906	427	178	344	9e-33	135
Contig2753	sp|Q9LIH7|ZDHC7_ARATH	65.85	41	14	0	217	95	9	49	2e-10	67
Contig2754	sp|Q9LIH7|ZDHC7_ARATH	53.28	122	49	1	2634	2293	60	181	3e-36	146
Contig2755	sp|Q9LIH7|ZDHC7_ARATH	50.9	167	75	2	906	427	178	344	1e-32	135
Contig2758	sp|Q9LIH7|ZDHC7_ARATH	65.85	41	14	0	3341	3219	9	49	1e-10	68.6
Contig2760	sp|Q9LIH7|ZDHC7_ARATH	53.72	121	48	1	1381	1043	60	180	3e-36	145
Contig2761	sp|Q9LIH7|ZDHC7_ARATH	51.83	164	72	3	896	426	181	344	2e-32	134
Contig2763	sp|Q9LIH7|ZDHC7_ARATH	65.85	41	14	0	2088	1966	9	49	7e-11	68.6
Contig2764	sp|O82245|TSPO_ARATH	47.15	193	97	3	797	234	1	193	4e-55	186
Contig2769	sp|F4ISQ7|TOP3B_ARATH	75	548	135	2	1875	235	319	865	0	850
Contig2772	sp|F4ISQ7|TOP3B_ARATH	72.36	123	34	0	2776	2408	207	329	6e-49	193
Contig2774	sp|F4ISQ7|TOP3B_ARATH	79.75	79	16	0	3789	3553	128	206	1e-29	132
Contig2775	sp|F4ISQ7|TOP3B_ARATH	72.34	47	13	0	5954	5814	81	127	3e-12	76.3
Contig2776	sp|F4ISQ7|TOP3B_ARATH	76.77	396	90	2	1419	235	471	865	0	614
Contig2777	sp|F4ISQ7|TOP3B_ARATH	73.58	352	93	0	3362	2307	128	479	6e-174	559
Contig2778	sp|F4ISQ7|TOP3B_ARATH	72.34	47	13	0	5527	5387	81	127	3e-12	76.3
Contig2781	sp|Q54LT8|STRAP_DICDI	60.76	79	31	0	688	924	4	82	2e-21	100
Contig2782	sp|Q54CM0|PPT3_DICDI	33.33	129	81	2	1906	1520	114	237	3e-15	81.3
Contig2783	sp|Q84MD8|FHYRK_ARATH	68.93	354	110	0	2068	3129	25	378	2e-164	499
Contig2784	sp|Q8LC03|ATB13_ARATH	61.14	193	55	4	495	1073	3	175	1e-48	177
Contig2785	sp|Q8LC03|ATB13_ARATH	43.41	129	57	4	1474	1833	173	294	4e-16	83.6
Contig2786	sp|Q9C7S7|ERO1_ARATH	70.5	444	121	4	3303	2002	18	461	0	657
Contig2791	sp|O00370|LORF2_HUMAN	29.32	133	90	3	2158	1772	437	569	4e-16	50.8
Contig2796	sp|O00370|LORF2_HUMAN	28.77	73	52	0	1715	1497	590	662	4e-16	40.4
Contig2797	sp|O00370|LORF2_HUMAN	30.3	99	56	5	1518	1237	654	744	4e-16	37
Contig2800	sp|Q7XA40|RGA3_SOLBU	36.97	238	133	6	15	722	536	758	4e-27	115
Contig2804	sp|Q7XA42|RGA1_SOLBU	38.53	231	113	8	2	691	383	585	2e-34	135
Contig2806	sp|Q7XA39|RGA4_SOLBU	30.98	297	169	10	176	1036	21	291	5e-31	129
Contig2808	sp|Q9LUC5|C7A15_ARATH	58.3	271	108	1	5004	5816	247	512	5e-102	344
Contig2809	sp|Q9LUC5|C7A15_ARATH	43.6	172	90	2	4162	4674	93	258	9e-37	152
Contig2810	sp|Q42857|SSG1_IPOBA	81.97	61	11	0	469	651	203	263	4e-28	115
Contig2811	sp|Q43848|TKTC_SOLTU	88.08	671	80	0	109	2121	71	741	0	1216
Contig2813	sp|Q43848|TKTC_SOLTU	87.5	32	4	0	228	323	71	102	1e-09	58.5
Contig2817	sp|P27141|CAHC_TOBAC	72.09	258	70	1	136	903	64	321	5e-131	389
Contig2818	sp|Q7XA39|RGA4_SOLBU	31.75	400	236	12	41	1204	41	415	4e-47	177
Contig2829	sp|Q7XA40|RGA3_SOLBU	28.08	958	567	26	34	2853	31	884	3e-72	266
Contig2830	sp|P05478|HSP16_SOYBN	70.37	162	45	2	713	1195	1	160	3e-64	216
Contig2832	sp|C0LGP4|Y3475_ARATH	39.15	922	526	12	1134	3815	92	1006	6e-178	569
Contig2837	sp|C0LGP4|Y3475_ARATH	32.81	701	395	13	273	2339	24	660	1e-71	266
Contig2838	sp|C0LGP4|Y3475_ARATH	30.33	244	169	1	1932	2660	60	303	2e-19	99.4
Contig2840	sp|Q0WVX5|SSY4_ARATH	59.66	932	335	9	2773	5	1	900	0	1007
Contig2845	sp|Q9SB75|CSLC5_ARATH	69.11	518	117	3	3072	1522	5	480	0	681
Contig2847	sp|Q9SB75|CSLC5_ARATH	82.35	119	21	0	1213	857	478	596	3e-41	167
Contig2848	sp|Q9SB75|CSLC5_ARATH	68.47	111	33	2	894	562	584	692	1e-11	72.8
Contig2851	sp|P10707|CB2D_SOLLC	87.88	66	8	0	4	201	51	116	8e-30	116
Contig2860	sp|Q9LYN8|EMS1_ARATH	47.27	311	145	8	4051	3134	896	1192	2e-71	266
Contig2861	sp|Q9M8Y0|SEC_ARATH	81.7	470	86	0	1791	382	507	976	0	838
Contig2863	sp|Q9M8Y0|SEC_ARATH	56.87	531	162	4	4711	3125	43	508	1e-179	574
Contig2866	sp|Q9M8Y0|SEC_ARATH	34.98	263	165	2	3889	3110	84	343	3e-35	150
Contig2867	sp|P55232|GLGS_BETVU	92.05	478	26	1	2381	948	24	489	0	887
Contig2868	sp|Q9C9H7|RLP12_ARATH	36.34	333	206	4	1337	339	518	844	8e-52	191
Contig2869	sp|Q9C9H7|RLP12_ARATH	31.82	242	146	7	1337	639	304	535	2e-15	82.8
Contig2871	sp|Q9C9H7|RLP12_ARATH	32.03	231	128	6	1337	651	232	435	3e-15	82
Contig2877	sp|Q9C9H7|RLP12_ARATH	27.95	254	160	5	1340	579	111	341	2e-13	76.3
Contig2879	sp|Q9C9H7|RLP12_ARATH	22.61	230	148	4	1337	654	377	578	1e-09	64.3
Contig2883	sp|Q9M2Z1|BAME2_ARATH	42.82	355	132	7	3	860	206	558	5e-58	210
Contig2884	sp|Q9M2Z1|BAME2_ARATH	39.07	279	148	5	21	830	67	332	2e-32	135
Contig2885	sp|Q9M2Z1|BAME2_ARATH	35.8	257	143	4	3	746	133	376	2e-30	129
Contig2886	sp|Q9M2Z1|BAME2_ARATH	36.42	173	109	1	3	518	423	595	5e-21	100
Contig2888	sp|Q9M2Z1|BAME2_ARATH	31.74	230	137	4	3	689	399	609	1e-20	99.4
Contig2889	sp|Q9M2Z1|BAME2_ARATH	41.95	379	144	5	2544	1630	182	558	2e-68	254
Contig2897	sp|Q9M2Z1|BAME2_ARATH	36.54	301	164	3	2556	1660	57	332	2e-37	157
Contig2898	sp|Q9M2Z1|BAME2_ARATH	34.81	293	163	3	2544	1744	303	593	5e-34	145
Contig2900	sp|Q9M2Z1|BAME2_ARATH	32.11	218	146	2	2547	1897	398	614	5e-18	94
Contig2903	sp|Q9M2Z1|BAME2_ARATH	47.13	87	42	2	2873	2616	25	108	3e-10	68.9
Contig2904	sp|P20825|POL2_DROME	29.08	502	334	12	531	2015	192	678	5e-53	204
Contig2905	sp|Q9T041|MAPT_ARATH	33.45	293	181	4	542	1384	41	331	2e-19	99.4
Contig2909	sp|B1NWH6|PSBB_MANES	98.23	508	9	0	810	2333	1	508	0	952
Contig2910	sp|Q1KXU6|CYF_HELAN	93.75	320	20	0	6612	5653	1	320	0	619
Contig2911	sp|P40267|H1_SOLPN	88.41	69	8	0	943	737	52	120	7e-32	130
Contig2912	sp|P59231|R10A3_ARATH	86.47	133	17	1	328	723	2	134	7e-59	196
Contig2917	sp|Q9SMT7|4CLLA_ARATH	60.78	51	19	1	760	611	24	74	6e-12	68.6
Contig2919	sp|Q9SD62|Y3471_ARATH	37.8	127	69	2	542	165	904	1021	8e-20	94.4
Contig2920	sp|Q10717|CYSP2_MAIZE	89.47	57	6	0	199	29	304	360	1e-26	114
Contig2921	sp|Q10717|CYSP2_MAIZE	76.74	43	10	0	1205	1077	260	302	1e-12	72.8
Contig2923	sp|Q40677|ALFC_ORYSJ	83.52	182	30	0	214	759	207	388	8e-106	331
Contig2924	sp|P10978|POLX_TOBAC	27.46	244	155	7	1071	1763	172	406	2e-09	64.3
Contig2925	sp|O22769|NDUV2_ARATH	75.69	181	40	1	1129	587	79	255	5e-91	286
Contig2926	sp|P09189|HSP7C_PETHY	89.79	529	52	1	1589	3	1	527	0	954
Contig2927	sp|P09189|HSP7C_PETHY	85.37	41	6	0	125	3	69	109	3e-14	78.6
Contig2928	sp|O74835|RRP5_SCHPO	28.14	533	343	9	1692	115	1045	1544	4e-50	185
Contig2929	sp|O74835|RRP5_SCHPO	29.73	74	50	1	1958	1737	978	1049	4e-50	37.7
Contig2930	sp|O74835|RRP5_SCHPO	26.29	251	161	8	1629	904	411	646	2e-10	70.5
Contig2931	sp|P19672|YQXC_BACSU	41.56	243	127	3	1922	2632	11	244	1e-37	148
Contig2932	sp|Q7X9I4|ERO2_ARATH	70	40	12	0	546	665	104	143	1e-17	59.3
Contig2933	sp|Q7X9I4|ERO2_ARATH	47.83	46	24	0	667	804	141	186	1e-17	53.9
Contig2940	sp|Q7X9I4|ERO2_ARATH	70	40	12	0	546	665	104	143	1e-17	59.3
Contig2942	sp|Q7X9I4|ERO2_ARATH	47.83	46	24	0	667	804	141	186	1e-17	53.9
Contig2943	sp|Q3EDF8|PPR28_ARATH	53.65	384	169	3	65	1207	199	576	7e-138	414
Contig2944	sp|Q3EDF8|PPR28_ARATH	40.32	439	224	3	2	1204	67	505	1e-101	320
Contig2945	sp|Q3EDF8|PPR28_ARATH	26.9	342	234	4	23	1039	262	590	1e-39	153
Contig2947	sp|Q3EDF8|PPR28_ARATH	70.22	272	81	0	2	817	323	594	1e-136	410
Contig2949	sp|Q3EDF8|PPR28_ARATH	36.76	253	160	0	29	787	192	444	5e-58	204
Contig2952	sp|Q3EDF8|PPR28_ARATH	36.4	261	166	0	2	784	218	478	1e-53	192
Contig2953	sp|Q3EDF8|PPR28_ARATH	34.73	262	168	1	2	787	116	374	3e-47	175
Contig2954	sp|Q3EDF8|PPR28_ARATH	32.33	232	154	1	95	790	112	340	3e-39	151
Contig2956	sp|Q3EDF8|PPR28_ARATH	33.66	205	133	1	173	787	103	304	2e-29	123
Contig2957	sp|Q3EDF8|PPR28_ARATH	54.01	324	107	2	847	2	51	374	7e-110	347
Contig2958	sp|Q3EDF8|PPR28_ARATH	35.48	248	155	2	736	2	199	444	1e-46	177
Contig2959	sp|Q3EDF8|PPR28_ARATH	32.64	242	160	1	718	2	273	514	3e-40	158
Contig2960	sp|Q3EDF8|PPR28_ARATH	33.33	240	157	1	712	2	310	549	7e-36	145
Contig2964	sp|Q3EDF8|PPR28_ARATH	31.6	231	155	1	685	2	354	584	1e-34	141
Contig2966	sp|O49169|EF1A_MANES	98.61	72	1	0	218	3	1	72	1e-37	147
Contig2967	sp|O64937|EF1A_ORYSJ	86.73	98	13	0	296	3	231	328	1e-50	171
Contig2968	sp|P12301|PSBQ_SPIOL	65.24	233	74	4	2434	1751	2	232	1e-81	268
Contig2969	sp|P29057|HMDH1_HEVBR	87.5	72	9	0	1125	1340	504	575	6e-29	124
Contig2972	sp|Q6L8F9|ZIP6_ORYSJ	76.64	107	25	0	663	983	289	395	1e-33	134
Contig2973	sp|P0CT43|TF28_SCHPO	28.84	371	241	7	1360	260	748	1099	8e-45	166
Contig2977	sp|P0CT43|TF28_SCHPO	28.09	89	58	2	264	4	1099	1183	8e-45	37.4
Contig2978	sp|P04323|POL3_DROME	37.54	341	192	3	2153	3112	195	535	3e-76	243
Contig2979	sp|P04323|POL3_DROME	43.9	82	46	0	3136	3381	545	626	3e-76	66.6
Contig2980	sp|P10394|POL4_DROME	39.29	112	64	1	326	3	553	664	3e-17	81.6
Contig2981	sp|P09523|POL_FMVD	47.2	214	113	0	2364	1723	453	666	3e-52	197
Contig2982	sp|P05396|MVP_CERV	36.6	153	96	1	1030	1485	52	204	2e-23	107
Contig2983	sp|Q54M40|PIGC_DICDI	35.56	284	173	6	8133	8981	63	337	3e-34	142
Contig2984	sp|P31405|VATA_GOSHI	97.06	34	1	0	104	3	463	496	4e-27	73.9
Contig2985	sp|P31405|VATA_GOSHI	82.86	35	6	0	322	218	427	461	4e-27	67.8
Contig2986	sp|Q41249|PORA_CUCSA	85	340	50	1	19	1038	60	398	0	548
Contig2987	sp|P08927|RUBB_PEA	92.13	89	7	0	2	268	462	550	4e-45	170
Contig2993	sp|P08927|RUBB_PEA	70.69	58	10	1	1074	1226	532	589	4e-17	87.4
Contig2995	sp|P49314|ROC2_NICPL	49.64	137	47	2	408	64	153	289	3e-26	110
Contig2999	sp|P49314|ROC2_NICPL	46.25	80	43	0	327	88	82	161	4e-12	70.1
Contig3000	sp|P49314|ROC2_NICPL	73.33	45	12	0	501	635	113	157	3e-15	75.9
Contig3001	sp|P0C7Q7|PPR38_ARATH	42.22	315	175	2	848	1792	71	378	3e-77	263
Contig3004	sp|P0C7Q7|PPR38_ARATH	32.27	313	203	4	851	1786	142	446	1e-38	153
Contig3007	sp|P0C7Q7|PPR38_ARATH	29.52	315	215	2	845	1789	280	587	3e-36	146
Contig3009	sp|P0C7Q7|PPR38_ARATH	30.9	233	152	3	1103	1798	86	310	2e-30	130
Contig3010	sp|P0C7Q7|PPR38_ARATH	43.85	130	73	0	36	425	473	602	1e-25	115
Contig3011	sp|P0C7Q7|PPR38_ARATH	25.42	240	178	1	842	1561	349	587	4e-20	98.2
Contig3014	sp|P0C7Q7|PPR38_ARATH	35.77	123	79	0	6	374	253	375	1e-17	90.5
Contig3015	sp|P0C7Q7|PPR38_ARATH	29.84	124	87	0	6	377	218	341	1e-12	74.3
Contig3017	sp|P0C7Q7|PPR38_ARATH	31.01	129	89	0	6	392	113	241	3e-12	73.6
Contig3018	sp|P0C7Q7|PPR38_ARATH	24.26	136	103	0	18	425	292	427	3e-11	70.1
Contig3022	sp|P0C7Q7|PPR38_ARATH	28.37	141	98	2	18	431	327	467	7e-11	68.9
Contig3026	sp|P0C7Q7|PPR38_ARATH	29.82	114	80	0	18	359	397	510	1e-10	67.8
Contig3027	sp|Q941R6|MLP31_ARATH	44.83	87	47	1	754	1011	80	166	4e-14	77.4
Contig3028	sp|Q41140|PFPA_RICCO	87.3	63	8	0	979	1167	412	474	6e-28	119
Contig3029	sp|Q41140|PFPA_RICCO	94.74	57	3	0	8	178	355	411	1e-25	112
Contig3036	sp|Q41140|PFPA_RICCO	91.74	121	10	0	363	1	240	360	3e-66	228
Contig3037	sp|Q8W4S4|VHAA3_ARATH	79.59	392	79	1	1777	605	342	733	0	629
Contig3041	sp|Q8W4S4|VHAA3_ARATH	86.44	59	8	0	179	3	734	792	1e-15	84.3
Contig3042	sp|Q03878|GRP1_DAUCA	83.67	49	8	0	418	564	36	84	3e-19	87
Contig3045	sp|Q03878|GRP1_DAUCA	72.22	36	10	0	60	167	2	37	3e-10	62
Contig3046	sp|Q8GYY5|RGAP3_ARATH	55.11	401	127	8	1696	530	71	430	2e-130	404
Contig3047	sp|Q8L633|RNZC_ARATH	74.04	312	80	1	1427	495	42	353	1e-156	461
Contig3048	sp|Q9SSA7|GLIP5_ARATH	55.18	357	150	6	1341	283	35	385	1e-131	394
Contig3049	sp|Q08435|PMA1_NICPL	90.62	32	3	0	100	5	926	957	8e-10	61.6
Contig3050	sp|Q8GYM2|PP393_ARATH	40.42	480	279	3	2163	724	8	480	2e-111	354
Contig3051	sp|Q8GYM2|PP393_ARATH	22.91	358	261	3	1566	532	119	474	2e-27	120
Contig3052	sp|Q8GYM2|PP393_ARATH	23.1	316	241	1	1437	490	140	453	1e-23	108
Contig3054	sp|Q8GYM2|PP393_ARATH	24.66	296	184	3	1272	490	127	418	4e-18	92
Contig3057	sp|Q9CAN3|SCL28_ARATH	53.75	707	233	23	1353	3353	1	653	0	635
Contig3059	sp|Q94JM3|ARFB_ARATH	82.61	46	8	0	2	139	177	222	2e-16	85.1
Contig3063	sp|Q9LZ23|ACR12_ARATH	71.15	260	71	2	2648	1872	45	301	1e-116	368
Contig3066	sp|P04669|FER_SILPR	61.54	52	18	2	103	258	41	90	8e-19	64.7
Contig3072	sp|P04669|FER_SILPR	60	35	14	0	309	413	110	144	8e-19	50.4
Contig3073	sp|Q5TC12|ATPF1_HUMAN	31.33	150	100	2	792	349	167	315	7e-11	67.4
Contig3075	sp|Q9M051|U76F2_ARATH	40	50	26	1	1292	1143	1	46	9e-12	48.5
Contig3078	sp|Q9M051|U76F2_ARATH	32.73	55	36	1	958	794	110	163	9e-12	36.2
Contig3082	sp|Q9M051|U76F2_ARATH	42.86	35	18	1	1167	1063	41	73	9e-12	26.9
Contig3084	sp|Q9AV97|KDSA1_ARATH	89.24	288	31	0	1333	470	1	288	1e-177	525
Contig3086	sp|P0DI70|CSPL2_GINBI	64.66	116	37	1	2334	1987	4	115	8e-38	144
Contig3087	sp|P0DI70|CSPL2_GINBI	69.84	63	19	0	488	300	114	176	1e-20	95.5
Contig3088	sp|P25848|PHY1_CERPU	33.66	303	185	8	1467	2339	1005	1303	3e-35	150
Contig3089	sp|O22928|PUSH_ARATH	50.47	321	141	4	943	1902	177	480	2e-87	299
Contig3092	sp|O22928|PUSH_ARATH	63.11	122	44	1	222	584	56	177	7e-43	170
Contig3094	sp|Q9M1I1|FB304_ARATH	58.04	1163	449	10	466	3921	141	1275	0	1325
Contig3097	sp|Q9M1I1|FB304_ARATH	82.05	39	7	0	4475	4591	1276	1314	7e-11	71.6
Contig3099	sp|P93654|SYP22_ARATH	68.09	235	70	2	1538	2242	1	230	2e-80	268
Contig3102	sp|P93654|SYP22_ARATH	59.26	270	70	3	1340	531	1	230	2e-74	252
Contig3103	sp|P93654|SYP22_ARATH	75.34	73	18	0	493	275	161	233	2e-13	76.3
Contig3104	sp|Q9LX20|ASPL1_ARATH	43.93	173	86	2	1678	1175	132	298	2e-27	119
Contig3106	sp|Q9LX20|ASPL1_ARATH	22.62	168	91	6	1106	621	297	431	2e-27	27.7
Contig3108	sp|Q9LX20|ASPL1_ARATH	43.69	103	54	2	3014	2718	31	133	6e-15	82.8
Contig3114	sp|Q9LX20|ASPL1_ARATH	35.78	313	175	8	1617	2516	132	431	3e-36	150
Contig3121	sp|Q9LX20|ASPL1_ARATH	43.69	103	54	2	281	577	31	133	8e-15	82.8
Contig3123	sp|Q9LVX1|C3H41_ARATH	40	215	109	9	4397	4999	1	209	6e-23	91.7
Contig3124	sp|Q9LVX1|C3H41_ARATH	70.83	24	7	0	5026	5097	216	239	6e-23	40.8
Contig3125	sp|Q9LVX1|C3H41_ARATH	39.62	106	58	2	6191	6508	354	453	7e-14	64.7
Contig3133	sp|Q9LVX1|C3H41_ARATH	46.3	54	23	3	5940	6095	270	319	7e-14	36.6
Contig3134	sp|Q9LVX1|C3H41_ARATH	43.75	16	9	0	6490	6537	448	463	7e-14	20.4
Contig3136	sp|D4HA34|FTSH_PROAS	65.96	188	64	0	6	569	202	389	8e-70	251
Contig3138	sp|P72991|FTSH3_SYNY3	40.46	477	254	5	2675	1302	140	605	3e-83	291
Contig3140	sp|Q9LKF9|CPSF2_ARATH	85.32	252	36	1	3407	2655	1	252	2e-146	448
Contig3146	sp|Q9LKF9|CPSF2_ARATH	73.08	52	14	0	2565	2410	252	303	2e-146	95.9
Contig3148	sp|Q9LKF9|CPSF2_ARATH	67.91	268	77	4	2227	1439	303	566	8e-113	376
Contig3149	sp|Q9LKF9|CPSF2_ARATH	61.42	127	48	1	715	338	605	731	3e-41	167
Contig3150	sp|Q9LKF9|CPSF2_ARATH	82.26	62	11	0	1293	1108	566	627	7e-24	112
Contig3151	sp|Q9LF37|CLPB3_ARATH	87.83	879	104	2	3077	5710	77	953	0	1543
Contig3159	sp|Q9LW77|HRD1A_ARATH	80.41	245	48	0	189	923	1	245	2e-114	364
Contig3168	sp|Q9LW77|HRD1A_ARATH	54.98	251	99	3	1439	2182	238	477	3e-65	232
Contig3169	sp|Q9LJU0|CBL10_ARATH	67.32	205	66	1	632	21	203	407	2e-87	307
Contig3170	sp|Q9LJU0|CBL10_ARATH	56.08	148	63	2	1663	1220	50	195	1e-43	175
Contig3173	sp|Q9SRQ8|ATL51_ARATH	71.01	69	20	0	826	1032	134	202	3e-28	121
Contig3176	sp|Q8GY97|CSTR2_ARATH	80.5	318	62	0	1766	2719	89	406	1e-163	502
Contig3181	sp|Q8GY97|CSTR2_ARATH	70.1	97	27	1	416	700	1	97	1e-35	146
Contig3182	sp|P48731|ATH1_ARATH	57.52	266	103	5	1007	216	189	446	3e-90	295
Contig3183	sp|Q38897|BEL1_ARATH	50.41	482	165	11	1982	567	194	611	3e-124	399
Contig3184	sp|Q9ZU96|Y2168_ARATH	70.89	292	82	3	2508	3383	244	532	2e-128	411
Contig3185	sp|Q9ZU96|Y2168_ARATH	55.34	253	112	1	94	852	1	252	3e-86	295
Contig3188	sp|Q94BT9|ATOX1_ARATH	34.07	91	59	1	622	891	7	97	5e-12	67.4
Contig3189	sp|B9DFR3|PAE9_ARATH	65.11	407	134	4	1621	407	4	404	0	562
Contig3190	sp|Q9SVE7|MATE3_ARATH	50.13	373	134	5	868	1974	31	355	2e-85	289
Contig3191	sp|O94260|G3BP_SCHPO	27.19	331	217	9	3245	2307	18	342	1e-19	97.1
Contig3192	sp|P19892|RAA5E_ARATH	89.23	65	7	0	3	197	46	110	2e-30	120
Contig3193	sp|Q9FJH0|RAA1F_ARATH	95.83	72	3	0	182	397	3	74	2e-38	145
Contig3194	sp|Q9FLG2|MRS22_ARATH	78.72	329	64	5	202	1170	1	329	7e-138	426
Contig3195	sp|Q9FLG2|MRS22_ARATH	57.01	107	45	1	2163	2483	289	394	1e-27	120
Contig3196	sp|Q9SUG3|ITPK3_ARATH	76.73	245	56	1	1040	1771	103	347	3e-98	320
Contig3200	sp|Q96328|SAC8_ARATH	73.17	82	22	0	2045	2290	260	341	1e-29	129
Contig3208	sp|Q6NLQ6|CDPKW_ARATH	88.89	144	16	0	2121	2552	174	317	1e-81	283
Contig3209	sp|Q6NLQ6|CDPKW_ARATH	67.04	179	47	3	705	1211	1	177	9e-56	208
Contig3210	sp|Q6NLQ6|CDPKW_ARATH	67.54	114	35	2	2887	3228	424	535	4e-36	149
Contig3214	sp|Q6NLQ6|CDPKW_ARATH	80	315	62	1	1893	2837	174	487	2e-176	538
Contig3215	sp|Q6NLQ6|CDPKW_ARATH	65.75	181	50	3	705	1217	1	179	2e-55	207
Contig3217	sp|Q6NLQ6|CDPKW_ARATH	78	50	10	1	3032	3181	487	535	5e-15	83.2
Contig3218	sp|O23826|K125_TOBAC	25.44	566	401	5	1950	271	455	1005	6e-41	166
Contig3219	sp|Q06735|ATPAM_BETVU	96.85	508	14	1	1742	219	1	506	0	990
Contig3220	sp|P08770|TRA1_MAIZE	33.55	614	355	14	1112	2899	136	714	5e-83	291
Contig3221	sp|O48920|ARF_VIGUN	51.24	201	43	2	1613	2206	33	181	5e-51	181
Contig3222	sp|O48920|ARF_VIGUN	87.88	33	4	0	3	101	46	78	5e-10	63.5
Contig3225	sp|Q94A41|AMY3_ARATH	76.04	96	23	0	3	290	791	886	7e-46	166
Contig3226	sp|Q99315|YG31B_YEAST	39.81	216	124	2	651	4	576	785	2e-31	134
Contig3227	sp|Q9FHD7|Y5126_ARATH	69.57	460	136	1	1035	2414	28	483	0	682
Contig3231	sp|P55871|IF2B_MALDO	64.52	62	22	0	500	315	171	232	2e-18	85.9
Contig3233	sp|Q9M354|AGD6_ARATH	49.63	135	58	3	956	570	281	411	7e-23	102
Contig3234	sp|Q7G8Y5|GRXC1_ORYSJ	72.16	97	27	0	2334	2044	1	97	6e-40	148
Contig3236	sp|Q84TH6|DIR23_ARATH	58.28	163	67	1	524	1009	25	187	4e-62	211
Contig3244	sp|Q8WWU5|TCP11_HUMAN	23.74	337	188	12	3088	4074	83	358	6e-10	67.4
Contig3245	sp|P51820|DRTS_SOYBN	71.43	539	121	2	322	1926	21	530	0	822
Contig3247	sp|P51820|DRTS_SOYBN	75.29	510	122	1	322	1839	21	530	0	833
Contig3249	sp|Q9FLN8|IAMT1_ARATH	72	400	93	3	228	1415	1	385	0	566
Contig3250	sp|P04146|COPIA_DROME	23.76	282	165	10	1123	329	260	508	2e-14	64.3
Contig3253	sp|P04146|COPIA_DROME	32.14	84	56	1	311	60	515	597	2e-14	38.1
Contig3254	sp|P10978|POLX_TOBAC	28.36	134	93	2	1329	937	953	1086	7e-16	55.5
Contig3256	sp|P10978|POLX_TOBAC	24.71	170	116	6	1850	1359	775	938	7e-16	52.8
Contig3262	sp|Q9M0Y9|RIC10_ARATH	64.62	65	20	3	424	612	1	64	3e-17	85.5
Contig3265	sp|Q9LK39|AAE16_ARATH	38.13	139	71	5	321	737	1	124	2e-14	77.4
Contig3268	sp|Q9LK39|AAE16_ARATH	37.78	90	56	0	681	950	26	115	3e-13	73.9
Contig3269	sp|Q9SCV1|BGA11_ARATH	47.08	240	125	2	715	2	563	802	1e-68	231
Contig3270	sp|Q9SPK4|PPCK1_ARATH	49.46	277	132	4	1406	582	2	272	1e-79	256
Contig3271	sp|P93829|PRA1D_ARATH	40.8	125	71	1	960	1334	26	147	2e-12	70.9
Contig3272	sp|Q8W486|Y1491_ARATH	38.19	419	231	11	1792	572	88	490	5e-77	268
Contig3273	sp|Q8W486|Y1491_ARATH	59.62	52	21	0	532	687	83	134	3e-16	73.9
Contig3274	sp|Q8W486|Y1491_ARATH	37.74	53	26	3	773	910	136	188	3e-16	33.9
Contig3278	sp|Q9SZW4|HMA2_ARATH	67.39	230	75	0	1866	2555	328	557	2e-99	346
Contig3279	sp|Q9SZW4|HMA2_ARATH	64.2	176	63	0	233	760	6	181	3e-61	232
Contig3280	sp|Q9SZW4|HMA2_ARATH	68.24	148	46	1	2981	3421	556	703	4e-56	216
Contig3281	sp|Q9SZW4|HMA2_ARATH	68.97	87	27	0	1090	1350	182	268	8e-37	99.4
Contig3282	sp|Q9SZW4|HMA2_ARATH	71.74	46	13	0	1427	1564	266	311	8e-37	79
Contig3286	sp|Q40359|ALFIN_MEDSA	90.08	121	11	1	430	789	1	121	1e-50	184
Contig3287	sp|Q8S8M9|ALFL6_ARATH	65.52	145	46	1	741	319	111	255	3e-42	162
Contig3292	sp|Q6R567|RMA1_CAPAN	48.89	225	94	11	937	296	23	237	3e-50	181
Contig3293	sp|Q8VZR7|PTR30_ARATH	64.93	479	165	3	1911	475	98	573	0	602
Contig3294	sp|Q8VZR7|PTR30_ARATH	79.63	108	22	0	3005	2682	5	112	4e-49	189
Contig3295	sp|P32295|ARG7_VIGRR	53.33	90	40	1	1921	2190	1	88	9e-23	99.4
Contig3298	sp|O31634|YJCL_BACSU	30.46	197	126	3	311	874	4	198	1e-11	71.2
Contig3299	sp|Q9FHD7|Y5126_ARATH	71.79	234	57	3	545	1231	1	230	5e-111	360
Contig3303	sp|Q9FHD7|Y5126_ARATH	68.18	220	69	1	2110	2766	266	485	4e-91	306
Contig3304	sp|Q9FHD7|Y5126_ARATH	82.35	34	6	0	1693	1794	223	256	6e-10	66.6
Contig3305	sp|P0CT43|TF28_SCHPO	26.52	411	276	12	1632	439	737	1134	7e-34	115
Contig3306	sp|P0CT43|TF28_SCHPO	28.57	112	80	0	1994	1659	615	726	7e-34	52
Contig3307	sp|Q9FGK3|MO25N_ARATH	68.72	195	56	3	446	1021	1	193	2e-67	235
Contig3308	sp|Q9FGK3|MO25N_ARATH	44.51	164	43	5	1815	2297	180	298	2e-25	113
Contig3309	sp|P29620|CDKD1_ORYSJ	78.88	412	83	3	1913	684	8	417	0	664
Contig3310	sp|Q4G073|TRDMT_RAT	41.58	101	46	2	1089	1352	270	370	9e-14	79
Contig3311	sp|P04323|POL3_DROME	40.54	111	63	2	462	136	441	550	3e-18	86.3
Contig3312	sp|Q7LHG5|YI31B_YEAST	37.62	311	188	4	928	1851	1144	1451	4e-49	191
Contig3314	sp|Q7LHG5|YI31B_YEAST	32.64	193	117	4	9	560	807	995	1e-17	92
Contig3315	sp|Q9FY61|TR120_ARATH	66.23	681	211	7	2404	386	516	1185	0	908
Contig3316	sp|Q9FY61|TR120_ARATH	77.67	430	89	3	6053	4770	1	425	0	693
Contig3319	sp|Q9FY61|TR120_ARATH	81.32	91	17	0	3745	3473	427	517	4e-27	125
Contig3320	sp|Q39172|P1_ARATH	48.99	149	74	1	709	263	191	337	1e-38	141
Contig3321	sp|Q39172|P1_ARATH	51.79	56	27	0	957	790	137	192	1e-38	42
Contig3322	sp|Q9ZVI7|GAUT7_ARATH	60.28	506	190	6	2140	638	120	619	0	588
Contig3323	sp|Q6P8M1|TATD1_MOUSE	41.18	102	33	2	368	673	8	82	2e-14	79
Contig3325	sp|Q8W1X2|PDXK_ARATH	80.69	145	28	0	170	604	122	266	4e-70	236
Contig3329	sp|Q8LFG1|AMY2_ARATH	77.98	109	24	0	1615	1941	305	413	3e-54	197
Contig3332	sp|Q8LFG1|AMY2_ARATH	80.85	47	9	0	463	603	260	306	3e-25	86.7
Contig3337	sp|Q8LFG1|AMY2_ARATH	38.27	81	45	1	228	470	187	262	3e-25	52
Contig3338	sp|Q8LFG1|AMY2_ARATH	68.12	69	22	0	2	208	196	264	8e-23	105
Contig3341	sp|Q567B1|OTU1_DANRE	51.38	109	50	1	164	481	96	204	2e-29	117
Contig3345	sp|Q567B1|OTU1_DANRE	59.09	22	9	0	564	629	203	224	2e-29	36.2
Contig3352	sp|Q46H93|HIS7_PROMT	65.22	46	16	0	490	627	38	83	2e-18	63.2
Contig3354	sp|Q46H93|HIS7_PROMT	60.53	38	15	0	293	406	5	42	2e-18	52
Contig3366	sp|Q9LDH0|XYLT_ARATH	61.27	457	142	6	552	1817	78	534	0	574
Contig3369	sp|Q9FVJ3|AGD12_ARATH	87.36	87	11	0	626	886	27	113	6e-46	174
Contig3371	sp|Q86IX1|DST1_DICDI	53.55	183	78	3	716	1264	8	183	2e-48	190
Contig3376	sp|Q6PR54|RIF1_MOUSE	23.82	403	223	12	218	1384	65	397	9e-14	80.5
Contig3381	sp|Q9LBG2|LVR_LEIAQ	31.56	263	152	11	600	1346	16	264	4e-20	95.1
Contig3382	sp|P10978|POLX_TOBAC	39.58	144	84	2	1090	665	1183	1325	1e-33	113
Contig3384	sp|P10978|POLX_TOBAC	47.89	71	35	2	1299	1090	1113	1182	1e-33	54.7
Contig3388	sp|Q9FMY5|U2AFB_ARATH	79.87	149	28	1	2384	1944	1	149	9e-63	218
Contig3390	sp|Q9LVV5|TL15B_ARATH	81.82	121	22	0	848	486	103	223	2e-56	199
Contig3396	sp|Q7XJJ7|FAAH_ARATH	54.67	150	68	0	1528	1977	216	365	2e-38	140
Contig3400	sp|Q7XJJ7|FAAH_ARATH	56.67	30	13	0	1337	1426	188	217	2e-38	43.5
Contig3401	sp|Q7XJJ7|FAAH_ARATH	43.33	90	51	0	3565	3834	425	514	7e-16	87
Contig3403	sp|Q9SJ44|UEV1C_ARATH	88.68	53	6	0	730	888	6	58	7e-18	85.9
Contig3404	sp|Q9SJ44|UEV1C_ARATH	85.71	42	6	0	1640	1765	58	99	1e-17	84.7
Contig3407	sp|Q8K370|ACD10_MOUSE	44	350	150	8	2334	1348	517	841	4e-137	271
Contig3409	sp|Q8K370|ACD10_MOUSE	57.82	211	89	0	1258	626	842	1052	4e-137	241
Contig3415	sp|Q8K370|ACD10_MOUSE	46.19	197	93	4	3477	2887	290	473	2e-44	179
Contig3416	sp|Q8VZ80|PLT5_ARATH	70.93	516	144	3	454	2001	26	535	0	707
Contig3417	sp|Q6AXX4|SAS10_RAT	33.33	162	97	2	1872	1420	198	359	3e-16	86.3
Contig3418	sp|Q6AXX4|SAS10_RAT	33.33	162	97	2	1163	1615	198	359	3e-16	86.7
Contig3419	sp|Q7Y175|UBAX1_ARATH	65.38	52	18	0	2	157	242	293	3e-15	77
Contig3420	sp|Q5ZJX1|AB17C_CHICK	56.31	103	43	2	499	804	152	253	4e-28	120
Contig3421	sp|Q5ZJX1|AB17C_CHICK	46.55	58	31	0	1595	1768	247	304	6e-10	65.1
Contig3425	sp|Q2RAC5|CCT13_ORYSJ	46.27	402	132	12	1378	2580	152	470	7e-72	254
Contig3433	sp|Q2RAC5|CCT13_ORYSJ	76.32	152	32	1	273	716	1	152	1e-68	245
Contig3435	sp|Q9SSR1|Y1259_ARATH	73.03	89	24	0	537	803	83	171	1e-38	144
Contig3436	sp|Q9SSR1|Y1259_ARATH	70.83	48	14	0	122	265	34	81	4e-15	77.8
Contig3437	sp|Q8GXC7|FBK50_ARATH	27.33	311	174	12	2886	3704	17	313	3e-17	89.7
Contig3438	sp|Q588U8|CFDP2_TRAJA	27.43	237	166	4	257	955	240	474	3e-22	105
Contig3439	sp|O22795|RK28_ARATH	80.26	76	15	0	1146	1373	68	143	1e-33	130
Contig3440	sp|Q9ZT63|MTP1_ARATH	70.72	181	52	1	358	900	1	180	7e-71	239
Contig3442	sp|Q6A333|ALY2_ARATH	61.93	176	65	1	2446	2973	613	786	1e-62	238
Contig3443	sp|Q6A333|ALY2_ARATH	41.96	286	147	9	214	1029	1	281	5e-38	159
Contig3444	sp|Q6A333|ALY2_ARATH	52.63	171	73	3	3991	4500	888	1051	9e-38	159
Contig3446	sp|Q7Y0S0|URED_ARATH	66.67	177	58	1	251	781	1	176	6e-76	260
Contig3448	sp|Q7Y0S0|URED_ARATH	37.04	135	41	1	1746	2150	167	257	7e-13	74.7
Contig3449	sp|P10978|POLX_TOBAC	35.29	85	55	0	2945	3199	855	939	2e-13	63.5
Contig3450	sp|P10978|POLX_TOBAC	40	55	33	0	3235	3399	953	1007	2e-13	33.1
Contig3452	sp|P10978|POLX_TOBAC	47.06	17	9	0	2874	2924	830	846	2e-13	21.9
Contig3455	sp|A2ZVG7|FTSH9_ORYSJ	50.7	215	59	7	1984	1373	385	563	3e-34	143
Contig3458	sp|A2ZVG7|FTSH9_ORYSJ	82.76	29	5	0	1652	1566	461	489	2e-12	57
Contig3460	sp|A2ZVG7|FTSH9_ORYSJ	42.86	91	38	2	1566	1336	491	581	2e-12	38.1
Contig3461	sp|F4JS25|SRFR1_ARATH	55.15	582	235	8	362	2038	2	580	8e-180	577
Contig3462	sp|F4JS25|SRFR1_ARATH	73.81	210	52	1	2564	3193	580	786	1e-91	327
Contig3463	sp|F4JS25|SRFR1_ARATH	69.88	166	49	1	4150	4644	881	1046	4e-61	233
Contig3465	sp|F4JS25|SRFR1_ARATH	64.21	95	34	0	3679	3963	786	880	3e-31	137
Contig3468	sp|F4I1T7|NP214_ARATH	48.61	360	182	2	6358	5288	4	363	1e-90	333
Contig3470	sp|F4I1T7|NP214_ARATH	44.69	179	94	2	2081	1554	848	1024	1e-32	143
Contig3471	sp|F4I1T7|NP214_ARATH	45.24	126	69	0	4018	3641	719	844	8e-27	124
Contig3472	sp|F4I1T7|NP214_ARATH	54.24	59	27	0	5089	4913	364	422	2e-10	70.5
Contig3475	sp|Q9FR53|TOR_ARATH	78.02	1574	299	7	242	4948	11	1542	0	2388
Contig3478	sp|P26360|ATPG3_IPOBA	83.74	326	50	2	236	1204	1	326	0	555
Contig3502	sp|P69781|GAT12_ARATH	47.43	272	103	8	891	175	67	331	3e-49	174
Contig3506	sp|P17770|DDC_CATRO	63.46	260	90	2	88	864	155	410	9e-120	347
Contig3511	sp|P17770|DDC_CATRO	57.95	88	36	1	860	1120	410	497	9e-120	107
Contig3513	sp|Q8W469|SIPL2_ARATH	75	232	56	1	691	2	180	411	9e-112	357
Contig3514	sp|Q8W469|SIPL2_ARATH	72.55	51	14	0	1438	1286	128	178	1e-14	81.3
Contig3516	sp|Q8W469|SIPL2_ARATH	75	232	56	1	2366	3055	180	411	2e-109	357
Contig3517	sp|Q8W469|SIPL2_ARATH	61.34	119	46	0	1415	1771	60	178	1e-39	159
Contig3522	sp|Q0WMJ8|SIPL4_ARATH	68.89	135	38	1	183	575	9	143	3e-50	187
Contig3526	sp|Q0WMJ8|SIPL4_ARATH	65.22	92	31	1	1490	1762	138	229	2e-29	126
Contig3528	sp|Q8W469|SIPL2_ARATH	75.9	166	39	1	2249	1752	302	466	6e-72	254
Contig3531	sp|O23627|SYGM1_ARATH	54.76	126	55	2	2425	2048	40	163	3e-25	116
Contig3532	sp|Q94AJ5|PGLR5_ARATH	46.38	207	110	1	3156	2539	42	248	2e-51	194
Contig3533	sp|Q94AJ5|PGLR5_ARATH	46.7	212	106	3	2308	1679	229	435	6e-50	190
Contig3534	sp|Q9FIJ2|NDUA2_ARATH	73.44	64	17	0	178	369	1	64	3e-26	110
Contig3535	sp|Q949Z1|PGLR4_ARATH	45.65	414	193	6	543	1766	77	464	3e-107	350
Contig3536	sp|Q3KTM0|FRO7_ARATH	49.65	143	68	2	3	419	605	747	8e-40	148
Contig3538	sp|Q38732|DAG_ANTMA	44.09	127	40	2	418	798	80	175	5e-20	95.5
Contig3539	sp|Q9C7Z9|SCP18_ARATH	43.42	228	126	2	1924	1241	120	344	5e-52	192
Contig3540	sp|Q9LK39|AAE16_ARATH	78.57	42	8	1	585	460	252	292	2e-12	73.2
Contig3542	sp|Q9LK39|AAE16_ARATH	66.02	359	121	1	2454	3527	364	722	8e-140	451
Contig3544	sp|Q9LK39|AAE16_ARATH	53.66	369	120	4	426	1532	46	363	9e-118	391
Contig3545	sp|P37518|YCHF_BACSU	65.49	142	48	1	204	629	1	141	1e-57	201
Contig3550	sp|P37518|YCHF_BACSU	51.63	306	142	3	1837	923	1	301	7e-104	328
Contig3551	sp|Q93ZY3|STT3A_ARATH	78.22	349	69	3	4234	5274	412	755	1e-171	483
Contig3552	sp|Q93ZY3|STT3A_ARATH	66.67	123	3	1	3747	4115	328	412	1e-171	145
Contig3556	sp|Q93ZY3|STT3A_ARATH	88.72	133	15	0	176	574	13	145	4e-69	255
Contig3561	sp|Q93ZY3|STT3A_ARATH	73.37	199	7	1	1663	2259	159	311	7e-62	233
Contig3563	sp|Q93ZY3|STT3A_ARATH	84.48	754	107	4	149	2395	1	749	0	1140
Contig3564	sp|Q8VWQ5|WRK50_ARATH	50.33	151	61	3	1060	647	20	169	9e-37	138
Contig3565	sp|Q9FNI7|CSLA2_ARATH	75.12	213	50	1	436	1074	18	227	3e-101	342
Contig3566	sp|Q9FNI7|CSLA2_ARATH	61.48	283	56	2	4191	5039	303	532	6e-100	338
Contig3568	sp|Q9FNI7|CSLA2_ARATH	91.03	78	7	0	3425	3658	228	305	8e-40	162
Contig3580	sp|P32260|CYSKP_SPIOL	87.42	310	39	0	1718	2647	74	383	4e-154	468
Contig3584	sp|P32260|CYSKP_SPIOL	57.33	75	30	2	224	445	1	74	3e-14	79.7
Contig3586	sp|Q41651|CYPB_VICFA	57.75	258	93	6	227	994	3	246	4e-83	262
Contig3587	sp|Q9SR71|TAF12_ARATH	62.86	70	26	0	1163	954	435	504	2e-21	102
Contig3590	sp|Q9SR71|TAF12_ARATH	34.21	38	25	0	886	773	497	534	2e-21	24.3
Contig3593	sp|Q5W7F2|AGD3_ARATH	61.41	482	148	5	1688	3043	119	592	0	582
Contig3599	sp|Q5W7F2|AGD3_ARATH	40	210	108	3	3135	3758	595	788	0	133
Contig3600	sp|Q5W7F2|AGD3_ARATH	70.51	78	23	0	345	578	1	78	5e-28	127
Contig3601	sp|Q5W7F2|AGD3_ARATH	69.09	55	13	1	758	910	65	119	2e-12	77
Contig3602	sp|Q9ZU75|UB12L_ARATH	86.49	37	5	0	2850	2960	39	75	7e-13	73.2
Contig3605	sp|P0C2F6|RNHX1_ARATH	40.94	127	75	0	6776	7156	16	142	2e-19	99
Contig3606	sp|P43294|MHK_ARATH	79.01	181	38	0	4544	4002	8	188	3e-94	318
Contig3609	sp|P43294|MHK_ARATH	64.29	42	15	0	2647	2522	206	247	5e-30	66.6
Contig3610	sp|P43294|MHK_ARATH	55.1	49	21	1	2098	1952	299	346	5e-30	58.9
Contig3611	sp|P43294|MHK_ARATH	69.23	26	8	0	2265	2188	269	294	5e-30	46.2
Contig3614	sp|P43294|MHK_ARATH	62.5	16	6	0	2411	2364	253	268	5e-30	24.6
Contig3615	sp|P43294|MHK_ARATH	41.51	106	50	4	667	353	349	443	4e-09	65.1
Contig3616	sp|Q9M3H5|HMA1_ARATH	68	200	60	1	468	1055	100	299	1e-71	263
Contig3617	sp|Q9M3H5|HMA1_ARATH	71.82	110	31	0	2229	2558	281	390	7e-45	179
Contig3619	sp|Q9M3H5|HMA1_ARATH	46.58	161	77	2	2446	2928	360	511	2e-19	98.6
Contig3622	sp|Q6AWW5|Y5262_ARATH	26.26	278	185	7	618	1436	20	282	5e-12	72.8
Contig3623	sp|Q6AWW5|Y5262_ARATH	29.38	194	128	2	939	1520	55	239	1e-11	71.6
Contig3624	sp|Q9FL12|DEGP9_ARATH	84.5	387	60	0	1274	2434	202	588	0	650
Contig3626	sp|Q6Y2X3|DJC14_HUMAN	32	175	107	5	1330	806	459	621	2e-20	101
Contig3627	sp|Q9SCP2|PLY12_ARATH	69.29	394	112	2	1979	798	31	415	0	553
Contig3630	sp|O23254|GLYC4_ARATH	90	360	36	0	321	1400	1	360	0	667
Contig3634	sp|O23254|GLYC4_ARATH	91.67	36	3	0	1656	1763	356	391	5e-12	72.8
Contig3635	sp|P04323|POL3_DROME	27.18	195	124	6	4088	3528	486	670	1e-22	62.8
Contig3638	sp|P04323|POL3_DROME	33.33	99	61	1	4384	4103	386	484	1e-22	48.9
Contig3639	sp|P04323|POL3_DROME	37.5	56	35	0	4560	4393	327	382	1e-22	39.3
Contig3640	sp|Q9C7F8|AB13B_ARATH	56.46	689	259	4	3122	5155	171	829	0	720
Contig3641	sp|Q9C7F8|AB13B_ARATH	68.85	61	19	0	2847	3029	109	169	0	98.2
Contig3642	sp|Q9C7F8|AB13B_ARATH	57.14	21	9	0	2674	2736	91	111	0	33.1
Contig3643	sp|Q9C7F8|AB13B_ARATH	62.59	409	152	1	5816	7042	833	1240	5e-151	509
Contig3644	sp|Q9C7F8|AB13B_ARATH	43.21	442	249	2	3113	4432	801	1242	2e-90	329
Contig3646	sp|Q9C7F8|AB13B_ARATH	47.67	386	195	4	5894	7042	225	606	2e-86	316
Contig3648	sp|Q6H668|YAB4_ORYSJ	88.64	44	5	0	2676	2807	176	219	5e-22	88.2
Contig3653	sp|Q6H668|YAB4_ORYSJ	81.82	22	4	0	2528	2593	156	177	5e-22	40.4
Contig3654	sp|Q6H668|YAB4_ORYSJ	89.06	64	7	0	512	321	156	219	4e-29	123
Contig3655	sp|Q4V3C1|MED8_ARATH	51.24	525	214	13	137	1672	13	508	3e-134	412
Contig3657	sp|Q9C5X4|ATX1_ARATH	29.34	317	192	10	2763	3644	673	980	1e-26	123
Contig3658	sp|Q8GVP6|PDRP1_ORYSJ	55.24	382	132	6	54	1097	34	410	1e-132	405
Contig3660	sp|Q195N6|PDRP1_MAIZE	69.32	251	76	1	1182	430	177	426	4e-116	364
Contig3661	sp|Q195N6|PDRP1_MAIZE	47.32	112	45	4	2133	1837	69	179	2e-17	89.4
Contig3664	sp|Q05046|CH62_CUCMA	73.11	543	124	2	205	1767	20	562	0	756
Contig3665	sp|Q93YQ1|RTOR1_ARATH	95.68	139	6	0	597	1013	411	549	1e-81	275
Contig3666	sp|Q9FNI6|SM3L2_ARATH	69.54	1044	289	9	247	3336	1	1029	0	1434
Contig3667	sp|Q9FNI6|SM3L2_ARATH	66.7	916	276	9	4071	1366	1	901	0	1198
Contig3669	sp|Q9FNI6|SM3L2_ARATH	87.79	131	16	0	906	514	899	1029	8e-63	238
Contig3670	sp|O04834|SAR1A_ARATH	97.73	88	2	0	1417	1154	1	88	3e-53	184
Contig3671	sp|Q9FMV1|GCAL1_ARATH	64.83	145	32	3	2995	2567	1	128	1e-48	179
Contig3672	sp|Q40531|NTF6_TOBAC	80.11	362	72	0	1604	519	9	370	0	634
Contig3673	sp|P0AGJ4|TRMH_SHIFL	31.65	139	91	2	1414	1007	22	159	1e-12	71.2
Contig3674	sp|O65201|ACOX2_ARATH	87.62	315	39	0	2	946	269	583	0	592
Contig3675	sp|O00370|LORF2_HUMAN	28.74	341	224	5	2227	1229	441	770	1e-34	145
Contig3676	sp|F4KF65|IMPA9_ARATH	82.5	40	7	0	2	121	200	239	1e-10	67.4
Contig3679	sp|Q8LDP4|CP19D_ARATH	90	50	5	0	1	150	152	201	2e-21	93.2
Contig3682	sp|P52408|E13B_PRUPE	43.48	322	171	7	1160	204	37	350	2e-81	261
Contig3684	sp|Q9SUC9|UGPI7_ARATH	34.66	176	92	5	1004	489	40	196	1e-23	105
Contig3686	sp|Q55BF2|NMD3_DICDI	33.33	126	81	2	638	270	331	456	2e-15	78.2
Contig3689	sp|Q9SQ64|COR2_PAPSO	59.75	318	127	1	1690	737	5	321	1e-133	401
Contig3691	sp|P10978|POLX_TOBAC	28.57	413	259	8	3	1205	929	1317	6e-42	164
Contig3694	sp|Q96520|PER12_ARATH	61.08	167	65	0	1008	1508	155	321	2e-64	219
Contig3695	sp|Q96520|PER12_ARATH	54.05	148	63	2	214	648	9	154	1e-41	157
Contig3696	sp|Q9C6Z2|NUD25_ARATH	78.32	143	29	1	83	505	1	143	6e-76	237
Contig3698	sp|Q21568|NH2L1_CAEEL	79.25	53	11	0	570	412	76	128	3e-19	89.7
Contig3700	sp|Q2RQW1|RL4_RHORT	49.26	203	102	1	1064	456	5	206	2e-59	201
Contig3701	sp|P93735|ELIP1_ARATH	62.5	112	42	0	535	200	84	195	1e-38	141
Contig3703	sp|O02751|CFDP2_BOVIN	24.77	222	160	4	67	717	249	468	1e-09	63.5
Contig3704	sp|P48020|HMDH1_SOLTU	70.96	606	131	8	2230	494	1	588	0	754
Contig3706	sp|Q8LGM7|MOCOS_SOLLC	69.03	155	45	1	1837	1373	271	422	3e-87	227
Contig3710	sp|Q8LGM7|MOCOS_SOLLC	87.93	58	7	0	1373	1200	424	481	3e-87	117
Contig3713	sp|Q1PFB9|AGC17_ARATH	83.2	369	60	1	1	1101	141	509	0	647
Contig3714	sp|P42856|ZB14_MAIZE	83.87	93	15	0	569	847	36	128	4e-50	168
Contig3717	sp|Q6NLC1|AB2D_ARATH	54.72	53	24	0	579	737	638	690	3e-11	68.9
Contig3719	sp|O00370|LORF2_HUMAN	27.92	308	217	2	2564	3484	441	744	5e-31	137
Contig3721	sp|B3LFC0|Y1332_ARATH	47.6	313	147	5	307	1197	25	336	5e-90	287
Contig3723	sp|P04323|POL3_DROME	33.45	278	167	2	1366	533	214	473	8e-36	150
Contig3724	sp|P26518|G3PC_MAGLI	95.08	122	6	0	367	2	12	133	2e-66	213
Contig3725	sp|Q96262|PCAP1_ARATH	60.77	130	51	0	261	650	1	130	1e-33	131
Contig3726	sp|O80809|CLV2_ARATH	58.18	703	277	5	733	2823	29	720	0	664
Contig3729	sp|Q9C616|KAN2_ARATH	45.28	159	53	9	600	1073	261	386	2e-14	79
Contig3734	sp|Q9LU41|ACA9_ARATH	70.93	712	206	1	793	2928	31	741	0	1005
Contig3735	sp|P10978|POLX_TOBAC	28.36	268	176	7	794	1570	294	554	2e-15	83.6
Contig3742	sp|Q66GQ2|Y5162_ARATH	41.09	516	251	11	1482	3020	123	588	5e-84	291
Contig3743	sp|Q9H9S4|CB39L_HUMAN	60.28	141	56	0	3334	3756	157	297	1e-41	162
Contig3745	sp|Q9H9S4|CB39L_HUMAN	40.65	123	73	0	2013	2381	35	157	2e-17	89
Contig3746	sp|Q8GYH8|SUT42_ARATH	73.61	288	76	0	2	865	348	635	2e-128	417
Contig3748	sp|Q02073|CH10C_SPIOL	62.54	291	73	1	4767	3895	1	255	3e-109	352
Contig3749	sp|Q56X46|MSL2_ARATH	84.62	26	4	0	78	1	318	343	1e-10	62.4
Contig3752	sp|Q9XF97|RL4_PRUAR	87.5	96	12	0	552	839	9	104	1e-52	182
Contig3753	sp|O04249|STP7_ARATH	77.8	491	109	0	1867	395	18	508	0	784
Contig3754	sp|Q9XH44|CET1_TOBAC	60.92	87	33	1	895	638	1	87	1e-26	108
Contig3759	sp|O82302|P2C29_ARATH	50.64	393	173	6	3	1151	275	656	2e-96	322
Contig3763	sp|Q9S745|PAD4_ARATH	38.57	617	291	15	706	2553	5	534	4e-122	396
Contig3766	sp|Q9VUQ8|DCN1L_DROME	37.78	180	98	5	383	886	64	241	1e-24	108
Contig3768	sp|O49343|PP177_ARATH	51.58	411	199	0	2617	1385	41	451	8e-133	415
Contig3769	sp|Q9SJJ7|ATL57_ARATH	50.35	143	64	3	662	1069	46	188	2e-34	135
Contig3773	sp|Q8H0W3|RVE6_ARATH	61.6	250	81	5	721	1455	78	317	1e-67	237
Contig3779	sp|Q8H0W3|RVE6_ARATH	43.64	110	45	3	92	397	1	101	5e-13	75.5
Contig3780	sp|Q94KT8|COBRA_ARATH	50.52	192	85	6	2	562	218	404	2e-45	166
Contig3784	sp|Q94KT8|COBRA_ARATH	56.36	55	24	0	855	1019	361	415	7e-15	79
Contig3789	sp|P93295|M310_ARATH	24.82	141	105	1	186	608	2	141	3e-09	60.8
Contig3796	sp|Q0PGJ6|AKRC9_ARATH	65.48	310	105	2	88	1011	6	315	3e-137	403
Contig3800	sp|Q1KXX2|RPOB_HELAN	68.89	45	14	0	163	29	538	582	1e-11	62.4
Contig3801	sp|Q1KXX2|RPOB_HELAN	66.67	15	5	0	47	3	577	591	1e-11	24.6
Contig3802	sp|Q1KXX2|RPOB_HELAN	66.67	15	5	0	204	160	527	541	1e-11	23.9
Contig3803	sp|Q5XV99|GLYT7_ARATH	66.67	486	148	5	1539	91	39	513	0	662
Contig3804	sp|O81825|DRL28_ARATH	31.09	579	350	15	661	2361	361	902	1e-77	180
Contig3806	sp|O81825|DRL28_ARATH	36.44	225	131	7	12	659	139	360	1e-77	134
Contig3807	sp|Q9ZSD4|SY121_ARATH	68.64	169	53	0	296	802	37	205	8e-67	232
Contig3809	sp|Q8LPT9|GWD1_CITRE	77.43	762	170	2	3	2282	714	1475	0	1206
Contig3811	sp|Q9ZQH0|COAE_ARATH	63.95	147	53	0	2969	3409	82	228	2e-53	192
Contig3812	sp|Q9ZQH0|COAE_ARATH	52.53	99	46	1	2305	2601	34	131	8e-21	98.2
Contig3813	sp|Q6TH22|DDI2_DANRE	45.83	240	126	2	2332	1613	129	364	5e-65	230
Contig3819	sp|Q0J0A4|LPAAT_ORYSJ	67.4	273	61	3	862	50	168	414	2e-124	379
Contig3821	sp|Q03684|BIP4_TOBAC	85.48	544	79	0	1045	2676	110	653	0	851
Contig3824	sp|Q03684|BIP4_TOBAC	77.78	99	21	1	659	955	13	110	2e-37	154
Contig3825	sp|Q9M052|U76F1_ARATH	44.35	460	225	10	1465	143	6	453	5e-122	372
Contig3826	sp|Q39008|M3K1_ARATH	36.84	380	192	11	511	1557	18	380	7e-22	103
Contig3829	sp|Q39008|M3K1_ARATH	36.84	380	192	11	511	1557	18	380	3e-21	103
Contig3831	sp|Q39008|M3K1_ARATH	72.31	65	18	0	1737	1931	391	455	2e-19	98.2
Contig3832	sp|Q39008|M3K1_ARATH	77.55	49	11	0	4448	4594	452	500	7e-16	87
Contig3833	sp|Q9M1Q9|AB21B_ARATH	73.51	1242	327	1	1674	5399	57	1296	0	1739
Contig3836	sp|Q9LXE5|DRM1_ARATH	39.24	237	118	5	582	1283	116	329	1e-39	141
Contig3837	sp|Q9LXE5|DRM1_ARATH	62.5	32	12	0	1273	1368	327	358	1e-39	46.2
Contig3842	sp|Q9LXE5|DRM1_ARATH	45.24	126	64	1	2167	1790	116	236	4e-20	99.8
Contig3843	sp|Q9ZS51|PMP22_ARATH	72.97	74	20	0	97	318	8	81	4e-13	72
Contig3848	sp|Q9SS48|SDP6_ARATH	81.28	577	108	0	1045	2775	43	619	0	978
Contig3849	sp|Q9M330|PSMF1_ARATH	54.32	243	98	6	1969	1253	1	234	7e-75	251
Contig3850	sp|Q8W475|SWI3A_ARATH	42.7	466	196	11	2374	992	7	406	5e-88	295
Contig3851	sp|Q9LX66|HERK_ARATH	63.29	809	281	9	2739	343	28	830	0	989
Contig3852	sp|Q9LX66|HERK_ARATH	63.56	815	274	9	2760	343	30	830	0	1017
Contig3853	sp|Q94K73|SYFM_ARATH	83.11	148	25	0	5	448	177	324	3e-78	262
Contig3854	sp|Q94K73|SYFM_ARATH	80.22	91	17	1	1313	1582	339	429	2e-39	154
Contig3855	sp|Q9ZT82|CALSC_ARATH	73.39	1774	445	8	6873	1612	9	1775	0	2620
Contig3856	sp|O04905|KCY3_ARATH	61.34	269	28	4	136	942	1	193	4e-95	296
Contig3857	sp|Q9QY93|DCTP1_MOUSE	49.3	71	36	0	2124	2336	61	131	2e-13	74.3
Contig3858	sp|Q09704|RRP4_SCHPO	44.49	245	128	4	564	1298	70	306	7e-54	193
Contig3859	sp|Q09704|RRP4_SCHPO	43.85	244	129	4	501	1232	71	306	9e-53	189
Contig3860	sp|Q9FIX3|PP407_ARATH	29.19	555	318	12	173	1648	34	576	2e-62	228
Contig3861	sp|Q9FIX3|PP407_ARATH	27.75	400	270	4	545	1693	314	711	3e-47	183
Contig3863	sp|Q9FIX3|PP407_ARATH	22.89	380	254	3	644	1669	135	513	2e-33	142
Contig3867	sp|Q9FIX3|PP407_ARATH	25.08	331	245	3	725	1714	130	458	7e-31	133
Contig3868	sp|Q9SKB2|SBIR1_ARATH	40.54	185	100	5	719	177	37	215	8e-27	119
Contig3871	sp|Q29AK2|LMLN_DROPS	27.29	535	268	16	1707	2954	105	637	3e-46	182
Contig3877	sp|Q65CJ7|HPPR_PLESU	76.97	165	38	0	3017	2523	142	306	2e-113	256
Contig3878	sp|Q65CJ7|HPPR_PLESU	64.29	98	33	1	3442	3149	1	96	2e-113	122
Contig3880	sp|Q65CJ7|HPPR_PLESU	67.27	55	18	0	3174	3010	88	142	2e-113	77.4
Contig3881	sp|Q9XSC3|WDR44_BOVIN	38.37	331	181	10	1748	2710	495	812	5e-56	215
Contig3882	sp|Q9C8G5|CSCLD_ARATH	60.34	116	46	0	659	312	596	711	1e-39	155
Contig3892	sp|Q9C8G5|CSCLD_ARATH	75.68	37	9	0	1409	1299	561	597	2e-10	66.6
Contig3894	sp|A8CDT2|BAS_BRUGY	76.31	574	95	3	1174	2892	226	759	0	913
Contig3898	sp|A8CDT2|BAS_BRUGY	75.22	226	56	0	298	975	1	226	2e-104	354
Contig3899	sp|Q9SRM0|ATL66_ARATH	47.62	147	68	3	900	475	13	155	8e-21	92.4
Contig3900	sp|C0LGQ9|Y4294_ARATH	81.97	122	22	0	801	1166	867	988	1e-61	216
Contig3901	sp|C0LGQ9|Y4294_ARATH	75	24	6	0	724	795	841	864	1e-61	42.7
Contig3904	sp|Q9SP55|VATG_CITLI	59.81	107	43	0	267	587	1	107	7e-33	121
Contig3905	sp|Q6TGC6|CBK1_PNECA	55.48	146	62	1	2378	1941	327	469	1e-46	178
Contig3906	sp|Q84JB8|RUS3_ARATH	53.95	76	2	1	627	400	91	133	2e-11	66.2
Contig3907	sp|Q38873|CDPK7_ARATH	78.35	411	83	1	578	1792	1	411	0	673
Contig3909	sp|Q38873|CDPK7_ARATH	82.61	115	19	1	2787	3131	409	522	4e-52	197
Contig3910	sp|Q42438|CDPK8_ARATH	79.46	409	79	2	572	1783	1	409	0	668
Contig3911	sp|Q42438|CDPK8_ARATH	78.4	125	25	1	3222	3596	407	529	1e-56	211
Contig3916	sp|Q94KL5|BLH4_ARATH	75.83	240	56	1	660	1373	232	471	7e-116	372
Contig3917	sp|Q94KL5|BLH4_ARATH	63.41	399	138	5	660	1847	232	625	8e-151	461
Contig3920	sp|P38935|SMBP2_HUMAN	35.44	632	339	18	3708	5564	6	581	1e-78	288
Contig3921	sp|P38935|SMBP2_HUMAN	51.67	60	29	0	5983	6162	580	639	6e-09	65.5
Contig3922	sp|B3ETC6|ERA_AMOA5	38.67	300	154	6	1919	1023	3	273	2e-56	200
Contig3923	sp|Q9LFF1|PP281_ARATH	65.21	710	245	2	6622	4499	42	751	0	1001
Contig3924	sp|P61834|H3_PENFN	100	119	0	0	357	1	1	119	7e-81	241
Contig3925	sp|Q9LDU6|ST7R_ARATH	86.18	369	51	0	1469	2575	30	398	0	669
Contig3926	sp|Q9LDU6|ST7R_ARATH	90.32	310	30	0	2875	3804	123	432	0	590
Contig3927	sp|Q9LDU6|ST7R_ARATH	75.27	93	23	0	1469	1747	30	122	3e-37	151
Contig3931	sp|Q9LDU6|ST7R_ARATH	82.13	235	42	0	1469	2173	30	264	7e-130	408
Contig3934	sp|Q38942|RAE1_ARATH	87.88	66	8	0	2	199	242	307	6e-33	130
Contig3935	sp|Q6Z8C8|CDKF4_ORYSJ	81.33	241	45	0	1221	1943	1	241	9e-132	429
Contig3936	sp|Q6Z8C8|CDKF4_ORYSJ	81.59	239	44	0	1311	2027	3	241	4e-132	426
Contig3937	sp|E0CSI1|MTBC1_VITVI	61.65	279	97	3	2258	1428	178	448	6e-103	333
Contig3938	sp|E0CSI1|MTBC1_VITVI	81.16	69	13	0	609	403	449	517	2e-29	127
Contig3945	sp|Q9LWM4|CIPK5_ORYSJ	57.74	504	150	5	1401	2903	2	445	0	585
Contig3947	sp|Q7LHG5|YI31B_YEAST	26.42	265	159	5	232	945	1216	1471	7e-11	67.8
Contig3950	sp|Q7LHG5|YI31B_YEAST	64.29	14	5	0	174	215	1196	1209	7e-11	22.7
Contig3952	sp|Q40466|IF413_TOBAC	100	28	0	0	2	85	32	59	3e-10	61.6
Contig3953	sp|Q40466|IF413_TOBAC	90.91	33	2	1	423	521	55	86	4e-10	61.2
Contig3955	sp|Q55C80|DPH7_DICDI	33.33	264	153	7	1043	306	109	367	2e-43	167
Contig3960	sp|Q8LFL8|LSM1B_ARATH	86.05	43	5	1	5468	5343	40	82	1e-14	79
Contig3961	sp|Q9M7I9|STEP1_ARATH	72.5	40	11	0	3	122	73	112	1e-10	62.8
Contig3962	sp|O23487|BH003_ARATH	49.5	503	208	8	1644	166	1	467	1e-156	472
Contig3963	sp|P17407|21KD_DAUCA	46.43	168	83	4	2009	1509	28	189	2e-35	139
Contig3964	sp|Q84WV1|TCPG_ARATH	84.85	33	5	0	3	101	463	495	7e-09	63.2
Contig3965	sp|Q84WV1|TCPG_ARATH	87.82	386	45	1	1832	2989	172	555	0	692
Contig3967	sp|Q84WV1|TCPG_ARATH	82.61	23	4	0	507	575	100	122	4e-19	48.5
Contig3969	sp|Q84WV1|TCPG_ARATH	70	30	9	0	825	914	142	171	4e-19	47.8
Contig3970	sp|Q84WV1|TCPG_ARATH	80	25	5	0	656	730	123	147	4e-19	42.4
Contig3973	sp|Q84WV1|TCPG_ARATH	87.07	557	70	1	137	1807	1	555	0	997
Contig3974	sp|Q84WV1|TCPG_ARATH	88.02	434	52	0	137	1438	1	434	0	794
Contig3975	sp|Q84WV1|TCPG_ARATH	85.37	123	16	1	1543	1911	435	555	0	204
Contig3976	sp|Q9FF86|DCR_ARATH	68.54	302	90	3	2246	3145	152	450	4e-129	410
Contig3977	sp|O95801|TTC4_HUMAN	37.38	107	65	1	183	503	76	180	1e-11	71.2
Contig3978	sp|O75629|CREG1_HUMAN	40.91	110	61	2	1952	1635	50	159	1e-15	81.3
Contig3982	sp|Q7LHG5|YI31B_YEAST	38.02	192	101	7	1652	1092	1140	1318	1e-19	99.4
Contig3989	sp|Q7LHG5|YI31B_YEAST	60	15	6	0	1024	980	1341	1355	1e-19	21.2
Contig3990	sp|Q9STR4|1A17_ARATH	75.75	433	99	3	968	2254	14	444	0	665
Contig3991	sp|P0C2F6|RNHX1_ARATH	42.31	78	45	0	577	810	35	112	2e-11	63.2
Contig3994	sp|P0C2F6|RNHX1_ARATH	35.62	73	44	3	803	1015	112	183	2e-11	28.5
Contig3997	sp|Q7XLC6|HAK11_ORYSJ	76.72	116	26	1	2973	2629	1	116	7e-39	160
Contig4002	sp|Q6UX73|CP089_HUMAN	60.71	84	32	1	478	230	319	402	2e-22	96.3
Contig4004	sp|Q6UX73|CP089_HUMAN	73.08	52	14	0	163	8	319	370	2e-12	68.2
Contig4007	sp|Q9VBX1|NEMF_DROME	36.26	1150	523	29	237	3545	1	987	8e-179	564
Contig4015	sp|Q9C512|MNS1_ARATH	77.04	479	108	2	324	1757	13	490	0	761
Contig4019	sp|Q09758|YA71_SCHPO	39.44	180	103	3	1062	529	407	582	2e-33	142
Contig4023	sp|Q09758|YA71_SCHPO	29.45	292	194	5	3589	2738	106	393	4e-28	125
Contig4027	sp|Q09758|YA71_SCHPO	28.9	353	235	7	126	1148	45	393	6e-33	140
Contig4028	sp|Q09758|YA71_SCHPO	32.81	128	49	2	2827	3189	408	505	4e-13	78.2
Contig4029	sp|Q9FN03|UVR8_ARATH	32.77	177	85	3	2505	3032	99	242	7e-21	100
Contig4034	sp|Q9FN03|UVR8_ARATH	32.49	197	109	4	2505	3029	151	345	1e-20	100
Contig4035	sp|Q9FN03|UVR8_ARATH	29.52	166	81	3	2505	2993	255	387	2e-11	71.2
Contig4038	sp|Q3E875|RGAPX_ARATH	68.53	143	45	0	1270	1698	134	276	2e-55	203
Contig4041	sp|Q3E875|RGAPX_ARATH	68.99	129	40	0	310	696	1	129	9e-54	198
Contig4042	sp|Q3E875|RGAPX_ARATH	75.68	37	9	0	3383	3493	340	376	2e-09	64.7
Contig4044	sp|Q6NQH4|TAF13_ARATH	74.77	107	26	1	1412	1092	20	125	7e-46	167
Contig4045	sp|Q6NQH4|TAF13_ARATH	80	90	18	0	1364	1095	35	124	1e-43	156
Contig4046	sp|Q5F3D7|UTP15_CHICK	35.43	477	266	9	192	1604	5	445	1e-84	283
Contig4047	sp|Q5F3D7|UTP15_CHICK	34.03	523	303	9	192	1742	5	491	8e-94	308
Contig4048	sp|Q9M817|PTR6_ARATH	59.69	573	217	6	2051	363	19	587	0	729
Contig4051	sp|Q0INC5|RH28_ORYSJ	76.32	38	9	0	2	115	602	639	2e-09	65.9
Contig4052	sp|Q9ZRZ8|RH28_ARATH	59.56	183	68	2	251	781	69	251	3e-56	204
Contig4053	sp|P08770|TRA1_MAIZE	40.18	112	67	0	870	1205	221	332	1e-16	85.9
Contig4060	sp|Q92466|DDB2_HUMAN	25.39	256	171	5	1958	1224	71	317	1e-12	75.9
Contig4061	sp|Q10LJ2|MTP2_ORYSJ	84.62	39	6	0	164	280	224	262	6e-13	76.6
Contig4066	sp|Q84WU2|UBP13_ARATH	80.83	193	36	1	38	616	748	939	4e-92	327
Contig4068	sp|Q84WU2|UBP13_ARATH	76.97	152	34	1	1145	1600	952	1102	2e-69	258
Contig4070	sp|Q5W770|TAF1B_ORYSJ	38.52	270	137	5	1213	407	282	523	2e-53	179
Contig4071	sp|Q5W770|TAF1B_ORYSJ	50	50	25	0	1440	1291	237	286	2e-53	53.5
Contig4074	sp|Q5W770|TAF1B_ORYSJ	47.67	86	45	0	453	196	531	616	3e-17	90.5
Contig4078	sp|Q5W770|TAF1B_ORYSJ	34.04	282	106	5	1574	2395	282	491	5e-47	158
Contig4081	sp|Q5W770|TAF1B_ORYSJ	50	50	25	0	1347	1496	237	286	5e-47	53.5
Contig4089	sp|Q5W770|TAF1B_ORYSJ	47.67	86	45	0	2685	2942	531	616	5e-17	90.1
Contig4093	sp|P0A8Y7|YIDA_SHIFL	46.59	88	47	0	789	526	180	267	3e-14	78.6
Contig4099	sp|Q9SA52|CP41B_ARATH	80.42	378	71	1	222	1355	2	376	0	639
Contig4104	sp|Q9LET7|CI111_ARATH	75.79	252	59	1	2330	1575	710	959	6e-115	392
Contig4106	sp|Q9LET7|CI111_ARATH	53.9	269	106	2	4089	3337	446	714	5e-67	250
Contig4108	sp|Q9LET7|CI111_ARATH	36.82	258	151	5	2384	1623	355	604	7e-38	158
Contig4112	sp|Q9LET7|CI111_ARATH	37.27	161	98	2	4089	3613	786	945	5e-22	107
Contig4116	sp|Q9LET7|CI111_ARATH	85.03	147	22	0	2174	1734	710	856	2e-71	263
Contig4117	sp|Q9LET7|CI111_ARATH	53.73	268	106	2	3677	2928	446	713	2e-67	250
Contig4118	sp|Q9LET7|CI111_ARATH	69.89	93	28	0	1430	1152	854	946	3e-42	139
Contig4126	sp|Q9LET7|CI111_ARATH	43.84	73	38	1	1075	857	946	1015	3e-42	57
Contig4127	sp|Q9LET7|CI111_ARATH	37.27	161	98	2	3677	3201	786	945	1e-21	105
Contig4128	sp|Q9LET7|CI111_ARATH	32.74	168	102	4	2228	1734	355	514	4e-17	91.3
Contig4129	sp|Q9LET7|CI111_ARATH	42.16	102	57	2	1457	1155	504	604	1e-12	76.6
Contig4130	sp|Q33DQ2|THCAI_CANSA	41.4	314	167	7	353	1279	55	356	5e-78	221
Contig4131	sp|Q33DQ2|THCAI_CANSA	46.67	60	29	1	1330	1500	378	437	5e-78	58.2
Contig4132	sp|Q33DQ2|THCAI_CANSA	36.05	86	54	1	1497	1754	438	522	5e-78	57.4
Contig4133	sp|B2IZP5|SYI_NOSP7	66.48	704	218	2	2880	769	3	688	0	962
Contig4136	sp|Q94CJ8|C3H55_ARATH	48.08	391	161	17	942	2066	165	529	1e-88	306
Contig4138	sp|P41381|IF4A8_TOBAC	92.75	138	10	0	415	2	5	142	5e-84	273
Contig4139	sp|Q8CHI8|EP400_MOUSE	37.7	122	62	5	2109	2456	806	919	2e-09	67.4
Contig4140	sp|Q84JP1|NFYA7_ARATH	56.64	143	55	1	774	346	39	174	1e-41	157
Contig4144	sp|Q9ULD4|BRPF3_HUMAN	51.81	83	40	0	4357	4109	598	680	8e-17	90.9
Contig4147	sp|Q56YU0|AL2C4_ARATH	66.74	427	105	4	1529	252	110	500	0	568
Contig4148	sp|Q9FHN8|KCBP_ARATH	75	1224	300	5	1058	4723	33	1252	0	1778
Contig4150	sp|Q9FHN8|KCBP_ARATH	75.08	1224	299	5	330	3995	33	1252	0	1780
Contig4152	sp|O81275|CSK2D_ARATH	73.91	46	12	0	509	372	231	276	1e-15	80.9
Contig4153	sp|Q9ZR40|U2A2B_NICPL	89.83	59	6	0	178	2	253	311	3e-24	112
Contig4154	sp|Q9ZR40|U2A2B_NICPL	61.9	63	24	0	1387	1199	196	258	7e-15	82.8
Contig4156	sp|Q0WPW5|RMR4_ARATH	37.84	74	46	0	824	603	209	282	3e-12	72.8
Contig4157	sp|Q9LSM9|SCP33_ARATH	64	450	155	6	140	1483	32	476	0	568
Contig4158	sp|Q8L5A7|SOT15_ARATH	44.04	361	187	4	62	1117	3	357	5e-106	326
Contig4166	sp|O23596|GLPT4_ARATH	66.11	360	96	5	581	1588	1	358	1e-144	460
Contig4171	sp|O23596|GLPT4_ARATH	78.11	169	37	0	2004	2510	358	526	2e-56	211
Contig4172	sp|Q9M7J4|MFP1_TOBAC	36.45	705	390	8	346	2346	30	714	6e-73	260
Contig4173	sp|Q8VZ79|IDN2_ARATH	54.95	626	273	4	2657	801	24	647	0	636
Contig4174	sp|Q8VXZ0|NUD20_ARATH	63.64	330	119	1	199	1185	45	374	6e-148	437
Contig4175	sp|P93472|DIM_PEA	84.9	543	82	0	132	1760	1	543	0	931
Contig4177	sp|A7PZL3|PGLR_VITVI	35.93	270	128	2	1448	2254	230	455	2e-48	184
Contig4180	sp|A7PZL3|PGLR_VITVI	53.76	173	80	0	430	948	59	231	5e-47	181
Contig4181	sp|F4J5S1|CLU_ARATH	37.61	460	247	4	3930	2668	787	1245	6e-84	308
Contig4182	sp|Q9LMU1|EGY3_ARATH	69.28	446	128	4	189	1499	1	446	2e-173	521
Contig4183	sp|Q9LMU1|EGY3_ARATH	82.91	117	19	1	2089	2436	455	571	8e-35	144
Contig4184	sp|Q8W486|Y1491_ARATH	79.19	394	82	0	1932	751	107	500	0	676
Contig4185	sp|A4R1J7|SEC23_MAGO7	44.78	498	253	7	3384	1906	9	489	5e-136	441
Contig4188	sp|A4R1J7|SEC23_MAGO7	55.97	243	99	3	936	232	524	766	3e-74	268
Contig4189	sp|Q4PE39|SEC23_USTMA	46.93	618	307	6	3	1817	162	771	0	560
Contig4190	sp|Q0DHC4|MCM3_ORYSJ	73.16	734	175	6	309	2504	57	770	0	1079
Contig4191	sp|Q0DHC4|MCM3_ORYSJ	57.14	63	26	1	62	250	1	62	9e-14	79.7
Contig4192	sp|Q9FT73|MED34_ARATH	44.74	76	36	1	1315	1088	570	639	3e-10	66.2
Contig4196	sp|Q9FT73|MED34_ARATH	76.9	381	88	0	3955	2813	6	386	0	624
Contig4199	sp|Q9FT73|MED34_ARATH	62.78	309	100	3	1387	464	376	670	2e-113	379
Contig4200	sp|Q9FT73|MED34_ARATH	76.78	366	85	0	4037	2940	6	371	0	598
Contig4201	sp|Q9FT73|MED34_ARATH	62.78	309	100	3	1387	464	376	670	2e-113	379
Contig4202	sp|Q9FT73|MED34_ARATH	76.83	518	120	0	172	1725	6	523	0	833
Contig4204	sp|Q9FT73|MED34_ARATH	76.83	518	120	0	3664	2111	6	523	0	833
Contig4205	sp|Q9FT73|MED34_ARATH	55.63	151	60	2	913	464	526	670	9e-41	165
Contig4209	sp|Q9MAH3|DJ1B_ARATH	63.68	212	65	2	159	794	34	233	5e-79	274
Contig4213	sp|Q9MAH3|DJ1B_ARATH	48.24	170	87	1	261	770	261	429	3e-41	164
Contig4214	sp|Q9MAH3|DJ1B_ARATH	82.76	58	10	0	4377	4550	258	315	1e-12	75.9
Contig4215	sp|Q68EH9|CRBN_DANRE	39.13	207	119	3	604	1212	209	412	3e-41	163
Contig4216	sp|Q03194|PMA4_NICPL	87.9	942	112	1	2	2821	11	952	0	1533
Contig4217	sp|O22193|PUB4_ARATH	50.87	287	139	2	2717	1860	538	823	8e-52	201
Contig4218	sp|Q93YR3|F10AL_ARATH	60.24	249	64	4	1920	1231	1	233	3e-69	238
Contig4219	sp|Q93YR3|F10AL_ARATH	83.93	56	9	0	520	353	384	439	5e-22	103
Contig4220	sp|O81767|PP348_ARATH	60.31	776	304	1	3804	1477	52	823	0	1002
Contig4221	sp|Q5Z9N5|FON1_ORYSJ	56.06	66	29	0	2	199	485	550	6e-13	68.6
Contig4222	sp|Q5Z9N5|FON1_ORYSJ	47.69	65	34	0	2	196	533	597	8e-09	56.6
Contig4223	sp|P42056|VDAC2_SOLTU	81.9	105	19	0	1702	1388	1	105	5e-73	184
Contig4224	sp|P42056|VDAC2_SOLTU	80.3	66	13	0	1275	1078	105	170	5e-73	114
Contig4225	sp|P42056|VDAC2_SOLTU	85.23	88	13	0	833	570	176	263	8e-43	159
Contig4226	sp|Q8VZV7|PMT9_ARATH	64.93	211	74	0	1323	1955	394	604	8e-89	304
Contig4230	sp|Q9ZPS3|DCE4_ARATH	73.45	452	119	1	115	1470	1	451	0	707
Contig4231	sp|Q8S950|NACK1_TOBAC	58.55	427	160	7	11	1279	7	420	2e-138	447
Contig4232	sp|Q8S950|NACK1_TOBAC	43.37	166	90	2	2360	2845	768	933	2e-38	159
Contig4233	sp|Q8W1Y3|KP1_ARATH	55.62	676	223	11	1934	3796	432	1085	0	675
Contig4237	sp|Q8W1Y3|KP1_ARATH	59.04	437	171	4	476	1762	1	437	6e-147	480
Contig4238	sp|Q6NUV0|RB3GP_DANRE	30.46	453	269	10	2640	3944	417	841	3e-44	179
Contig4239	sp|Q6NUV0|RB3GP_DANRE	29.65	226	130	7	1573	2178	16	236	4e-11	72
Contig4240	sp|P00397|COX1_MOUSE	88.91	514	57	0	1589	48	1	514	0	798
Contig4243	sp|Q9CA54|PP122_ARATH	60.53	636	250	1	74	1978	8	643	0	780
Contig4245	sp|Q9FED2|HA22E_ARATH	71.3	115	30	1	53	388	1	115	3e-50	169
Contig4252	sp|Q55480|YZ37_SYNY3	32.84	338	212	5	1517	513	4	329	4e-37	149
Contig4253	sp|Q55480|YZ37_SYNY3	32.84	338	212	5	2652	3656	4	329	5e-37	149
Contig4259	sp|Q7ZV00|OTU6B_DANRE	34.87	261	136	7	1436	2191	48	283	6e-29	122
Contig4260	sp|Q766C3|NEP1_NEPGR	32.22	388	211	15	1610	468	93	435	3e-33	137
Contig4263	sp|P20825|POL2_DROME	41.67	96	56	0	305	18	500	595	2e-15	76.6
Contig4264	sp|Q84N48|CAF2P_MAIZE	37.34	632	269	19	923	2719	74	611	2e-100	337
Contig4266	sp|Q9SX33|ALA9_ARATH	62.96	135	50	0	2	406	935	1069	2e-82	188
Contig4271	sp|Q9SX33|ALA9_ARATH	56.78	118	51	0	406	759	1069	1186	2e-82	139
Contig4273	sp|Q9SZI6|GAT22_ARATH	51.11	90	35	3	485	745	147	230	4e-15	80.1
Contig4283	sp|Q84VG6|PP160_ARATH	56.58	585	252	1	2541	787	44	626	0	706
Contig4286	sp|P35063|H2AX_PICAB	91.89	74	6	0	677	456	65	138	9e-38	140
Contig4290	sp|P35063|H2AX_PICAB	94.44	36	2	0	1305	1198	18	53	4e-13	71.2
Contig4296	sp|Q9LNA5|ACR8_ARATH	63.78	439	153	4	2148	838	7	441	0	553
Contig4297	sp|Q9FXD6|ARR11_ARATH	87.5	80	10	0	275	514	8	87	6e-68	147
Contig4298	sp|Q9FXD6|ARR11_ARATH	64.89	131	33	4	631	990	88	216	6e-68	134
Contig4299	sp|Q9FXD6|ARR11_ARATH	40.37	161	77	3	1065	1538	165	309	1e-18	94.4
Contig4302	sp|Q9FXD6|ARR11_ARATH	59.48	232	70	9	779	1432	88	309	2e-94	221
Contig4303	sp|Q9FXD6|ARR11_ARATH	87.5	80	10	0	423	662	8	87	2e-94	148
Contig4305	sp|Q9FXD6|ARR11_ARATH	66.35	312	81	7	423	1316	8	309	2e-115	369
Contig4307	sp|P14381|YTX2_XENLA	31.58	114	78	0	3600	3941	465	578	6e-20	74.7
Contig4310	sp|P14381|YTX2_XENLA	26.11	157	106	4	3971	4435	589	737	6e-20	47.8
Contig4315	sp|Q6RHR6|DMI1_MEDTR	73.45	388	94	3	1287	127	131	510	0	541
Contig4318	sp|Q9SR43|PFBS_ARATH	62.73	110	41	0	1081	752	220	329	2e-40	158
Contig4319	sp|Q9SR43|PFBS_ARATH	54.35	46	21	0	1837	1700	176	221	8e-14	66.6
Contig4320	sp|Q9SR43|PFBS_ARATH	43.33	30	17	0	2040	1951	146	175	8e-14	34.3
Contig4325	sp|Q7DM58|AB4C_ARATH	64.27	1128	352	12	5962	2669	4	1110	0	1397
Contig4331	sp|Q7DM58|AB4C_ARATH	87.34	237	30	0	1181	471	1280	1516	5e-116	410
Contig4333	sp|Q7DM58|AB4C_ARATH	75.14	173	43	0	2074	1556	1110	1282	3e-68	259
Contig4342	sp|Q7DM58|AB4C_ARATH	25	232	140	6	4003	3377	1289	1509	2e-09	66.6
Contig4343	sp|Q9LKJ1|HIBC1_ARATH	69.89	279	83	1	383	1216	10	288	3e-132	405
Contig4346	sp|Q9LKJ1|HIBC1_ARATH	66.67	51	17	0	1496	1648	288	338	2e-16	85.9
Contig4347	sp|Q9LKJ1|HIBC1_ARATH	66.89	293	95	1	770	1648	81	371	1e-138	416
Contig4353	sp|Q9LKJ1|HIBC1_ARATH	73.97	73	19	0	383	601	10	82	1e-26	115
Contig4354	sp|Q9LKJ1|HIBC1_ARATH	71.79	117	33	0	2119	2469	220	336	4e-50	187
Contig4358	sp|Q9LKJ1|HIBC1_ARATH	88.14	59	7	0	3	179	108	166	2e-25	114
Contig4360	sp|Q9LKJ1|HIBC1_ARATH	83.33	48	8	0	2	145	288	335	4e-20	93.6
Contig4362	sp|Q9SY55|ECA3_ARATH	81.19	670	125	1	228	2237	1	669	0	1060
Contig4363	sp|Q9XID0|FAB1D_ARATH	42.87	856	395	19	1583	4120	122	893	1e-168	557
Contig4366	sp|Q9XID0|FAB1D_ARATH	27.5	200	111	6	4526	5083	938	1117	2e-09	66.6
Contig4367	sp|Q9ZVL3|NFYC3_ARATH	93.94	33	2	0	100	2	59	91	3e-11	69.3
Contig4371	sp|O22161|ADLO1_ARATH	72.23	929	240	5	3618	847	14	929	0	1186
Contig4373	sp|Q9M8W9|PP211_ARATH	52.75	491	226	3	3321	1864	13	502	5e-167	516
Contig4374	sp|Q43609|COMT1_PRUDU	58.9	365	149	1	140	1231	1	365	3e-151	452
Contig4375	sp|P03554|POL_CAMVS	44.66	103	55	2	6742	6440	216	318	1e-28	76.6
Contig4378	sp|P03554|POL_CAMVS	52.38	63	30	0	6435	6247	320	382	1e-28	75.9
Contig4381	sp|Q9FRL3|ERDL6_ARATH	66.39	363	55	3	368	1456	57	352	9e-153	462
Contig4385	sp|Q9FRL3|ERDL6_ARATH	51.85	135	20	1	1889	2293	398	487	1e-30	130
Contig4386	sp|Q9FRL3|ERDL6_ARATH	74.65	71	18	0	139	351	13	83	3e-25	114
Contig4387	sp|P0CM56|CAS1_CRYNJ	31.16	337	209	7	2230	1229	444	760	3e-39	160
Contig4389	sp|Q9SXC9|MNS5_ARATH	84.97	173	26	0	2757	2239	197	369	3e-97	315
Contig4390	sp|Q9SXC9|MNS5_ARATH	88.24	34	4	0	2143	2042	368	401	3e-97	64.7
Contig4393	sp|Q9SXC9|MNS5_ARATH	76.53	98	23	0	1442	1149	402	499	4e-42	169
Contig4395	sp|Q9SXC9|MNS5_ARATH	50.98	153	75	0	3542	3084	43	195	4e-38	156
Contig4397	sp|Q9SXC9|MNS5_ARATH	85.71	56	8	0	3862	3695	45	100	1e-19	76.3
Contig4401	sp|Q9SXC9|MNS5_ARATH	63.64	33	12	0	3602	3504	101	133	1e-19	44.7
Contig4402	sp|Q9SXC9|MNS5_ARATH	59.09	66	26	1	460	263	508	572	2e-16	88.2
Contig4403	sp|Q9S746|HTH_ARATH	58.71	201	83	0	1994	1392	59	259	2e-70	246
Contig4404	sp|Q8VYG9|PIRL9_ARATH	42.15	242	125	5	1800	1093	2	234	6e-36	145
Contig4405	sp|F4K3G5|EDM2_ARATH	63.43	134	49	0	796	395	770	903	8e-47	179
Contig4407	sp|Q9SJF3|DCP1_ARATH	60.78	232	57	3	177	869	1	199	3e-81	266
Contig4410	sp|Q9SJF3|DCP1_ARATH	69.8	202	57	2	177	779	1	199	6e-88	283
Contig4412	sp|Q9SJF3|DCP1_ARATH	72.67	150	41	0	177	626	1	150	2e-68	237
Contig4413	sp|O64645|SOC1_ARATH	67.61	176	53	2	1442	915	1	172	4e-65	218
Contig4414	sp|Q9SAI4|NIP61_ARATH	78.38	111	24	0	3	335	100	210	3e-48	179
Contig4417	sp|Q9SAI4|NIP61_ARATH	70.15	67	16	1	2452	2652	243	305	2e-19	95.1
Contig4418	sp|P54967|BIOB_ARATH	75	128	28	2	85	456	1	128	3e-54	186
Contig4419	sp|P54967|BIOB_ARATH	62.32	69	22	2	85	279	1	69	3e-12	70.9
Contig4420	sp|Q9FGL9|PTBP2_ARATH	83.33	198	33	0	1541	948	133	330	3e-108	350
Contig4421	sp|Q9FGL9|PTBP2_ARATH	84.29	70	11	0	2321	2112	64	133	5e-28	122
Contig4427	sp|Q9FGL9|PTBP2_ARATH	52.69	93	37	2	1208	951	111	203	2e-15	83.6
Contig4429	sp|Q9FGL9|PTBP2_ARATH	48.39	93	42	1	1577	1299	253	339	6e-15	82
Contig4442	sp|Q9FGL9|PTBP2_ARATH	86.79	53	7	0	683	525	178	230	1e-21	100
Contig4446	sp|Q9FGL9|PTBP2_ARATH	84.78	46	7	0	1359	1222	133	178	2e-16	85.1
Contig4448	sp|Q9FGL9|PTBP2_ARATH	59.34	91	8	1	2191	1919	229	290	1e-21	101
Contig4455	sp|Q9FGL9|PTBP2_ARATH	88.1	42	5	0	701	576	291	332	3e-15	82.4
Contig4467	sp|Q9FGL9|PTBP2_ARATH	87.61	113	14	0	2153	1815	178	290	1e-57	210
Contig4477	sp|Q9FGL9|PTBP2_ARATH	89.09	55	6	0	3115	2951	79	133	5e-40	103
Contig4481	sp|Q9FGL9|PTBP2_ARATH	84.78	46	7	0	2829	2692	133	178	5e-40	85.1
Contig4493	sp|Q9FGL9|PTBP2_ARATH	93.88	49	3	0	841	695	291	339	4e-21	100
Contig4501	sp|O55236|MCE1_MOUSE	34.06	599	323	21	4390	2693	4	563	6e-80	282
Contig4507	sp|Q8RXL8|Y1689_ARATH	29.33	300	195	5	5282	4413	28	320	4e-29	126
Contig4514	sp|B0WTU5|CCD22_CULQU	36.6	153	95	1	3067	3519	417	569	2e-17	92
Contig4515	sp|F4IQJ2|ELP5_ARATH	47.37	133	68	1	394	2	177	309	1e-20	99
Contig4518	sp|Q8W496|PTC52_ARATH	51.3	384	133	7	1439	288	228	557	1e-127	389
Contig4519	sp|Q8W496|PTC52_ARATH	60.8	352	108	3	432	1418	67	411	9e-154	466
Contig4521	sp|Q8W496|PTC52_ARATH	62.33	146	55	0	1540	1977	412	557	1e-54	202
Contig4522	sp|O04130|SERA2_ARATH	80.85	543	104	0	1988	360	82	624	0	832
Contig4523	sp|Q8L5Y9|PANK2_ARATH	90.38	52	5	0	2	157	651	702	1e-25	106
Contig4524	sp|Q9S845|GONS3_ARATH	78.77	358	67	1	1659	613	2	359	2e-162	500
Contig4525	sp|O65272|KEA2_ARATH	68.29	1170	307	10	727	4203	58	1174	0	1259
Contig4526	sp|Q922U1|PRPF3_MOUSE	31.22	221	119	8	1384	2004	200	401	3e-09	65.1
Contig4527	sp|Q9LZB2|GDL74_ARATH	50	86	43	0	1003	746	163	248	1e-19	96.3
Contig4528	sp|Q8RWV0|TKTC1_ARATH	40.14	147	71	5	490	882	514	659	2e-18	78.2
Contig4529	sp|Q8RWV0|TKTC1_ARATH	45	60	31	2	857	1033	651	709	2e-18	36.2
Contig4530	sp|Q55G83|ABKC_DICDI	32.74	504	253	11	4311	3007	158	644	1e-69	254
Contig4533	sp|Q55G83|ABKC_DICDI	43.97	282	144	5	653	1495	158	426	2e-65	238
Contig4534	sp|I3PFJ5|C76AD_BETVU	55.15	330	141	2	2957	1983	41	368	1e-141	356
Contig4536	sp|I3PFJ5|C76AD_BETVU	61.83	131	50	0	1990	1598	366	496	1e-141	172
Contig4537	sp|Q96JB2|COG3_HUMAN	35.31	640	353	11	579	2363	126	749	1e-110	377
Contig4538	sp|Q84TH4|SR45A_ARATH	71.83	71	20	0	1147	935	100	170	2e-18	91.3
Contig4539	sp|Q8LC68|NRP2_ARATH	73.68	38	10	0	1061	948	121	158	1e-10	60.8
Contig4540	sp|Q8LC68|NRP2_ARATH	48.15	27	14	0	883	803	153	179	1e-10	26.9
Contig4541	sp|F4IN69|MD33B_ARATH	66.52	442	144	2	3025	4344	832	1271	3e-158	532
Contig4542	sp|F4IN69|MD33B_ARATH	55.82	378	155	7	1637	2752	495	866	3e-111	393
Contig4544	sp|F4IN69|MD33B_ARATH	44.65	215	99	2	193	780	257	470	2e-31	140
Contig4545	sp|P0C8Q8|PP394_ARATH	56.26	631	274	2	7550	5664	38	668	0	723
Contig4546	sp|Q7XBQ9|RGA2_SOLBU	32.38	1050	540	33	36	2933	1	964	6e-119	400
Contig4548	sp|Q7XA40|RGA3_SOLBU	32.95	871	445	18	863	3181	161	990	9e-105	360
Contig4550	sp|Q9SJL6|MEM11_ARATH	64	225	74	2	1198	524	6	223	3e-94	294
Contig4551	sp|Q9SFU0|SC24A_ARATH	79.18	317	60	2	5078	4146	647	963	3e-142	477
Contig4552	sp|Q9SFU0|SC24A_ARATH	64.94	77	27	0	1495	1265	962	1038	1e-18	97.4
Contig4553	sp|Q944H2|AB12I_ARATH	59.53	299	112	3	422	1318	56	345	8e-90	292
Contig4554	sp|Q3MG79|RSGA_ANAVT	41.1	382	193	9	571	1701	2	356	3e-78	263
Contig4555	sp|Q6UBI3|PERQ_SUASA	74.17	151	39	0	287	739	1	151	1e-56	190
Contig4556	sp|Q40863|EMB8_PICGL	63.23	310	103	5	1935	1030	69	375	7e-112	352
Contig4557	sp|Q40863|EMB8_PICGL	73.33	45	12	0	347	213	374	418	2e-14	80.1
Contig4558	sp|Q9Y2V7|COG6_HUMAN	42.2	481	253	7	269	1693	26	487	1e-98	337
Contig4559	sp|Q6NPF9|TRXY1_ARATH	58.94	151	57	2	1000	554	24	171	2e-49	179
Contig4560	sp|O49809|MFPA_BRANA	77.38	336	75	1	1882	875	391	725	0	570
Contig4561	sp|O49809|MFPA_BRANA	68.5	273	63	1	2784	1966	150	399	0	381
Contig4562	sp|Q9ZPI5|MFP2_ARATH	80.19	429	84	1	1362	2648	298	725	0	725
Contig4563	sp|Q9ZPI5|MFP2_ARATH	61.2	384	120	1	164	1315	1	355	7e-134	431
Contig4571	sp|Q9M9W8|PLDP2_ARATH	61.34	1076	330	18	3614	441	39	1046	0	1282
Contig4572	sp|P62321|RUXF_XENLA	75.51	49	12	0	1515	1369	2	50	4e-17	81.6
Contig4573	sp|Q9SUM2|RUXF_ARATH	86.67	45	6	0	124	258	1	45	4e-18	85.1
Contig4574	sp|Q0WNR6|ARID5_ARATH	83.81	105	17	0	495	181	330	434	4e-50	190
Contig4575	sp|P0C2F6|RNHX1_ARATH	28.63	262	180	5	558	1328	87	346	5e-29	125
Contig4576	sp|Q8L6H7|SFR2_ORYSJ	70.93	289	55	2	4603	5466	285	545	7e-131	431
Contig4577	sp|Q8L6H7|SFR2_ORYSJ	65.16	244	77	2	2930	3637	42	285	4e-79	282
Contig4578	sp|Q8L6H7|SFR2_ORYSJ	67.31	52	16	1	5595	5747	540	591	5e-10	68.6
Contig4579	sp|Q8L5Y9|PANK2_ARATH	60.25	244	79	6	2898	2194	55	289	1e-75	273
Contig4581	sp|Q8L5Y9|PANK2_ARATH	72.62	84	23	0	1976	1725	286	369	5e-28	125
Contig4582	sp|Q8L5Y9|PANK2_ARATH	60.34	58	21	1	742	569	400	455	9e-10	67
Contig4583	sp|Q9C9Y6|TRXH9_ARATH	69.66	89	27	0	1859	2125	48	136	1e-38	145
Contig4584	sp|P04146|COPIA_DROME	26.22	736	435	23	3024	5024	289	985	3e-75	204
Contig4585	sp|P04146|COPIA_DROME	35	160	99	3	5030	5500	985	1142	3e-75	102
Contig4586	sp|P04146|COPIA_DROME	31.54	260	172	5	511	1275	1142	1400	1e-50	123
Contig4587	sp|P04146|COPIA_DROME	35	160	99	3	45	515	985	1142	1e-50	102
Contig4588	sp|Q9LKW0|CITRX_SOLLC	68.18	44	14	0	498	367	132	175	6e-13	71.6
Contig4589	sp|F4IBD7|CSCLA_ARATH	52.96	287	124	5	5575	4745	1	286	7e-77	278
Contig4592	sp|F4IBD7|CSCLA_ARATH	59.46	185	75	0	4118	3564	299	483	1e-59	226
Contig4593	sp|F4IBD7|CSCLA_ARATH	43.64	165	85	3	784	314	576	740	5e-26	120
Contig4594	sp|F4IBD7|CSCLA_ARATH	57.89	95	39	1	2891	2607	491	584	5e-11	72
Contig4597	sp|F4J7S8|SFH9_ARATH	62.76	145	47	4	399	821	1	142	3e-40	159
Contig4598	sp|A7T167|GDAP2_NEMVE	51.03	145	68	3	965	1393	23	166	2e-29	123
Contig4606	sp|Q9LNJ0|CNG10_ARATH	64.06	217	77	1	2446	3093	255	471	2e-85	299
Contig4607	sp|Q9LNJ0|CNG10_ARATH	42.25	213	101	5	671	1303	1	193	1e-42	171
Contig4608	sp|Q9LNJ0|CNG10_ARATH	69.12	68	21	0	3617	3820	471	538	2e-23	110
Contig4609	sp|Q9LNJ0|CNG10_ARATH	60.27	73	27	1	1866	2078	184	256	2e-16	88.6
Contig4610	sp|O65717|CNGC1_ARATH	63.81	619	216	3	671	2515	1	615	0	811
Contig4611	sp|O65717|CNGC1_ARATH	53.85	130	56	4	3095	3478	589	716	5e-22	106
Contig4612	sp|Q9LV09|BOB1_ARATH	78.31	166	36	0	972	475	137	302	8e-81	268
Contig4613	sp|Q9LV09|BOB1_ARATH	77.34	128	29	0	1179	796	137	264	3e-57	200
[truncated: 14,857 more rows]
