# Supplementary material for: An Integrative Transcriptomic and Metabolomic Analysis of Red Pitaya (Hylocereus polyrhizus) Seedlings in Response to Heat Stress
Source: Genes (Basel). 2021 Oct 27;12(11):1714. doi: 10.3390/genes12111714 (PMC8625689; doi:10.3390/genes12111714)
Supplement: Supplementary file 1 [file genes-12-01714-s001.zip › Table S3 Dragon_fruit_trinity_combined_v2_fasta_cap_contigs_blastn.xlsx]

## Sheet: dragon_fruit_trinity_combined_v
Transcipt ID	Gene_ID	pident	length	mismatch	gapopen	qstart	qend	sstart	send	evalue	bitscore
Contig5	XM_010691785.2	80.06	311	47	7	1949	2259	2315	2610	4e-52	217
Contig7	XM_003635297.3	74.35	503	105	23	547	1037	1469	1959	3e-45	193
Contig8	XM_020350357.1	91.89	74	6	0	1	74	687	760	2e-18	104
Contig14	XM_014896640.1	94.87	78	4	0	517	594	1200	1123	2e-24	122
Contig23	XM_010668316.2	83.42	1158	190	2	4	1160	532	1688	0	1074
Contig27	XM_010541651.1	100	41	0	0	700	740	1184	1224	2e-10	76.8
Contig31	XM_010681741.2	83.68	1900	275	30	744	2629	2449	571	0	1759
Contig38	XM_015762049.1	99.35	462	3	0	1	462	198	659	0	837
Contig39	XM_017396491.1	78.69	122	26	0	5	126	176	55	3e-12	82.4
Contig46	XM_010655464.2	92.86	70	5	0	283	352	1473	1542	1e-18	102
Contig49	XM_017554401.1	72.39	402	101	10	1107	1503	1984	1588	1e-22	119
Contig53	XM_018769130.1	84.95	93	8	5	585	674	3038	3127	4e-14	89.8
Contig55	XM_010687214.2	80.85	2606	466	27	1364	3953	395	2983	0	2017
Contig57	XM_010550673.2	89.71	68	6	1	1115	1182	160	226	5e-13	86.1
Contig62	XM_010672277.2	74.73	1555	329	44	362	1890	343	1859	2e-178	636
Contig76	XM_011653231.1	73.31	592	142	15	1257	1839	1213	1797	3e-48	204
Contig78	XM_010683423.2	81.16	5048	852	72	268	5243	6771	1751	0	3962
Contig103	XM_016693393.1	83.33	150	23	1	347	496	418	271	1e-28	137
Contig109	XM_010108780.1	77.33	322	65	6	1343	1660	673	990	4e-42	183
Contig126	XM_010668199.2	89.66	87	7	2	812	897	404	319	2e-20	110
Contig129	XM_009378977.2	92.11	76	6	0	886	961	175	100	8e-20	108
Contig132	XM_010668892.2	90.14	71	7	0	2029	2099	621	551	5e-15	93.5
Contig133	XM_010258593.2	74.14	1017	247	16	1728	2737	1285	2292	3e-109	407
Contig139	XM_010675103.1	74.84	1741	397	32	164	1886	872	2589	0	750
Contig147	XM_020410418.1	92.98	57	4	0	820	876	1780	1836	1e-12	84.2
Contig152	XM_011013261.1	82.18	202	32	3	2855	3054	1738	1937	7e-38	171
Contig157	XM_017326572.1	89.87	79	8	0	598	676	925	1003	3e-18	102
Contig162	XM_010033000.2	76.4	445	100	4	2237	2680	706	266	1e-57	235
Contig167	XM_010676737.2	80.29	487	96	0	10	496	3048	3534	2e-98	368
Contig169	XM_016794727.1	77.29	229	50	2	2634	2861	384	157	5e-27	134
Contig175	XM_004512034.2	86.9	84	11	0	248	331	299	216	2e-16	95.3
Contig176	XM_018978335.1	79.73	1248	240	9	1525	2767	1753	2992	0	891
Contig178	XM_018128965.1	90.24	123	12	0	1631	1753	1734	1856	1e-35	161
Contig180	XM_013782513.1	90.54	74	7	0	2597	2670	404	331	1e-16	99
Contig190	XM_002283193.3	75.99	1791	395	31	218	1998	227	1992	0	893
Contig204	XM_018987983.1	89.22	102	11	0	4	105	513	614	7e-26	128
Contig215	XM_020353152.1	89.81	1021	62	18	718	1721	485	1480	0	1271
Contig215	XM_020353152.1	91.08	381	24	5	2266	2641	1481	1856	2e-139	507
Contig228	XM_008244842.2	74.97	807	179	22	431	1224	1624	828	3e-92	350
Contig230	XM_010097565.1	94.12	51	3	0	1	51	391	341	2e-10	78.7
Contig233	XM_010675169.2	83.78	1868	296	6	3223	5088	2389	527	0	1764
Contig233	XM_010675169.2	85.76	611	87	0	2498	3108	2994	2384	0	647
Contig233	XM_010675169.2	81.78	527	90	6	1883	2406	3522	2999	6e-118	436
Contig237	XM_003689208.3	92.48	891	58	8	1	885	919	32	0	1266
Contig248	XM_010683062.2	93.22	59	4	0	3	61	518	576	8e-14	87.9
Contig252	XM_019218277.1	82.92	240	37	4	2409	2646	603	366	5e-51	213
Contig264	XM_019250080.1	80.41	1077	195	14	1152	2217	1149	2220	0	806
Contig264	XM_019250080.1	83.73	467	76	0	479	945	476	942	1e-119	442
Contig266	XM_016039695.1	86.53	490	64	2	240	728	76	564	3e-149	538
Contig271	XM_009354712.2	86.42	81	11	0	1	81	411	491	1e-14	89.8
Contig273	XM_010677927.2	85.04	1237	179	6	1008	2241	2234	1001	0	1254
Contig289	XM_010676588.2	91.3	115	10	0	2315	2429	1170	1284	3e-34	158
Contig292	XM_019247937.1	81.8	566	98	4	2646	3207	655	91	3e-128	470
Contig298	XM_019197947.1	88.55	131	15	0	1	131	208	338	3e-35	159
Contig306	XM_012629822.1	82.35	680	120	0	180	859	150	829	2e-165	592
Contig315	XM_011017087.1	94.55	55	3	0	834	888	1926	1872	4e-13	86.1
Contig323	XR_001508926.1	93.42	76	4	1	500	575	92	166	4e-20	111
Contig326	XM_011024928.1	75.42	358	86	2	669	1025	1924	1568	6e-39	172
Contig328	XM_006497993.1	99.79	937	2	0	1	937	1683	2619	0	1720
Contig334	XR_791513.2	81.54	1013	171	14	2254	3256	1145	139	0	821
Contig336	XM_010688956.1	88.55	358	41	0	888	1245	1482	1125	6e-118	435
Contig336	XM_010688956.1	89.08	284	29	1	496	777	1770	1487	6e-93	351
Contig336	XM_010688956.1	92.04	113	9	0	1492	1604	1126	1014	4e-35	159
Contig337	XM_008465635.2	79.8	198	38	2	786	982	239	43	2e-30	143
Contig345	XM_010687119.2	82.99	1182	184	14	755	1926	1709	535	0	1053
Contig347	XM_019408213.1	92.41	79	6	0	588	666	1059	1137	1e-21	113
Contig351	XM_010696669.2	86.89	389	51	0	1668	2056	971	583	2e-118	436
Contig354	XM_019247093.1	80.33	2801	521	26	3677	6462	3610	6395	0	2093
Contig354	XM_019247093.1	78.96	2852	539	51	335	3145	331	3162	0	1886
Contig361	XM_010689132.2	83.89	838	125	8	1228	2063	3268	2439	0	791
Contig363	XM_010689132.2	83.26	3095	489	23	996	4080	267	3342	0	2819
Contig364	XM_002510480.2	75.25	501	104	16	1139	1632	1022	535	3e-53	220
Contig365	XM_010692890.2	79.04	477	98	2	3398	3873	1100	625	1e-84	326
Contig366	XM_010692890.2	81.85	270	49	0	4695	4964	894	625	4e-55	228
Contig367	XM_010692890.2	81.85	270	49	0	4247	4516	894	625	4e-55	228
Contig368	XM_002510480.2	78.03	719	139	15	3936	4642	1197	486	2e-117	435
Contig370	XM_019301002.1	78.53	163	31	4	33	193	722	882	6e-19	104
Contig371	XM_010675096.2	80.63	444	86	0	4769	5212	1097	654	5e-90	344
Contig373	XR_001509084.1	80.22	182	31	5	368	545	957	777	2e-26	132
Contig374	XM_015207139.1	73.26	602	134	15	1607	2187	1495	900	2e-45	195
Contig375	XM_010690157.2	85.41	1844	259	8	1593	3428	2285	444	0	1906
Contig376	XM_010676254.2	84.57	538	83	0	316	853	821	284	6e-148	534
Contig377	XM_010668113.2	80.19	429	75	8	746	1167	1286	861	4e-81	313
Contig381	XM_010690822.2	80.6	402	70	8	1496	1893	256	653	3e-78	303
Contig382	XM_010668606.2	84.53	349	53	1	960	1308	4156	4503	1e-90	344
Contig383	XM_010676329.2	83.84	1207	178	16	990	2193	2022	3214	0	1133
Contig384	XM_010676329.2	83.63	3066	476	22	365	3421	166	3214	0	2857
Contig386	XM_010682808.2	82.53	813	132	10	4202	5010	1100	294	0	706
Contig387	XM_010693167.2	81.68	655	97	16	1451	2085	1466	2117	3e-144	523
Contig389	XM_010681017.2	78.39	805	156	12	1017	1809	191	989	2e-139	507
Contig390	XM_010694248.2	79.11	1350	276	6	4169	5515	287	1633	0	926
Contig392	XM_010681999.2	82.26	716	112	12	9	716	197	905	3e-169	604
Contig394	XM_010681411.2	87.35	1067	131	4	979	2043	912	1976	0	1219
Contig394	XM_010681411.2	86.34	593	79	2	304	895	322	913	0	645
Contig395	XM_010681411.2	87.05	1429	183	2	1305	2732	1749	322	0	1613
Contig397	XM_010677995.2	82.28	711	126	0	288	998	2147	1437	2e-172	616
Contig399	XM_019720472.1	90.28	72	7	0	1710	1781	1935	1864	1e-15	95.3
Contig401	XM_010677995.2	82.06	875	151	6	1	872	1418	547	0	741
Contig401	XM_010677995.2	90	60	6	0	1141	1200	549	490	1e-10	78.7
Contig402	XM_010677995.2	80.82	704	129	6	1	701	1418	718	1e-151	547
Contig402	XM_010677995.2	90	60	6	0	1710	1769	549	490	2e-10	78.7
Contig403	XM_010693321.2	82.42	495	85	2	494	987	1317	824	1e-116	431
Contig406	XM_011650469.1	80.94	299	55	2	810	1108	531	827	6e-58	235
Contig408	XM_019411433.1	73.27	333	75	11	1749	2076	726	403	6e-20	110
Contig410	XM_010676085.2	81.54	791	137	6	854	1638	747	1534	1e-180	643
Contig416	XM_004304545.2	75.81	554	125	8	642	1192	636	1183	1e-68	272
Contig417	XM_006599191.1	71.97	528	116	25	684	1195	1827	1316	1e-24	126
Contig418	XM_006599191.1	71.92	527	116	25	684	1194	1827	1317	5e-24	124
Contig419	XM_006599191.1	72.35	510	107	30	3768	4260	1316	1808	9e-26	130
Contig422	XM_010679629.2	90.18	112	11	0	1	112	1743	1854	4e-31	147
Contig425	XM_010692924.2	80.14	856	165	4	3763	4614	1327	473	2e-177	634
Contig426	XM_010692924.2	78.82	1931	369	27	447	2357	473	2383	0	1264
Contig427	XM_011470504.1	80.65	703	127	8	272	968	703	4	1e-148	536
Contig428	XM_018969666.1	84.21	114	15	1	280	393	333	223	2e-19	108
Contig429	XM_010692978.2	86.53	1708	198	22	1051	2748	3120	1435	0	1851
Contig429	XM_010692978.2	89.73	1100	113	0	3001	4100	1428	329	0	1406
Contig430	XM_010688257.2	82.46	3689	627	15	4006	7685	4504	827	0	3210
Contig431	XM_019248549.1	94.68	94	5	0	1648	1741	552	459	3e-31	147
Contig432	XM_010677325.2	82.97	1362	215	9	3068	4425	2646	1298	0	1214
Contig433	XM_010671443.2	88.69	442	50	0	25	466	615	174	9e-150	540
Contig436	XM_018960213.1	77.09	1820	399	18	703	2513	523	2333	0	1035
Contig438	XM_010695473.2	89.19	74	8	0	520	593	686	613	6e-15	93.5
Contig439	XM_010680717.2	86.39	294	40	0	2364	2657	396	689	1e-83	322
Contig439	XM_010680717.2	83.51	291	36	4	3254	3532	690	980	3e-65	261
Contig440	XM_008343776.2	84.02	169	27	0	367	535	1033	865	6e-36	163
Contig442	XM_010679829.2	88.61	79	9	0	1115	1193	416	494	8e-16	97.1
Contig443	XM_006664751.2	81.03	717	118	13	7	720	896	195	2e-154	555
Contig448	XM_010266723.1	76.08	301	64	8	15	311	1753	1457	2e-32	150
Contig449	XM_019252650.1	81.6	1136	197	9	698	1830	587	1713	0	929
Contig450	XM_018956819.1	82.71	133	21	2	159	290	179	310	5e-22	117
Contig454	XM_010105733.1	78.31	461	96	3	882	1340	617	159	1e-75	294
Contig456	XM_016018124.1	76.07	631	135	14	349	971	1689	1067	2e-81	315
Contig457	XM_016018124.1	76.07	631	135	14	363	985	1689	1067	2e-81	315
Contig461	XM_010035337.2	75.29	1125	260	11	1103	2222	883	1994	1e-143	521
Contig462	XM_002533281.2	81.42	183	30	4	1668	1848	2045	1865	5e-31	147
Contig464	XM_010688476.2	77.45	439	65	29	969	1383	753	1181	8e-57	231
Contig464	XM_010688476.2	92.73	110	8	0	11	120	578	687	4e-35	159
Contig467	XM_010668310.2	85.34	948	135	4	617	1562	496	1441	0	977
Contig468	XM_018875484.1	80.22	182	31	2	746	926	847	670	7e-27	132
Contig474	XM_003597954.2	71.52	481	123	14	1062	1534	696	1170	4e-22	117
Contig476	XM_010673193.2	85.29	170	25	0	4	173	1046	1215	1e-39	176
Contig479	XM_010690535.2	86.06	703	98	0	334	1036	1666	964	0	756
Contig482	XM_010691518.2	88.12	160	16	3	1973	2131	603	760	3e-43	187
Contig483	XM_010691518.2	86.08	194	25	2	610	802	568	760	2e-49	207
Contig485	XM_004509265.2	89.09	110	11	1	308	417	418	310	4e-28	135
Contig490	XM_018870379.1	80.75	400	74	2	420	819	528	924	7e-80	309
Contig491	XM_010673136.2	82.27	976	163	10	744	1714	1440	470	0	835
Contig492	XM_010673136.2	81.63	713	113	18	941	1644	205	908	6e-160	575
Contig492	XM_010673136.2	82.4	534	94	0	1714	2247	907	1440	4e-127	466
Contig494	XM_010689793.2	83.29	748	125	0	647	1394	2880	2133	0	689
Contig495	XM_010689793.2	83.29	748	125	0	814	1561	2133	2880	0	689
Contig496	XM_018964975.1	80.32	188	37	0	1761	1948	1796	1983	5e-30	143
Contig497	XM_019248410.1	88.97	145	16	0	387	531	2467	2611	2e-41	180
Contig498	XM_010672661.2	84.85	680	101	2	1275	1953	1071	393	0	684
Contig499	XR_844562.1	74.51	867	188	25	393	1247	1071	226	3e-91	346
Contig501	XM_019574703.1	90.77	65	6	0	10	74	411	347	3e-13	87.9
Contig502	XM_010697702.2	82.74	336	48	6	761	1095	429	755	1e-74	291
Contig503	XM_010697702.2	81.88	425	69	7	2153	2571	562	984	2e-92	351
Contig505	XM_010523628.1	84.43	122	19	0	1149	1270	2020	1899	1e-23	121
Contig507	XM_010672994.2	84.99	373	56	0	1903	2275	691	319	7e-101	379
Contig508	XM_010675491.2	86.66	667	89	0	1871	2537	720	54	0	739
Contig508	XM_010675491.2	78.6	673	117	22	495	1145	1390	723	3e-113	420
Contig509	XM_010675491.2	79.2	673	119	19	1582	2238	1390	723	1e-121	448
Contig511	XM_002269235.3	79.95	369	74	0	299	667	202	570	5e-69	272
Contig512	XM_010672184.2	80.91	1619	297	12	326	1938	172	1784	0	1267
Contig513	XM_010697318.2	86.71	602	78	2	4740	5340	1020	1620	0	667
Contig513	XM_010697318.2	87.57	515	62	2	1157	1670	507	1020	1e-165	595
Contig513	XM_010697318.2	83.1	497	82	2	471	966	14	509	3e-122	451
Contig514	XM_010697317.2	84.45	1344	188	14	275	1616	270	1594	0	1304
Contig514	XM_010697317.2	86.71	602	78	2	4686	5286	1594	2194	0	667
Contig516	XM_010671210.2	89.71	243	25	0	907	1149	203	445	2e-80	311
Contig517	XM_008444286.2	76.52	771	168	13	362	1124	277	1042	1e-109	409
Contig518	XM_008444286.2	76.52	771	168	13	362	1124	277	1042	7e-110	409
Contig523	XM_010678314.2	83.99	681	109	0	350	1030	1092	412	0	654
Contig524	XM_010697664.2	83.37	1804	296	4	605	2406	2495	694	0	1666
Contig525	XM_015725363.1	78.92	465	96	2	1475	1938	621	1084	1e-81	315
Contig527	XM_006487279.2	81.56	564	99	3	16	575	153	715	2e-125	460
Contig528	NM_001249165.1	81.03	448	82	1	403	850	55	499	4e-93	353
Contig536	XM_020377259.1	76.7	631	137	10	382	1007	353	978	1e-89	342
Contig539	XM_018960593.1	75.11	675	150	15	1366	2031	2164	1499	4e-77	300
Contig540	XM_010689016.2	82.15	1843	311	17	1131	2967	1969	139	0	1565
Contig542	XM_007021284.2	80.98	610	114	2	1281	1889	455	1063	3e-132	483
Contig544	XM_019587104.1	79.87	631	125	2	1714	2343	809	1438	2e-125	460
Contig548	XM_010695654.2	87.73	163	20	0	299	461	539	377	3e-44	191
Contig548	XM_010695654.2	90.62	96	9	0	1950	2045	333	238	2e-25	128
Contig549	XM_010669499.2	83.12	782	127	4	4990	5767	438	1218	0	708
Contig550	XM_010669499.2	81.91	1067	184	7	262	1324	157	1218	0	893
Contig551	XM_010685106.2	83.56	2306	365	12	3331	5632	4547	2252	0	2146
Contig551	XM_010685106.2	86.31	1907	250	10	6843	8743	2087	186	0	2065
Contig551	XM_010685106.2	81.56	2153	359	24	553	2671	6856	4708	0	1742
Contig551	XM_010685106.2	90.11	91	9	0	5639	5729	2178	2088	4e-22	119
Contig552	XM_010685106.2	85.29	3568	509	15	115	3674	186	3745	0	3666
Contig552	XM_010685106.2	90.08	131	13	0	3878	4008	3744	3874	4e-38	171
Contig554	XM_010694656.2	77.75	2117	457	14	3157	5266	69	2178	0	1288
Contig555	XM_010677941.2	79.63	756	134	18	1886	2625	316	1067	1e-144	525
Contig557	XM_016618401.1	84.5	600	83	8	134	728	159	753	1e-162	584
Contig558	XM_016618401.1	84.32	676	98	6	343	1014	171	842	0	654
Contig563	XM_012992136.1	88.75	80	6	3	2	79	948	870	8e-16	95.3
Contig574	XM_006473460.1	94.23	52	3	0	1	52	1485	1536	1e-11	80.5
Contig575	XM_019386295.1	90	60	6	0	1841	1900	692	633	2e-10	78.7
Contig577	XM_011030650.1	81.82	143	24	2	34	175	415	274	2e-23	119
Contig578	XM_017787678.1	75.14	366	77	11	1147	1505	733	1091	6e-35	159
Contig582	XM_006475002.2	81.08	1094	195	12	785	1872	2054	3141	0	863
Contig583	XM_011031391.1	82.92	527	88	2	542	1067	636	111	1e-129	473
Contig591	XM_010695196.2	93.1	87	6	0	1126	1212	1200	1114	1e-25	128
Contig599	XM_020244124.1	93.22	59	4	0	7	65	536	478	1e-13	87.9
Contig603	XM_010674461.2	83.64	379	57	5	3451	3827	1018	1393	2e-92	351
Contig606	XM_008222316.2	78.6	271	52	5	3756	4023	2029	1762	4e-39	174
Contig606	XM_008222316.2	72.25	519	131	11	3511	4023	1058	547	3e-31	148
Contig608	XM_010686079.2	82.96	2259	365	13	2213	4460	2403	154	0	2021
Contig611	XM_010678513.2	78.23	294	60	4	195	486	589	298	1e-42	185
Contig613	XM_019558003.1	74.3	755	175	16	200	943	1834	1088	6e-78	302
Contig616	XM_018115657.1	82.07	368	66	0	169	536	175	542	8e-82	315
Contig619	XM_010268663.1	72.14	1102	261	38	272	1353	1474	399	5e-75	292
Contig620	XM_010268663.1	72.14	1102	261	38	272	1353	1474	399	1e-74	292
Contig621	XM_019250884.1	84.43	610	95	0	1936	2545	590	1199	1e-167	601
Contig626	XM_019249394.1	74.29	1587	348	54	326	1880	333	1891	5e-172	616
Contig626	XM_019249394.1	73.63	766	164	34	2113	2860	553	1298	3e-65	261
Contig628	XM_010685664.1	84.98	666	98	2	4337	5001	1094	430	0	675
Contig634	NM_121401.5	75.37	268	60	6	28	292	2539	2275	1e-24	124
Contig635	XM_019218912.1	71.36	1557	394	44	1684	3214	1243	2773	4e-94	357
Contig642	XM_010687091.2	82.78	1748	287	13	289	2031	1869	131	0	1548
Contig648	XM_004493336.2	87.21	86	11	0	701	786	739	654	9e-17	99
Contig649	XM_011027618.1	81.68	382	68	2	144	524	1021	1401	4e-82	316
Contig650	XM_010273166.2	78.89	1066	214	8	473	1532	1319	2379	0	712
Contig651	XM_008220503.1	81.75	970	171	6	2513	3479	312	1278	0	806
Contig652	XM_010697884.2	78.35	2102	420	32	1435	3520	2958	876	0	1328
Contig653	XM_019249161.1	84.09	396	63	0	247	642	166	561	3e-102	383
Contig654	XM_017787655.1	75.56	540	124	8	534	1069	224	759	8e-65	259
Contig655	XM_017787655.1	73.72	1267	305	25	534	1786	224	1476	3e-128	470
Contig658	XM_017752562.1	88.89	63	7	0	9	71	1769	1707	2e-10	78.7
Contig660	XM_010676371.2	82.49	377	64	2	497	872	2049	1674	3e-86	329
Contig661	XM_010676371.2	85.07	201	30	0	1336	1536	1947	1747	8e-49	206
Contig662	XM_010677428.2	86.53	579	74	3	561	1137	1088	512	2e-177	634
Contig663	XM_010675296.2	73.79	515	114	14	975	1483	621	122	3e-42	183
Contig667	XM_010678407.2	82.53	624	101	5	400	1019	513	1132	5e-150	542
Contig669	XM_006488390.2	77.22	540	119	4	408	945	319	856	4e-81	313
Contig673	XM_006473680.2	78.59	453	87	9	1492	1939	1512	1065	2e-74	291
Contig675	XM_019372545.1	84.47	161	25	0	265	425	367	527	5e-35	159
Contig677	XM_017362346.1	75.39	451	89	16	496	944	1493	1063	9e-47	198
Contig678	XM_010681853.2	79.03	2170	399	38	159	2290	225	2376	0	1435
Contig680	XM_002284830.3	77.87	506	106	6	65	567	176	678	3e-80	309
Contig682	XM_020250229.1	80.42	189	31	5	2266	2451	1083	898	1e-28	139
Contig694	XM_018982676.1	71.48	768	179	30	278	1022	595	1345	6e-38	169
Contig698	XM_004141211.2	78.69	366	75	3	646	1010	481	844	1e-59	241
Contig699	XM_010671200.2	83.96	318	50	1	982	1299	558	242	3e-78	303
Contig700	XM_010671200.2	84.31	325	51	0	1253	1577	575	251	6e-83	318
Contig704	XM_010688949.2	77.74	530	92	14	2189	2717	1008	504	1e-77	302
Contig711	XM_010696582.2	77.58	1485	301	29	532	2000	1788	320	0	869
Contig715	XM_019251107.1	81.8	1632	264	26	551	2163	1707	90	0	1338
Contig716	XM_019251107.1	82.24	1160	180	20	551	1694	1707	558	0	977
Contig716	XM_019251107.1	86.94	245	31	1	3523	3767	333	90	4e-69	274
Contig720	XM_010677033.2	82.66	1649	274	10	285	1927	1795	153	0	1450
Contig726	XM_009378078.2	89.71	68	4	3	1969	2033	931	998	6e-12	84.2
Contig727	XM_009378078.2	89.71	68	4	3	1846	1910	931	998	6e-12	84.2
Contig732	XR_788533.2	74.96	571	136	7	784	1351	1017	451	5e-64	255
Contig739	XM_010671510.2	90.65	107	10	0	1879	1985	236	130	2e-29	143
Contig740	XM_019248003.1	79.82	2532	473	27	2635	5147	304	2816	0	1810
Contig741	XM_019248003.1	80.35	2361	430	24	30	2376	3157	817	0	1759
Contig742	XM_019248003.1	79.42	2877	546	33	30	2883	3157	304	0	1991
Contig744	XM_010691765.2	79.93	2641	454	54	1289	3893	1281	3881	0	1871
Contig744	XM_010691765.2	85.07	777	107	4	4686	5462	3876	4643	0	784
Contig745	XM_010691765.2	81.09	3411	561	57	1289	4663	1281	4643	0	2649
Contig747	XM_010675142.2	78.45	5373	1079	66	72	5409	131	5459	0	3434
Contig748	XM_010675145.2	87.1	124	16	0	1791	1914	561	684	2e-29	141
Contig749	XM_010675142.2	81.51	1136	201	6	688	1821	520	1648	0	926
Contig749	XM_010675142.2	86.36	396	47	6	117	507	131	524	2e-114	425
Contig750	XM_010672715.2	85.56	1240	174	3	1563	2801	252	1487	0	1293
Contig750	XM_010672715.2	85.5	545	73	6	3038	3579	1501	2042	2e-156	564
Contig751	XM_010672715.2	88.43	769	87	2	2187	2954	720	1487	0	926
Contig751	XM_010672715.2	85.69	545	72	6	3191	3732	1501	2042	4e-158	569
Contig751	XM_010672715.2	81.34	461	83	1	1566	2026	252	709	1e-98	372
Contig753	XM_010688728.2	82.2	4876	848	16	1146	6014	200	5062	0	4178
Contig754	XR_002023131.1	80.47	215	40	2	1	214	564	351	2e-36	163
Contig757	XM_010675233.2	83.25	3098	484	23	84	3171	648	3720	0	2813
Contig760	XM_008225790.2	74.26	1422	323	34	268	1675	1675	283	4e-155	558
Contig761	XM_011037619.1	80.48	1045	195	9	1298	2337	1521	481	0	791
Contig765	XM_010033000.2	76.18	445	101	4	299	742	266	706	6e-56	230
Contig766	XM_019251143.1	80.94	3736	677	30	1642	5359	4052	334	0	2922
Contig767	XM_019251143.1	80.94	3736	677	30	1029	4746	4052	334	0	2922
Contig773	XM_010681363.2	77.83	920	167	24	956	1852	1252	347	8e-148	534
Contig775	XM_010690175.2	79.71	1035	187	19	901	1919	1139	112	0	726
Contig779	XM_004147839.2	73.77	648	155	14	288	926	290	931	1e-59	241
Contig780	XM_010682850.2	81.28	1806	320	16	867	2663	2587	791	0	1447
Contig782	XM_010679119.2	82.46	1066	176	8	1934	2992	1469	408	0	922
Contig784	XM_010694969.2	83	1206	187	14	3082	4272	1513	311	0	1075
Contig785	XM_010690076.2	82.09	1329	222	14	605	1926	1588	269	0	1122
Contig786	XM_010690076.2	82.35	884	142	13	1361	2238	1305	430	0	756
Contig789	XM_003602616.2	87.84	74	9	0	2461	2534	1426	1353	4e-13	87.9
Contig794	XM_010541598.1	81.94	144	22	4	5052	5193	829	688	3e-22	119
Contig795	XM_013609021.1	81.18	255	46	2	1324	1577	857	1110	3e-48	204
Contig796	XM_019250069.1	81.08	502	87	5	109	606	494	991	1e-105	394
Contig798	XM_010676867.2	83.62	1282	171	20	1502	2774	1512	2763	0	1168
Contig798	XM_010676867.2	81.07	449	85	0	723	1171	715	1163	7e-95	359
Contig800	XM_010683286.2	84.13	397	63	0	1055	1451	265	661	2e-102	385
Contig803	XM_004299669.2	84.62	299	44	2	26	323	1011	1308	3e-76	296
Contig806	XM_010678974.2	78.54	783	150	15	443	1216	292	1065	5e-137	499
Contig806	XM_010678974.2	83.18	220	32	4	147	366	232	446	8e-46	196
Contig807	XM_010678975.2	80.31	381	70	5	443	821	292	669	3e-72	283
Contig807	XM_010678975.2	83.18	220	32	4	147	366	232	446	4e-46	196
Contig808	XM_010678974.2	73.96	1417	312	44	443	1823	292	1687	4e-143	520
Contig808	XM_010678974.2	83.18	220	32	4	147	366	232	446	8e-46	196
Contig809	XM_010678974.2	73.62	1793	386	68	451	2195	293	2046	1e-170	610
Contig811	XM_010692589.2	81.41	1678	293	13	1323	2983	1999	324	0	1352
Contig812	XM_010692589.2	80.83	1111	194	13	1364	2457	1999	891	0	854
Contig812	XM_010692589.2	82.92	562	96	0	2600	3161	885	324	2e-139	507
Contig813	XM_010669522.2	77.5	480	108	0	1443	1922	2226	1747	2e-73	289
Contig814	XM_016011416.1	75.3	498	110	13	694	1185	2855	2365	1e-54	226
Contig819	NM_001253964.2	80.37	382	67	7	1145	1522	309	686	4e-72	283
Contig821	XM_010672660.2	81.48	1766	311	13	420	2175	2106	347	0	1435
Contig821	XM_010672660.2	87.23	329	40	2	18	345	2428	2101	2e-99	374
Contig822	XM_010671141.2	82.98	1075	179	4	508	1580	510	1582	0	968
Contig822	XM_010671141.2	85.4	726	93	8	2073	2787	1580	2303	0	741
Contig822	XM_010671141.2	94.23	52	3	0	3535	3586	2314	2365	8e-11	80.5
Contig823	XM_010671141.2	82.98	1075	179	4	508	1580	510	1582	0	968
Contig823	XM_010671141.2	90.03	331	31	2	2073	2402	1580	1909	2e-115	427
Contig824	XM_016718411.1	85.71	133	19	0	616	748	1853	1721	1e-29	141
Contig825	XM_010677819.2	89.87	227	23	0	1574	1800	1030	1256	8e-75	292
Contig826	XM_010681882.2	82.58	999	170	4	968	1964	2109	1113	0	878
Contig826	XM_010681882.2	85.99	471	63	2	3325	3792	1115	645	1e-137	501
Contig829	XM_010687977.2	81.96	998	170	10	816	1808	903	1895	0	837
Contig829	XM_010687977.2	88.75	80	6	3	119	195	174	253	2e-15	95.3
Contig831	XM_010687929.2	78.16	3008	605	38	1388	4378	3250	278	0	1868
Contig835	XM_008462642.2	95.29	85	4	0	1005	1089	592	508	4e-28	135
Contig836	XM_020420677.1	82.04	362	62	3	2326	2686	910	551	9e-79	305
Contig837	XM_019248895.1	85.45	440	64	0	1322	1761	849	1288	7e-125	459
Contig838	XM_011016979.1	79.78	178	34	2	103	280	1996	2171	2e-25	128
Contig839	XM_010683383.2	91.67	72	6	0	1	72	533	462	4e-17	100
Contig840	XM_019247526.1	84.91	1425	204	8	1	1418	1604	184	0	1430
Contig844	XM_011048648.1	86.74	181	24	0	1	181	1390	1570	9e-48	202
Contig845	XM_010697495.2	78.92	868	179	4	569	1434	395	1260	5e-163	586
Contig846	NM_001303071.1	74.35	1197	248	34	1148	2332	527	1676	1e-123	455
Contig846	NM_001303071.1	75.97	462	94	14	568	1022	94	545	1e-53	222
Contig850	XM_010690401.2	87.76	523	62	2	1132	1653	1049	528	9e-171	610
Contig850	XM_010690401.2	87.78	90	11	0	1	90	1165	1076	5e-19	106
Contig851	XM_010692037.2	84.43	469	62	5	5103	5570	1262	804	2e-122	451
Contig853	XM_010681586.2	80.62	1125	216	2	1107	2230	1264	141	0	869
Contig855	XM_008231419.2	76.1	456	97	10	879	1328	1352	1801	1e-55	228
Contig859	XM_010674443.2	81.79	368	63	3	1790	2155	1285	920	9e-79	305
Contig868	XM_010696959.2	78.66	2170	390	39	1213	3325	346	2499	0	1375
Contig870	XM_012611489.1	78.67	558	104	9	1422	1964	1497	940	3e-94	357
Contig871	XM_010682176.2	84.29	694	100	4	983	1673	869	1556	0	669
Contig873	XM_010668832.2	79.41	1025	182	14	2665	3687	302	1299	0	697
Contig873	XM_010668832.2	86.74	181	23	1	1847	2026	670	850	6e-47	200
Contig873	XM_010668832.2	79.53	254	50	2	1526	1778	423	675	8e-41	180
Contig874	XM_010668832.2	81.5	1000	181	4	2472	3469	302	1299	0	819
Contig874	XM_010668832.2	89.02	264	29	0	1847	2110	670	933	3e-85	327
Contig874	XM_010668832.2	79.53	254	50	2	1526	1778	423	675	8e-41	180
Contig876	XM_020367366.1	73.09	524	120	15	40	554	791	280	2e-37	167
Contig878	XM_010696539.2	77.93	2039	387	40	491	2514	380	2370	0	1214
Contig880	XM_010680383.2	84.56	745	115	0	1371	2115	865	121	0	739
Contig880	XM_010680383.2	85.36	683	98	2	393	1074	1612	931	0	706
Contig881	XM_010675007.2	80.67	4919	849	70	875	5742	166	5033	0	3722
Contig883	XR_002040383.1	94.44	54	2	1	1904	1957	288	236	1e-11	82.4
Contig883	XR_002040383.1	91.38	58	4	1	1650	1706	484	427	1e-10	78.7
Contig885	XM_019250887.1	85.22	1069	145	10	5	1068	3657	4717	0	1086
Contig887	XM_010690215.2	81.55	759	134	6	2503	3258	1298	543	1e-173	621
Contig888	XM_010685299.2	78.62	1249	212	28	2137	3335	1552	309	0	776
Contig888	XM_010685299.2	84.56	518	74	5	424	938	2635	2121	7e-140	508
Contig889	XM_010685299.2	78.62	1249	212	28	264	1462	309	1552	0	776
Contig889	XM_010685299.2	85.87	375	47	5	2660	3031	2121	2492	3e-105	394
Contig891	XM_010669249.2	77.79	797	147	21	1851	2625	1899	2687	1e-126	464
Contig895	XM_010669249.2	80.28	360	56	13	446	798	2687	2336	1e-64	257
Contig903	XM_010686519.2	80.21	384	55	16	2113	2475	581	198	1e-67	268
Contig906	XM_010688835.2	82.68	3176	533	17	368	3534	3381	214	0	2802
Contig907	XM_010697453.2	83.08	1359	228	2	1653	3010	2847	1490	0	1234
Contig907	XM_010697453.2	79.21	529	100	8	368	891	3368	2845	8e-95	359
Contig916	XM_010677559.2	86.9	603	71	6	72	667	91	692	0	669
Contig918	XM_006366280.2	75	232	50	6	375	602	502	275	1e-17	100
Contig921	XM_016877009.1	84.62	78	12	0	1224	1301	246	169	1e-10	78.7
Contig922	XM_018967180.1	79.88	492	90	7	358	846	323	808	4e-93	351
Contig924	XM_010672309.2	79.69	576	115	2	302	876	219	793	4e-112	414
Contig929	XM_010690387.2	83.05	2372	377	19	444	2801	500	2860	0	2130
Contig930	XM_010668951.2	82.66	911	158	0	1630	2540	1217	2127	0	808
Contig932	XM_010689619.2	80.57	1096	178	19	827	1915	333	1400	0	811
Contig933	XM_004290632.2	75.97	616	138	9	933	1543	1030	420	4e-80	309
Contig934	XM_019384652.1	84.15	246	37	2	610	854	545	301	1e-58	237
Contig935	XM_016046688.1	82	928	164	3	1651	2577	1028	103	0	785
Contig936	XM_010692447.2	76.95	1818	384	29	868	2661	784	2590	0	1003
Contig939	XM_009360830.2	83.5	497	82	0	397	893	342	838	2e-126	464
Contig942	XM_010673634.2	84.62	299	44	2	335	632	1253	956	3e-76	296
Contig949	XM_010667988.2	85.22	487	67	4	2181	2664	1647	2131	6e-136	496
Contig949	XM_010667988.2	74.11	676	129	32	434	1080	541	1199	4e-58	237
Contig949	XM_010667988.2	83.92	199	32	0	3024	3222	2124	2322	3e-44	191
Contig955	XM_010687158.2	94.92	118	6	0	920	1037	454	571	4e-43	185
Contig956	XM_010673030.2	75.99	354	79	6	413	763	1257	907	1e-40	178
Contig957	XM_010673030.2	79.38	354	67	5	415	765	1257	907	1e-60	244
Contig963	XM_010675193.2	79.58	578	114	4	1086	1661	462	1037	4e-110	411
Contig965	XM_010682368.2	82.87	1325	200	20	1797	3118	439	1739	0	1164
Contig969	XM_010650033.2	82.51	509	79	9	467	970	296	799	4e-119	438
Contig970	XM_003631759.3	82.45	564	89	9	467	1025	296	854	5e-133	484
Contig971	XM_006486283.2	87.25	149	19	0	3	151	1281	1133	1e-38	171
Contig972	XM_007026700.2	80.93	257	49	0	564	820	1249	993	2e-48	204
Contig972	XM_007026700.2	81.2	117	20	2	1	116	1364	1249	5e-15	93.5
Contig973	XM_010691564.2	85.65	425	59	2	1	424	1456	1879	2e-121	446
Contig974	XM_010691564.2	84.76	1430	200	12	431	1848	2070	647	0	1417
Contig975	XM_010668853.2	81.23	1076	190	11	1757	2826	1592	523	0	857
Contig978	XM_010696124.2	80.62	3266	576	42	1227	4453	720	3967	0	2471
Contig979	XM_010672645.2	90.07	141	12	2	16	155	252	391	5e-42	182
Contig984	XM_010669926.2	85.67	872	120	3	815	1682	1619	749	0	913
Contig985	XM_008439688.2	87.64	89	11	0	1	89	775	687	1e-18	104
Contig988	NM_001254361.1	80.43	373	67	6	327	697	139	507	2e-71	279
Contig991	XM_011012135.1	74.66	1235	292	18	1202	2426	2246	1023	2e-145	527
Contig992	XM_019249653.1	83.01	1442	245	0	1853	3294	1584	143	0	1306
Contig996	XM_010684747.2	92.19	64	5	0	556	619	2281	2344	9e-15	91.6
Contig997	XM_008458740.2	92.45	53	4	0	47	99	807	859	3e-10	76.8
Contig998	XM_012987489.1	84	125	17	2	1029	1150	275	151	2e-22	117
Contig999	XM_010688317.2	81.45	566	103	2	1087	1651	973	1537	4e-126	462
Contig1000	XM_010688317.2	82.26	1099	187	7	459	1553	443	1537	0	942
Contig1001	XM_003626682.2	80	225	41	4	13	235	794	1016	2e-36	163
Contig1002	XM_010693430.2	82.35	861	145	6	935	1793	2068	2923	0	741
Contig1009	XM_010061848.2	83.43	362	60	0	1941	2302	946	585	3e-88	337
Contig1011	XM_010689858.2	86.68	766	101	1	903	1667	1251	486	0	848
Contig1011	XM_010689858.2	86.2	471	65	0	403	873	1707	1237	1e-140	510
Contig1011	XM_010689858.2	92.06	126	10	0	1753	1878	478	353	2e-40	178
Contig1018	XM_010689349.2	81.42	1195	209	10	132	1321	1351	165	0	965
Contig1018	XM_010689349.2	90.79	76	7	0	1457	1532	163	88	1e-17	102
Contig1019	XM_010668601.2	75	1468	293	53	3237	4664	5091	3658	3e-170	610
Contig1019	XM_010668601.2	89.21	278	29	1	5761	6038	3663	3387	1e-90	346
Contig1021	XM_006476441.2	81.1	2101	373	20	268	2353	311	2402	0	1659
Contig1022	XM_018596468.1	85.59	236	32	2	2	236	1107	873	1e-61	246
Contig1023	XM_010673323.2	87.24	384	47	2	1	383	876	494	2e-118	436
Contig1025	XM_012614689.1	81.61	223	36	5	1050	1270	1934	2153	3e-41	180
Contig1026	XM_010667610.2	83.42	1930	293	16	184	2098	253	2170	0	1766
Contig1027	XM_010680380.2	83.77	308	39	4	1110	1417	1010	1306	7e-72	281
Contig1031	XM_009381198.2	83.62	116	19	0	2	117	779	664	9e-20	110
Contig1033	XM_016011314.1	72.44	606	147	17	656	1251	88	683	4e-40	176
Contig1036	XM_019324034.1	86.59	82	11	0	3208	3289	1528	1447	3e-14	91.6
Contig1040	XM_010687452.2	85.68	747	106	1	750	1495	823	77	0	785
Contig1041	XM_010672456.2	85.39	308	42	1	1479	1783	1376	1069	7e-82	316
Contig1042	XM_010697786.2	83.09	976	161	4	773	1746	683	1656	0	885
Contig1043	XM_010697786.2	81.89	1314	228	6	2039	3344	1651	340	0	1099
Contig1043	XM_010697786.2	84.26	1029	158	4	4	1030	3054	2028	0	1000
Contig1043	XM_010697786.2	85.2	304	45	0	1733	2036	2041	1738	7e-81	313
Contig1044	XM_010697786.2	82.23	1987	343	6	428	2406	340	2324	0	1705
Contig1045	XM_016022549.1	94.19	86	5	0	1879	1964	120	35	1e-26	132
Contig1046	XM_008388442.2	89.34	197	21	0	1	197	113	309	3e-62	248
Contig1047	XM_020347261.1	85.71	147	20	1	62	207	141	287	2e-33	154
Contig1049	XR_763067.1	84.64	332	43	4	170	493	805	474	2e-84	324
Contig1050	NR_024927.1	86.99	730	76	14	3	720	761	1483	0	804
Contig1051	NR_041337.1	95.76	354	13	2	1	353	1158	1510	4e-159	569
Contig1059	XM_016865266.1	75.94	1039	213	21	492	1504	997	2024	2e-137	499
Contig1065	XM_010667259.2	82.41	1933	325	13	410	2334	322	2247	0	1672
Contig1066	XM_019251074.1	83.07	384	50	7	875	1255	840	1211	2e-87	335
Contig1067	XM_010692668.2	79.84	253	51	0	2126	2378	449	701	1e-42	185
Contig1071	XM_010679222.2	91.67	84	5	2	1	83	1116	1198	4e-22	115
Contig1072	XM_019396063.1	79.4	665	125	10	2020	2678	859	1517	6e-125	459
Contig1073	XM_010684791.2	79.15	1180	224	18	2604	3772	1645	477	0	797
Contig1077	XM_017401538.1	87.14	420	54	0	792	1211	542	123	8e-131	477
Contig1081	XM_010677589.2	85.71	539	77	0	1	539	1134	1672	3e-158	569
Contig1082	XR_786842.2	85.56	180	24	2	1	179	641	819	3e-43	187
Contig1083	XM_020248388.1	82.52	103	18	0	1026	1128	111	213	2e-14	91.6
Contig1089	XM_010696198.2	84.09	2508	377	18	555	3054	839	3332	0	2401
Contig1100	XM_004288394.2	97.92	48	1	0	2081	2128	252	299	6e-12	84.2
Contig1101	XM_010694843.2	84.62	1177	162	17	391	1553	140	1311	0	1153
Contig1104	XM_010674333.2	77.52	765	153	16	1395	2152	972	1724	8e-120	442
Contig1105	XM_010686647.2	80.44	1370	238	21	598	1960	1452	106	0	1018
Contig1107	XM_002281686.3	79.41	1850	367	14	227	2069	196	2038	0	1293
Contig1109	XM_015533719.1	76.76	641	133	15	1400	2032	621	1253	1e-90	344
Contig1111	XM_010678339.2	77.52	1348	281	21	380	1716	642	1978	0	791
Contig1115	XM_008240829.2	76.87	268	57	4	3728	3991	1053	787	1e-30	147
Contig1116	XR_790943.2	83.53	1129	182	3	6342	7467	160	1287	0	1051
Contig1117	XM_010271196.2	77.36	1153	228	24	1385	2530	1433	307	0	652
Contig1118	XM_019252206.1	81.5	1157	199	12	449	1599	2516	3663	0	937
Contig1120	XM_010681990.2	75.82	1042	211	30	1814	2842	1239	226	2e-134	490
Contig1123	XM_010263637.2	85.33	150	22	0	3644	3793	1272	1421	1e-33	156
Contig1125	XM_010689133.2	86.18	246	34	0	1017	1262	1173	1418	2e-67	267
Contig1127	XM_010690970.2	78.31	2093	414	33	954	3023	185	2260	0	1314
Contig1127	XM_010690970.2	75.87	1123	235	25	3926	5027	2262	3369	5e-149	540
Contig1128	XM_010689834.2	77.63	1073	199	27	1558	2605	329	1385	2e-171	614
Contig1129	XM_008244691.2	75.41	614	142	6	923	1531	671	1280	6e-74	289
Contig1130	XM_010697542.2	89.62	106	11	0	1695	1800	1145	1040	1e-27	135
Contig1132	XM_010678418.2	80.9	1000	186	5	391	1389	270	1265	0	784
Contig1133	XR_001132701.1	80.43	419	74	5	3464	3878	1436	1022	1e-80	313
Contig1134	XR_791071.2	80.33	1932	362	16	289	2211	322	2244	0	1447
Contig1136	XM_010685579.2	83.17	826	137	2	268	1092	166	990	0	754
Contig1138	XM_010695347.2	78	891	177	10	1467	2346	1468	2350	6e-150	542
Contig1138	XM_010695347.2	78.69	352	75	0	700	1051	701	1052	1e-57	235
Contig1139	XM_010666394.2	76.91	641	136	12	639	1273	818	184	2e-93	353
Contig1141	XM_004503533.2	83.02	106	14	3	439	542	417	314	6e-15	93.5
Contig1142	XM_010680546.2	86.36	572	78	0	1992	2563	770	1341	7e-175	625
Contig1143	XM_020420433.1	86.92	107	14	0	1865	1971	107	1	2e-23	121
Contig1145	XM_002509601.2	75.69	1090	253	10	139	1222	487	1570	6e-148	534
Contig1147	XM_003569778.3	94.23	52	3	0	30	81	1104	1053	4e-11	80.5
Contig1156	XM_019196948.1	74.2	438	103	8	450	882	817	385	9e-40	174
Contig1164	XR_002040694.1	97.73	44	0	1	393	436	202	244	1e-09	75
Contig1165	XM_010668644.2	77.43	1294	260	28	1398	2675	888	2165	0	743
Contig1170	XM_010668441.2	85.01	2441	356	10	2023	4458	2591	156	0	2471
Contig1171	XM_019586012.1	86.3	73	10	0	5	77	330	402	5e-11	80.5
Contig1180	XM_010691284.2	75.81	1050	215	32	286	1317	276	1304	2e-136	496
Contig1184	XM_010680395.2	83.54	480	75	4	1341	1818	1236	759	5e-121	446
Contig1185	XM_010676458.2	73.8	519	120	9	62	569	197	710	7e-45	191
Contig1186	XM_019252231.1	79.45	652	119	12	475	1120	158	800	6e-122	448
Contig1192	XM_006483458.2	78.25	1338	263	20	483	1812	844	2161	0	833
Contig1193	XM_010687519.2	80.14	1898	363	12	741	2631	2103	213	0	1404
Contig1195	XM_008222989.2	76.8	1233	261	22	220	1441	1866	648	0	669
Contig1197	XM_010259958.2	74.58	535	113	15	2501	3028	1133	1651	6e-51	213
Contig1198	XM_018859785.1	83.06	307	52	0	1182	1488	1039	1345	3e-71	279
Contig1203	XM_019003909.1	78.94	1173	233	11	62	1227	1	1166	0	785
Contig1207	XM_019251055.1	83.82	1329	204	9	254	1572	1662	335	0	1253
Contig1218	XM_010694961.2	81.26	507	86	7	371	871	249	752	6e-108	401
Contig1224	XM_017785703.1	87.01	77	10	0	849	925	716	640	2e-13	87.9
Contig1232	XM_010671850.2	82.41	756	133	0	424	1179	1607	852	0	660
Contig1233	XM_010690990.2	91.57	83	7	0	1271	1353	932	850	7e-22	115
Contig1234	XM_019218920.1	71.91	1043	254	32	282	1303	172	1196	2e-67	267
Contig1235	XM_016034412.1	87.29	181	21	2	399	579	143	321	5e-49	206
Contig1244	XM_010670508.2	82.16	880	148	8	1298	2173	1289	415	0	747
Contig1253	XM_010676104.2	77.8	2234	407	55	518	2699	583	2779	0	1295
Contig1255	XM_010682008.2	88.86	395	44	0	2	396	636	242	1e-133	486
Contig1257	XM_011039578.1	83.73	166	23	4	2471	2634	1176	1339	5e-33	154
Contig1258	XM_011039578.1	79.35	552	96	16	1869	2412	1339	798	1e-98	372
Contig1259	XM_011039578.1	79.34	663	118	17	1869	2523	1339	688	2e-121	448
Contig1261	XM_010669810.2	81.82	1535	246	23	1589	3117	2017	510	0	1258
Contig1264	XM_019251006.1	81.73	498	88	3	331	826	403	899	8e-111	412
Contig1266	XM_010669304.2	77.78	189	33	6	531	710	1299	1111	8e-20	108
Contig1268	XM_010683097.2	78.23	1116	222	16	1129	2232	634	1740	0	695
Contig1273	XM_008244377.2	77.86	280	58	4	1567	1844	337	614	6e-38	171
Contig1274	XM_008244377.2	77.92	317	65	5	289	603	301	614	1e-44	193
Contig1275	XM_008244377.2	77.89	285	59	4	1580	1862	332	614	4e-39	174
Contig1276	XM_008244377.2	77.92	317	65	5	1548	1862	301	614	9e-45	193
Contig1277	XM_008244377.2	77.92	317	65	5	1548	1862	301	614	1e-44	193
Contig1278	XM_008244377.2	77.89	285	59	4	1580	1862	332	614	4e-39	174
Contig1279	NM_001253321.2	92.06	63	5	0	552	614	545	607	6e-14	89.8
Contig1280	XM_020364495.1	80	215	43	0	325	539	505	719	5e-35	159
Contig1281	XM_018643494.1	77.48	1279	260	27	1565	2829	600	1864	0	741
Contig1282	XM_016023369.1	80.06	978	184	10	485	1457	544	1515	0	715
Contig1283	XM_016023369.1	80.06	978	184	10	411	1383	1515	544	0	715
Contig1286	XM_019343469.1	76.4	678	140	19	354	1021	812	145	6e-92	348
Contig1287	XM_016635087.1	78.57	518	97	11	1680	2190	1041	531	5e-86	329
Contig1288	XM_016635087.1	78.57	518	97	11	589	1099	531	1041	5e-86	329
Contig1292	XM_003537062.3	78.51	349	67	6	380	724	647	303	8e-54	222
Contig1294	XM_010676840.2	82.79	616	104	2	3096	3710	984	370	6e-152	549
Contig1295	XM_010682368.2	83.58	1303	200	13	338	1633	1749	454	0	1208
Contig1298	XM_019319833.1	79.21	380	75	4	1113	1490	624	1001	1e-65	261
Contig1299	XM_010677788.2	82.16	398	69	2	8	404	609	1005	5e-90	340
Contig1300	XR_002040684.1	80.46	747	127	15	2373	3103	865	122	3e-153	553
Contig1301	XM_010667231.2	81.88	977	162	7	225	1189	319	1292	0	809
Contig1302	XM_010686294.2	85.16	519	77	0	1255	1773	798	1316	3e-147	532
Contig1303	XM_010679519.1	78.78	3002	572	52	1040	4004	3660	687	0	1954
Contig1304	XM_010679519.1	78.51	2569	491	48	1040	3573	3660	1118	0	1629
Contig1304	XM_010679519.1	82.12	397	67	4	3717	4111	1081	687	6e-88	337
Contig1305	XM_006428056.1	77.65	358	76	4	3211	3566	387	32	2e-51	215
Contig1306	XM_010697657.2	86.8	341	45	0	1	341	488	828	6e-102	381
Contig1307	XM_010697657.2	85.92	355	50	0	312	666	267	621	2e-101	379
Contig1308	XM_010687511.2	83.2	607	99	3	875	1480	986	382	2e-153	553
Contig1309	XM_010687511.2	84.57	363	54	2	1157	1518	743	382	5e-95	359
Contig1311	XM_012596241.1	81.13	355	65	2	381	734	1190	837	3e-72	283
Contig1312	XM_004302018.2	77.84	1065	214	17	523	1573	1642	586	2e-179	640
Contig1316	NM_001315807.1	82.08	173	30	1	722	894	520	349	3e-31	147
Contig1317	XM_018607440.1	71.54	383	93	14	2952	3326	1888	2262	1e-13	89.8
Contig1318	XM_018995661.1	82.99	435	74	0	53	487	96	530	1e-105	394
Contig1322	XM_010694990.2	76.99	1230	250	28	199	1407	2034	817	0	673
Contig1323	XM_017380888.1	77.19	513	103	9	1911	2410	919	408	3e-73	287
Contig1330	XM_010673217.2	81.84	413	69	5	466	875	540	949	1e-89	342
Contig1332	XR_371313.2	80.24	501	95	4	1956	2454	1125	627	3e-99	374
Contig1333	XM_010917089.2	81.73	104	19	0	2699	2802	358	461	4e-13	87.9
Contig1334	XM_010917089.2	79.38	320	66	0	250	569	142	461	3e-55	226
Contig1335	XM_018979041.1	81.36	338	63	0	335	672	782	445	8e-70	276
Contig1336	XM_010685008.2	79.68	930	179	8	957	1881	670	1594	0	662
Contig1337	XM_010685008.2	79.68	930	179	8	712	1636	670	1594	0	662
Contig1344	XM_019217697.1	80.1	2226	439	4	2836	5059	2833	610	0	1653
Contig1345	XM_010680344.2	80.13	448	89	0	1799	2246	795	1242	9e-88	335
Contig1346	XM_006473216.2	78.88	374	69	8	2722	3090	2053	1685	3e-60	244
Contig1347	XM_019250139.1	82.17	830	138	9	722	1546	951	127	0	704
Contig1348	XM_010687184.2	82.16	2096	336	29	442	2527	2627	560	0	1764
Contig1349	XM_016842511.1	81.48	189	35	0	557	745	929	741	5e-34	156
Contig1350	XM_010672167.2	87.28	1061	135	0	600	1660	31	1091	0	1212
Contig1350	XM_010672167.2	83.75	480	71	6	3219	3693	1534	2011	2e-121	448
Contig1355	XM_019321190.1	83.29	413	69	0	2664	3076	1354	942	2e-101	381
Contig1356	XM_010689018.2	84.42	2292	342	13	591	2874	2410	126	0	2241
Contig1358	XM_019559565.1	83.38	343	57	0	174	516	113	455	1e-82	318
Contig1363	XM_010697856.2	86.74	1199	159	0	151	1349	223	1421	0	1334
Contig1364	XM_010681584.2	83.28	1776	276	17	194	1957	209	1975	0	1615
Contig1366	XR_001779445.1	100	729	0	0	480	1208	888	160	0	1347
Contig1366	XR_001779445.1	100	480	0	0	1	480	1702	1223	0	887
Contig1372	XM_019252254.1	80.65	2191	412	11	441	2625	655	2839	0	1687
Contig1378	XM_010675530.2	78.93	987	168	28	447	1416	1062	2025	6e-178	634
Contig1382	XM_010692918.2	87.08	681	86	2	1	680	1028	349	0	769
Contig1390	XM_010684872.2	76.35	554	125	6	427	977	707	157	3e-75	292
Contig1392	XM_010677879.2	87.73	440	54	0	251	690	1059	620	4e-142	514
Contig1403	XM_011007617.1	83.33	234	31	8	2570	2799	1535	1306	8e-50	209
Contig1405	XM_008223480.2	77.53	178	36	4	588	763	925	1100	2e-18	104
Contig1406	XM_010696880.2	82.24	152	27	0	2596	2747	391	240	1e-26	132
Contig1407	XM_019382841.1	97.67	86	1	1	1	85	664	579	3e-31	147
Contig1412	XM_017579561.1	76.72	378	84	4	1442	1817	636	261	2e-49	207
Contig1413	XM_010693945.2	81.06	1848	337	11	5879	7721	159	1998	0	1461
Contig1413	XM_010693945.2	80.87	1871	344	12	3428	5293	159	2020	0	1459
Contig1413	XM_010693945.2	81.03	896	163	5	904	1797	944	1834	0	706
Contig1413	XM_010693945.2	89.89	89	7	2	723	810	855	942	1e-20	113
Contig1415	XM_018986086.1	80.82	1001	172	20	3648	4638	576	1566	0	767
Contig1431	XM_003557692.3	83.08	130	20	2	58	186	566	694	7e-23	117
Contig1433	XM_010697019.2	85.45	1182	155	12	933	2107	248	1419	0	1214
Contig1434	XM_010697019.2	85.85	1060	133	12	817	1869	244	1293	0	1110
Contig1435	XM_010686806.2	83.17	1687	263	14	141	1821	251	1922	0	1522
Contig1440	XM_010679206.2	82.81	605	100	4	1	603	801	199	3e-149	538
Contig1441	XM_002282978.4	74.53	1017	225	23	1252	2245	1113	2118	4e-111	412
Contig1447	XM_010681336.2	84.62	533	80	2	2205	2736	738	207	6e-146	529
Contig1459	XM_010698022.2	80.13	1802	314	35	5	1775	2013	225	0	1304
Contig1460	XM_010926369.2	79.73	804	146	11	428	1230	336	1123	4e-157	566
Contig1461	XM_018128053.1	81.16	605	110	3	665	1268	953	352	2e-132	483
Contig1462	XM_018577802.1	72.75	378	83	18	1706	2073	1196	1563	5e-20	110
Contig1465	XM_010671071.2	85.97	385	54	0	1524	1908	652	1036	6e-111	412
Contig1466	XM_010671071.2	85.75	835	115	2	1429	2263	1036	206	0	880
Contig1467	XM_010671071.2	83.89	1055	164	4	211	1264	1255	206	0	1002
Contig1474	XM_010668267.2	78.89	3893	750	55	260	4122	379	4229	0	2569
Contig1478	XM_010690501.2	84.33	734	115	0	1469	2202	1404	2137	0	719
Contig1479	XM_010690501.2	83.54	735	119	2	810	1543	1404	2137	0	686
Contig1480	XM_016852438.1	83.12	314	52	1	1393	1706	535	847	1e-72	285
Contig1481	XM_010684131.2	86.1	2123	293	2	343	2464	2580	459	0	2285
Contig1483	XM_018769130.1	85.48	186	18	6	136	316	3127	2946	7e-43	185
Contig1484	XM_019368231.1	91.86	86	6	1	81	165	568	483	2e-22	119
Contig1487	XM_010695137.2	83.87	831	134	0	75	905	2009	1179	0	793
Contig1490	XM_004291119.2	74.96	1266	290	20	612	1865	1570	2820	2e-154	556
Contig1491	XM_010694854.2	86.38	1138	149	6	1	1135	1308	174	0	1238
Contig1492	XM_010694854.2	86.46	1137	150	4	1070	2204	174	1308	0	1243
Contig1493	XM_010694854.2	86.08	2564	344	11	376	2932	2731	174	0	2745
Contig1495	XM_010675300.2	90.24	82	8	0	1	82	338	257	3e-19	108
Contig1499	XR_002053612.1	78.51	228	36	11	719	938	624	846	4e-28	137
Contig1503	XM_016019066.1	82.15	437	72	2	2593	3023	1559	1995	4e-98	370
Contig1506	XM_015526032.1	76.53	426	88	10	149	568	1251	1670	1e-53	222
Contig1507	XM_010680883.2	83.78	481	66	10	204	675	97	574	3e-121	446
Contig1512	XM_019250050.1	78.38	518	106	5	329	843	569	1083	7e-87	331
Contig1515	XM_017314720.1	100	293	0	0	1	293	170	462	5e-151	542
Contig1517	XM_002284629.3	90.54	74	7	0	371	444	794	867	2e-17	99
Contig1520	XM_010682663.2	79.78	1301	247	11	1287	2576	1329	2624	0	931
Contig1522	XM_002514917.2	75.35	1509	336	27	1517	3008	1907	418	0	693
Contig1525	XM_010688254.2	84.75	236	30	3	207	436	1937	1702	8e-57	231
Contig1525	XM_010688254.2	86.83	167	22	0	1408	1574	1704	1538	2e-43	187
Contig1527	XM_017326030.1	84.71	85	11	2	3169	3252	359	276	7e-12	84.2
Contig1529	XM_016695829.1	80.45	133	23	3	1078	1209	650	520	7e-17	99
Contig1530	XM_010676104.2	91.6	119	10	0	2129	2247	2882	3000	1e-36	165
Contig1532	XM_009112455.2	83.72	86	14	0	9	94	2642	2727	8e-12	82.4
Contig1533	XM_019591155.1	73.9	1115	266	22	461	1561	1607	504	2e-114	424
Contig1535	XM_016690111.1	81.34	477	84	5	833	1306	745	271	2e-102	383
Contig1538	XM_008243271.1	87.04	247	32	0	1593	1839	420	174	4e-71	279
Contig1539	XM_010687491.2	85.48	599	83	4	1278	1874	812	216	5e-174	621
Contig1539	XM_010687491.2	87.87	239	29	0	766	1004	1053	815	1e-71	281
Contig1540	XM_010695728.2	84.41	372	55	3	92	461	82	452	4e-96	363
Contig1541	XM_010689960.2	85.21	169	25	0	2667	2835	620	788	3e-39	174
Contig1544	XM_010676767.2	77.17	1590	334	20	368	1944	2281	708	0	898
Contig1546	XM_010670986.2	78.46	2210	385	63	3264	5429	495	2657	0	1360
Contig1548	XM_010696916.2	80.98	468	75	13	1137	1597	1463	1003	6e-95	359
Contig1549	XM_010686402.2	80.67	1014	191	4	612	1621	1374	362	0	782
Contig1551	XM_018969174.1	84.85	231	35	0	268	498	1453	1223	4e-57	233
Contig1552	XM_018959864.1	75.94	1750	380	32	825	2546	1565	3301	0	861
Contig1553	XM_002276573.3	77.94	757	155	12	812	1561	1769	2520	7e-126	462
Contig1556	XM_006589189.2	78.81	236	50	0	3583	3818	1472	1237	1e-34	159
Contig1557	NM_001255101.1	82.44	262	44	2	477	737	1005	1265	8e-56	228
Contig1568	XM_019251009.1	79.62	2380	423	40	233	2576	3024	671	0	1652
Contig1571	XM_010694639.2	93.55	62	4	0	388	449	2272	2333	1e-15	93.5
Contig1584	XM_018976636.1	91.1	1157	81	15	119	1263	1170	24	0	1546
Contig1587	NM_001288071.1	93.24	74	5	0	1	74	269	342	3e-20	110
Contig1588	XR_001665163.1	91.94	62	5	0	1659	1720	893	954	2e-13	87.9
Contig1589	XM_010658968.2	78.07	374	73	9	36	403	849	479	1e-55	228
Contig1591	XM_020351491.1	74.18	1402	322	36	2183	3564	1201	2582	2e-151	547
Contig1595	XM_009340532.2	84.13	126	20	0	692	817	496	621	7e-24	122
Contig1596	XM_010104627.1	74.73	566	139	4	1190	1753	574	1137	3e-62	250
Contig1596	XM_010104627.1	74.73	566	139	4	229	792	1137	574	3e-62	250
Contig1597	XM_010104627.1	79.62	157	31	1	203	359	574	729	2e-20	111
Contig1599	XM_017555179.1	80.16	252	45	4	525	775	524	277	2e-42	183
Contig1600	XM_011037517.1	75.29	344	74	10	2794	3132	910	1247	4e-33	154
Contig1602	XM_015716763.1	84.26	108	17	0	1992	2099	177	70	7e-19	106
Contig1604	XM_010477395.2	78.9	237	48	2	1868	2103	2586	2821	9e-35	159
Contig1605	XM_018115713.1	82.59	804	132	8	1166	1965	345	1144	0	702
Contig1608	XM_016023785.1	87.84	74	9	0	1011	1084	719	646	2e-13	87.9
Contig1609	XM_010245284.2	76.67	420	77	18	411	821	2247	1840	4e-51	213
Contig1610	XM_010694963.2	89.68	126	13	0	1047	1172	443	568	1e-35	161
Contig1611	XM_020408195.1	75.39	386	87	8	541	922	1389	1008	2e-41	180
Contig1613	XM_010252789.2	76.25	880	196	11	1028	1899	443	1317	7e-124	455
Contig1614	XM_020380411.1	76.15	759	163	15	1196	1945	1276	527	3e-102	383
Contig1615	XM_020236113.1	85.11	94	14	0	1950	2043	326	419	4e-16	97.1
Contig1616	XM_020374024.1	76.84	177	39	2	476	651	431	606	2e-16	99
Contig1617	XM_019248194.1	91.43	70	6	0	3140	3209	716	785	7e-16	97.1
Contig1618	XM_010692568.2	79.08	1267	220	33	1604	2843	2093	845	0	830
Contig1633	XM_019252161.1	80.2	1641	280	25	30	1646	1863	244	0	1188
Contig1634	XM_010682368.2	84.98	586	88	0	1264	1849	1024	439	4e-166	595
Contig1634	XM_010682368.2	81.29	743	112	19	305	1044	1739	1021	1e-160	577
Contig1635	XM_010682368.2	85.41	370	53	1	864	1232	439	808	3e-102	383
Contig1636	XM_010682368.2	82.87	1325	200	20	864	2185	439	1739	0	1164
Contig1637	XM_010657343.2	78.33	466	90	8	417	872	35	499	2e-74	291
Contig1638	XM_010696980.2	86.85	958	126	0	377	1334	262	1219	0	1072
Contig1638	XM_010696980.2	78.95	399	82	2	2050	2447	1223	1620	3e-68	270
Contig1639	XM_010696980.2	84.34	1360	211	2	377	1735	262	1620	0	1330
Contig1640	XM_010678777.2	79.49	1526	266	32	2412	3909	1820	314	0	1040
Contig1641	XM_010678777.2	76.53	1048	201	30	3873	4893	1343	314	2e-146	531
Contig1641	XM_010678777.2	86.12	418	56	2	2412	2828	1820	1404	7e-122	449
Contig1641	XM_010678777.2	89.66	87	9	0	2895	2981	1426	1340	4e-20	111
Contig1642	XM_010678777.2	75.6	922	181	29	2573	3468	1217	314	5e-112	416
Contig1642	XM_010678777.2	89.24	288	28	3	494	779	1690	1404	3e-94	357
Contig1644	XM_016701448.1	87.95	83	10	0	555	637	2595	2677	6e-17	99
Contig1645	XM_010689851.2	81.91	680	116	5	9	685	1055	380	1e-157	568
Contig1646	XM_010686522.2	76.27	2760	559	69	2364	5065	628	3349	0	1380
Contig1654	XM_008234862.2	73.16	544	139	6	659	1197	958	417	5e-44	189
Contig1657	XM_010695564.2	81.27	2680	434	42	499	3150	448	3087	0	2106
Contig1658	XM_010695564.2	81.39	2504	418	30	1375	3854	608	3087	0	1999
Contig1659	XM_010685980.2	82.98	1357	218	4	136	1480	72	1427	0	1214
Contig1663	XM_010685635.2	85.09	818	98	8	137	954	175	968	0	813
Contig1666	XM_018971561.1	75	184	45	1	423	605	187	370	2e-12	84.2
Contig1667	XM_010689414.2	81.07	560	78	17	878	1435	537	1070	5e-114	422
Contig1667	XM_010689414.2	80.48	415	67	11	89	494	127	536	6e-79	305
Contig1668	XM_010676126.2	81.82	880	158	2	960	1838	2962	2084	0	737
Contig1669	XM_015720809.1	89.01	91	7	3	2430	2518	120	209	6e-20	110
Contig1672	XM_010693192.2	78.52	1201	232	21	444	1633	242	1427	0	765
Contig1673	XM_010682058.2	86.41	493	67	0	3037	3529	861	1353	3e-149	540
Contig1675	XM_010684956.2	80.89	1444	254	20	392	1824	1683	251	0	1118
Contig1677	XM_010694078.2	80.86	1573	284	15	309	1871	2057	492	0	1221
Contig1678	XM_010681092.2	75.42	1774	340	67	580	2302	2162	434	0	773
Contig1679	XM_010681092.2	74.59	1511	288	67	926	2385	1899	434	6e-160	575
Contig1680	XM_010698205.2	80.63	1791	323	20	196	1970	818	2600	0	1363
Contig1681	XM_011045879.1	79.45	1265	245	10	200	1452	224	1485	0	881
Contig1682	XM_004250052.3	79.96	549	108	2	469	1016	359	906	2e-108	403
Contig1683	XM_010690373.2	87.32	205	26	0	1	205	819	1023	8e-58	235
Contig1684	XM_010678286.2	86.5	978	130	2	1296	2272	1711	735	0	1074
Contig1685	XM_010109360.1	76.03	438	101	4	440	875	621	186	1e-54	224
Contig1686	XM_010680518.2	85.61	535	73	4	1726	2258	998	466	6e-155	558
Contig1687	XM_010686469.2	84.58	4422	648	29	897	5299	821	5227	0	4357
Contig1688	XM_019608654.1	79.72	143	25	4	481	621	1925	2065	2e-17	100
Contig1690	XM_019249651.1	74.37	839	200	14	686	1516	2214	1383	3e-90	344
Contig1691	XM_016025722.1	75.2	488	107	13	274	754	824	344	4e-53	219
Contig1692	XM_016025722.1	75.2	488	107	13	274	754	824	344	4e-53	219
Contig1697	XM_017747997.1	78.9	218	38	8	342	555	838	625	3e-29	141
Contig1699	XM_010692024.1	84.31	682	107	0	1178	1859	470	1151	0	667
Contig1703	XM_010697353.2	82.68	3308	540	26	653	3939	3715	420	0	2904
Contig1705	XM_008461817.2	85.71	119	17	0	1522	1640	703	585	8e-25	126
Contig1706	XM_008461817.2	85.71	119	17	0	3920	4038	585	703	1e-24	126
Contig1708	XM_016012131.1	84.02	219	35	0	1786	2004	658	440	2e-50	211
Contig1709	XM_010676337.2	81.06	1806	301	28	698	2474	2285	492	0	1402
Contig1710	XM_018995306.1	87.5	104	13	0	3	106	1501	1604	7e-24	121
Contig1711	XM_008224096.1	77.92	616	126	9	4047	4657	1440	830	1e-99	375
Contig1712	XM_019584159.1	73.93	955	231	17	2345	3293	1221	279	1e-97	368
Contig1714	XM_007031538.2	86.67	75	10	0	1912	1986	315	241	4e-12	84.2
Contig1717	XM_010685591.2	81.58	2134	363	20	631	2755	2553	441	0	1736
Contig1718	XM_003525134.3	76.12	846	190	12	1279	2118	1062	1901	3e-117	433
Contig1719	XM_003516667.3	94.12	51	2	1	1308	1358	1689	1738	8e-10	76.8
Contig1720	XM_010684253.2	79.32	556	91	17	1	535	595	43	3e-98	368
Contig1722	XM_003527039.3	80.15	398	73	6	808	1202	290	684	3e-75	292
Contig1723	XM_012978090.1	87.07	348	45	0	1038	1385	453	106	1e-105	394
Contig1725	XM_010695263.2	82.66	1217	201	7	2742	3956	3621	2413	0	1070
Contig1725	XM_010695263.2	82.92	644	108	2	352	994	4363	3721	7e-161	579
Contig1726	XM_006477624.2	84.52	84	11	2	3055	3137	2491	2573	3e-11	82.4
Contig1727	XM_019317086.1	86.32	95	13	0	710	804	1439	1533	3e-18	104
Contig1729	XM_016898934.1	78.97	290	58	2	435	724	353	639	9e-46	195
Contig1731	XM_019601849.1	79.46	185	34	4	940	1122	388	206	9e-26	128
Contig1732	XM_011031298.1	81.45	124	17	5	1686	1806	600	720	5e-16	97.1
Contig1733	XM_010673671.2	85.56	284	39	2	2652	2934	521	803	1e-75	296
Contig1739	XM_019249320.1	82.84	606	95	9	304	907	1061	463	7e-148	534
Contig1740	XM_019249320.1	82.34	453	71	9	1578	2028	616	1061	8e-103	385
Contig1741	XM_010689722.2	87.29	417	51	2	511	926	1208	793	4e-130	475
Contig1744	XM_010673136.2	81.97	305	55	0	2246	2550	907	1211	6e-65	259
Contig1745	XM_010673136.2	81.28	561	103	2	1524	2083	907	1466	3e-123	453
Contig1746	XM_020258440.1	83.33	84	12	2	1714	1796	612	694	9e-10	76.8
Contig1747	XM_011022215.1	75.72	663	141	18	1408	2060	1224	572	2e-81	315
Contig1750	XM_018770087.1	79.95	394	79	0	438	831	472	865	3e-74	291
Contig1751	NM_001334959.1	77.47	475	95	12	515	983	669	201	2e-69	274
Contig1756	XM_010671593.2	79.57	1635	281	41	1243	2856	766	2368	0	1120
Contig1756	XM_010671593.2	85.26	190	24	3	843	1029	374	562	8e-45	193
Contig1757	XM_010690918.2	85.11	1249	177	6	1988	3233	1591	349	0	1267
Contig1757	XM_010690918.2	87.39	238	30	0	347	584	1835	1598	3e-69	274
Contig1762	XM_010685823.2	82.85	956	158	6	233	1183	141	1095	0	852
Contig1765	XM_019384680.1	88.1	84	10	0	193	276	103	186	8e-17	100
Contig1766	XM_009627330.2	76.84	1088	241	10	342	1422	364	1447	2e-168	603
Contig1767	XM_010467347.2	86.32	117	16	0	1520	1636	838	722	2e-25	128
Contig1772	XR_001134561.1	95.75	353	15	0	6	358	952	1304	5e-159	569
Contig1773	XM_012712353.1	88.54	672	41	15	1279	1922	349	1012	0	782
Contig1773	XM_012712353.1	89.84	305	26	3	1909	2213	1096	1395	2e-103	387
Contig1773	XM_012712353.1	95.83	144	6	0	1026	1169	67	210	3e-57	233
Contig1774	XM_010679979.2	84.63	1327	200	4	259	1583	254	1578	0	1317
Contig1775	XM_010697805.2	80.14	831	153	8	698	1525	1099	278	1e-170	610
Contig1775	XM_010697805.2	84.77	256	37	2	377	631	1346	1092	6e-64	255
Contig1776	XM_010697805.2	80.38	795	150	5	420	1212	307	1097	2e-167	599
Contig1776	XM_010697805.2	84.19	272	39	4	1442	1710	1076	1346	1e-65	261
Contig1780	XM_010686889.2	80.74	680	123	7	1064	1739	1026	351	2e-144	523
Contig1781	XM_010676117.2	77.78	1026	208	14	90	1096	79	1103	1e-171	614
Contig1782	XM_010676117.2	77.55	1198	246	16	90	1268	79	1272	0	701
Contig1783	XM_010676117.2	82.11	190	34	0	2069	2258	1273	1462	6e-36	163
Contig1784	XM_010682481.2	86.42	81	11	0	15	95	281	361	3e-14	89.8
Contig1785	XM_010682481.2	86.42	81	11	0	15	95	281	361	8e-14	89.8
Contig1787	XM_006445076.1	79.65	1145	208	18	1739	2866	1792	2928	0	800
Contig1788	XM_010688516.2	83.67	1378	215	8	2310	3685	566	1935	0	1290
Contig1794	XM_020359121.1	73.27	1605	397	31	356	1949	1820	237	6e-155	558
Contig1795	XM_019250588.1	89.74	78	8	0	1995	2072	1035	958	3e-17	100
Contig1796	XM_004304334.2	81.58	304	56	0	1143	1446	372	69	6e-63	252
Contig1797	XM_013607430.1	89.61	77	8	0	2967	3043	764	688	2e-16	99
Contig1798	XM_010689294.2	86.26	917	124	2	1094	2009	267	1182	0	994
Contig1800	XM_010681349.2	84.6	805	121	2	976	1777	439	1243	0	797
Contig1802	XM_019589903.1	90.85	153	14	0	162	314	132	284	2e-49	206
Contig1803	XM_010687676.2	79.04	1641	296	35	574	2184	458	2080	0	1081
Contig1803	XM_010687676.2	78.23	758	140	20	3125	3866	2133	2881	9e-126	462
Contig1805	XM_010689817.2	83.54	1045	169	3	420	1462	1544	501	0	974
Contig1806	XM_010672756.2	85.5	269	39	0	330	598	477	745	5e-72	281
Contig1809	XM_019251730.1	79.41	1491	277	24	495	1967	356	1834	0	1026
Contig1810	XM_010696085.2	81.91	1343	218	19	1981	3311	2041	712	0	1110
Contig1810	XM_010696085.2	86.69	586	76	2	509	1093	2633	2049	0	649
Contig1811	XM_017763551.1	78.52	540	112	4	1020	1557	806	1343	7e-93	351
Contig1812	XM_017763551.1	76.69	871	186	16	1063	1923	480	1343	8e-128	468
Contig1813	XM_010682742.2	87.48	1126	139	2	367	1491	421	1545	0	1297
Contig1814	NM_001328261.1	83.84	99	12	3	3558	3654	1256	1160	4e-14	91.6
Contig1815	XM_015308925.1	75.35	1140	273	8	980	2115	591	1726	6e-150	542
Contig1817	XM_002511340.2	78.82	694	143	4	432	1123	358	1049	1e-126	464
Contig1818	XM_010667576.2	86.67	420	56	0	707	1126	2006	1587	3e-127	466
Contig1819	XM_010690433.1	83.09	538	84	6	2296	2831	753	221	4e-132	483
Contig1819	XM_010690433.1	78.74	428	81	6	478	897	1179	754	2e-70	278
Contig1820	XM_010690433.1	85.45	220	32	0	1	220	454	235	5e-56	230
Contig1821	XM_010690433.1	78.74	428	81	6	478	897	1179	754	2e-70	278
Contig1821	XM_010690433.1	84.52	239	34	2	3123	3361	456	221	5e-57	233
Contig1822	XM_010690433.1	78.74	428	81	6	477	896	1179	754	2e-70	278
Contig1822	XM_010690433.1	84.52	239	34	2	1870	2108	456	221	3e-57	233
Contig1826	XM_010675015.2	82.78	1620	261	15	232	1848	2753	1149	0	1430
Contig1826	XM_010675015.2	83.81	247	38	2	3545	3790	793	548	9e-57	233
Contig1827	XM_010675015.2	83.06	1163	182	12	232	1393	2753	1605	0	1042
Contig1827	XM_010675015.2	84.09	1062	161	8	2306	3363	1605	548	0	1018
Contig1828	XM_006475713.2	83.46	266	39	5	646	911	311	571	8e-60	243
Contig1829	XM_019249497.1	80.89	382	73	0	1523	1904	1133	752	1e-77	302
Contig1830	XM_016594088.1	78.15	682	141	8	2442	3119	945	1622	2e-115	427
Contig1831	XM_010685123.2	79.44	715	132	12	793	1502	589	1293	9e-135	492
Contig1834	XM_018987384.1	76.9	303	58	9	268	563	267	564	8e-36	161
Contig1838	NM_001309794.1	83.54	237	37	2	798	1033	696	931	2e-53	220
Contig1840	XM_010696535.2	83.02	1207	199	6	2023	3226	1572	369	0	1088
Contig1842	XR_002039618.1	84.17	120	19	0	1902	2021	1904	2023	7e-22	117
Contig1850	XM_015528387.1	90.18	163	15	1	2113	2275	334	173	2e-50	211
Contig1851	XR_002040322.1	86.67	165	22	0	239	403	3239	3075	5e-43	183
Contig1851	XR_002040322.1	86.21	145	20	0	259	403	489	345	3e-35	158
Contig1852	XM_008227988.2	74.47	235	50	7	4315	4544	610	839	1e-14	93.5
Contig1856	XM_010673689.2	83.96	2064	324	5	65	2123	158	2219	0	1971
Contig1857	XM_010543570.2	91.3	69	6	0	255	323	244	312	2e-16	95.3
Contig1858	XM_019250412.1	81.73	624	110	4	289	910	424	1045	5e-143	518
Contig1864	XM_010034751.2	75.43	468	97	17	722	1180	115	573	1e-50	211
Contig1868	XM_010668209.2	81.03	2224	383	29	9	2211	2928	723	0	1733
Contig1869	XM_002274363.3	76.98	995	215	14	2052	3039	1866	879	3e-154	556
Contig1869	XM_002274363.3	83.29	407	68	0	1528	1934	2270	1864	9e-100	375
Contig1870	XM_017793514.1	85.64	202	29	0	3	204	644	845	2e-51	213
Contig1873	XM_008239276.1	74.02	662	151	17	3355	4001	821	166	7e-62	250
Contig1874	XM_010675913.2	84.65	1459	219	5	337	1793	3227	1772	0	1448
Contig1874	XM_010675913.2	85.15	781	112	4	3131	3909	1773	995	0	797
Contig1874	XM_010675913.2	88.63	598	68	0	4090	4687	997	400	0	728
Contig1876	XM_010691051.2	84.64	1478	218	9	940	2412	1656	183	0	1463
Contig1880	XM_010668128.1	76.33	245	56	2	632	875	117	360	5e-26	130
Contig1881	XM_010680353.2	75.85	911	196	21	505	1403	342	1240	1e-119	442
Contig1882	XM_003606007.2	89.18	1803	160	20	810	2578	1	1802	0	2217
Contig1883	XM_004228525.3	83.8	2031	283	33	5612	7639	3816	1829	0	1886
Contig1883	XM_004228525.3	87.48	663	74	7	8126	8786	1168	513	0	756
Contig1883	XM_004228525.3	82.23	287	30	11	8859	9134	309	33	7e-55	228
Contig1886	XM_016722962.1	83.67	398	64	1	328	725	168	564	9e-100	374
Contig1887	NR_031723.1	100	48	0	0	51	98	1	48	5e-14	89.8
Contig1891	XM_010667998.2	92.02	163	11	2	39	200	1213	1052	9e-56	228
Contig1892	XM_010030346.2	83.52	540	89	0	214	753	782	1321	5e-139	505
Contig1895	XM_009340238.2	81.12	482	87	4	588	1067	877	398	2e-102	383
Contig1898	XM_004287097.2	81.13	1595	287	12	4	1594	1730	146	0	1266
Contig1899	XM_018958936.1	84.35	115	16	2	3	116	580	467	9e-21	111
Contig1900	XM_019197812.1	82.43	148	25	1	4580	4726	1958	1811	4e-25	128
Contig1903	XM_010680691.2	83.28	658	109	1	1996	2652	356	1013	8e-169	604
Contig1913	XM_019371503.1	94.57	221	12	0	1	221	336	116	3e-90	342
Contig1914	XM_010671360.2	85.91	298	42	0	1	298	1190	893	1e-83	318
Contig1918	XM_019605690.1	84.02	219	35	0	1099	1317	1505	1723	1e-50	211
Contig1921	XM_020350805.1	89.19	74	8	0	1287	1360	866	793	4e-15	93.5
Contig1927	XM_010671556.2	100	43	0	0	2543	2585	226	184	5e-11	80.5
Contig1946	XM_020243324.1	71.03	504	121	18	2358	2847	1895	1403	2e-16	99
Contig1947	XM_017750789.1	86.79	106	12	2	1	105	1774	1670	7e-23	117
Contig1948	XM_010677326.2	83.66	1022	165	2	20	1040	289	1309	0	961
Contig1949	XM_016634979.1	82.22	270	42	5	1	267	1511	1777	8e-56	228
Contig1956	XM_020409831.1	85.45	165	24	0	8	172	1135	1299	4e-39	172
Contig1957	XM_016024527.1	80.98	368	65	4	5	369	1306	941	1e-73	287
Contig1959	XM_010692512.2	82.95	1179	197	4	603	1779	2384	1208	0	1061
Contig1974	XM_020369660.1	82.08	106	11	8	1192	1293	213	112	2e-12	84.2
Contig1980	XM_010680291.2	89.87	79	8	0	540	618	2986	2908	3e-18	102
Contig1984	XM_008227607.1	90.91	77	7	0	3	79	645	721	7e-19	104
Contig1989	XM_019249437.1	76.85	2108	385	63	1338	3401	1055	3103	0	1094
Contig1992	XM_016027330.1	92.41	1067	55	15	1	1053	1848	794	0	1498
Contig1992	XM_016027330.1	92.47	1063	55	14	1055	2104	1844	794	0	1496
Contig1992	XM_016027330.1	94.85	194	9	1	2106	2299	1844	1652	9e-78	302
Contig1998	XM_011025912.1	79.31	662	128	8	1873	2528	947	289	9e-124	455
Contig2004	XM_009143110.2	75.34	438	102	6	355	789	854	420	5e-49	206
Contig2014	XM_010693782.2	84.55	369	55	2	1374	1741	386	753	1e-96	364
Contig2017	XM_010670015.2	83.2	863	141	3	474	1334	1028	168	0	787
Contig2018	XM_008464359.2	78.86	123	26	0	2044	2166	598	476	4e-12	84.2
Contig2022	XM_010687650.2	76.79	1004	223	10	943	1942	717	1714	1e-153	555
Contig2023	XM_010672170.2	82.48	2100	347	18	1837	3923	1895	3986	0	1820
Contig2023	XM_010672170.2	78.29	995	196	16	407	1388	482	1469	4e-174	623
Contig2025	XM_011029834.1	75.28	716	165	10	1631	2340	644	1353	2e-86	331
Contig2025	XM_011029834.1	75.37	613	141	8	433	1040	1353	746	3e-73	287
Contig2026	XM_011015589.1	78.8	250	51	2	232	480	1326	1078	6e-37	167
Contig2032	XM_010693132.2	86.1	561	78	0	12	572	1591	2151	8e-169	604
Contig2033	XM_010693132.2	82.99	1652	273	7	1240	2887	2822	1175	0	1487
Contig2039	XM_010673559.2	86.01	765	107	0	2655	3419	848	84	0	821
Contig2039	XM_010673559.2	83.79	796	119	9	1440	2227	1792	999	0	747
Contig2039	XM_010673559.2	84.26	343	54	0	315	657	2308	1966	1e-87	335
Contig2040	XM_010671879.2	85.45	2632	377	5	3081	5709	548	3176	0	2734
Contig2041	XM_019248432.1	84.67	724	111	0	177	900	203	926	0	723
Contig2043	XM_010695926.2	82.47	599	78	13	3694	4292	1332	761	8e-137	499
Contig2043	XM_010695926.2	81.94	443	72	8	2970	3405	1777	1336	2e-97	368
Contig2045	XM_017573767.1	81.74	115	21	0	914	1028	572	686	4e-16	97.1
Contig2046	XM_010668892.2	85.32	933	130	6	1790	2720	629	1556	0	957
Contig2048	XM_019297597.1	70.8	774	200	18	262	1019	383	1146	2e-33	154
Contig2049	XM_011468894.1	81	200	34	4	240	437	1949	1752	6e-34	156
Contig2052	XM_010678133.2	82.39	619	100	7	1142	1754	2026	1411	1e-146	531
Contig2054	XM_008393342.2	77.39	345	72	6	487	828	558	899	5e-47	200
Contig2059	XM_010697778.2	86.27	488	67	0	1006	1493	786	1273	1e-146	531
Contig2060	XM_010697778.2	96.19	105	4	0	783	887	681	785	1e-38	172
Contig2061	XM_016709132.1	76.26	1070	233	17	409	1468	1598	540	2e-152	549
Contig2063	XM_011047986.1	82.67	202	31	4	1159	1358	605	804	6e-40	176
Contig2064	XM_010696928.2	78.6	1098	205	18	2213	3295	1414	332	0	699
Contig2066	XM_002527340.2	85.93	199	28	0	1	199	287	485	2e-51	213
Contig2067	XM_019406322.1	83.56	219	35	1	180	398	201	418	2e-48	204
Contig2068	XM_019247861.1	82.27	880	142	9	287	1162	269	1138	0	749
Contig2069	XM_016016070.1	78.81	708	139	10	1050	1750	510	1213	4e-127	466
Contig2072	XM_009375864.2	82.81	413	67	3	2142	2552	980	1390	5e-97	366
Contig2073	XM_010668753.2	82.03	946	162	8	1897	2838	1127	2068	0	798
Contig2074	XM_019251033.1	81.79	1680	290	15	281	1952	3376	1705	0	1393
Contig2080	XM_016013785.1	95.45	1538	70	0	212	1749	1540	3	0	2453
Contig2084	XM_016886805.1	74.43	348	77	12	1582	1923	600	941	9e-29	139
Contig2086	XM_008794250.1	87.76	147	18	0	2001	2147	466	612	7e-39	172
Contig2088	XM_010684949.2	80.46	307	57	3	1	305	2633	2938	3e-57	231
Contig2095	XM_010652656.1	80.54	1305	251	3	1137	2439	486	1789	0	1000
Contig2106	XM_008241807.2	78.04	255	40	12	396	636	846	594	1e-31	147
Contig2107	XM_006468768.2	81.62	321	58	1	2027	2347	476	157	1e-66	265
Contig2112	XM_010685993.2	83.72	86	12	2	1	85	4697	4781	1e-11	80.5
Contig2114	XM_019316152.1	78.41	301	61	4	2411	2709	1742	2040	1e-44	193
Contig2116	XM_010674364.2	94.83	58	2	1	1050	1106	304	361	3e-14	89.8
Contig2123	XM_018615539.1	79.38	320	63	3	1011	1328	923	1241	9e-54	222
Contig2124	XM_018615539.1	76.05	831	194	5	1011	1838	923	1751	2e-115	427
Contig2126	XM_004151360.2	77.84	749	160	6	651	1396	475	1220	4e-125	459
Contig2134	XM_019249038.1	81.92	553	92	7	260	807	698	149	8e-126	460
Contig2136	XM_018122597.1	82.22	180	29	1	424	603	674	850	1e-32	152
Contig2137	XM_004290734.2	82.8	93	13	3	1299	1390	1399	1309	5e-11	80.5
Contig2144	XM_016898422.1	75.06	421	96	8	380	797	148	562	3e-43	187
Contig2150	XM_010673225.2	94.03	67	4	0	1	67	960	894	1e-17	102
Contig2158	XM_010684819.2	83.69	1251	201	3	556	1805	1936	688	0	1177
Contig2159	XM_010684819.2	78.04	469	70	25	236	689	392	842	1e-66	265
Contig2160	XM_010690117.2	82.11	531	91	4	230	758	222	750	2e-122	451
Contig2161	XM_010683789.2	86.02	379	50	2	414	789	370	748	3e-108	403
Contig2162	XM_019250353.1	85.22	406	54	3	315	714	1049	644	8e-111	412
Contig2163	XM_019319989.1	86.87	99	11	2	780	877	356	259	6e-20	110
Contig2166	XM_010697395.2	84.3	344	53	1	2693	3035	535	192	1e-87	335
Contig2169	XM_009351080.2	79.1	244	40	9	1573	1811	431	194	2e-34	158
Contig2172	XM_010673339.2	84.09	553	86	2	317	868	355	906	3e-147	532
Contig2175	XM_019248191.1	86.6	679	88	3	545	1221	565	1242	0	747
Contig2175	XM_019248191.1	85.04	675	101	0	2080	2754	1327	2001	0	688
Contig2179	XM_010679831.2	84.5	1316	191	10	621	1925	1603	290	0	1288
Contig2184	XM_010667452.2	84.73	1264	180	9	4806	6061	1512	254	0	1253
Contig2185	XM_018114544.1	74.44	450	102	10	242	685	1146	704	1e-41	182
Contig2187	XM_010694711.2	80.07	1470	270	17	630	2087	1809	351	0	1070
Contig2189	XM_010679249.2	97.83	46	1	0	629	674	283	328	5e-11	80.5
Contig2190	XM_010679249.2	97.83	46	1	0	797	842	283	328	5e-11	80.5
Contig2191	XM_016024097.1	80.78	437	78	6	173	606	549	982	2e-88	337
Contig2192	XM_016602993.1	82.67	300	44	6	1615	1910	1142	1437	5e-65	259
Contig2193	XM_018998832.1	81.76	318	58	0	166	483	32	349	4e-67	267
Contig2194	XM_010673454.2	85.31	1062	146	8	236	1292	289	1345	0	1088
Contig2195	XM_019249063.1	88.68	106	12	0	511	616	466	571	4e-26	130
Contig2195	XM_019249063.1	91.67	84	7	0	803	886	570	653	3e-22	117
Contig2196	XM_015725306.1	75.81	835	188	14	944	1771	852	1679	2e-110	411
Contig2197	XM_007039137.2	83.15	89	15	0	2577	2665	809	897	1e-11	82.4
Contig2198	XM_010688778.2	88.89	324	36	0	586	909	252	575	4e-107	399
Contig2199	XM_010262183.2	83.4	482	77	3	791	1271	956	1435	3e-120	444
Contig2200	XM_018115896.1	91.25	80	7	0	2492	2571	1400	1321	1e-19	110
Contig2201	XM_010682365.2	89.47	76	8	0	2169	2244	2296	2371	4e-16	97.1
Contig2203	XM_019250116.1	78.85	780	161	4	563	1340	332	1109	2e-144	523
Contig2204	XM_019250117.1	78.61	533	111	3	767	1297	329	860	3e-92	350
Contig2206	XM_010681191.2	85.24	2005	283	13	3138	5137	909	2905	0	2050
Contig2208	XR_723597.2	83.74	412	65	2	1981	2391	529	119	7e-104	388
Contig2209	XM_004249436.3	80.66	305	59	0	490	794	721	417	3e-58	237
Contig2210	XM_008229466.2	79.32	440	83	8	1529	1964	1027	1462	2e-77	302
Contig2212	XM_010669717.2	90.34	145	13	1	745	888	157	301	6e-44	189
Contig2213	XM_010668818.2	85.54	657	95	0	603	1259	2609	1953	0	688
Contig2213	XM_010668818.2	81.75	696	118	7	2880	3571	850	160	3e-159	573
Contig2214	XM_010097900.1	73.88	1271	299	27	439	1697	58	1307	1e-130	477
Contig2215	XM_010692554.2	74.41	1876	392	68	498	2328	2264	432	0	725
Contig2216	XM_010692554.2	75.88	1447	290	47	707	2128	432	1844	0	684
Contig2218	XM_010695006.2	92.59	81	5	1	3087	3167	1153	1232	2e-21	115
Contig2219	XM_010695006.2	94.92	59	3	0	1	59	1180	1122	3e-15	93.5
Contig2220	XM_010695006.2	86.36	308	42	0	498	805	1138	1445	2e-88	337
Contig2222	XM_010674135.2	80.71	1234	225	13	906	2131	453	1681	0	948
Contig2223	XM_009372397.2	80.1	201	34	6	564	761	887	690	2e-30	145
Contig2225	XM_010674394.2	87.68	568	67	3	1381	1948	742	1306	0	658
Contig2226	XM_018604541.1	86.67	75	10	0	185	259	212	286	2e-12	84.2
Contig2227	XR_773387.2	98.51	67	1	0	1	67	716	782	2e-22	119
Contig2235	XM_015715117.1	84.74	190	29	0	4289	4478	3229	3418	4e-44	191
Contig2236	XM_010685625.2	79.05	525	99	8	252	772	213	730	6e-92	350
Contig2238	XM_020415944.1	85.28	163	24	0	1729	1891	1065	903	8e-38	169
Contig2239	XM_019381624.1	94.12	51	3	0	783	833	677	627	6e-11	78.7
Contig2241	XM_010681274.2	83.41	1706	261	17	339	2038	195	1884	0	1563
Contig2241	XM_010681274.2	83.25	627	103	2	2564	3189	1882	2507	1e-159	575
Contig2241	XM_010681274.2	84.29	522	82	0	4150	4671	2794	3315	3e-140	510
Contig2243	XM_010693230.2	85.74	4447	622	11	307	4747	286	4726	0	4689
Contig2244	XM_010696909.2	84.76	978	146	3	234	1209	190	1166	0	977
Contig2245	XM_010048981.2	84.86	218	31	2	325	541	1240	1024	4e-53	219
Contig2247	XM_010682511.2	82.07	686	121	2	9	693	1365	681	8e-163	584
Contig2247	XM_010682511.2	89.47	114	12	0	2224	2337	563	450	2e-30	145
Contig2248	XM_010682511.2	82.07	686	121	2	2364	3048	681	1365	1e-162	584
Contig2248	XM_010682511.2	85.83	381	53	1	1384	1764	293	672	3e-108	403
Contig2249	XM_010671963.2	86.69	338	43	2	220	556	306	642	2e-99	374
Contig2250	XM_019248142.1	84.51	452	70	0	1804	2255	1543	1092	1e-121	448
Contig2251	XM_010250946.2	92.86	56	4	0	1	56	552	497	1e-11	82.4
Contig2253	XM_010684229.1	81.5	719	127	6	2540	3255	944	229	4e-163	586
Contig2255	XM_010684231.2	77.02	2080	369	72	14	2032	1	2032	0	1092
Contig2257	XM_010693022.2	77.42	1953	400	31	3112	5033	1950	3892	0	1125
Contig2262	XM_010686366.2	87.2	250	32	0	390	639	369	618	1e-72	285
Contig2266	XM_010675020.2	80.43	884	163	10	448	1326	313	1191	0	665
Contig2267	XM_010646703.2	84.84	442	67	0	182	623	304	745	2e-121	446
Contig2268	XM_010693785.2	84.72	916	136	4	924	1837	1163	250	0	913
Contig2269	XM_010689992.2	83.3	1108	165	16	4229	5324	1316	2415	0	1003
Contig2269	XM_010689992.2	85.6	514	69	5	108	619	55	565	2e-147	534
Contig2269	XM_010689992.2	87.57	362	45	0	1897	2258	657	1018	6e-113	420
Contig2269	XM_010689992.2	87.68	211	26	0	3708	3918	1029	1239	1e-60	246
Contig2270	XM_010689992.2	85.98	2340	312	15	108	2439	55	2386	0	2490
Contig2272	XM_010691710.2	81.09	682	122	4	399	1075	387	1066	1e-148	538
Contig2272	XM_010691710.2	84.92	252	38	0	3425	3676	1066	1317	2e-63	255
Contig2273	XM_010674145.2	84.13	882	136	4	1719	2598	376	1255	0	850
Contig2274	XM_008229538.1	75.72	523	107	17	483	995	385	897	8e-61	244
Contig2279	XR_514375.1	80	120	17	6	575	692	219	105	7e-12	82.4
Contig2280	XM_008806463.1	97.5	80	2	0	407	486	1242	1321	2e-28	137
Contig2281	XM_019586028.1	71.38	954	237	32	1689	2621	551	1489	8e-52	217
Contig2283	XM_018970933.1	83.49	109	18	0	2849	2957	431	539	1e-17	102
Contig2289	XM_010682022.2	93.65	63	4	0	326	388	867	929	5e-16	95.3
Contig2290	XM_010697929.2	86.14	808	107	5	4001	4806	1172	368	0	867
Contig2291	XM_010681244.2	82.09	575	96	7	438	1007	486	1058	2e-132	484
Contig2291	XM_010681244.2	78	709	144	9	2224	2928	1057	1757	2e-117	435
Contig2295	XM_002517330.2	80.15	1169	222	10	1274	2437	918	2081	0	865
Contig2296	XM_019252626.1	85.96	855	119	1	636	1490	1795	942	0	913
Contig2297	XM_010695615.2	78.1	1082	229	8	783	1860	1523	446	0	678
Contig2299	XM_009375273.2	83.49	1084	173	6	320	1400	93	1173	0	1005
Contig2303	XM_010667933.2	74.1	1193	282	26	3165	4345	494	1671	9e-127	466
Contig2304	XR_002039394.1	90.77	65	4	2	1954	2017	884	821	8e-13	86.1
Contig2306	XM_010677877.2	86.26	131	17	1	2682	2811	792	922	3e-29	141
Contig2307	XM_010677877.2	85.47	179	25	1	317	494	922	744	1e-42	185
Contig2309	XR_791993.2	79.46	1675	291	29	119	1775	161	1800	0	1138
Contig2310	XM_016887369.1	91.43	105	9	0	1965	2069	275	379	2e-30	145
Contig2311	XM_010667404.2	77.94	1514	303	22	2157	3647	4759	6264	0	917
Contig2312	XR_002267464.1	90.28	72	7	0	1922	1993	777	706	2e-15	95.3
Contig2317	XR_001405272.1	80.77	104	14	6	972	1072	1127	1227	4e-10	76.8
Contig2321	XM_010668176.2	80.22	1431	253	17	391	1797	486	1910	0	1048
Contig2323	XM_010685260.2	87.41	421	53	0	595	1015	1796	2216	3e-133	484
Contig2327	XM_008235551.1	85.71	84	12	0	584	667	4985	5068	2e-14	89.8
Contig2329	XM_010691681.2	81.49	3149	529	34	218	3337	242	3365	0	2536
Contig2330	XM_010691681.2	80.67	2763	482	32	1366	4100	2980	242	0	2097
Contig2330	XM_010691681.2	87.11	388	48	2	513	899	3365	2979	1e-118	438
Contig2331	NM_001346080.1	85.45	268	37	2	1155	1421	433	167	1e-70	278
Contig2333	XM_002283877.4	79.13	254	53	0	2568	2821	415	162	7e-40	176
Contig2340	XM_010691111.2	83.33	1128	181	7	519	1643	1324	201	0	1035
Contig2343	XM_009416116.2	78.97	447	81	11	973	1411	562	121	3e-75	292
Contig2344	XM_010682272.2	84.04	946	149	2	1	945	1101	2045	0	909
Contig2349	XM_009348986.2	84.06	138	22	0	12	149	529	666	1e-27	134
Contig2353	XM_010684247.2	75.42	952	216	15	206	1148	1021	79	2e-121	446
Contig2355	XM_012997786.1	75.61	246	52	7	568	809	980	739	8e-22	115
Contig2357	XM_018975123.1	78.9	327	67	2	98	423	893	1218	2e-53	220
Contig2362	XM_003535516.2	84.67	150	23	0	406	555	238	387	2e-32	150
Contig2367	XM_007045083.2	82.43	404	71	0	83	486	294	697	1e-93	353
Contig2369	XM_010034692.2	86.3	73	10	0	1570	1642	2540	2612	3e-11	80.5
Contig2370	XM_004139270.2	85.99	157	22	0	413	569	471	315	9e-38	169
Contig2373	XM_010668707.2	97.22	72	2	0	3	74	1147	1076	2e-24	122
Contig2374	XM_010696671.2	96.43	56	2	0	2036	2091	254	199	5e-15	93.5
Contig2375	XM_011048691.1	79.87	636	126	2	448	1082	1176	542	7e-127	464
Contig2384	XM_010692283.2	78.99	1671	316	25	477	2137	1922	277	0	1109
Contig2385	XM_016627476.1	88.41	69	8	0	665	733	679	747	9e-12	84.2
Contig2400	XM_010692778.2	80.99	647	102	9	1197	1838	1526	896	1e-135	494
Contig2409	XR_001132692.1	86.32	95	11	1	160	252	150	56	3e-18	102
Contig2411	XM_010671340.2	80.99	1115	199	12	4	1113	704	1810	0	872
Contig2420	XM_010679187.2	77.57	428	85	10	205	630	529	947	8e-62	248
Contig2424	XM_010680641.2	79.97	614	118	5	218	829	280	890	6e-122	448
Contig2430	XM_002511189.2	85.95	363	49	2	6	367	512	151	5e-104	387
Contig2440	XM_010451297.2	88.24	68	8	0	857	924	190	257	5e-12	82.4
Contig2448	XM_010675613.2	82.35	1065	174	13	3876	4933	1393	336	0	913
Contig2451	XM_010664827.2	81.18	170	17	10	846	1015	1250	1404	6e-24	122
Contig2452	XM_010697786.2	82.08	2149	358	24	793	2925	312	2449	0	1810
Contig2454	XM_010671263.2	78.85	1078	212	16	1482	2551	529	1598	0	713
Contig2455	XM_010676037.2	85.35	546	80	0	3336	3881	611	1156	5e-157	566
Contig2455	XM_010676037.2	81.67	371	67	1	2020	2390	250	619	3e-79	307
Contig2457	XM_019249606.1	78.9	1090	226	4	238	1325	1385	298	0	736
Contig2460	XM_016011037.1	78.6	860	164	20	2	851	1066	1915	1e-152	551
Contig2462	XM_010696075.2	84.34	1341	196	11	568	1898	145	1481	0	1301
Contig2463	XM_007018160.2	92.11	76	6	0	2	77	1449	1374	3e-20	108
Contig2464	XM_019001480.1	81.88	320	54	3	524	841	111	428	1e-67	267
Contig2467	XM_016827342.1	76.84	1498	329	18	403	1891	1786	298	0	828
Contig2472	XM_010678977.2	82.5	823	126	10	340	1150	1460	2276	0	706
Contig2472	XM_010678977.2	88.89	162	18	0	1	162	1100	1261	3e-47	200
Contig2474	XM_010676108.2	80.1	603	106	8	2985	3586	892	303	4e-118	436
Contig2475	XM_006482544.2	83.23	334	48	8	569	898	362	691	3e-77	300
Contig2477	XM_010072019.2	70.84	751	189	26	1515	2250	1613	878	6e-31	147
Contig2478	XM_008792745.1	89.86	69	7	0	1451	1519	575	643	5e-14	89.8
Contig2480	XM_012716880.1	84.27	89	14	0	952	1040	290	378	1e-13	87.9
Contig2483	XM_010673293.2	81.49	956	155	19	2646	3593	1132	191	0	765
Contig2488	XM_008450064.2	75.49	771	175	14	130	893	327	1090	6e-97	364
Contig2491	XM_010674641.2	81.07	1088	199	6	289	1371	1484	399	0	861
Contig2500	XM_010679243.2	77.49	502	101	9	308	803	393	888	2e-74	291
Contig2511	XM_010697567.2	79.8	2287	447	13	6	2286	2377	4654	0	1650
Contig2512	XM_010695943.2	79.9	393	79	0	2990	3382	711	1103	1e-73	289
Contig2518	XM_010677819.2	86.94	720	94	0	1612	2331	1195	476	0	809
Contig2521	XM_017385811.1	78.65	281	54	6	95	372	1409	1132	8e-42	182
Contig2524	XM_010677509.2	84.71	85	13	0	1488	1572	1052	1136	6e-13	86.1
Contig2532	XR_830223.2	93.88	49	3	0	806	854	1948	1900	7e-10	75
Contig2537	XM_010675734.2	83.2	1667	275	5	1053	2716	472	2136	0	1522
Contig2541	XM_017771397.1	80.19	106	21	0	401	506	1295	1190	3e-11	80.5
Contig2544	XM_010659534.2	76.53	213	50	0	1719	1931	1271	1483	7e-22	117
Contig2545	XM_010690090.2	82.96	3714	606	21	1691	5389	405	4106	0	3326
Contig2551	XM_010668878.2	82.91	1767	285	17	1045	2803	309	2066	0	1574
Contig2556	XM_010659601.2	77.58	562	124	2	4455	5015	774	214	2e-88	339
Contig2557	XM_002269159.4	78.34	734	157	2	374	1106	214	946	1e-129	473
Contig2558	XM_010690037.2	86.02	615	84	2	839	1452	979	1592	0	658
Contig2558	XM_010690037.2	84.62	260	38	2	192	450	347	605	3e-64	257
Contig2561	XM_010697105.2	76.77	904	167	32	1381	2252	1029	137	3e-127	466
Contig2562	XM_010687557.2	77.15	2438	500	45	340	2741	3017	601	0	1363
Contig2563	XM_010652778.2	80.62	1187	216	13	347	1526	3131	1952	0	905
Contig2564	XR_791690.2	87.05	448	58	0	1	448	670	1117	2e-139	507
Contig2565	XM_016015741.1	76.25	5276	1157	82	1614	6844	5311	87	0	2713
Contig2566	XM_010674762.2	91.67	96	5	3	1296	1390	96	189	3e-26	130
Contig2567	XM_002526464.2	83.92	367	59	0	193	559	272	638	7e-93	351
Contig2568	XM_002533004.2	75.12	213	49	4	2123	2333	342	552	5e-16	97.1
Contig2570	XM_010691129.2	82.19	803	136	6	570	1369	491	1289	0	684
Contig2571	XM_010691129.2	81.46	960	172	5	347	1303	333	1289	0	782
Contig2573	XM_010693127.2	95.83	48	2	0	2520	2567	1030	983	2e-10	78.7
Contig2578	XM_010685754.2	81.92	2721	447	35	1207	3918	379	3063	0	2257
Contig2581	XM_010693036.2	77.21	917	193	10	2503	3412	1045	138	1e-143	521
Contig2582	XM_010696571.2	75.58	2338	512	45	899	3199	426	2741	0	1099
Contig2583	XM_018992142.1	74.01	354	76	11	311	656	2490	2145	3e-26	130
Contig2585	XM_010326547.2	86.9	84	11	0	531	614	1872	1955	4e-16	95.3
Contig2590	XM_011007920.1	95.92	49	2	0	489	537	491	443	1e-11	80.5
Contig2596	XM_010697834.2	81.93	1516	268	6	1373	2885	1081	2593	0	1277
Contig2596	XM_010697834.2	80.86	674	125	3	297	968	323	994	2e-145	527
Contig2617	XM_019248421.1	88.22	467	55	0	1914	2380	1773	1307	5e-155	558
Contig2620	XM_010675347.2	84.05	1216	186	7	570	1781	549	1760	0	1164
Contig2622	XM_010675347.2	83.11	1285	204	10	497	1775	483	1760	0	1158
Contig2622	XM_010675347.2	86.83	372	46	1	3222	3590	1760	2131	7e-111	412
Contig2624	XM_020360503.1	79.01	505	104	2	870	1373	1229	1732	2e-90	344
Contig2625	XM_020360503.1	80.14	564	110	2	870	1432	1229	1791	2e-113	420
Contig2633	XM_010678894.2	81.65	2207	390	14	3363	5560	811	3011	0	1818
Contig2634	XM_010681464.2	84.92	524	76	1	1020	1543	1225	705	1e-145	527
Contig2634	XM_010681464.2	88.17	389	40	2	1614	2002	703	321	5e-125	459
Contig2635	XM_010689564.2	81.65	2131	368	22	4489	6607	2509	390	0	1748
Contig2636	XM_010673114.2	78.16	664	129	12	592	1247	297	952	7e-110	409
Contig2638	XM_017772133.1	78.11	338	69	5	1553	1886	485	821	5e-50	209
Contig2641	XM_009655792.1	93.33	360	24	0	1	360	412	53	5e-148	532
Contig2642	XM_010696191.2	83.48	1150	188	2	1468	2616	623	1771	0	1070
Contig2643	XM_010696191.2	84.6	935	144	0	2873	3807	901	1835	0	929
Contig2644	XM_010696191.2	83.91	690	109	2	1468	2156	623	1311	0	658
Contig2645	XM_010678358.2	81.79	390	71	0	2441	2830	1185	1574	3e-85	327
Contig2645	XM_010678358.2	81.35	193	34	2	1852	2043	611	802	1e-33	156
Contig2646	XM_009407923.2	83.87	124	18	2	415	537	968	846	5e-22	117
Contig2651	XM_010677365.2	80.13	1656	264	52	306	1937	110	1724	0	1175
Contig2653	XM_010677365.2	87.34	711	90	0	1311	2021	1014	1724	0	815
Contig2654	XM_010677215.2	84.91	517	76	2	1436	1951	1506	991	6e-144	521
Contig2655	XM_004302525.2	74.92	654	146	16	1448	2092	559	1203	5e-72	283
Contig2662	XM_016694740.1	89.53	86	9	0	438	523	354	439	1e-20	110
Contig2666	XM_016836418.1	90.77	65	6	0	155	219	460	396	9e-14	87.9
Contig2667	XM_019249708.1	79.55	709	135	8	293	996	1371	668	1e-136	497
Contig2667	XM_019249708.1	80.92	304	56	2	2086	2388	635	333	8e-59	239
Contig2668	XM_019559955.1	84.03	119	18	1	5338	5456	384	267	1e-20	113
Contig2675	XM_012635213.1	78.24	340	58	14	314	645	1799	1468	3e-48	204
Contig2681	XM_008455502.2	100	40	0	0	546	585	282	243	5e-10	75
Contig2683	XM_010676029.2	86.22	1161	155	5	1833	2992	671	1827	0	1253
Contig2684	XM_010676029.2	86.46	1677	222	4	133	1808	153	1825	0	1834
Contig2685	XM_010676029.2	86.53	1307	174	2	133	1438	153	1458	0	1437
Contig2686	XM_010036860.2	74.51	871	182	34	2278	3140	602	1440	8e-90	342
Contig2687	XM_009120424.2	79.02	205	37	6	697	897	604	806	1e-27	135
Contig2689	XM_016023765.1	80.34	295	50	7	1647	1937	443	153	3e-52	217
Contig2693	XM_019247487.1	81.4	1247	220	9	1015	2256	427	1666	0	1007
Contig2696	XM_009385879.2	79.05	315	54	11	2629	2937	943	635	1e-48	206
Contig2698	XR_002008508.1	90.28	504	42	4	1	498	1302	800	0	652
Contig2700	XM_010674297.2	80.51	2960	501	57	233	3145	175	3105	0	2200
Contig2700	XM_010674297.2	79.35	402	80	3	3188	3589	3175	3573	7e-71	279
Contig2704	XM_019247087.1	80.87	1469	268	11	292	1755	451	1911	0	1144
Contig2705	XM_019251112.1	84.2	810	126	2	2766	3574	1212	404	0	785
Contig2705	XM_019251112.1	94.74	57	3	0	1261	1317	1273	1217	2e-13	89.8
Contig2706	XM_019251112.1	83.12	948	158	2	174	1120	266	1212	0	863
Contig2706	XM_019251112.1	94.74	57	3	0	2569	2625	1217	1273	2e-13	89.8
Contig2707	XM_018966282.1	77.24	870	177	19	1579	2436	326	1186	3e-134	490
Contig2708	XM_017779016.1	72.86	420	112	2	1279	1697	551	969	9e-30	143
Contig2709	XM_010694737.2	81.07	206	32	7	2550	2752	334	133	4e-34	158
Contig2710	XR_002040072.1	85.08	362	53	1	1080	1441	528	168	1e-97	368
Contig2711	XM_019001705.1	80.37	270	51	2	1095	1363	604	336	2e-48	204
Contig2713	XM_010694885.2	78.14	1601	300	35	178	1762	142	1708	0	972
Contig2714	XM_010694885.2	78.05	1599	305	31	178	1762	142	1708	0	966
Contig2719	XM_016020230.1	79.57	235	48	0	485	719	445	679	6e-38	169
Contig2721	XM_018972256.1	75.85	1358	282	39	904	2235	2236	899	0	649
Contig2722	XM_010686101.2	89.83	118	12	0	162	279	950	1067	2e-32	152
Contig2723	XM_010687181.2	89.38	612	64	1	5	615	2436	3047	0	769
Contig2723	XM_010687181.2	86.87	434	57	0	1167	1600	3106	3539	4e-133	486
Contig2727	XM_010675643.2	95.24	147	6	1	3098	3244	133	278	2e-56	231
Contig2731	XM_010670459.2	85.07	221	33	0	3613	3833	1215	995	9e-55	226
Contig2732	XM_010676253.2	83.2	1113	185	2	236	1347	124	1235	0	1018
Contig2733	XM_016793603.1	78.89	687	143	2	1635	2320	3036	2351	2e-126	464
Contig2734	XM_016793603.1	82.41	432	74	2	1734	2164	2781	2351	8e-100	375
Contig2735	XM_011040981.1	73.7	578	129	21	329	894	210	776	2e-48	204
Contig2736	XM_010690823.1	84.24	2328	344	17	765	3079	2651	334	0	2244
Contig2736	XM_010690823.1	89.47	190	20	0	15	204	2851	2662	3e-59	241
Contig2737	XM_018969976.1	78.93	484	91	9	1566	2042	1425	1904	1e-82	318
Contig2738	XM_010683781.1	86.81	273	35	1	839	1110	758	1030	1e-78	303
Contig2739	XM_004513380.2	84.24	387	57	3	1	385	614	230	1e-99	374
Contig2740	XM_010686715.2	78.26	3459	651	62	2474	5907	2370	5752	0	2128
Contig2740	XM_010686715.2	82.33	866	145	8	388	1249	299	1160	0	745
Contig2740	XM_010686715.2	73.98	734	144	34	5915	6625	5799	6508	8e-63	254
Contig2743	XM_018972553.1	85.37	246	30	5	378	620	933	691	5e-62	250
Contig2745	XM_010098597.1	82.8	279	46	2	4114	4391	778	501	3e-61	248
Contig2747	XM_010689852.2	81.17	648	120	2	965	1611	1087	441	3e-143	520
Contig2748	XM_010682809.2	81.51	3851	670	33	953	4773	415	4253	0	3129
Contig2749	XM_010682809.2	81.54	3851	669	33	225	4045	415	4253	0	3134
Contig2751	XM_015723753.1	79.55	132	25	2	369	499	1194	1064	4e-15	93.5
Contig2753	XM_010648901.2	89.39	179	17	2	1	178	911	734	3e-54	224
Contig2754	XM_019251387.1	80.51	277	45	7	1754	2024	1158	885	2e-48	204
Contig2755	XM_010673505.2	79	1319	227	37	171	1468	530	1819	0	856
Contig2756	XM_008229305.1	82.98	94	16	0	1237	1330	1181	1274	8e-13	86.1
Contig2758	XM_010674050.2	76.65	394	75	12	736	1116	636	1025	5e-48	202
Contig2760	XM_010678821.2	82.82	1007	148	15	613	1595	342	1347	0	878
Contig2763	XM_010692422.2	81.27	1922	341	17	808	2723	2369	461	0	1537
Contig2764	XR_002040734.1	81.31	947	165	12	244	1184	317	1257	0	758
Contig2769	XM_010690440.2	85.24	1667	238	8	126	1787	140	1803	0	1709
Contig2772	XM_010092539.1	78.93	522	104	6	429	947	234	752	4e-92	350
Contig2774	XM_010692810.2	78.51	3406	632	58	2581	5946	3417	72	0	2143
Contig2775	XM_010693240.2	81.48	1193	206	11	336	1525	327	1507	0	965
Contig2776	XM_010675926.2	83.24	1217	204	0	716	1932	1759	543	0	1118
Contig2777	XM_018994336.1	75.15	1505	340	26	1902	3398	1582	104	0	676
Contig2777	XM_018994336.1	81.12	678	121	6	227	902	2401	1729	4e-148	536
Contig2778	XM_009388878.2	73.89	1528	360	35	209	1717	1109	2616	4e-160	575
Contig2781	XM_010668294.2	84.14	2207	333	11	312	2514	297	2490	0	2121
Contig2783	XM_019249566.1	86.51	1164	150	6	2813	3974	1471	313	0	1273
Contig2783	XM_019249566.1	85.3	415	59	2	932	1345	1870	1457	2e-115	427
Contig2784	XM_019249566.1	86.48	1117	146	4	2941	4056	1425	313	0	1221
Contig2784	XM_019249566.1	85.3	415	59	2	932	1345	1870	1457	3e-115	427
Contig2785	XM_019249566.1	86.31	1563	207	6	153	1713	313	1870	0	1694
Contig2786	XM_019249566.1	86.31	1563	207	6	2123	3683	1870	313	0	1694
Contig2795	XM_010675142.2	78.48	6509	1292	88	255	6704	131	6589	0	4157
Contig2796	XM_010649978.2	79.75	563	108	6	661	1220	1276	1835	4e-108	403
Contig2797	XM_019247461.1	85.24	2826	413	4	2	2825	171	2994	0	2905
Contig2800	XM_003529620.3	75.7	963	208	19	1843	2792	1424	475	8e-125	459
Contig2804	XM_010677904.2	76.06	710	126	24	1228	1920	826	144	4e-86	329
Contig2806	XM_010685766.2	78.88	2486	490	31	1474	3943	2764	298	0	1650
Contig2809	XM_010098041.1	80.44	317	60	2	1387	1702	316	1	1e-59	241
Contig2810	XM_015720722.1	74.28	622	148	12	1323	1938	1270	1885	1e-62	252
Contig2811	XM_010681758.2	77.67	1227	267	5	227	1451	154	1375	0	741
Contig2813	XM_017775842.1	74.04	882	218	9	266	1140	535	1412	4e-92	350
Contig2817	XM_017786551.1	78.06	939	200	6	1945	2880	1632	2567	1e-163	588
Contig2818	XM_010687618.2	78.43	2824	527	53	1562	4364	276	3038	0	1766
Contig2825	XM_010678597.2	97.44	78	2	0	2773	2850	722	799	4e-27	134
Contig2826	XM_002273408.4	90.91	77	7	0	2191	2267	867	943	3e-18	104
Contig2828	XM_006421245.1	71.78	1311	304	50	597	1886	1787	522	2e-80	311
Contig2829	XR_001579115.1	76.94	1800	366	32	209	1995	1	1764	0	979
Contig2830	XM_008394930.2	71.95	1768	467	27	230	1981	279	2033	1e-138	505
Contig2837	XM_010672783.2	83.46	1028	167	2	2655	3679	671	1698	0	953
Contig2837	XM_010672783.2	83.46	1028	167	2	490	1514	1698	671	0	953
Contig2838	XM_010695780.2	79.37	887	162	14	1326	2197	431	1311	6e-169	604
Contig2839	XM_016026693.1	76.02	513	117	4	1211	1719	1299	1809	2e-65	261
Contig2840	XM_018629749.1	84.62	104	16	0	1513	1616	488	385	3e-18	104
Contig2847	XM_016039239.1	75.51	641	136	16	1844	2472	1019	1650	2e-75	294
Contig2849	XM_010687314.2	84.81	474	70	2	731	1203	865	393	4e-130	475
Contig2855	XM_011031743.1	82.92	363	58	3	876	1237	273	632	1e-84	324
Contig2860	XM_019222464.1	73.54	1459	346	37	1112	2550	1796	358	3e-143	520
Contig2861	XM_019324590.1	78.49	186	39	1	1160	1344	401	216	2e-23	121
Contig2862	XM_010673767.2	89.76	127	13	0	517	643	480	606	5e-36	163
Contig2863	XM_010678340.2	80.18	1357	252	14	808	2157	1628	282	0	1000
Contig2864	XM_011040027.1	80.95	189	33	3	311	497	325	512	3e-31	147
Contig2865	XM_010108329.1	86.21	87	10	2	1634	1719	103	188	4e-15	93.5
Contig2866	XM_010909471.2	83.13	243	37	4	273	513	38	278	1e-52	219
Contig2867	XM_010909471.2	83.13	243	37	4	421	661	38	278	1e-52	219
Contig2868	XM_014770949.1	77.5	729	138	15	421	1130	467	1188	1e-111	414
Contig2871	XM_010683589.2	83.59	1170	180	11	130	1292	1738	574	0	1086
Contig2874	XM_010677840.2	82.48	565	91	7	3871	4431	918	358	1e-133	488
Contig2879	XM_019250849.1	78.52	3282	642	43	2668	5901	3316	50	0	2097
Contig2883	XM_006598609.2	75.28	538	117	14	436	964	312	842	5e-60	243
Contig2884	NM_001251464.1	72.38	811	198	24	821	1618	310	1107	3e-57	233
Contig2885	XM_010671703.2	88.2	178	20	1	3	179	679	856	2e-50	211
Contig2888	XM_010688881.2	84.69	2005	305	2	228	2231	261	2264	0	2001
Contig2889	XM_010674886.2	78.38	911	181	14	1656	2558	793	1695	3e-160	577
Contig2895	XM_010684945.2	80.86	533	93	6	126	652	143	672	9e-111	411
Contig2897	XM_010026869.2	84.42	199	31	0	3	201	986	788	9e-46	196
Contig2898	XM_010693771.2	83	2647	433	15	835	3474	3053	417	0	2379
Contig2900	XM_006484001.2	80.46	604	100	12	2	601	916	327	7e-121	446
Contig2905	XM_010256510.2	77.35	702	153	5	748	1446	661	1359	1e-110	411
Contig2906	XR_002040383.1	94.44	54	2	1	2715	2768	288	236	2e-11	82.4
Contig2906	XR_002040383.1	91.38	58	4	1	2461	2517	484	427	2e-10	78.7
Contig2909	XM_018986356.1	81.58	934	166	6	1261	2191	1655	725	0	767
Contig2910	XM_016027137.1	83.71	528	80	5	2238	2762	946	422	3e-135	494
Contig2911	XM_010680567.2	85.26	536	77	2	2	536	1444	910	7e-153	551
Contig2912	XM_010680567.2	78.1	315	49	14	1100	1395	898	585	1e-41	182
Contig2916	XR_791352.2	86.81	91	12	0	6	96	209	119	1e-17	102
Contig2917	XM_006474911.2	77.12	354	67	11	446	792	2959	2613	3e-45	193
Contig2919	XM_010685345.2	81.95	349	58	5	425	771	362	707	1e-74	291
Contig2919	XM_010685345.2	79.17	192	32	6	1152	1339	1089	1276	4e-25	126
Contig2920	XM_010685345.2	81.92	542	87	10	148	681	169	707	8e-122	448
Contig2920	XM_010685345.2	79.17	192	32	6	1062	1249	1089	1276	4e-25	126
Contig2921	XM_010685345.2	81.42	452	76	7	148	592	169	619	4e-96	363
Contig2923	XM_018775859.1	85.16	182	27	0	1261	1442	361	180	2e-43	187
Contig2924	XM_006288251.1	75.17	302	71	4	62	361	833	1132	9e-29	139
Contig2927	XM_010673211.2	85.12	598	89	0	948	1545	777	180	5e-171	612
Contig2927	XM_010673211.2	92.06	126	10	0	2114	2239	126	1	2e-40	178
Contig2930	XM_013610915.1	82.07	145	26	0	696	840	1016	872	3e-24	124
Contig2931	XM_010698019.2	80.45	2046	364	31	2615	4648	2256	235	0	1530
Contig2932	XM_018970107.1	75.5	947	218	12	4480	5419	1115	176	2e-122	451
Contig2933	XM_018970107.1	76.48	812	180	9	5236	6041	975	169	3e-116	431
Contig2942	XM_002283556.4	77.23	382	82	5	510	890	1566	1189	6e-53	219
Contig2943	XM_007014614.2	77.71	700	150	6	464	1160	489	1185	2e-114	424
Contig2943	XM_007014614.2	76.02	246	47	11	1535	1775	1417	1655	3e-22	117
Contig2944	XM_010688975.2	80.79	1510	282	8	357	1862	2041	536	0	1175
Contig2945	XM_018595951.1	83.12	154	24	2	5	157	1953	2105	1e-29	139
Contig2947	XR_002040538.1	83.07	1010	171	0	615	1624	1466	457	0	918
Contig2949	XM_010673621.2	82.25	2805	466	30	1363	4148	1174	3965	0	2392
Contig2949	XM_010673621.2	77.12	459	95	5	825	1275	657	1113	5e-64	257
Contig2952	XM_010671474.2	81.47	1101	188	11	876	1971	694	1783	0	889
Contig2956	XM_010696147.2	78.92	1841	362	23	2992	4822	2071	247	0	1227
Contig2957	XM_010696147.2	78.89	1573	306	23	142	1704	247	1803	0	1042
Contig2959	XM_010689293.2	83.04	2152	345	11	225	2374	273	2406	0	1934
Contig2961	XM_004504069.2	84.41	404	63	0	366	769	1225	822	8e-107	398
Contig2966	XM_010697003.2	83.46	1143	185	4	1500	2640	1626	2766	0	1061
Contig2966	XM_010697003.2	79.91	1339	249	17	3023	4354	2763	4088	0	965
Contig2967	XM_010697003.2	83.46	1143	185	4	1500	2640	1626	2766	0	1061
Contig2967	XM_010697003.2	79.91	1339	249	17	3023	4354	2763	4088	0	965
Contig2970	XR_002040993.1	82.51	183	18	11	19	194	501	326	8e-32	148
Contig2970	XR_002040993.1	82.51	183	18	11	19	194	816	641	8e-32	148
Contig2970	XR_002040993.1	82.68	179	18	10	19	190	396	224	3e-31	147
Contig2970	XR_002040993.1	81.87	182	21	9	19	194	606	431	4e-30	143
Contig2970	XR_002040993.1	81.87	182	21	9	19	194	711	536	4e-30	143
Contig2970	XR_002040993.1	81.87	182	21	9	19	194	921	746	4e-30	143
Contig2970	XR_002040993.1	81.87	182	21	9	19	194	1026	851	4e-30	143
Contig2970	XR_002040993.1	81.76	170	15	11	19	185	1664	1508	1e-25	128
Contig2970	XR_002040993.1	100	64	0	0	19	82	291	228	6e-23	119
Contig2970	XR_002040993.1	100	64	0	0	19	82	2088	2025	6e-23	119
Contig2970	XR_002040993.1	100	63	0	0	19	81	1570	1508	2e-22	117
Contig2970	XR_002040993.1	91.67	72	6	0	1535	1606	306	235	2e-17	100
Contig2970	XR_002040993.1	91.67	72	6	0	1535	1606	411	340	2e-17	100
Contig2970	XR_002040993.1	91.67	72	6	0	1535	1606	516	445	2e-17	100
Contig2970	XR_002040993.1	91.67	72	6	0	1535	1606	621	550	2e-17	100
Contig2970	XR_002040993.1	91.67	72	6	0	1535	1606	726	655	2e-17	100
Contig2970	XR_002040993.1	91.67	72	6	0	1535	1606	831	760	2e-17	100
Contig2970	XR_002040993.1	91.67	72	6	0	1535	1606	936	865	2e-17	100
Contig2970	XR_002040993.1	91.67	72	6	0	1535	1606	1041	970	2e-17	100
Contig2970	XR_002040993.1	91.67	72	6	0	1535	1606	1585	1514	2e-17	100
Contig2970	XR_002040993.1	91.67	72	6	0	1535	1606	1679	1608	2e-17	100
Contig2970	XR_002040993.1	91.67	72	6	0	1535	1606	2103	2032	2e-17	100
Contig2972	XM_010686233.2	81.83	655	115	4	522	1174	884	232	7e-152	547
Contig2973	XM_010698180.2	84.3	911	132	7	4179	5079	3345	2436	0	880
Contig2973	XM_010698180.2	83.26	233	38	1	1258	1489	3616	3384	1e-50	213
Contig2978	XM_010684493.2	78.99	1266	231	19	571	1817	340	1589	0	832
Contig2979	XM_017770324.1	85.17	236	33	2	478	712	349	583	9e-60	241
Contig2980	XM_010678600.2	81.74	827	151	0	1037	1863	1092	266	0	691
Contig2981	XM_010697312.2	84.12	1423	219	6	266	1686	311	1728	0	1369
Contig2982	XM_018126148.1	78.59	313	61	6	544	853	461	152	2e-47	202
Contig2983	XM_010695301.2	85.23	1002	142	6	865	1863	2588	1590	0	1026
Contig2984	XM_010695301.2	84.41	1289	197	4	1372	2658	1302	2588	0	1264
Contig2985	XM_010675788.2	79.7	3217	566	68	437	3608	3284	110	0	2242
Contig2986	XM_010673998.2	90.91	121	11	0	1396	1516	319	199	3e-36	163
Contig2987	XM_010673998.2	91.34	127	11	0	123	249	193	319	2e-39	174
Contig2988	XM_017383659.1	82.61	184	32	0	407	590	1313	1130	5e-36	163
Contig2989	XM_009374050.2	84.51	284	39	3	1712	1991	446	164	5e-70	276
Contig2991	XM_010265267.2	86.92	107	14	0	712	818	665	559	4e-23	121
Contig2999	XM_010673506.1	84.38	634	96	3	4599	5230	953	1585	6e-173	619
Contig2999	XM_010673506.1	80.21	763	134	11	2885	3637	205	960	4e-154	556
Contig2999	XM_010673506.1	88.89	153	17	0	5313	5465	1584	1736	2e-43	189
Contig3000	XM_019308010.1	81.58	228	39	2	1749	1976	1111	887	1e-42	185
Contig3002	XM_020371159.1	73.31	326	62	21	532	840	938	621	7e-16	97.1
Contig3004	XM_015305149.1	73.64	258	58	4	4876	5132	80	328	5e-14	91.6
Contig3004	XM_015305149.1	91.53	59	5	0	89	147	270	328	3e-11	82.4
Contig3005	XM_013593422.1	73.48	558	134	11	880	1430	496	1046	9e-47	198
Contig3006	XM_010669931.2	83.72	86	10	3	1076	1159	499	582	1e-10	78.7
Contig3009	XM_010672023.2	80.73	716	132	4	4843	5556	2479	1768	6e-153	553
Contig3010	XM_010686710.2	80.83	480	73	15	343	818	118	582	4e-95	359
Contig3011	XM_019250218.1	87.14	552	71	0	841	1392	373	924	8e-176	627
Contig3012	XM_009806728.1	76.54	243	50	6	9	249	346	109	5e-25	126
Contig3014	XM_010669622.2	78.27	649	133	4	2449	3093	968	1612	2e-110	411
Contig3014	XM_010669622.2	77.26	497	105	8	762	1254	243	735	1e-72	285
Contig3014	XM_010669622.2	85.42	192	28	0	3631	3822	1624	1815	5e-47	200
Contig3015	XM_010669622.2	78.77	1776	344	23	762	2516	243	2006	0	1160
Contig3015	XM_010669622.2	77.46	315	56	8	3171	3484	1999	2299	4e-39	174
Contig3017	XM_010673161.2	82.16	510	89	2	488	996	973	465	2e-118	436
Contig3018	XM_010673161.2	82.64	409	69	2	796	1203	872	465	1e-95	361
Contig3026	XM_020405950.1	75.78	289	60	10	628	910	1132	848	2e-28	137
Contig3029	XM_007042701.2	76.41	691	158	4	866	1552	952	263	7e-98	368
Contig3036	XM_010668537.2	85.83	374	52	1	884	1257	707	1079	3e-106	396
Contig3039	XM_019248841.1	83	1188	192	7	435	1620	212	1391	0	1066
Contig3040	XM_019248841.1	83.04	619	102	2	952	1570	776	1391	4e-155	558
Contig3040	XM_019248841.1	81.73	520	88	5	435	952	212	726	1e-115	427
Contig3041	XM_018117921.1	84.3	121	19	0	10	130	516	396	5e-23	119
Contig3042	XM_010675553.2	82.92	1077	179	4	460	1535	324	1396	0	965
Contig3045	XM_010671101.2	79.96	1038	198	9	447	1479	391	1423	0	756
Contig3047	XM_010683110.2	81.8	934	158	8	613	1536	1046	115	0	773
Contig3049	XM_016612557.1	71.93	1500	356	53	716	2183	713	2179	2e-100	377
Contig3050	XM_010676548.2	83.08	266	45	0	293	558	511	246	9e-60	243
Contig3051	XM_017398551.1	72.39	402	90	14	370	765	258	644	7e-19	108
Contig3052	XM_010672243.2	86.21	718	99	0	876	1593	1388	671	0	778
Contig3059	XM_010265285.2	77.99	827	170	10	479	1299	573	1393	1e-139	508
Contig3062	XM_007027556.2	98.04	51	1	0	1540	1590	839	789	5e-14	89.8
Contig3063	XM_006344748.2	73.75	259	51	10	105	359	183	428	6e-13	86.1
Contig3066	XM_010692322.2	87.5	88	11	0	666	753	579	666	8e-18	102
Contig3067	XM_020384484.1	83.33	270	44	1	2226	2495	640	372	1e-61	248
Contig3071	XM_010673138.2	93.22	59	4	0	887	945	1427	1485	1e-13	87.9
Contig3073	XM_017568985.1	74.04	416	99	4	1632	2047	144	550	1e-35	161
Contig3078	XM_020400021.1	82.37	312	53	2	1360	1670	1089	779	2e-68	270
Contig3080	XR_002039398.1	92.96	71	5	0	417	487	7021	7091	5e-19	104
Contig3086	XM_010689933.2	79.69	1620	306	20	1569	3181	2355	752	0	1147
Contig3089	XM_010682023.2	81.03	464	81	5	1182	1643	640	1098	4e-96	363
Contig3092	XM_010676210.2	88.44	649	75	0	1811	2459	809	161	0	784
Contig3094	XM_010671963.2	84.14	996	152	6	680	1672	1298	306	0	959
Contig3099	XM_010697629.2	92.5	680	45	4	1	674	1331	2010	0	968
Contig3099	XM_010697629.2	90.82	534	40	7	757	1286	2024	2552	0	706
Contig3103	XM_019379969.1	75.13	197	43	6	722	915	569	376	1e-13	87.9
Contig3104	XM_019249837.1	84.57	525	77	4	1810	2332	556	34	1e-142	518
Contig3106	XM_004486451.2	81.5	319	57	2	681	998	1242	925	1e-65	261
Contig3114	XM_010685013.2	83.61	671	102	8	783	1449	1200	1866	1e-174	623
Contig3124	XM_010684409.2	82.34	1387	235	7	402	1788	406	1782	0	1195
Contig3131	XM_019368608.1	82.93	164	23	5	318	479	748	908	2e-30	143
Contig3133	XR_002039941.1	81.7	224	24	10	5304	5513	1501	1281	8e-38	171
Contig3136	XM_016885653.1	85.58	215	31	0	317	531	242	456	4e-55	226
Contig3145	XM_011472536.1	85.33	75	11	0	10	84	801	727	5e-11	78.7
Contig3148	XM_010674308.2	87	823	103	2	958	1780	1248	430	0	924
Contig3149	XM_018959437.1	76.46	922	210	7	289	1207	221	1138	9e-136	494
Contig3150	XM_010671013.2	82.08	1144	193	11	2643	3780	1571	434	0	966
Contig3150	XM_010671013.2	80.36	1227	230	11	473	1695	2808	1589	0	920
Contig3159	XM_010065394.2	86.96	115	15	0	418	532	1552	1438	3e-26	130
Contig3165	XM_018972765.1	79.94	354	69	2	326	678	257	609	3e-65	259
Contig3168	XM_010696071.1	85.46	1967	280	6	806	2769	529	2492	0	2043
Contig3170	XM_003552790.3	78.85	1064	213	10	585	1642	945	2002	0	708
Contig3173	XM_010678834.2	74.3	677	155	15	191	858	87	753	5e-68	268
Contig3176	XM_018961667.1	81.87	182	33	0	749	930	664	845	2e-33	154
Contig3182	XM_010693402.2	89.84	364	37	0	18	381	1360	1723	8e-128	468
Contig3182	XM_010693402.2	88.41	233	24	3	1484	1714	1720	1951	1e-70	278
Contig3183	XM_010693402.2	89.84	364	37	0	18	381	1360	1723	6e-128	468
Contig3183	XM_010693402.2	93.98	83	5	0	1624	1706	1720	1802	4e-25	126
Contig3184	XM_010693401.2	85.23	1571	218	13	1228	2794	1822	262	0	1604
Contig3185	XM_010673002.2	84.36	1010	156	2	413	1421	2915	1907	0	989
Contig3189	XM_018980911.1	76.96	460	100	5	434	890	466	922	3e-64	257
Contig3193	XM_010697684.2	89.88	168	17	0	813	980	1162	995	1e-52	217
Contig3194	XM_010697684.2	79.6	799	149	13	1	792	1135	344	1e-155	560
Contig3195	XM_019598343.1	71.85	920	235	22	139	1046	191	1098	4e-60	243
Contig3196	XM_010687741.2	78.79	1485	299	13	433	1909	125	1601	0	983
Contig3200	XM_010059562.2	80.21	187	34	3	195	379	170	355	4e-28	137
Contig3202	XM_006485737.2	78.02	182	34	5	3	181	1785	1963	5e-20	110
Contig3203	XM_010679696.2	79.64	2073	397	21	3645	5703	319	2380	0	1467
Contig3203	XM_010679696.2	82.28	1191	200	9	2	1185	1727	541	0	1020
Contig3206	XM_010696243.2	81.32	423	79	0	53	475	867	1289	8e-91	344
Contig3209	XM_010680457.2	84.7	366	55	1	2586	2951	492	856	2e-96	364
Contig3210	XM_018774394.1	85.87	92	13	0	3130	3221	850	941	2e-16	99
Contig3214	XM_011009197.1	74.37	394	86	12	353	743	2181	2562	1e-33	154
Contig3215	XM_010678275.2	81.73	2556	441	24	796	3335	692	3237	0	2109
Contig3217	XM_019247175.1	81.9	685	106	13	2811	3490	797	1468	6e-156	562
Contig3217	XM_019247175.1	85.85	212	26	4	1146	1355	322	531	1e-53	222
Contig3218	XM_010698214.2	83.49	1181	173	17	1162	2335	368	1533	0	1081
Contig3219	XM_010697004.2	84.64	358	52	3	671	1026	1033	677	6e-93	353
Contig3219	XM_010697004.2	90.34	176	17	0	1400	1575	674	499	3e-56	231
Contig3219	XM_010697004.2	87.86	173	21	0	2185	2357	495	323	6e-48	204
Contig3220	XM_010697004.2	88.14	624	74	0	1400	2023	674	51	0	743
Contig3220	XM_010697004.2	84.64	358	52	3	671	1026	1033	677	2e-93	353
Contig3221	XM_017764197.1	74.72	265	52	12	1596	1851	1724	1466	4e-18	104
Contig3222	XM_010676022.2	77.42	961	199	13	175	1129	401	1349	1e-154	556
Contig3225	XM_010681087.2	85.11	1041	144	9	4794	5827	1695	2731	0	1053
Contig3226	XM_010653943.2	79.08	846	155	13	1727	2558	1302	2139	8e-156	562
Contig3227	XM_010696631.2	80.9	3231	603	11	795	4021	3346	126	0	2536
Contig3231	XM_010679576.2	81.02	1712	297	24	383	2078	1803	104	0	1336
Contig3233	XR_002024356.1	84.34	83	13	0	1348	1430	460	542	3e-11	82.4
Contig3234	XM_009422540.2	82.46	268	35	8	2025	2283	439	175	2e-54	224
Contig3236	XM_010668688.2	82.73	1824	287	23	918	2732	395	2199	0	1598
Contig3236	XM_010668688.2	78.92	166	34	1	4642	4807	2290	2454	4e-20	111
Contig3241	XR_001762610.1	90.12	162	15	1	1794	1954	147	308	7e-50	209
Contig3244	XM_010672626.2	75.15	330	64	11	809	1126	1286	1609	1e-28	139
Contig3245	XM_018623529.1	83.5	103	12	4	7410	7511	175	273	7e-14	91.6
Contig3247	XM_010682006.2	79.11	809	151	13	101	897	205	1007	1e-149	542
Contig3253	XM_004290624.2	77.03	148	32	2	1044	1190	515	369	2e-12	84.2
Contig3254	XM_008227523.2	72.73	880	221	17	3663	4531	2234	3105	4e-70	278
Contig3256	XM_009374262.2	76.06	447	104	1	824	1270	1189	746	2e-55	230
Contig3257	XM_010698065.2	82.12	878	144	9	187	1062	381	1247	0	739
Contig3258	XM_016583530.1	79.86	437	86	2	1426	1861	391	826	9e-83	318
Contig3262	XM_010692697.2	84.77	604	86	6	1832	2432	943	343	9e-168	601
Contig3263	XM_018116832.1	93.55	62	4	0	4	65	351	412	2e-15	93.5
Contig3264	XM_020375095.1	82.47	97	15	2	190	285	1026	931	6e-12	84.2
Contig3265	XM_016031672.1	79.16	1195	231	15	1303	2488	199	1384	0	811
Contig3268	XM_004290542.2	78.1	516	106	7	1659	2171	509	1020	3e-83	320
Contig3269	XM_010675129.2	77.1	690	148	10	1565	2249	1035	1719	5e-104	390
Contig3270	XM_010679962.2	81.09	878	136	16	4201	5072	1142	289	0	675
Contig3270	XM_010679962.2	78.37	453	76	11	582	1032	2863	2431	4e-69	274
Contig3271	XM_010684228.2	85.76	2366	328	8	4374	6733	3371	1009	0	2494
Contig3272	XM_019250405.1	77.14	1885	388	38	220	2081	142	2006	0	1053
Contig3273	XM_010684228.2	85.76	2366	328	8	4241	6600	3371	1009	0	2494
Contig3274	XM_010675280.2	81.53	2306	403	21	330	2625	2964	672	0	1877
Contig3275	NR_113392.1	98.64	1176	14	2	2	1177	319	1492	0	2084
Contig3276	XM_015219869.1	89.58	1190	88	15	3	1185	15	1175	0	1478
Contig3277	NR_133687.1	89.78	1379	130	10	37	1411	2	1373	0	1755
Contig3278	XM_010667721.2	87.55	249	27	4	1	247	218	464	4e-73	285
Contig3279	XM_010667721.2	87.72	228	24	4	2996	3221	410	185	6e-66	263
Contig3280	XM_010687422.2	83.75	2074	320	15	1688	3748	635	2704	0	1947
Contig3281	XM_010687422.2	83.84	1937	296	15	189	2112	2704	772	0	1827
Contig3281	XM_010687422.2	78.27	497	106	2	3390	3885	773	278	2e-82	318
Contig3282	XM_010687422.2	82.65	2432	403	17	352	2769	278	2704	0	2135
Contig3284	XR_002041180.1	83.55	535	80	6	3020	3547	559	1092	3e-135	494
Contig3284	XR_002041180.1	90.43	94	9	0	2791	2884	471	564	5e-24	124
Contig3285	XR_002041180.1	89.89	188	15	3	567	752	475	660	2e-59	239
Contig3286	XM_010692248.2	78.49	1004	207	9	1474	2472	1127	128	0	649
Contig3287	XM_010676000.2	83.24	1265	198	9	1697	2948	1034	2297	0	1149
Contig3291	XM_010697005.2	84.62	91	14	0	1050	1140	430	520	2e-14	91.6
Contig3292	XM_017581279.1	77.86	1283	259	19	1065	2328	472	1748	0	773
Contig3293	XM_017581279.1	77.86	1283	259	19	862	2125	472	1748	0	773
Contig3294	XM_017359634.1	72.04	372	98	6	4473	4841	494	126	2e-18	106
Contig3298	XM_010689627.2	85.43	1105	146	7	841	1933	535	1636	0	1134
Contig3300	XM_010280249.2	93.75	64	4	0	2222	2285	1248	1185	1e-15	97.1
Contig3301	XM_010280249.2	93.75	64	4	0	2231	2294	1248	1185	1e-15	97.1
Contig3303	XM_013601743.1	72.14	646	164	12	1252	1886	764	1404	2e-41	182
Contig3304	XM_010035085.2	77.52	605	122	10	106	700	80	680	1e-92	351
Contig3305	XM_006364673.2	81.55	309	57	0	412	720	945	637	8e-64	255
Contig3306	XM_010245436.2	77.92	385	74	7	1	385	661	288	2e-56	230
Contig3309	XM_010698231.2	80.43	1359	233	24	311	1654	2039	699	0	1005
Contig3310	XM_010698231.2	80.43	1359	233	24	2495	3838	699	2039	0	1005
Contig3311	XR_002039669.1	83.06	608	103	0	632	1239	239	846	7e-153	553
Contig3311	XR_002039669.1	84.42	154	19	5	6267	6419	963	1112	1e-30	147
Contig3312	XM_010698231.2	80.43	1359	233	24	311	1654	2039	699	0	1005
Contig3314	XM_018968840.1	71.37	957	236	30	390	1330	1533	599	1e-51	215
Contig3315	XM_002520715.2	76.25	602	135	8	667	1264	1038	1635	2e-80	313
Contig3319	XM_010682040.2	81.75	844	144	7	237	1078	1653	818	0	697
Contig3320	XM_019250987.1	87.17	1949	235	11	1512	3448	2216	271	0	2200
Contig3321	XM_010692218.2	84.57	739	92	12	1037	1766	331	1056	0	713
Contig3322	XM_010692218.2	88.38	327	38	0	597	923	1056	730	2e-105	394
Contig3322	XM_010692218.2	83.24	352	40	8	1012	1344	726	375	7e-79	305
Contig3323	XM_019375377.1	81.51	238	43	1	2931	3167	687	924	2e-45	195
Contig3325	XM_010697306.2	81.1	635	118	2	638	1271	554	1187	1e-139	507
Contig3332	XM_010665909.2	78.88	1539	294	25	936	2454	944	2471	0	1013
Contig3334	XM_006302539.1	90.59	85	8	0	1	85	330	414	3e-21	113
Contig3337	XM_017787534.1	79.75	1022	195	12	202	1217	307	1322	0	730
Contig3338	XM_006476375.2	78.33	120	26	0	1937	2056	2237	2356	2e-10	78.7
Contig3345	XM_004299911.2	84.43	289	43	2	2967	3254	2650	2363	5e-72	283
Contig3352	XM_011657290.1	73.76	865	217	10	5	864	1147	2006	7e-87	331
Contig3354	XM_019250029.1	77.03	296	56	11	557	846	379	668	2e-35	159
Contig3362	XM_008243976.1	84.81	79	12	0	2	80	850	928	3e-11	80.5
Contig3365	XM_006589189.2	78.81	236	50	0	1955	2190	1237	1472	1e-34	159
Contig3371	XM_010692090.2	78.68	1510	305	16	485	1987	295	1794	0	989
Contig3376	XM_017577436.1	83.67	245	40	0	6	250	789	1033	9e-57	231
Contig3381	XM_010681095.2	83.13	2252	334	28	179	2405	153	2383	0	2012
Contig3382	XM_010680043.2	86.56	2492	326	6	172	2656	237	2726	0	2737
Contig3384	XM_019250265.1	80.73	2268	421	16	147	2406	44	2303	0	1753
Contig3388	XM_010688818.2	84.5	1200	184	2	3212	4410	1471	273	0	1184
Contig3390	XM_010692516.2	85.54	1632	234	2	1781	3411	2057	427	0	1705
Contig3397	XM_010675643.2	91.53	177	15	0	1049	1225	167	343	9e-61	244
Contig3397	XM_010675643.2	83.81	105	9	6	26	128	66	164	4e-15	93.5
Contig3400	XM_020380633.1	87.5	136	17	0	539	674	401	536	6e-35	158
Contig3401	XM_010679563.2	84.99	433	56	8	25	451	202	631	6e-117	431
Contig3404	XM_020356386.1	74.68	1015	213	34	283	1275	218	1210	1e-110	411
Contig3409	XM_010661180.2	70.56	1423	388	29	1312	2717	2458	1050	2e-70	278
Contig3413	XM_019197812.1	82.43	148	25	1	1587	1733	1958	1811	1e-25	128
Contig3415	XM_006431149.1	81.38	188	31	4	987	1172	874	1059	4e-32	150
Contig3416	XM_010671929.2	83.85	421	66	2	705	1124	709	290	2e-107	399
Contig3417	XM_017569750.1	78.08	625	127	8	2311	2930	994	1613	4e-103	387
Contig3418	XM_006469658.2	82.44	712	121	3	1748	2457	997	288	3e-173	619
Contig3419	XM_010677451.2	91.47	211	17	1	3077	3287	476	267	1e-73	289
Contig3420	XM_010672981.2	78.87	1817	341	23	296	2101	2096	312	0	1188
Contig3421	XR_841116.1	78.62	435	85	8	936	1366	1959	1529	2e-71	281
Contig3424	XM_010681170.2	78.33	909	166	23	1745	2639	1095	204	6e-155	558
Contig3425	XM_011019369.1	72.99	2547	612	68	178	2695	103	2602	0	822
Contig3435	XM_010682440.2	83.24	1098	167	13	918	2004	974	2065	0	992
Contig3436	XM_016028213.1	75.75	965	197	35	456	1403	1067	123	7e-123	451
Contig3439	XM_010670335.2	82	972	161	13	420	1384	107	1071	0	813
Contig3442	XM_010673377.2	84.6	2123	320	5	3372	5489	2365	245	0	2102
Contig3442	XM_010673377.2	77.77	1534	306	26	227	1744	5354	3840	0	911
Contig3442	XM_010673377.2	81.05	950	173	7	2335	3280	3313	2367	0	750
Contig3443	XM_010673377.2	84.6	2123	320	5	3572	5689	2365	245	0	2102
Contig3443	XM_010673377.2	81.05	950	173	7	2535	3480	3313	2367	0	750
Contig3443	XM_010673377.2	78.96	827	167	7	227	1048	5354	4530	5e-154	556
Contig3444	XM_010673377.2	83.47	3074	494	12	2535	5599	3313	245	0	2850
Contig3444	XM_010673377.2	78.96	827	167	7	227	1048	5354	4530	5e-154	556
Contig3446	XM_010691893.2	89.3	187	20	0	477	663	892	706	1e-57	235
Contig3448	XM_002281846.3	83.65	526	84	2	1461	1985	801	277	1e-135	494
Contig3450	XM_010671685.2	83.33	564	89	5	232	791	158	720	5e-142	516
Contig3452	XM_010693049.2	78.87	1117	209	19	424	1528	312	1413	0	730
Contig3455	XM_019199496.1	73.57	488	110	16	395	871	825	346	1e-37	169
Contig3457	XM_004294931.2	75.64	349	72	10	1829	2172	662	322	2e-35	161
Contig3458	XM_004304636.2	76.49	621	138	6	555	1171	1021	405	6e-87	331
Contig3459	XM_016682230.1	86.87	99	13	0	529	627	606	508	2e-20	111
Contig3460	XM_010670939.2	87.64	356	44	0	2306	2661	441	86	1e-111	414
Contig3461	XM_010690197.2	78.04	1325	264	15	1814	3125	1187	2497	0	809
Contig3462	XM_010690197.2	78.04	1325	264	15	378	1689	2497	1187	0	809
Contig3463	XM_010690197.2	78.04	1325	264	15	378	1689	2497	1187	0	809
Contig3465	XM_010680847.2	85.35	512	63	8	830	1338	653	1155	5e-143	520
Contig3470	XM_010692456.2	76.3	1118	237	25	3621	4721	1693	2799	1e-158	571
Contig3471	XM_010243300.2	85.37	82	12	0	1130	1211	2035	1954	5e-13	86.1
Contig3472	XM_010673245.2	86.31	358	46	1	369	723	1281	924	3e-103	387
Contig3474	XM_019225105.1	86.11	288	40	0	1989	2276	1230	1517	2e-80	311
Contig3475	XM_010679816.2	83.61	1562	229	24	387	1935	288	1835	0	1441
Contig3478	XM_010680704.2	76.93	1374	285	23	132	1482	1303	2667	0	752
Contig3492	XM_011049092.1	91.94	62	5	0	920	981	477	538	1e-13	87.9
Contig3502	XM_010667610.2	87.84	436	53	0	1	436	1659	2094	2e-141	512
Contig3506	XM_016687579.1	85.08	496	73	1	1	496	592	98	2e-139	505
Contig3511	XM_010690385.2	83.89	447	72	0	130	576	1531	1085	5e-116	427
Contig3514	XM_010697153.2	83.38	800	129	3	350	1147	455	1252	0	737
Contig3516	XM_006473637.2	79.38	291	48	6	248	528	169	457	3e-46	195
Contig3522	XM_010696795.2	80.72	804	148	5	1355	2156	1013	215	2e-173	619
Contig3528	XM_010675017.2	83.8	895	142	3	3752	4643	1289	395	0	846
Contig3528	XM_010675017.2	87.14	482	62	0	2413	2894	1771	1290	2e-151	547
Contig3530	XM_010684358.2	80.31	381	67	7	799	1175	1755	1379	8e-72	281
Contig3532	XM_006662000.2	76.84	190	38	6	1891	2077	244	58	1e-17	102
Contig3533	XM_006662000.2	74.49	396	87	14	738	1126	446	58	5e-35	159
Contig3534	XM_006662000.2	80.73	109	17	4	1812	1918	138	244	2e-11	82.4
Contig3535	XM_019583024.1	80.66	212	32	7	322	527	253	461	6e-34	156
Contig3536	XM_010555396.1	76.11	360	73	10	614	962	701	344	5e-40	176
Contig3538	XM_010681265.2	78.22	753	143	10	2585	3335	1142	409	6e-126	462
Contig3539	XM_020544959.1	80.17	237	39	8	1254	1486	621	389	2e-38	171
Contig3540	XM_009384310.2	80.35	173	30	2	437	607	479	649	1e-25	128
Contig3542	XM_010694097.2	85.15	862	126	2	188	1048	1730	870	0	881
Contig3542	XM_010694097.2	82.48	622	107	2	1353	1973	854	234	1e-150	544
Contig3544	XM_010674453.2	84.85	561	77	6	330	885	744	1301	2e-155	558
Contig3545	XM_010687590.2	85.33	1009	138	6	3816	4822	239	1239	0	1035
Contig3550	XM_019248808.1	85.29	680	100	0	1153	1832	800	121	0	702
Contig3551	XM_010686907.2	77.98	1898	391	23	411	2293	327	2212	0	1164
Contig3552	XM_017758885.1	81.45	248	44	2	2	248	1008	1254	7e-48	202
Contig3556	XM_019249417.1	84.24	1028	156	6	2220	3244	2008	3032	0	996
Contig3561	XM_016033399.1	88.57	70	8	0	347	416	461	530	1e-12	86.1
Contig3563	XM_010692245.2	80.76	925	156	13	296	1206	1886	970	0	702
Contig3563	XM_010692245.2	78.07	748	151	9	2019	2755	907	162	2e-125	460
Contig3564	XM_002269060.4	80.41	291	50	5	1903	2189	433	146	1e-51	215
Contig3565	XM_010692918.2	83.56	888	141	4	1667	2553	1197	314	0	826
Contig3566	XM_010696533.2	82.86	636	92	12	883	1504	1589	957	8e-154	555
Contig3566	XM_010696533.2	90.68	236	22	0	2681	2916	959	724	1e-81	315
Contig3579	XM_019222614.1	82.98	94	16	0	1226	1319	1034	941	6e-13	86.1
Contig3580	XM_010688477.2	82.81	797	129	7	1387	2179	1078	1870	0	706
Contig3580	XM_010688477.2	83.05	354	35	11	888	1218	723	1074	1e-76	298
Contig3586	XM_019566726.1	74.88	637	140	18	517	1143	394	1020	1e-68	272
Contig3587	XM_009337602.2	75.61	1099	233	33	525	1606	97	1177	7e-141	512
Contig3590	XM_002285603.4	83.05	1109	186	2	2105	3212	1396	289	0	1005
Contig3593	XM_010681111.2	79.6	1745	332	21	314	2046	300	2032	0	1229
Contig3594	XM_010694290.2	74.67	4457	992	104	2198	6584	962	5351	0	1849
Contig3594	XM_010694290.2	81.66	409	71	4	695	1101	546	952	8e-88	337
Contig3595	XR_002038969.1	75.93	457	81	21	1735	2175	600	1043	6e-49	207
Contig3596	XR_002038970.1	75.22	226	42	12	1743	1961	807	1025	6e-15	95.3
Contig3598	XM_009117671.1	90	80	6	2	29	107	547	625	8e-18	102
Contig3599	XM_010697078.2	90.91	99	9	0	1605	1703	3520	3422	3e-27	134
Contig3600	XM_010697506.2	83.03	660	100	9	1022	1673	1518	863	7e-164	588
Contig3601	XM_010678500.2	83.97	3013	477	6	534	3543	370	3379	0	2883
Contig3602	XM_010682419.2	85.95	598	84	0	2025	2622	177	774	3e-179	640
Contig3605	XM_017747461.1	81.72	93	17	0	2243	2335	671	579	2e-10	78.7
Contig3606	XM_010673756.2	84.01	1082	171	2	115	1195	253	1333	0	1038
Contig3609	XM_018962287.1	75.29	1809	390	44	1382	3163	2271	493	0	811
Contig3610	XR_002040182.1	82.81	954	162	2	3041	3993	1391	2343	0	852
Contig3610	XR_002040182.1	84.25	127	14	5	1804	1927	1259	1382	2e-22	119
Contig3611	XR_002040182.1	82.27	1145	201	2	3041	4184	1391	2534	0	989
Contig3611	XR_002040182.1	84.25	127	14	5	1804	1927	1259	1382	2e-22	119
Contig3612	XM_010690486.2	76.35	482	76	21	772	1247	938	1387	2e-54	224
Contig3613	XM_010690486.2	76.35	482	76	21	927	1402	938	1387	2e-54	224
Contig3614	XM_010670948.2	92.47	93	7	0	401	493	1700	1792	4e-27	134
Contig3614	XM_010670948.2	92.96	71	5	0	242	312	1630	1700	4e-18	104
Contig3615	XM_010670948.2	82.5	537	87	5	2694	3228	644	1175	2e-126	464
Contig3617	XM_010268824.2	79.2	947	188	9	1437	2378	1525	583	0	649
Contig3619	XM_010921017.2	80.81	198	36	2	2383	2579	452	256	3e-33	154
Contig3622	XM_002264587.3	89.23	260	28	0	817	1076	632	373	2e-84	326
Contig3624	XM_010683552.2	83.6	500	79	2	1118	1617	734	238	3e-127	466
Contig3624	XM_010683552.2	84.52	323	49	1	226	547	1158	836	9e-83	318
Contig3626	XM_010682333.2	83.07	2257	356	20	2583	4831	2758	520	0	2028
Contig3627	XM_010678496.2	81.28	2569	458	19	632	3184	747	3308	0	2058
Contig3632	XM_015720039.1	85.94	249	23	6	407	649	1427	1185	1e-63	255
Contig3634	XM_010695159.2	80.97	1219	202	18	2524	3715	1578	363	0	939
Contig3635	XM_020251938.1	87.19	203	23	1	1550	1752	932	733	1e-55	228
Contig3638	XM_010677785.2	81.47	912	159	6	315	1217	2026	1116	0	739
Contig3639	XM_010677785.2	80.02	1992	378	14	770	2744	38	2026	0	1456
Contig3640	XM_009352487.1	74.71	775	167	25	352	1112	1019	260	8e-83	318
Contig3642	XM_010687347.2	85.03	1336	196	4	205	1538	1334	1	0	1356
Contig3643	XM_002523128.2	84.38	922	141	3	1349	2269	549	1468	0	902
Contig3644	XM_010693569.2	85.66	830	119	0	1	830	523	1352	0	874
Contig3648	XM_017769842.1	79.52	249	51	0	511	759	997	749	2e-40	178
Contig3648	XM_017769842.1	89.29	84	9	0	2581	2664	735	652	8e-19	106
Contig3650	XM_011036668.1	73.31	236	57	5	274	506	241	473	5e-12	82.4
Contig3651	XM_010694460.2	82.68	306	49	4	134	437	277	580	1e-67	268
Contig3654	XM_010683918.2	85.68	873	125	0	1219	2091	793	1665	0	920
Contig3655	XM_010674244.2	85.28	944	136	2	1347	2290	824	1764	0	970
Contig3655	XM_010674244.2	86.13	728	91	9	364	1086	103	825	0	776
Contig3657	XM_002271829.4	80.42	1042	192	10	618	1653	511	1546	0	784
Contig3658	XM_019248436.1	81.63	2450	416	27	454	2881	555	2992	0	2001
Contig3659	XM_019252076.1	83.13	249	34	3	2305	2546	598	351	3e-53	220
Contig3659	XM_019252076.1	89.6	173	18	0	547	719	827	655	3e-53	220
Contig3660	XM_010677518.2	90.97	299	27	0	104	402	237	535	3e-108	403
Contig3660	XM_010677518.2	92.54	67	5	0	3238	3304	532	598	7e-16	97.1
Contig3661	XM_018119714.1	80.07	577	115	0	2073	2649	1095	519	5e-116	429
Contig3662	XM_018119714.1	80.07	577	115	0	448	1024	519	1095	5e-116	429
Contig3664	XM_004234331.3	82.73	220	36	2	2122	2340	439	657	2e-45	195
Contig3666	XM_009380674.2	83.21	137	23	0	5018	5154	228	92	1e-24	126
Contig3667	XM_010107390.1	77.15	477	103	6	1493	1966	931	1404	6e-69	272
Contig3669	XM_002273389.3	75.75	1060	236	15	853	1897	1207	154	9e-142	514
Contig3671	XM_010675863.2	83.29	383	64	0	239	621	753	1135	2e-93	353
Contig3673	XM_010648163.2	78.3	977	185	21	810	1768	602	1569	5e-169	604
Contig3674	XM_010676595.2	80.26	3809	688	48	2412	6200	1408	5172	0	2809
Contig3674	XM_010676595.2	85	220	33	0	944	1163	1055	1274	5e-54	224
Contig3675	XM_010676595.2	81.2	4074	706	43	932	4987	565	4596	0	3225
Contig3675	XM_010676595.2	87.29	291	37	0	158	448	278	568	7e-87	333
Contig3676	XM_010676595.2	84.78	611	93	0	917	1527	888	278	7e-172	614
Contig3679	XR_001134560.1	86.7	917	93	15	1436	2327	846	1758	0	990
Contig3679	XR_001134560.1	89.61	385	20	9	232	605	1	376	9e-129	472
Contig3680	XM_010688781.2	91.67	120	10	0	360	479	712	831	1e-37	167
Contig3682	XM_015718973.1	71.46	1766	450	54	347	2085	344	2082	3e-113	420
Contig3688	XM_010679671.2	91.36	81	7	0	1	81	933	1013	6e-21	111
Contig3694	XM_010689466.2	80.59	1422	234	32	2270	3667	172	1575	0	1059
Contig3694	XM_010689466.2	80.76	1393	226	32	620	1988	1575	201	0	1050
Contig3695	XM_010694338.2	84.14	637	97	4	102	736	1	635	2e-171	614
Contig3696	XM_002266169.3	80.61	1449	272	8	699	2142	1757	313	0	1110
Contig3698	XM_010694060.2	77.02	1136	210	33	510	1623	325	1431	5e-169	604
Contig3700	XM_010694094.2	79.61	1236	218	16	281	1492	285	1510	0	856
Contig3701	XM_010698064.2	83.41	693	103	8	6	691	417	1104	3e-177	632
Contig3704	XM_010682231.2	82.1	1821	302	19	669	2477	464	2272	0	1535
Contig3707	XM_016027807.1	75	368	84	7	1442	1805	779	416	4e-36	163
Contig3708	XM_015717778.1	85.47	117	13	3	3632	3746	726	612	2e-22	119
Contig3709	XM_011019792.1	90.67	75	7	0	1	75	705	779	2e-17	100
Contig3710	XM_010686523.2	91.15	113	10	0	597	709	551	663	4e-33	154
Contig3713	XM_007023220.2	73.43	1912	466	38	1171	3055	487	2383	0	678
Contig3714	XM_010679065.2	84.6	1195	176	7	2780	3970	1776	586	0	1181
Contig3714	XM_010679065.2	75.65	1109	230	27	814	1894	2866	1770	6e-142	516
Contig3714	XM_010679065.2	84.71	85	9	3	4017	4097	510	426	2e-11	82.4
Contig3716	XM_020348180.1	78.35	194	42	0	265	458	451	258	8e-25	126
Contig3717	XM_010660302.2	76.95	2447	526	33	353	2774	430	2863	0	1360
Contig3719	XM_016855712.1	76.63	261	53	6	572	828	296	552	1e-28	137
Contig3721	XM_003546001.3	82.7	185	26	2	708	889	364	545	8e-35	159
Contig3723	XM_010683015.2	77.5	1498	288	34	1078	2564	703	2162	0	854
Contig3729	XM_016797173.1	90.1	1020	90	8	126	1136	1537	520	0	1314
Contig3734	XM_019383171.1	72.11	459	117	11	929	1382	168	620	2e-25	128
Contig3735	XM_010674545.2	81.65	2927	515	21	653	3568	3034	119	0	2410
Contig3743	XM_019371503.1	94.76	267	14	0	1535	1801	118	384	2e-112	416
Contig3745	NM_119309.4	73.24	852	214	14	380	1224	1164	320	1e-76	298
Contig3746	XM_010092742.1	73.78	534	115	19	92	614	1516	997	3e-43	187
Contig3748	XM_009420315.2	78.03	1033	212	14	443	1468	345	1369	1e-178	636
Contig3752	XM_019330170.1	77.1	725	148	16	472	1187	240	955	2e-108	403
Contig3759	XM_019247705.1	73.39	357	87	7	2412	2764	61	413	2e-24	126
Contig3759	XM_019247705.1	73.39	357	87	7	7160	7512	61	413	2e-24	126
Contig3766	XM_010675131.2	76.32	190	41	4	675	862	1669	1856	1e-16	99
Contig3767	XM_010683395.2	96.39	83	3	0	2225	2307	542	460	3e-28	137
Contig3768	XR_001502556.1	76.56	2585	510	83	1204	3748	2581	53	0	1328
Contig3769	XM_004296787.2	99.56	452	2	0	1	452	491	40	0	824
Contig3773	XM_011113594.1	89.83	59	6	0	384	442	139	197	4e-10	76.8
Contig3773	XM_011113594.1	89.83	59	6	0	1218	1276	139	197	4e-10	76.8
Contig3779	XM_002532810.2	75.1	1257	301	12	1011	2261	480	1730	1e-160	577
Contig3780	XM_002283968.3	72.22	972	242	24	200	1157	1083	126	1e-69	274
Contig3784	XM_010673035.2	79.47	531	94	14	903	1427	797	1318	5e-96	363
Contig3784	XM_010673035.2	85.51	214	27	4	501	712	411	622	3e-53	220
Contig3796	XR_789938.2	77.82	1037	223	7	191	1222	1379	2413	6e-178	634
Contig3801	XM_008788771.2	75.44	395	97	0	4356	4750	579	185	1e-44	193
Contig3802	XM_006472552.2	77.55	481	94	12	3147	3615	581	103	2e-70	278
Contig3803	XM_018959783.1	78.73	884	174	14	4840	5716	1436	560	1e-160	579
Contig3807	XM_010685831.2	82.95	692	100	13	500	1183	860	179	3e-170	608
Contig3809	XM_010672613.2	84.59	532	75	7	1253	1779	1330	801	7e-144	521
Contig3811	XM_010675470.2	84.87	892	128	6	2835	3724	393	1279	0	893
Contig3812	XM_010675470.2	84.53	1041	156	4	814	1853	1429	393	0	1026
Contig3812	XM_010675470.2	83.41	440	73	0	272	711	1891	1452	4e-110	409
Contig3813	XM_010675470.2	84.75	892	129	6	1537	2426	1279	393	0	887
Contig3816	XM_010692133.2	75.56	3240	713	66	1246	4446	2878	6077	0	1522
Contig3817	XM_010692133.2	76.63	1117	238	17	41	1147	4130	3027	5e-166	595
Contig3819	XM_010686611.2	79.8	4367	814	53	146	4483	385	4712	0	3116
Contig3825	XM_010109464.1	80.58	1344	232	20	479	1815	506	1827	0	1009
Contig3829	XM_010677653.2	82.63	875	148	4	1094	1966	881	1753	0	771
Contig3829	XM_010677653.2	83.04	566	94	2	305	870	329	892	5e-141	512
Contig3832	XM_010109350.1	74.08	409	96	10	1554	1957	883	1286	6e-35	159
Contig3836	XM_010680793.2	82.54	1873	283	30	145	1998	161	2008	0	1607
Contig3837	XM_002282502.3	82.51	526	80	9	1128	1644	308	830	1e-122	451
Contig3837	XM_002282502.3	77.16	797	158	14	2280	3067	1218	1999	7e-120	442
Contig3840	XR_002039394.1	89.06	64	7	0	1964	2027	821	884	4e-11	80.5
Contig3845	XM_010696360.2	80.1	191	36	2	743	932	1833	1644	2e-29	141
Contig3846	XM_010696360.2	72.36	738	176	23	179	899	2132	1406	2e-49	207
Contig3848	XM_004492791.2	89.29	84	8	1	23	105	362	445	1e-18	104
Contig3849	XM_004492791.2	82.11	285	48	3	508	790	362	645	1e-59	241
Contig3850	XM_010654790.2	83.03	607	99	4	314	918	2662	2058	2e-151	547
Contig3851	XM_019376908.1	86.79	106	14	0	1	106	727	832	4e-23	119
Contig3852	XM_010689899.2	80.77	1165	203	17	3243	4392	236	1394	0	891
Contig3853	XM_010689899.2	80.69	1165	204	17	126	1275	1394	236	0	885
Contig3855	XM_019220617.1	76.75	744	158	12	6725	7456	3529	4269	3e-107	401
Contig3857	XM_004302387.2	81.82	198	33	3	260	455	122	318	2e-36	163
Contig3858	XM_010681003.2	84.8	671	98	4	1611	2279	642	1310	0	671
Contig3859	XM_010681003.2	84.8	671	98	4	1	669	1310	642	0	671
Contig3860	XM_010681003.2	81.92	1344	239	4	637	1978	1505	164	0	1133
Contig3861	XM_010680012.2	86.32	541	72	2	1750	2289	918	1457	1e-163	588
Contig3861	XM_010680012.2	77.8	554	102	10	3667	4205	1469	2016	1e-83	322
Contig3863	XM_010687611.2	81.47	815	147	4	161	973	97	909	0	665
Contig3865	XM_010691196.2	85.38	383	56	0	1702	2084	732	350	1e-106	398
Contig3871	XM_010688296.2	80.34	1368	260	9	1854	3216	888	2251	0	1027
Contig3877	XM_020256669.1	79.18	461	88	7	4547	5003	1000	544	1e-80	313
Contig3878	XR_002070346.1	79.93	294	24	14	6103	6362	1598	1306	1e-41	183
Contig3879	XM_010677666.2	90.84	131	12	0	7	137	254	124	9e-40	176
Contig3880	XM_010671059.1	88.66	485	54	1	1058	1542	816	1299	2e-164	590
Contig3894	XM_004294477.2	75.86	261	58	5	41	297	165	424	8e-26	128
Contig3896	XM_010682043.2	78.19	408	72	7	1117	1514	1046	1446	1e-60	244
Contig3897	XM_010682043.2	78.75	400	63	16	1531	1928	921	1300	2e-61	248
Contig3899	XM_010694285.1	85.56	90	13	0	276	365	1053	1142	4e-16	95.3
Contig3900	XM_010694285.1	83.23	1914	292	22	1110	3015	2659	767	0	1729
Contig3901	XM_010654133.2	83.12	1120	182	4	260	1378	1247	134	0	1014
Contig3902	XM_015306216.1	72.75	811	178	26	1266	2065	228	1006	4e-57	233
Contig3903	XM_015306216.1	75.03	725	162	18	1326	2039	290	1006	1e-82	318
Contig3904	XM_010551620.1	77.22	237	51	3	991	1225	121	356	5e-28	135
Contig3905	XM_010695783.2	82.96	3198	506	24	443	3610	155	3343	0	2850
Contig3906	XM_010672154.2	84.73	275	42	0	1949	2223	639	365	5e-70	276
Contig3910	XM_010676055.2	79.23	1016	194	17	4772	5778	1299	292	0	691
Contig3916	XM_018973919.1	76.65	454	100	6	511	961	719	269	4e-61	246
Contig3917	XM_018973919.1	76.99	578	127	6	1183	1757	269	843	5e-85	326
Contig3920	XM_010693395.2	84.34	715	112	0	4046	4760	1094	1808	0	701
Contig3920	XM_010693395.2	86.36	286	39	0	2077	2362	625	910	9e-81	313
Contig3921	XM_010693395.2	84.34	715	112	0	3656	4370	1094	1808	0	701
Contig3921	XM_010693395.2	86.36	286	39	0	1687	1972	625	910	8e-81	313
Contig3922	XM_010693395.2	84.95	651	98	0	3015	3665	910	260	0	660
Contig3922	XM_010693395.2	83.61	415	68	0	354	768	1808	1394	3e-104	390
Contig3923	XM_019249028.1	82.7	497	82	4	3057	3551	276	770	1e-118	438
Contig3923	XM_019249028.1	87.39	111	14	0	1197	1307	163	273	3e-25	128
Contig3925	XM_019249028.1	82.7	497	82	4	3427	3921	770	276	2e-118	438
Contig3925	XM_019249028.1	87.39	111	14	0	6098	6208	273	163	5e-25	128
Contig3926	XM_010939307.2	88.8	357	40	0	1073	1429	565	209	4e-119	438
Contig3927	XM_020356951.1	77.39	889	183	17	491	1370	396	1275	3e-141	512
Contig3928	XM_017377383.1	80.19	419	77	5	3424	3839	112	527	1e-79	309
Contig3932	XM_010672631.2	82.95	387	62	4	431	815	401	785	8e-91	346
Contig3934	XM_010654073.2	75.29	866	201	13	1535	2393	1692	2551	1e-107	401
Contig3935	XM_019249806.1	77.92	548	105	12	117	656	709	1248	4e-85	327
Contig3937	XM_010679155.2	87.7	626	77	0	360	985	995	370	0	730
Contig3938	XM_010689994.2	83.2	494	83	0	635	1128	1208	715	2e-123	453
Contig3938	XM_010689994.2	80.98	447	83	2	1333	1778	717	272	2e-93	353
Contig3939	XM_017752969.1	84.4	218	34	0	333	550	1698	1481	1e-51	215
Contig3945	XM_010693963.2	82.97	1814	297	9	1164	2971	381	2188	0	1628
Contig3949	XM_010678945.2	83.8	957	132	9	520	1459	457	1407	0	887
Contig3950	XM_010676799.2	83.66	2283	348	18	251	2528	327	2589	0	2126
Contig3952	XM_013002932.1	88.06	67	8	0	4041	4107	98	164	1e-10	80.5
Contig3953	XM_013002932.1	88.06	67	8	0	4041	4107	98	164	1e-10	80.5
Contig3955	NR_137326.1	94.53	3403	137	40	3775	7151	1	3380	0	5208
Contig3960	XM_010107965.1	76.47	323	66	7	1093	1410	639	322	4e-37	167
Contig3961	XM_010679196.2	84.8	1395	199	9	272	1664	204	1587	0	1389
Contig3961	XM_010679196.2	80.69	1569	267	23	2630	4180	2613	4163	0	1186
Contig3962	XM_018980573.1	78.94	603	115	12	1159	1755	925	329	3e-107	399
Contig3962	XM_018980573.1	82.29	192	34	0	812	1003	1263	1072	3e-37	167
Contig3963	XM_010687175.2	82.83	769	126	3	2797	3562	1089	324	0	684
Contig3964	XM_010692593.2	77.8	419	91	2	1131	1548	626	1043	1e-64	257
Contig3965	XM_010695466.2	76.49	1544	321	37	2405	3930	1884	365	0	802
Contig3967	XM_019001085.1	72.63	2156	536	49	283	2408	2330	199	0	664
Contig3969	XM_010680287.2	83.53	504	81	2	3106	3608	3297	3799	4e-128	470
Contig3969	XM_010680287.2	80.57	597	116	0	765	1361	773	1369	2e-125	460
Contig3970	XM_010676941.2	80.34	473	84	5	315	784	347	813	4e-92	350
Contig3971	XM_010695617.2	81.59	277	38	4	1152	1428	832	569	2e-52	217
Contig3973	XM_002278256.3	76.75	1114	237	18	2682	3787	1813	714	4e-168	603
Contig3974	XM_010694094.2	79.53	3322	613	45	211	3515	254	3525	0	2305
Contig3975	XM_010673955.2	81.65	654	114	6	821	1471	961	311	8e-149	538
Contig3977	XM_010676165.2	81.67	742	119	12	2027	2755	907	1644	1e-167	601
Contig3977	XM_010676165.2	86.89	450	59	0	839	1288	460	909	1e-138	505
Contig3977	XM_010676165.2	84.98	273	38	2	3241	3513	1655	1924	3e-69	274
Contig3977	XM_010676165.2	89.21	139	15	0	394	532	274	412	3e-39	174
Contig3978	XM_015717130.1	79.48	268	52	3	2455	2720	448	182	3e-43	187
Contig3979	XM_019576327.1	81.71	164	26	4	1323	1484	1004	843	4e-27	134
Contig3982	XM_010692537.2	82.43	979	162	9	1404	2377	1332	2305	0	846
Contig3985	XM_010278469.2	88.73	71	8	0	1072	1142	403	473	4e-13	87.9
Contig3986	XM_010278469.2	80.92	131	23	2	1196	1325	403	532	7e-18	102
Contig3987	XM_006481092.2	80	165	33	0	305	469	325	489	1e-23	122
Contig3989	XM_010676065.2	85.91	362	51	0	1056	1417	1164	1525	3e-103	387
Contig3990	XM_010676065.2	82.41	1524	249	16	375	1887	250	1765	0	1312
Contig3993	XM_010686730.2	88	75	9	0	33	107	899	825	3e-14	89.8
Contig3994	XM_017364428.1	87.95	166	20	0	922	1087	1108	943	9e-46	196
Contig3997	XM_019236877.1	88.89	90	8	2	469	557	299	211	3e-20	110
Contig4002	XM_017972912.1	89.39	66	7	0	2108	2173	495	430	4e-12	84.2
Contig4004	XM_019248656.1	84.22	1033	158	5	773	1803	1347	318	0	1000
Contig4007	XM_011040620.1	76.19	273	55	10	384	651	130	397	8e-28	135
Contig4014	XM_004493222.2	92.59	54	4	0	1043	1096	480	533	8e-11	78.7
Contig4015	XM_016043963.1	72.47	839	206	19	857	1677	1098	267	4e-61	246
Contig4019	XM_010678090.2	79.87	2529	473	26	610	3129	561	3062	0	1818
Contig4027	XM_010684215.1	79.84	486	98	0	1481	1966	1213	1698	6e-94	355
Contig4028	XM_010274270.2	78.55	275	55	4	3115	3387	636	908	2e-40	178
Contig4029	XM_008222477.1	85.45	110	16	0	1024	1133	501	392	1e-21	115
Contig4031	XM_010044755.2	77.94	349	75	2	351	698	985	638	2e-52	217
Contig4033	XM_017556760.1	78.67	225	46	2	1169	1392	713	490	1e-31	148
Contig4034	XM_016708666.1	83.78	111	16	2	553	662	509	400	3e-18	104
Contig4035	XM_011006618.1	77.56	401	86	3	2935	3333	618	220	1e-58	239
Contig4038	XM_010687767.2	82.95	880	139	6	581	1453	2240	1365	0	784
Contig4042	XM_010669666.2	78.33	3013	589	45	199	3164	249	3244	0	1888
Contig4044	XM_010671512.2	86.37	477	62	3	267	740	412	888	1e-142	518
Contig4046	XM_016629088.1	74.04	312	65	13	893	1196	703	1006	4e-21	113
Contig4047	XM_010649539.2	74.45	227	56	2	1400	1625	1224	1449	4e-16	97.1
Contig4048	XM_004291758.2	78.45	566	108	14	380	938	86	644	3e-94	357
Contig4050	XM_010667942.2	93.06	72	5	0	556	627	2213	2142	2e-19	106
Contig4059	XM_010671703.2	94.03	67	4	0	1126	1192	680	746	5e-18	102
Contig4061	XM_010095191.1	81.38	349	63	2	936	1283	1552	1899	3e-72	283
Contig4066	XM_019851760.1	74.53	1233	297	13	4	1229	466	1688	4e-144	521
Contig4069	XM_014766826.1	78.95	114	22	2	103	215	537	425	2e-10	76.8
Contig4075	XM_010687535.2	81.48	135	17	5	963	1093	1021	1151	2e-18	104
Contig4076	XM_018960090.1	91.67	84	7	0	878	961	353	270	1e-22	117
Contig4078	XM_010681013.2	86.57	1400	188	0	3077	4476	1821	422	0	1544
Contig4081	XM_016044844.1	80.15	136	17	9	60	190	4331	4201	4e-15	93.5
Contig4089	XM_018877242.1	78.2	954	188	14	339	1279	141	1087	4e-165	592
Contig4093	XM_010677168.2	85.88	170	24	0	1728	1897	483	652	2e-41	182
Contig4099	XM_009343612.2	73.8	584	125	20	1734	2309	1632	2195	1e-48	206
Contig4101	XM_010063129.2	87.5	64	8	0	5	68	2101	2164	7e-10	75
Contig4103	XM_019399788.1	94.12	51	3	0	18	68	643	593	1e-10	78.7
Contig4104	XM_010676757.2	82.26	2159	367	11	259	2412	2745	598	0	1851
Contig4106	XM_010472564.2	74.83	298	64	8	284	580	3985	3698	6e-24	124
Contig4112	XM_003517334.3	77.56	312	68	2	681	991	632	322	1e-43	187
Contig4116	XM_019250903.1	84.9	874	126	5	1521	2391	2276	1406	0	878
Contig4116	XM_019250903.1	84.07	810	96	17	4683	5483	1184	399	0	750
Contig4116	XM_019250903.1	87.16	218	27	1	3553	3770	1410	1194	1e-60	246
Contig4117	XM_010681048.2	84.6	734	104	7	2032	2762	1005	278	0	721
Contig4117	XM_010681048.2	95	60	3	0	1139	1198	1142	1083	2e-15	95.3
Contig4118	XM_010681048.2	88.76	89	10	0	2665	2753	944	856	7e-20	110
Contig4118	XM_010681048.2	95	60	3	0	1138	1197	1142	1083	2e-15	95.3
Contig4126	XM_019249698.1	86.45	332	41	4	2591	2920	773	1102	2e-95	361
Contig4127	NM_001251089.2	84.85	165	25	0	600	764	172	336	2e-37	167
Contig4129	XM_010689299.2	80.07	1465	265	18	1903	3364	2825	1385	0	1062
Contig4130	XM_007027195.2	79.26	188	33	6	492	676	1093	909	5e-25	126
Contig4132	XM_018117800.1	77.37	190	39	4	1342	1529	407	220	4e-20	110
Contig4133	XM_010688043.2	82.53	1294	214	8	184	1468	171	1461	0	1127
Contig4135	XM_010675379.2	86.75	234	31	0	2259	2492	795	1028	2e-65	261
Contig4136	XM_010670867.2	85.37	294	42	1	870	1163	760	1052	3e-78	303
Contig4140	XM_010681669.2	77.15	2801	593	43	3489	6264	3103	325	0	1583
Contig4143	XM_012993872.1	77.05	305	70	0	8	312	873	569	6e-40	176
Contig4144	XM_010681077.2	83.18	1272	199	7	431	1690	2558	1290	0	1149
Contig4144	XM_010681077.2	76.85	324	73	2	2595	2917	1283	961	2e-41	182
Contig4147	XM_010682086.2	81.14	986	178	6	1918	2899	1243	262	0	784
Contig4148	XM_012979928.1	85.56	90	13	0	14	103	1704	1793	2e-15	95.3
Contig4152	XM_003548227.3	79.36	1943	389	11	377	2312	556	2493	0	1356
Contig4153	XM_010693430.2	83.73	799	120	8	9	805	1395	605	0	747
Contig4154	XM_010694517.2	84.4	359	47	8	1715	2070	1109	757	2e-90	344
Contig4154	XM_010694517.2	86.09	115	14	2	531	644	1215	1102	1e-23	122
Contig4156	XM_010686746.2	77.17	1345	293	14	175	1512	302	1639	0	771
Contig4157	XM_010684809.2	82.72	4301	693	37	1820	6089	283	4564	0	3781
Contig4158	XM_004307427.2	79.03	682	133	9	1819	2492	357	1036	8e-125	459
Contig4159	XM_010693160.2	81.55	786	138	6	1819	2602	1417	637	7e-180	641
Contig4159	XM_010693160.2	79.85	268	52	2	1183	1449	1679	1413	2e-45	195
Contig4160	XR_524958.2	89.86	69	4	3	703	769	68	1	4e-13	86.1
Contig4170	XM_015308549.1	87.88	66	6	2	1784	1848	21	85	5e-10	76.8
Contig4171	XM_010693127.2	81.96	693	110	13	275	961	347	1030	2e-159	573
Contig4172	XM_010693127.2	80.95	1013	158	29	421	1420	1337	347	0	769
Contig4173	XM_010697056.2	86.17	405	54	2	3447	3850	586	183	4e-118	436
Contig4174	XM_010697056.2	86.75	664	86	2	261	923	183	845	0	737
Contig4175	XM_011011585.1	81.91	199	34	2	462	659	1426	1229	7e-37	167
Contig4177	XM_010938218.2	75.34	373	76	14	3638	4002	1081	717	2e-36	165
Contig4180	XM_010667708.2	81.26	982	170	12	6363	7337	1879	905	0	782
Contig4181	XM_019249661.1	84.63	540	81	2	1869	2407	657	1195	4e-148	536
Contig4182	XM_010690550.2	78.26	1909	372	32	1178	3078	676	2549	0	1186
Contig4183	XM_010259406.2	80.03	636	127	0	993	1628	1130	495	7e-129	472
Contig4187	XR_791469.2	86.92	130	17	0	2310	2439	479	608	8e-31	147
Contig4188	XM_020348007.1	79.39	228	47	0	1918	2145	503	730	3e-35	161
Contig4190	XM_010273387.2	73.11	647	156	14	3391	4028	1468	2105	3e-51	215
Contig4191	XM_019249397.1	81.18	1286	238	4	2254	3537	717	2000	0	1031
Contig4192	XM_010681134.2	86.03	365	48	3	315	678	447	85	3e-104	388
Contig4196	XM_010691059.2	82.94	1759	289	9	7	1759	1907	154	0	1576
Contig4199	XM_010669093.2	79.93	862	125	18	323	1167	313	1143	6e-164	590
Contig4199	XM_010669093.2	76.92	936	208	7	4335	5266	1860	2791	2e-144	525
Contig4199	XM_010669093.2	77.37	769	136	28	7657	8398	3967	4724	2e-113	422
Contig4199	XM_010669093.2	88.79	223	25	0	3218	3440	1224	1446	7e-69	274
Contig4200	XM_019004219.1	84.29	140	22	0	1130	1269	1383	1522	2e-28	137
Contig4201	XM_016862844.1	80	120	23	1	991	1109	1079	1198	5e-13	87.9
Contig4202	XM_010673697.2	81.46	658	110	11	3797	4446	1817	1164	1e-145	529
Contig4204	XM_010092556.1	83.14	1026	170	2	827	1852	3306	2284	0	933
Contig4205	XM_010691485.2	79.84	645	109	17	270	908	308	937	9e-123	451
Contig4209	XM_010673076.2	91.7	253	21	0	545	797	1187	935	3e-93	351
Contig4213	XM_004147532.2	73.15	555	126	21	603	1145	1610	1067	2e-40	178
Contig4214	XM_010684118.2	87.39	1277	161	0	2043	3319	1636	360	0	1467
Contig4215	XM_004147532.2	73.15	555	126	21	603	1145	1610	1067	1e-40	178
Contig4216	XM_010109848.1	76.72	305	63	6	1007	1307	479	179	3e-36	163
Contig4218	XM_010668601.2	86.05	1219	170	0	3397	4615	2380	3598	0	1310
Contig4218	XM_010668601.2	77.79	1378	282	22	1785	3151	953	2317	0	828
Contig4219	XM_010668601.2	83.31	2648	438	4	1	2646	3598	953	0	2438
Contig4220	XM_010668601.2	85.78	1435	204	0	2165	3599	2380	3814	0	1520
Contig4220	XM_010668601.2	80.79	1541	280	15	387	1919	785	2317	0	1192
Contig4221	XM_019568101.1	76.71	674	143	13	1554	2220	1442	2108	4e-96	363
Contig4222	XM_010654330.2	78.75	1567	295	29	1105	2658	866	2407	0	1014
Contig4222	XM_010654330.2	72.32	867	205	20	3017	3876	2835	3673	2e-58	239
Contig4225	XR_788511.2	77.2	1908	406	26	151	2042	148	2042	0	1086
Contig4225	XR_788511.2	75.04	1410	303	32	2329	3709	2163	3552	8e-170	608
Contig4226	XR_788511.2	77.2	1908	406	26	151	2042	148	2042	0	1086
Contig4226	XR_788511.2	74.77	1308	281	32	5518	6796	2160	3447	1e-149	542
Contig4231	XM_018770825.1	92.75	69	5	0	180	248	431	363	2e-17	100
Contig4232	XM_010674766.2	84.4	500	72	4	2569	3067	811	1305	5e-133	486
Contig4233	XM_010674766.2	84.4	500	72	4	2569	3067	811	1305	4e-133	486
Contig4237	XM_017585386.1	87.86	140	15	2	3952	4090	1320	1458	8e-36	163
Contig4238	XM_010669717.2	91.24	137	9	3	1475	1609	166	301	4e-42	183
Contig4239	XM_010695427.2	77.82	496	88	13	2266	2741	964	1457	7e-73	287
Contig4243	XM_010680474.2	85.51	2622	375	4	697	3317	486	3103	0	2732
Contig4244	XM_009336724.2	97.73	44	1	0	681	724	582	539	2e-10	76.8
Contig4252	XM_012598661.1	86.52	89	12	0	1222	1310	973	1061	1e-16	99
Contig4253	XM_010681094.2	84.2	1133	177	2	3417	4548	1408	2539	0	1099
Contig4258	XM_019224398.1	90.91	66	6	0	1035	1100	279	344	4e-14	89.8
Contig4259	XM_010693080.2	82.53	2438	407	15	240	2664	230	2661	0	2124
Contig4260	XM_011008099.1	80.22	713	127	13	235	940	1870	1165	3e-144	523
Contig4263	XM_010676674.2	81.34	1372	219	21	346	1709	216	1558	0	1081
Contig4264	XM_010676674.2	81.21	1304	208	21	364	1659	216	1490	0	1016
Contig4268	XM_010681521.2	83.66	1028	166	2	2175	3201	912	1938	0	966
Contig4270	XM_010696685.2	83.49	436	71	1	571	1006	1332	898	6e-109	405
Contig4271	XM_017399085.1	81.64	681	121	4	292	970	1143	465	4e-156	562
Contig4273	XM_004299268.2	91.67	60	5	0	36	95	109	168	3e-12	84.2
Contig4277	XM_016691895.1	89.06	64	7	0	989	1052	1311	1374	2e-11	80.5
Contig4283	XM_019248836.1	81.69	1977	344	16	270	2237	184	2151	0	1629
Contig4286	XM_010695548.2	83.44	1981	303	16	694	2661	2368	400	0	1818
Contig4291	XM_010698019.2	87.5	80	10	0	1388	1467	1307	1386	4e-15	93.5
Contig4296	XM_010697542.2	78.19	518	74	27	734	1236	879	386	9e-76	294
Contig4297	XM_017562380.1	83.82	204	33	0	520	723	848	1051	6e-46	195
Contig4299	XM_010682268.2	83.47	617	97	5	664	1277	954	340	2e-158	569
Contig4302	XM_010668460.2	85.11	141	21	0	653	793	609	469	1e-30	145
Contig4303	XM_007034891.2	79.09	416	73	12	452	863	431	836	1e-69	274
Contig4305	XM_010677518.2	86.8	924	122	0	272	1195	235	1158	0	1031
Contig4312	XM_010684113.2	83.73	510	83	0	1502	2011	1437	1946	3e-132	483
Contig4312	XM_010684113.2	79.15	609	125	2	696	1303	825	1432	2e-113	420
Contig4314	XM_009410073.2	96	50	2	0	251	300	180	131	9e-12	82.4
Contig4315	XM_010694628.2	80.37	652	117	11	663	1307	1839	1192	1e-132	484
Contig4316	XM_010679222.2	83.79	327	51	2	1216	1541	1387	1062	8e-80	309
Contig4319	XM_010063679.2	82.9	386	64	2	771	1155	312	696	4e-91	346
Contig4320	XM_010686385.2	82.44	1857	306	15	506	2355	2621	778	0	1605
Contig4325	XM_018968646.1	77.03	1180	259	11	844	2018	483	1655	0	667
Contig4327	XM_010690094.2	91.47	129	11	0	2445	2573	3467	3339	2e-40	178
Contig4331	XM_017398530.1	82.13	207	37	0	329	535	602	396	5e-41	178
Contig4342	XM_019222772.1	86.84	76	10	0	6	81	370	295	7e-13	86.1
Contig4346	XM_010688197.2	86.37	2560	343	5	287	2843	318	2874	0	2789
Contig4346	XM_010688197.2	86.54	981	126	4	2927	3904	2874	3851	0	1075
Contig4347	XM_011010073.1	90.48	105	10	0	2295	2399	220	324	7e-29	139
Contig4353	XM_010671125.2	81.96	909	144	11	994	1890	1000	1900	0	752
Contig4354	XM_010677594.2	90.78	141	12	1	1	140	1808	1948	2e-43	187
Contig4358	XM_019723525.1	79.79	193	36	3	1531	1722	310	500	3e-28	137
Contig4362	XM_010674114.2	89.2	389	42	0	151	539	214	602	1e-133	486
Contig4367	XM_008243451.2	85.48	248	36	0	233	480	547	300	5e-65	259
Contig4371	XM_006421389.1	85.27	129	17	2	385	512	784	911	9e-27	132
Contig4373	XM_010685605.2	81.37	1567	277	12	228	1784	249	1810	0	1262
Contig4375	XM_010672190.2	79.89	184	32	5	543	722	147	329	4e-26	130
Contig4378	XM_018124575.1	79.15	422	84	4	272	691	165	584	4e-74	289
Contig4382	XM_018967153.1	94.37	71	4	0	1302	1372	165	95	4e-20	110
Contig4384	XM_019249530.1	76.5	366	82	4	1	364	1111	1474	7e-46	196
Contig4385	XM_010092935.1	74.41	891	191	26	425	1289	210	1089	2e-91	348
Contig4386	XM_010683495.2	83.41	458	76	0	2015	2472	1793	2250	1e-114	425
Contig4387	XM_010683495.2	79.45	2321	410	44	537	2819	403	2694	0	1581
[truncated: 15,195 more rows]
