# Supplementary material for: An Integrative Transcriptomic and Metabolomic Analysis of Red Pitaya (Hylocereus polyrhizus) Seedlings in Response to Heat Stress
Source: Genes (Basel). 2021 Oct 27;12(11):1714. doi: 10.3390/genes12111714 (PMC8625689; doi:10.3390/genes12111714)
Supplement: Supplementary file 1 [file genes-12-01714-s001.zip › Table S5 DEGs genes annotation.xlsx]

## Sheet: DEGs annotation
gene ID	Annotation	KO
Contig26939	sp|A0JJX5|SYT4_ARATH	#N/A
Contig19941	sp|A1Z9A2|U587_DROME	#N/A
Contig9183	sp|A6P6W0|CASL1_CANSA	cinnamyl-alcohol dehydrogenase [EC:1.1.1.195]
Contig20355	sp|A7NW78|CSPL5_VITVI	#N/A
Contig31622	sp|A7NY33|PER4_VITVI	E1.11.1.7; peroxidase [EC:1.11.1.7]
Contig33080	sp|A7NY33|PER4_VITVI	E1.11.1.7; peroxidase [EC:1.11.1.7]
Contig29357	sp|A7PW81|PGIP_VITVI	#N/A
Contig22884	sp|A7QEU4|PER5_VITVI	E1.11.1.7; peroxidase [EC:1.11.1.7]
Contig10561	sp|A7RK30|QORL2_NEMVE	#N/A
Contig33328	sp|A8IAD8|RUTD_AZOC5	#N/A
Contig33330	sp|A8IAD8|RUTD_AZOC5	#N/A
Contig31018	sp|B0BN95|HARB1_RAT	#N/A
Contig31019	sp|B0BN95|HARB1_RAT	#N/A
Contig24603	sp|B0G107|SAMH1_DICDI	#N/A
Contig1882	sp|B1NWH6|PSBB_MANES	psbB; photosystem II CP47 chlorophyll apoprotein
Contig18487	sp|B9DGD6|ACS_ARATH	ACSS; acetyl-CoA synthetase [EC:6.2.1.1]
Contig22195	sp|B9GIE4|CSPL5_POPTR	#N/A
Contig10261	sp|B9RA90|CSPL8_RICCO	#N/A
Contig7052	sp|C0LGH3|Y5614_ARATH	#N/A
Contig34821	sp|C0LGQ5|GSO1_ARATH	#N/A
Contig14447	sp|C0Z361|CPNB3_ARATH	#N/A
Contig29622	sp|C8YR32|LOXH1_MOUSE	#N/A
Contig27684	sp|F4HWQ8|CVIF1_ARATH	#N/A
Contig11440	sp|F4I5D5|WTR11_ARATH	#N/A
Contig27524	sp|F4I9E1|NFD4_ARATH	#N/A
Contig24759	sp|F4I9E1|NFD4_ARATH	#N/A
Contig6363	sp|F4IW47|TKTC2_ARATH	E2.2.1.1; transketolase [EC:2.2.1.1]
Contig4220	sp|F4J5S1|CLU_ARATH	#N/A
Contig4218	sp|F4J5S1|CLU_ARATH	#N/A
Contig4219	sp|F4J5S1|CLU_ARATH	#N/A
Contig25463	sp|F4JJL0|ENDO4_ARATH	#N/A
Contig7299	sp|F4JJL0|ENDO4_ARATH	#N/A
Contig16736	sp|K7WDL7|IRIS_CATRO	#N/A
Contig9628	sp|O00370|LORF2_HUMAN	#N/A
Contig2419	sp|O00370|LORF2_HUMAN	#N/A
Contig12598	sp|O04057|ASPR_CUCPE	#N/A
Contig30872	sp|O04084|SCP31_ARATH	#N/A
Contig27952	sp|O04203|HSPR2_ARATH	#N/A
Contig17561	sp|O04523|TBL27_ARATH	#N/A
Contig20580	sp|O04683|FER1_MESCR	petF; ferredoxin
Contig18074	sp|O04893|AGLU_SPIOL	malZ; alpha-glucosidase [EC:3.2.1.20]
Contig582	sp|O04916|ACOC_SOLTU	ACO; aconitate hydratase [EC:4.2.1.3]
Contig31909	sp|O04931|AGLU_BETVU	#N/A
Contig17454	sp|O05413|2NPD_BACSU	#N/A
Contig5938	sp|O15118|NPC1_HUMAN	#N/A
Contig36469	sp|O22286|BPM3_ARATH	#N/A
Contig4530	sp|O22773|TL16_ARATH	#N/A
Contig28386	sp|O22799|Y2349_ARATH	#N/A
Contig27392	sp|O22808|LYK5_ARATH	#N/A
Contig21718	sp|O22820|U74F1_ARATH	UGT74B1; N-hydroxythioamide S-beta-glucosyltransferase [EC:2.4.1.195]
Contig1316	sp|O22932|CIPKB_ARATH	#N/A
Contig29974	sp|O23086|ALMTA_ARATH	#N/A
Contig13307	sp|O23553|BAM3_ARATH	E3.2.1.2; beta-amylase [EC:3.2.1.2]
Contig7255	sp|O23969|SF21_HELAN	#N/A
Contig8081	sp|O24357|G6PDC_SPIOL	G6PD; glucose-6-phosphate 1-dehydrogenase [EC:1.1.1.49 1.1.1.363]
Contig9787	sp|O24370|LOX21_SOLTU	LOX2S; lipoxygenase [EC:1.13.11.12]
Contig11840	sp|O24381|TLC1_SOLTU	#N/A
Contig14643	sp|O24467|LE14B_PRUAR	#N/A
Contig14641	sp|O24467|LE14B_PRUAR	#N/A
Contig17688	sp|O24648|G3OX_PEA	E1.14.11.15; gibberellin 3beta-dioxygenase [EC:1.14.11.15]
Contig7298	sp|O31673|CLPE_BACSU	#N/A
Contig9310	sp|O48561|CATA4_SOYBN	katE; catalase [EC:1.11.1.6]
Contig34533	sp|O48652|UVR3_ARATH	#N/A
Contig24237	sp|O48780|KCS11_ARATH	KCS; 3-ketoacyl-CoA synthase [EC:2.3.1.199]
Contig21274	sp|O48818|EXPA4_ARATH	#N/A
Contig13047	sp|O48837|LRKS2_ARATH	#N/A
Contig33691	sp|O48923|C71DA_SOYBN	CYP17A; steroid 17alpha-monooxygenase / 17alpha-hydroxyprogesterone deacetylase [EC:1.14.14.19 1.14.14.32]
Contig7456	sp|O49285|ACR3_ARATH	#N/A
Contig29359	sp|O49290|CPPM_ARATH	#N/A
Contig14619	sp|O49323|CSLD1_ARATH	#N/A
Contig502	sp|O49340|C71AC_ARATH	#N/A
Contig5652	sp|O49523|DSEL_ARATH	#N/A
Contig23701	sp|O49607|SBT16_ARATH	#N/A
Contig8191	sp|O49663|SAP9_ARATH	#N/A
Contig27733	sp|O49686|PYR1_ARATH	#N/A
Contig8431	sp|O49725|PUP10_ARATH	#N/A
Contig20663	sp|O49931|TIC55_PEA	#N/A
Contig20662	sp|O49931|TIC55_PEA	#N/A
Contig20664	sp|O49931|TIC55_PEA	#N/A
Contig25291	sp|O60177|YG42_SCHPO	#N/A
Contig18075	sp|O64470|SHT_ARATH	E2.3.1.133; shikimate O-hydroxycinnamoyltransferase [EC:2.3.1.133]
Contig18076	sp|O64470|SHT_ARATH	#N/A
Contig4729	sp|O64868|VQ18_ARATH	#N/A
Contig35480	sp|O65001|TE1_MAIZE	#N/A
Contig23297	sp|O65162|CAMT_MESCR	E2.1.1.104; caffeoyl-CoA O-methyltransferase [EC:2.1.1.104]
Contig3973	sp|O65351|SBT17_ARATH	#N/A
Contig24033	sp|O65583|UKL4_ARATH	udk; uridine kinase [EC:2.7.1.48]
Contig22596	sp|O65740|DEF2_CAPAN	#N/A
Contig31228	sp|O65862|CAMT1_POPTR	#N/A
Contig24592	sp|O80327|TLP1_PYRPY	#N/A
Contig32793	sp|O80462|XLG1_ARATH	#N/A
Contig25661	sp|O80517|BCB2_ARATH	#N/A
Contig11702	sp|O80644|ACR9_ARATH	#N/A
Contig11701	sp|O80644|ACR9_ARATH	#N/A
Contig25693	sp|O80920|PYL4_ARATH	#N/A
Contig24522	sp|O80920|PYL4_ARATH	#N/A
Contig14777	sp|O80946|AB1G_ARATH	#N/A
Contig26417	sp|O80982|HSFA2_ARATH	#N/A
Contig26416	sp|O80982|HSFA2_ARATH	#N/A
Contig12366	sp|O81211|RBOHE_ARATH	#N/A
Contig12367	sp|O81211|RBOHE_ARATH	#N/A
Contig15603	sp|O81416|GUN17_ARATH	E3.2.1.4; endoglucanase [EC:3.2.1.4]
Contig28768	sp|O81635|ATK4_ARATH	#N/A
Contig14581	sp|O81635|ATK4_ARATH	#N/A
Contig17888	sp|O81970|C71A9_SOYBN	#N/A
Contig34203	sp|O82199|C3H20_ARATH	#N/A
Contig1825	sp|O82245|TSPO_ARATH	#N/A
Contig22920	sp|O82314|U082_ARATH	#N/A
Contig14994	sp|O82647|PDC1_ARATH	PDC; pyruvate decarboxylase [EC:4.1.1.1]
Contig22744	sp|P00397|COX1_MOUSE	COX1; cytochrome c oxidase subunit 1 [EC:1.9.3.1]
Contig3250	sp|P03554|POL_CAMVS	#N/A
Contig27883	sp|P03915|NU5M_HUMAN	ND5; NADH-ubiquinone oxidoreductase chain 5 [EC:7.1.1.2]
Contig32080	sp|P03921|NU5M_MOUSE	ND5; NADH-ubiquinone oxidoreductase chain 5 [EC:7.1.1.2]
Contig24641	sp|P04146|COPIA_DROME	#N/A
Contig5732	sp|P04146|COPIA_DROME	#N/A
Contig23177	sp|P04323|POL3_DROME	#N/A
Contig19921	sp|P04712|SUS1_MAIZE	E2.4.1.13; sucrose synthase [EC:2.4.1.13]
Contig20486	sp|P04809|HSP83_DROPS	#N/A
Contig18058	sp|P05314|NIR_SPIOL	nirA; ferredoxin-nitrite reductase [EC:1.7.7.1]
Contig1864	sp|P05478|HSP16_SOYBN	#N/A
Contig28968	sp|P06405|PSAA_TOBAC	psaA; photosystem I P700 chlorophyll a apoprotein A1
Contig21528	sp|P06505|RPOA_SPIOL	#N/A
Contig20027	sp|P08548|LIN1_NYCCO	#N/A
Contig25148	sp|P08688|ALB2_PEA	#N/A
Contig33397	sp|P08926|RUBA_PEA	#N/A
Contig28129	sp|P08926|RUBA_PEA	#N/A
Contig1898	sp|P09189|HSP7C_PETHY	#N/A
Contig1899	sp|P09189|HSP7C_PETHY	#N/A
Contig3506	sp|P09189|HSP7C_PETHY	#N/A
Contig6182	sp|P09595|RR3_SPIOL	#N/A
Contig9362	sp|P09886|HS21C_PEA	#N/A
Contig4752	sp|P0AFR6|YCIO_SHIFL	#N/A
Contig24740	sp|P0C042|Y4597_ARATH	#N/A
Contig5499	sp|P0C042|Y4597_ARATH	#N/A
Contig12585	sp|P0C2F6|RNHX1_ARATH	#N/A
Contig7564	sp|P0C2F6|RNHX1_ARATH	#N/A
Contig24470	sp|P0C2F6|RNHX1_ARATH	#N/A
Contig20981	sp|P0C524|CYB_ORYSJ	CYTB; ubiquinol-cytochrome c reductase cytochrome b subunit
Contig20290	sp|P0C5E2|Y1839_ARATH	#N/A
Contig6832	sp|P0C8Z0|Y8359_ORYSI	PTGES3; cytosolic prostaglandin-E synthase [EC:5.3.99.3]
Contig10156	sp|P0CC93|NU2C2_MORIN	ndhB; NAD(P)H-quinone oxidoreductase subunit 2 [EC:7.1.1.2]
Contig520	sp|P0CT39|TF26_SCHPO	#N/A
Contig2176	sp|P0CT43|TF28_SCHPO	#N/A
Contig34659	sp|P0CZ24|Y3669_ARATH	E1.3.3.6; acyl-CoA oxidase [EC:1.3.3.6]
Contig9944	sp|P10401|POLY_DROME	#N/A
Contig20346	sp|P10490|CAPP1_MESCR	ppc; phosphoenolpyruvate carboxylase [EC:4.1.1.31]
Contig12166	sp|P10978|POLX_TOBAC	#N/A
Contig12971	sp|P10978|POLX_TOBAC	#N/A
Contig13432	sp|P10978|POLX_TOBAC	#N/A
Contig13065	sp|P10978|POLX_TOBAC	#N/A
Contig7006	sp|P10978|POLX_TOBAC	#N/A
Contig14453	sp|P10978|POLX_TOBAC	#N/A
Contig2237	sp|P10978|POLX_TOBAC	#N/A
Contig16792	sp|P10978|POLX_TOBAC	#N/A
Contig10783	sp|P10978|POLX_TOBAC	#N/A
Contig17033	sp|P10978|POLX_TOBAC	#N/A
Contig1417	sp|P10978|POLX_TOBAC	#N/A
Contig3759	sp|P10978|POLX_TOBAC	#N/A
Contig16182	sp|P10978|POLX_TOBAC	#N/A
Contig20699	sp|P10979|GRPA_MAIZE	#N/A
Contig9363	sp|P11703|RPOB_SPIOL	#N/A
Contig31815	sp|P11704|RPOC2_SPIOL	#N/A
Contig13808	sp|P12163|PSBK_SPIOL	psbK; photosystem II PsbK protein
Contig23352	sp|P13853|HS17C_ARATH	#N/A
Contig19863	sp|P13917|7SB1_SOYBN	#N/A
Contig10395	sp|P14009|14KD_DAUCA	#N/A
Contig10396	sp|P14009|14KD_DAUCA	#N/A
Contig33260	sp|P14641|TBA2_MAIZE	#N/A
Contig17667	sp|P15688|NU2M_BETVU	ND2; NADH-ubiquinone oxidoreductase chain 2 [EC:7.1.1.2]
Contig11327	sp|P16096|ALFC_SPIOL	ALDO; fructose-bisphosphate aldolase, class I [EC:4.1.2.13]
Contig18305	sp|P16273|PRPX_HORVU	#N/A
Contig21280	sp|P16273|PRPX_HORVU	#N/A
Contig13493	sp|P17407|21KD_DAUCA	#N/A
Contig2246	sp|P17770|DDC_CATRO	DDC; aromatic-L-amino-acid/L-tryptophan decarboxylase [EC:4.1.1.28 4.1.1.105]
Contig35407	sp|P17771|OSP4_PEA	#N/A
Contig11430	sp|P17859|AMYA_VIGMU	AMY; alpha-amylase [EC:3.2.1.1]
Contig27253	sp|P20144|WUN1_SOLTU	#N/A
Contig19524	sp|P20145|NLTP2_HORVU	#N/A
Contig32885	sp|P20664|PRI1_MOUSE	#N/A
Contig22738	sp|P20825|POL2_DROME	#N/A
Contig9350	sp|P20825|POL2_DROME	#N/A
Contig24385	sp|P21241|RUBB_BRANA	#N/A
Contig25537	sp|P21357|AROF_SOLTU	E2.5.1.54; 3-deoxy-7-phosphoheptulonate synthase [EC:2.5.1.54]
Contig30175	sp|P21357|AROF_SOLTU	E2.5.1.54; 3-deoxy-7-phosphoheptulonate synthase [EC:2.5.1.54]
Contig1039	sp|P21820|TPIS_COPJA	TPI; triosephosphate isomerase (TIM) [EC:5.3.1.1]
Contig34000	sp|P22242|DRPE_CRAPL	#N/A
Contig20689	sp|P23312|NIA_SPIOL	NR; nitrate reductase (NAD(P)H) [EC:1.7.1.1 1.7.1.2 1.7.1.3]
Contig33966	sp|P23312|NIA_SPIOL	NR; nitrate reductase (NAD(P)H) [EC:1.7.1.1 1.7.1.2 1.7.1.3]
Contig19476	sp|P23444|H1_MAIZE	#N/A
Contig30687	sp|P23712|GLNA_LACSA	glnA; glutamine synthetase [EC:6.3.1.2]
Contig3784	sp|P24068|OCS1_MAIZE	#N/A
Contig10526	sp|P24068|OCS1_MAIZE	#N/A
Contig20099	sp|P24076|BGIA_MOMCH	#N/A
Contig18226	sp|P24794|COX1_BETVU	COX1; cytochrome c oxidase subunit 1 [EC:1.9.3.1]
Contig4209	sp|P24902|ACT_PINCO	#N/A
Contig28686	sp|P25269|TRBP2_ARATH	trpB; tryptophan synthase beta chain [EC:4.2.1.20]
Contig21847	sp|P25699|FRI_PHAVU	#N/A
Contig9309	sp|P25819|CATA2_ARATH	katE; catalase [EC:1.11.1.6]
Contig1858	sp|P27141|CAHC_TOBAC	cynT; carbonic anhydrase [EC:4.2.1.1]
Contig14405	sp|P27450|CX32_ARATH	#N/A
Contig23281	sp|P28002|COMT1_MEDSA	E2.1.1.68; caffeic acid 3-O-methyltransferase [EC:2.1.1.68]
Contig24804	sp|P29136|MEP1_SOYBN	#N/A
Contig27364	sp|P29194|CAPP2_SORBI	ppc; phosphoenolpyruvate carboxylase [EC:4.1.1.31]
Contig1431	sp|P29545|EF1B_ORYSJ	#N/A
Contig13687	sp|P30236|HSP41_SOYBN	#N/A
Contig31800	sp|P31531|1A1C_SOYBN	ACS1_2_6; 1-aminocyclopropane-1-carboxylate synthase 1/2/6 [EC:4.4.1.14]
Contig13723	sp|P31674|RS15_ORYSJ	#N/A
Contig215	sp|P31839|NU1M_OENBE	ND1; NADH-ubiquinone oxidoreductase chain 1 [EC:7.1.1.2]
Contig24136	sp|P32045|PRP2_SOLLC	#N/A
Contig934	sp|P32289|GLNA_VIGAC	glnA; glutamine synthetase [EC:6.3.1.2]
Contig935	sp|P32289|GLNA_VIGAC	glnA; glutamine synthetase [EC:6.3.1.2]
Contig26912	sp|P32295|ARG7_VIGRR	#N/A
Contig21014	sp|P33083|AX6B_SOYBN	#N/A
Contig9903	sp|P33490|ABP1_TOBAC	#N/A
Contig35066	sp|P35007|SAHH_CATRO	E3.3.1.1; adenosylhomocysteinase [EC:3.3.1.1]
Contig16899	sp|P37272|PSY_CAPAN	crtB; 15-cis-phytoene synthase [EC:2.5.1.32]
Contig33281	sp|P37694|HETN_NOSS1	#N/A
Contig16558	sp|P40288|DHG_BACME	#N/A
Contig25791	sp|P41129|RL132_BRANA	#N/A
Contig19415	sp|P42730|CLPB1_ARATH	#N/A
Contig7395	sp|P42739|UBIQP_ACEPE	#N/A
Contig7259	sp|P42748|UBC4_ARATH	#N/A
Contig4695	sp|P42751|CCD11_ARATH	#N/A
Contig10973	sp|P42751|CCD11_ARATH	#N/A
Contig30064	sp|P42791|RL182_ARATH	#N/A
Contig26451	sp|P42813|RNS1_ARATH	#N/A
Contig13416	sp|P42849|UMEC_ARMRU	#N/A
Contig33961	sp|P42856|ZB14_MAIZE	#N/A
Contig15930	sp|P43309|PPO_MALDO	E1.10.3.1; polyphenol oxidase [EC:1.10.3.1]
Contig33119	sp|P46256|ALF1_PEA	ALDO; fructose-bisphosphate aldolase, class I [EC:4.1.2.13]
Contig9194	sp|P46423|GSTF_HYOMU	#N/A
Contig24443	sp|P46573|APK1B_ARATH	#N/A
Contig14701	sp|P46668|ATHB6_ARATH	#N/A
Contig23845	sp|P48511|TBP_MESCR	#N/A
Contig4906	sp|P49540|YCF45_ODOSI	#N/A
Contig21487	sp|P49598|P2C37_ARATH	#N/A
Contig14307	sp|P51272|YCF42_PORPU	#N/A
Contig1021	sp|P51819|HSP83_IPONI	#N/A
Contig1023	sp|P51819|HSP83_IPONI	#N/A
Contig1022	sp|P51819|HSP83_IPONI	#N/A
Contig9674	sp|P52551|MYBB_XENLA	#N/A
Contig26304	sp|P52551|MYBB_XENLA	#N/A
Contig35987	sp|P53537|PHSH_VICFA	PYG; glycogen phosphorylase [EC:2.4.1.1]
Contig28853	sp|P54769|TYDC2_PAPSO	DDC; aromatic-L-amino-acid/L-tryptophan decarboxylase [EC:4.1.1.28 4.1.1.105]
Contig23778	sp|P56337|IF5A5_SOLTU	#N/A
Contig14165	sp|P57758|CTNS_ARATH	#N/A
Contig4205	sp|P59910|DJB13_HUMAN	#N/A
Contig27132	sp|P63018|HSP7C_RAT	#N/A
Contig31983	sp|P68428|H32_WHEAT	#N/A
Contig406	sp|P73068|RUBR_SYNY3	#N/A
Contig19054	sp|P77493|YDJH_ECOLI	#N/A
Contig25078	sp|P81392|MYB06_ANTMA	#N/A
Contig25077	sp|P81392|MYB06_ANTMA	#N/A
Contig25252	sp|P81395|MYB30_ANTMA	#N/A
Contig14463	sp|P81898|PNAA_PRUDU	#N/A
Contig7050	sp|P82280|RAV2_ARATH	#N/A
Contig17665	sp|P83332|TLP1_PRUPE	#N/A
Contig33368	sp|P83332|TLP1_PRUPE	#N/A
Contig22776	sp|P83948|PME3_CITSI	E3.1.1.11; pectinesterase [EC:3.1.1.11]
Contig29711	sp|P84853|RIPL1_PHYDI	#N/A
Contig27610	sp|P84854|RIPL2_PHYDI	#N/A
Contig33753	sp|P92519|M810_ARATH	#N/A
Contig17946	sp|P92567|M1410_ARATH	#N/A
Contig17236	sp|P92973|CCA1_ARATH	#N/A
Contig6802	sp|P92980|APR3_ARATH	APR; adenylyl-sulfate reductase (glutathione) [EC:1.8.4.9]
Contig6293	sp|P93024|ARFE_ARATH	#N/A
Contig31587	sp|P93147|C81E1_GLYEC	CYP81E1_7; isoflavone/4'-methoxyisoflavone 2'-hydroxylase [EC:1.14.14.90 1.14.14.89]
Contig26843	sp|P93253|SAHH_MESCR	E3.3.1.1; adenosylhomocysteinase [EC:3.3.1.1]
Contig31058	sp|P93257|MTDH_MESCR	E1.1.1.195; cinnamyl-alcohol dehydrogenase [EC:1.1.1.195]
Contig26517	sp|P93286|CCMF_ARATH	#N/A
Contig22621	sp|P93295|M310_ARATH	#N/A
Contig20539	sp|P93338|GAPN_NICPL	gapN; glyceraldehyde-3-phosphate dehydrogenase (NADP+) [EC:1.2.1.9]
Contig2380	sp|P93735|ELIP1_ARATH	#N/A
Contig8450	sp|P93735|ELIP1_ARATH	#N/A
Contig21131	sp|P93788|REMO_SOLTU	#N/A
Contig29954	sp|P98012|COX2_BETVU	COX2; cytochrome c oxidase subunit 2
Contig14935	sp|Q01545|HSP22_IPONI	#N/A
Contig20223	sp|P29357|HSP7E_SPIOL	#N/A
Contig22611	sp|Q02028|HSP7S_PEA	#N/A
Contig26216	sp|P27322|HSP72_SOLLC	#N/A
Contig24080	sp|Q01753|STAD_SIMCH	FAB2; acyl-[acyl-carrier-protein] desaturase [EC:1.14.19.2 1.14.19.11 1.14.19.26]
Contig36521	sp|Q02073|CH10C_SPIOL	#N/A
Contig21293	sp|Q02283|HAT5_ARATH	#N/A
Contig8297	sp|Q02909|CAPP1_SOYBN	ppc; phosphoenolpyruvate carboxylase [EC:4.1.1.31]
Contig33574	sp|Q02909|CAPP1_SOYBN	ppc; phosphoenolpyruvate carboxylase [EC:4.1.1.31]
Contig20312	sp|Q03194|PMA4_NICPL	PMA1; H+-transporting ATPase [EC:7.1.2.1]
Contig19047	sp|Q03464|RIPA_PHYAM	#N/A
Contig2537	sp|Q03684|BIP4_TOBAC	#N/A
Contig746	sp|Q05091|PGIP_PYRCO	#N/A
Contig32529	sp|Q05091|PGIP_PYRCO	#N/A
Contig13045	sp|Q05091|PGIP_PYRCO	#N/A
Contig10392	sp|Q09023|CHI2_BRANA	CHIB; basic endochitinase B [EC:3.2.1.14]
Contig25806	sp|Q0DJV6|CML18_ORYSJ	#N/A
Contig988	sp|Q0III6|DNJB6_BOVIN	#N/A
Contig10799	sp|Q0J7V9|LSD1_ORYSJ	#N/A
Contig32924	sp|Q0JDM0|C3H27_ORYSJ	#N/A
Contig20473	sp|Q0JLP9|P2C06_ORYSJ	#N/A
Contig33470	sp|Q0JLP9|P2C06_ORYSJ	#N/A
Contig18011	sp|Q0WPE9|NAT7_ARATH	#N/A
Contig12235	sp|Q0WRX3|SCP40_ARATH	#N/A
Contig4970	sp|Q0ZJ14|ATPE_VITVI	ATPF1E; F-type H+-transporting ATPase subunit epsilon
Contig27615	sp|Q10251|IF2P_SCHPO	#N/A
Contig16760	sp|Q10SX7|GT31_ORYSJ	#N/A
Contig16759	sp|Q10SX7|GT31_ORYSJ	#N/A
Contig4749	sp|Q15427|SF3B4_HUMAN	#N/A
Contig20016	sp|Q15427|SF3B4_HUMAN	#N/A
Contig24243	sp|Q15751|HERC1_HUMAN	#N/A
Contig23708	sp|Q1EBV7|BASS2_ARATH	#N/A
Contig1805	sp|Q1EBV7|BASS2_ARATH	#N/A
Contig29058	sp|Q1JPL7|PME18_ARATH	E3.1.1.11; pectinesterase [EC:3.1.1.11]
Contig1883	sp|Q1KXU6|CYF_HELAN	petA; apocytochrome f
Contig29061	sp|Q1PDW5|FTSH6_ARATH	#N/A
Contig12818	sp|Q27GI3|NAT6_ARATH	#N/A
Contig28320	sp|Q27IK6|POK2_ARATH	#N/A
Contig15795	sp|Q28GF5|TMM18_XENTR	#N/A
Contig23044	sp|Q2MHE4|HT1_ARATH	#N/A
Contig1620	sp|Q2MHE4|HT1_ARATH	#N/A
Contig14044	sp|Q2QQS5|CCT14_ORYSJ	#N/A
Contig15264	sp|Q2R3P9|SWT14_ORYSJ	#N/A
Contig19448	sp|Q2V3R1|FB346_ARATH	#N/A
Contig3729	sp|Q2VEB7|RK2_SOLTU	#N/A
Contig15611	sp|Q304B9|NCASE_ARATH	ASAH2; neutral ceramidase [EC:3.5.1.23]
Contig16762	sp|Q33AH8|GT101_ORYSJ	#N/A
Contig24114	sp|Q36284|NU5M_MAIZE	ND5; NADH-ubiquinone oxidoreductase chain 5 [EC:7.1.1.2]
Contig22511	sp|Q37680|NU5M_WHEAT	ND5; NADH-ubiquinone oxidoreductase chain 5 [EC:7.1.1.2]
Contig8832	sp|Q38832|IAA14_ARATH	#N/A
Contig6090	sp|Q38853|STR15_ARATH	#N/A
Contig6091	sp|Q38853|STR15_ARATH	#N/A
Contig22800	sp|Q38864|EXPA5_ARATH	#N/A
Contig14804	sp|Q38910|XTH23_ARATH	#N/A
Contig15703	sp|Q38931|FKB62_ARATH	#N/A
Contig15705	sp|Q38931|FKB62_ARATH	#N/A
Contig2185	sp|Q39172|P1_ARATH	#N/A
Contig35478	sp|Q39176|ERLI1_ARATH	#N/A
Contig28058	sp|Q39176|ERLI1_ARATH	#N/A
Contig36420	sp|Q39644|LEA5_CITSI	#N/A
Contig8138	sp|Q39817|CALX_SOYBN	#N/A
Contig4184	sp|Q3EBC8|DCL2_ARATH	#N/A
Contig31431	sp|Q3EBC8|DCL2_ARATH	#N/A
Contig31430	sp|Q3EBC8|DCL2_ARATH	#N/A
Contig22970	sp|Q3EC11|ZDHC2_ARATH	#N/A
Contig2258	sp|Q3KTM0|FRO7_ARATH	#N/A
Contig6307	sp|Q3MKY2|AAE_RAUSE	#N/A
Contig32929	sp|Q3SYZ6|XYLB_BOVIN	xylB; xylulokinase [EC:2.7.1.17]
Contig32927	sp|Q3SYZ6|XYLB_BOVIN	xylB; xylulokinase [EC:2.7.1.17]
Contig32928	sp|Q3SYZ6|XYLB_BOVIN	xylB; xylulokinase [EC:2.7.1.17]
Contig10820	sp|Q40374|PR1_MEDTR	#N/A
Contig24789	sp|Q40374|PR1_MEDTR	#N/A
Contig25980	sp|Q40374|PR1_MEDTR	#N/A
Contig8530	sp|Q41058|GLGB1_PEA	GBE1; 1,4-alpha-glucan branching enzyme [EC:2.4.1.18]
Contig15676	sp|Q41058|GLGB1_PEA	GBE1; 1,4-alpha-glucan branching enzyme [EC:2.4.1.18]
Contig21386	sp|Q41060|SBP65_PEA	#N/A
Contig1957	sp|Q41140|PFPA_RICCO	pfp; diphosphate-dependent phosphofructokinase [EC:2.7.1.90]
Contig1956	sp|Q41140|PFPA_RICCO	pfp; diphosphate-dependent phosphofructokinase [EC:2.7.1.90]
Contig14821	sp|Q41144|STC_RICCO	#N/A
Contig1286	sp|Q41350|OLP1_SOLLC	#N/A
Contig4774	sp|Q41382|RH7_SPIOL	#N/A
Contig21375	sp|Q42342|CYB5E_ARATH	#N/A
Contig17449	sp|Q42368|PPDK2_MAIZE	ppdK; pyruvate, orthophosphate dikinase [EC:2.7.9.1]
Contig4675	sp|Q42371|ERECT_ARATH	#N/A
Contig25008	sp|Q42547|CATA3_ARATH	katE; catalase [EC:1.11.1.6]
Contig33630	sp|Q42600|C84A1_ARATH	CYP84A; ferulate-5-hydroxylase [EC:1.14.-.-]
Contig3696	sp|Q42908|PMGI_MESCR	gpmI; 2,3-bisphosphoglycerate-independent phosphoglycerate mutase [EC:5.4.2.12]
Contig9617	sp|Q42910|PPDK_MESCR	ppdK; pyruvate, orthophosphate dikinase [EC:2.7.9.1]
Contig10775	sp|Q43116|PDI_RICCO	#N/A
Contig24988	sp|Q43681|NLTP_VIGUN	#N/A
Contig34114	sp|Q43748|NLTP_BETVU	#N/A
Contig18546	sp|Q43867|PME1_ARATH	#N/A
Contig19491	sp|Q46036|BLC_CITFR	#N/A
Contig26584	sp|Q494P0|PHT17_ARATH	#N/A
Contig13608	sp|Q4PSY2|SCP32_ARATH	#N/A
Contig2	sp|Q500U8|TKPR1_ARATH	#N/A
Contig20989	sp|Q53UH4|DUSKY_IPONI	#N/A
Contig18914	sp|Q53UH4|DUSKY_IPONI	#N/A
Contig17299	sp|Q53UH4|DUSKY_IPONI	#N/A
Contig32357	sp|Q53UH4|DUSKY_IPONI	#N/A
Contig28423	sp|Q54DY9|BCS1B_DICDI	#N/A
Contig34363	sp|Q54DY9|BCS1B_DICDI	#N/A
Contig10153	sp|Q54RJ1|CNRB_DICDI	#N/A
Contig20612	sp|Q56X52|AOX4_ARATH	#N/A
Contig36094	sp|Q56X52|AOX4_ARATH	#N/A
Contig22312	sp|Q56X52|AOX4_ARATH	#N/A
Contig1020	sp|Q56XJ7|Y4276_ARATH	#N/A
Contig5000	sp|Q56XP4|NHX2_ARATH	#N/A
Contig34082	sp|Q56YT0|LAC3_ARATH	#N/A
Contig27488	sp|Q56Z59|PATL3_ARATH	#N/A
Contig829	sp|Q570C0|TIR1_ARATH	#N/A
Contig18515	sp|Q589A7|RK2_SILLA	#N/A
Contig29151	sp|Q5GM68|CAPP2_ARATH	ppc; phosphoenolpyruvate carboxylase [EC:4.1.1.31]
Contig5047	sp|Q5HZL9|HDHD3_XENLA	#N/A
Contig31871	sp|Q5R4M2|ULK4_PONAB	#N/A
Contig31868	sp|Q5RBU3|CMBL_PONAB	E3.1.1.45; carboxymethylenebutenolidase [EC:3.1.1.45]
Contig428	sp|Q5UB07|TPS4_MEDTR	ispS; isoprene synthase [EC:4.2.3.27]
Contig28282	sp|Q5XEZ5|CSC1_ARATH	#N/A
Contig12857	sp|Q5XEZ5|CSC1_ARATH	#N/A
Contig31674	sp|Q5XF57|Y5576_ARATH	#N/A
Contig27283	sp|Q5ZJX1|AB17C_CHICK	ABHD17; abhydrolase domain-containing protein 17 [EC:3.1.2.22]
Contig699	sp|Q641Z5|CHAC2_RAT	GGCT; gamma-glutamylcyclotransferase, plant [EC:4.3.2.9]
Contig23581	sp|Q65CJ7|HPPR_PLESU	HPR2_3; glyoxylate/hydroxypyruvate reductase [EC:1.1.1.79 1.1.1.81]
Contig28359	sp|Q65WT0|BD31B_ORYSJ	#N/A
Contig1529	sp|Q66GR8|NET3A_ARATH	#N/A
Contig36107	sp|Q66GR8|NET3A_ARATH	#N/A
Contig19351	sp|Q66PF4|CGT_FRAAN	#N/A
Contig29940	sp|Q67Y83|SCP51_ARATH	#N/A
Contig32195	sp|Q67YC9|Y4141_ARATH	#N/A
Contig16097	sp|Q67YC9|Y4141_ARATH	#N/A
Contig10303	sp|Q67YU0|CKX5_ARATH	#N/A
Contig21709	sp|Q67YU0|CKX5_ARATH	#N/A
Contig15437	sp|Q67ZU1|LIP2_ARATH	LIPA; lysosomal acid lipase/cholesteryl ester hydrolase [EC:3.1.1.13]
Contig6492	sp|Q689G6|PRR95_ORYSJ	#N/A
Contig25785	sp|Q68F64|UN45B_XENLA	#N/A
Contig25786	sp|Q68F64|UN45B_XENLA	#N/A
Contig938	sp|Q6AVI0|RSLE2_ORYSJ	#N/A
Contig25086	sp|Q6AXT7|RBM42_RAT	#N/A
Contig26093	sp|Q6EP49|MAD27_ORYSJ	#N/A
Contig17521	sp|Q6EPN8|FACE1_ORYSJ	STE24; STE24 endopeptidase [EC:3.4.24.84]
Contig6937	sp|Q6ICB0|DESI1_HUMAN	#N/A
Contig10494	sp|Q6LA42|APRR5_ARATH	#N/A
Contig5012	sp|Q6LA42|APRR5_ARATH	#N/A
Contig4664	sp|Q6LA43|APRR2_ARATH	#N/A
Contig7245	sp|Q6NKX1|PROD2_ARATH	PRODH; proline dehydrogenase [EC:1.5.-.-]
Contig28827	sp|Q6NLC8|Y1648_ARATH	#N/A
Contig28172	sp|Q6NMM8|F8H_ARATH	#N/A
Contig24105	sp|Q6NPR7|PMTO_ARATH	#N/A
Contig11137	sp|Q6PBM8|RBM18_DANRE	#N/A
Contig15470	sp|Q6PFW1|VIP1_HUMAN	#N/A
Contig15796	sp|Q6VAG0|TBA2_GOSHI	#N/A
Contig10488	sp|Q6VBB2|HFA2B_ORYSJ	#N/A
Contig28406	sp|Q6Z8B9|P2C12_ORYSJ	#N/A
Contig40	sp|Q6ZIK0|GTOMC_ORYSJ	E2.1.1.95; tocopherol O-methyltransferase [EC:2.1.1.95]
Contig13604	sp|Q6ZIK0|GTOMC_ORYSJ	E2.1.1.95; tocopherol O-methyltransferase [EC:2.1.1.95]
Contig25004	sp|Q6ZIK0|GTOMC_ORYSJ	E2.1.1.95; tocopherol O-methyltransferase [EC:2.1.1.95]
Contig11845	sp|Q6ZK48|SLU7_ORYSJ	#N/A
Contig25873	sp|Q6ZMV5|SMEK3_HUMAN	#N/A
Contig18284	sp|Q70DU8|AL3H1_ARATH	ALDH; aldehyde dehydrogenase (NAD+) [EC:1.2.1.3]
Contig12538	sp|Q70DU8|AL3H1_ARATH	ALDH; aldehyde dehydrogenase (NAD+) [EC:1.2.1.3]
Contig21098	sp|Q70PR7|VINSY_RAUSE	E2.3.1.133; shikimate O-hydroxycinnamoyltransferase [EC:2.3.1.133]
Contig17132	sp|Q75GT3|CLPB2_ORYSJ	#N/A
Contig32001	sp|Q75LR2|AROF_ORYSJ	E2.5.1.54; 3-deoxy-7-phosphoheptulonate synthase [EC:2.5.1.54]
Contig15513	sp|Q75VR1|TPC1A_TOBAC	#N/A
Contig12666	sp|Q766C3|NEP1_NEPGR	#N/A
Contig22425	sp|Q76CU2|PDR1_TOBAC	#N/A
Contig10167	sp|Q76CU2|PDR1_TOBAC	#N/A
Contig14362	sp|Q7LHG5|YI31B_YEAST	#N/A
Contig16396	sp|Q7LHG5|YI31B_YEAST	#N/A
Contig6342	sp|Q7LHG5|YI31B_YEAST	#N/A
Contig35765	sp|Q7LHG5|YI31B_YEAST	#N/A
Contig6343	sp|Q7LHG5|YI31B_YEAST	#N/A
Contig24271	sp|Q7VG78|GUAA_HELHP	#N/A
Contig30177	sp|Q7X8C5|WAKLB_ARATH	#N/A
Contig9378	sp|Q7XA42|RGA1_SOLBU	#N/A
Contig29828	sp|Q7XJM2|CCD7_ARATH	CCD7; 9-cis-beta-carotene 9',10'-cleaving dioxygenase [EC:1.13.11.68]
Contig27574	sp|Q7XKU5|DAO_ORYSJ	#N/A
Contig32881	sp|Q7XU38|C87A3_ORYSJ	#N/A
Contig25146	sp|Q7XVA8|RIP1_ORYSJ	#N/A
Contig21861	sp|Q7XZQ7|FL3H_PETCR	F3H; naringenin 3-dioxygenase [EC:1.14.11.9]
Contig24579	sp|Q7Z6M1|RABEK_HUMAN	#N/A
Contig7999	sp|Q84Q77|HS17A_ORYSJ	#N/A
Contig6149	sp|Q84VX0|RFS1_ARATH	E2.4.1.82; raffinose synthase [EC:2.4.1.82]
Contig25766	sp|Q84VX0|RFS1_ARATH	E2.4.1.82; raffinose synthase [EC:2.4.1.82]
Contig14894	sp|Q84XI3|ENT8_ARATH	#N/A
Contig17499	sp|Q84XV2|GTE1_ARATH	#N/A
Contig7566	sp|Q86KK2|FHIT_DICDI	#N/A
Contig5957	sp|Q86XA9|HTR5A_HUMAN	#N/A
Contig8486	sp|Q8C547|HTR5B_MOUSE	#N/A
Contig827	sp|Q8GT20|BEBT_TOBAC	#N/A
Contig20615	sp|Q8GT20|BEBT_TOBAC	#N/A
Contig13843	sp|Q8GTB6|THCAS_CANSA	cinnamyl-alcohol dehydrogenase [EC:1.1.1.195]
Contig17607	sp|Q8GU25|COMT1_ROSCH	E2.1.1.68; caffeic acid 3-O-methyltransferase [EC:2.1.1.68]
Contig18644	sp|Q8GUM4|Y3739_ARATH	#N/A
Contig17065	sp|Q8GW57|PP134_ARATH	#N/A
Contig30100	sp|Q8GWQ2|AHL20_ARATH	#N/A
Contig21023	sp|Q8GWQ2|AHL20_ARATH	#N/A
Contig2227	sp|Q8GXC7|FBK50_ARATH	#N/A
Contig14946	sp|Q8GXF8|SHGR9_ARATH	#N/A
Contig26426	sp|Q8GYX3|MP705_ARATH	#N/A
Contig1969	sp|Q8GYY5|RGAP3_ARATH	#N/A
Contig27147	sp|Q8GZ38|UNE10_ARATH	#N/A
Contig24442	sp|Q8GZ38|UNE10_ARATH	#N/A
Contig31947	sp|Q8GZ79|TI201_ARATH	#N/A
Contig29094	sp|Q8GZA8|ULT1_ARATH	#N/A
Contig28266	sp|Q8H0T6|PPT2_ARATH	#N/A
Contig9565	sp|Q8H129|PPA3_ARATH	ACP5; tartrate-resistant acid phosphatase type 5 [EC:3.1.3.2]
Contig14834	sp|Q8H1D2|WOX5_ARATH	#N/A
Contig29337	sp|Q8H1D6|RBK1_ARATH	#N/A
Contig32725	sp|Q8H1T3|FRI2_TOBAC	#N/A
Contig18448	sp|Q8H6H2|PHT14_ORYSJ	#N/A
Contig32769	sp|Q8KC69|SURE_CHLTE	surE; 5'-nucleotidase [EC:3.1.3.5]
Contig24781	sp|Q8L7W5|SMO11_ARATH	SMO1; methylsterol monooxygenase 1
Contig24708	sp|Q8L856|ACFR1_ARATH	#N/A
Contig25114	sp|Q8L868|E1311_ARATH	#N/A
Contig18111	sp|Q8L884|LAX4_MEDTR	#N/A
Contig11642	sp|Q8L8A5|GIF1_ARATH	#N/A
Contig22934	sp|Q8L9P8|RLF33_ARATH	#N/A
Contig3136	sp|Q8LAP8|DOF46_ARATH	#N/A
Contig28804	sp|Q8LC95|ENL3_ARATH	#N/A
Contig7892	sp|Q8LFV3|CDF3_ARATH	#N/A
Contig25642	sp|Q8LG64|CKB22_ARATH	#N/A
Contig9311	sp|Q8LG88|TDT_ARATH	#N/A
Contig29065	sp|Q8LGD1|SP1L5_ARATH	#N/A
Contig4413	sp|Q8LJW3|ACR4_ARATH	#N/A
Contig21877	sp|Q8LPH6|MYB86_ARATH	#N/A
Contig27741	sp|Q8LPS5|SERK5_ARATH	#N/A
Contig4915	sp|Q8LPT9|GWD1_CITRE	#N/A
Contig14258	sp|Q8QHA5|DNA2_XENLA	#N/A
Contig31320	sp|Q8RJP2|RHIE_DICD3	#N/A
Contig31780	sp|Q8RWE8|GGAP1_ARATH	VTC2_5; GDP-L-galactose phosphorylase [EC:2.7.7.69]
Contig3701	sp|Q8RWU3|RVE8_ARATH	#N/A
Contig7178	sp|Q8RX87|RFS6_ARATH	E2.4.1.82; raffinose synthase [EC:2.4.1.82]
Contig932	sp|Q8RX87|RFS6_ARATH	E2.4.1.82; raffinose synthase [EC:2.4.1.82]
Contig17522	sp|Q8RX88|FACE1_ARATH	STE24; STE24 endopeptidase [EC:3.4.24.84]
Contig25930	sp|Q8RXK7|PME41_ARATH	E3.1.1.11; pectinesterase [EC:3.1.1.11]
Contig33704	sp|Q8RXN3|PPT1_ARATH	#N/A
Contig966	sp|Q8RXN3|PPT1_ARATH	#N/A
Contig14146	sp|Q8RY60|Y1733_ARATH	#N/A
Contig33653	sp|Q8RY65|NIK2_ARATH	#N/A
Contig18838	sp|Q8RYD1|REM16_ARATH	#N/A
Contig5443	sp|Q8S8S2|LPCT2_ARATH	LPCAT1_2; lysophosphatidylcholine acyltransferase / lyso-PAF acetyltransferase [EC:2.3.1.23 2.3.1.67]
Contig11722	sp|Q8TGM6|TAR1_YEAST	#N/A
Contig9364	sp|Q8TGM7|ART2_YEAST	#N/A
Contig16061	sp|Q8VWJ1|HPT1_ARATH	HPT; homogentisate phytyltransferase / homogentisate geranylgeranyltransferase [EC:2.5.1.115 2.5.1.116]
Contig35082	sp|Q8VY93|GDL66_ARATH	#N/A
Contig8240	sp|Q8VYC8|RIN2_ARATH	#N/A
Contig25816	sp|Q8VYR4|CSLG2_ARATH	#N/A
Contig13176	sp|Q8VYS5|TBL18_ARATH	#N/A
Contig25783	sp|Q8VYX0|ILL6_ARATH	#N/A
Contig7230	sp|Q8VYZ0|ORTH2_ARATH	#N/A
Contig7942	sp|Q8VZ17|SUVH6_ARATH	#N/A
Contig21179	sp|Q8VZG8|Y4885_ARATH	#N/A
Contig31322	sp|Q8VZM7|POLL1_ARATH	#N/A
Contig2166	sp|Q8VZR7|PTR30_ARATH	#N/A
Contig4347	sp|Q8W207|CSN2_ARATH	#N/A
Contig9135	sp|Q8W3Z2|LUPS_BETPL	CAS1; cycloartenol synthase [EC:5.4.99.8]
Contig31476	sp|Q8W486|Y1491_ARATH	#N/A
Contig2942	sp|Q8W496|PTC52_ARATH	#N/A
Contig2943	sp|Q8W496|PTC52_ARATH	#N/A
Contig12610	sp|Q8W4S4|VHAA3_ARATH	ATPeV0A; V-type H+-transporting ATPase subunit a
Contig31135	sp|Q8YRI1|YY46_NOSS1	#N/A
Contig17868	sp|Q8YRI1|YY46_NOSS1	#N/A
Contig19220	sp|Q92372|RFA1_SCHPO	#N/A
Contig29952	sp|Q92620|PRP16_HUMAN	#N/A
Contig24171	sp|Q93V93|PER44_ARATH	E1.11.1.7; peroxidase [EC:1.11.1.7]
Contig5873	sp|Q93VK5|LUT5_ARATH	LUT5; beta-ring hydroxylase [EC:1.14.-.-]
Contig18883	sp|Q93WU6|WRK74_ARATH	#N/A
Contig14822	sp|Q93XX5|Y5713_ARATH	#N/A
Contig10535	sp|Q93YS4|AB22G_ARATH	#N/A
Contig13390	sp|Q93Z04|PLY13_ARATH	pel; pectate lyase [EC:4.2.2.2]
Contig11232	sp|Q93Z25|PLY22_ARATH	pel; pectate lyase [EC:4.2.2.2]
Contig23607	sp|Q93Z27|CML45_ARATH	#N/A
Contig6002	sp|Q93ZR6|WSD1_ARATH	#N/A
Contig11598	sp|Q93ZS4|NIK3_ARATH	#N/A
Contig16602	sp|Q93ZS9|C3H47_ARATH	#N/A
Contig23961	sp|Q940J9|PMT8_ARATH	#N/A
Contig16763	sp|Q940Q8|IX10L_ARATH	#N/A
Contig31930	sp|Q940Q8|IX10L_ARATH	#N/A
Contig24343	sp|Q940S0|TMN2_ARATH	#N/A
Contig15062	sp|Q940Y1|ORP2A_ARATH	#N/A
Contig34383	sp|Q940Y1|ORP2A_ARATH	#N/A
Contig5928	sp|Q940Y9|POLL2_ARATH	#N/A
Contig8009	sp|Q940Y9|POLL2_ARATH	#N/A
Contig5927	sp|Q940Y9|POLL2_ARATH	#N/A
Contig5929	sp|Q940Y9|POLL2_ARATH	#N/A
Contig28158	sp|Q942D4|BURP3_ORYSJ	#N/A
Contig18023	sp|Q944H5|MTM1_ARATH	#N/A
Contig18022	sp|Q944H5|MTM1_ARATH	#N/A
Contig27729	sp|Q944R1|PLY15_ARATH	pel; pectate lyase [EC:4.2.2.2]
Contig32724	sp|Q948P6|FRI3_SOYBN	#N/A
Contig26055	sp|Q94A08|RFS2_ARATH	E2.4.1.82; raffinose synthase [EC:2.4.1.82]
Contig13684	sp|Q94A20|BI1L_ARATH	#N/A
Contig23808	sp|Q94A73|Y5656_ARATH	#N/A
Contig28332	sp|Q94A73|Y5656_ARATH	#N/A
Contig785	sp|Q94AA4|PFKA3_ARATH	pfkA; 6-phosphofructokinase 1 [EC:2.7.1.11]
Contig5374	sp|Q94AA4|PFKA3_ARATH	pfkA; 6-phosphofructokinase 1 [EC:2.7.1.11]
Contig786	sp|Q94AA4|PFKA3_ARATH	pfkA; 6-phosphofructokinase 1 [EC:2.7.1.11]
Contig7511	sp|Q94AA4|PFKA3_ARATH	XK1; D-ribulokinase [EC:2.7.1.47]
Contig7510	sp|Q94AA4|PFKA3_ARATH	pfkA; 6-phosphofructokinase 1 [EC:2.7.1.11]
Contig35270	sp|Q94AA4|PFKA3_ARATH	pfkA; 6-phosphofructokinase 1 [EC:2.7.1.11]
Contig35109	sp|Q94AH6|CUL1_ARATH	#N/A
Contig5036	sp|Q94AS9|CNGC4_ARATH	#N/A
Contig22974	sp|Q94AW5|ERF03_ARATH	#N/A
Contig11537	sp|Q94AW5|ERF03_ARATH	#N/A
Contig27784	sp|Q94AW5|ERF03_ARATH	#N/A
Contig9109	sp|Q94B38|GPT2_ARATH	#N/A
Contig17650	sp|Q94B55|XB31_ARATH	#N/A
Contig17651	sp|Q94B55|XB31_ARATH	#N/A
Contig19227	sp|Q94BT9|ATOX1_ARATH	#N/A
Contig30763	sp|Q94CD1|HHT1_ARATH	HHT1; omega-hydroxypalmitate O-feruloyl transferase [EC:2.3.1.188]
Contig22450	sp|Q94CD1|HHT1_ARATH	HHT1; omega-hydroxypalmitate O-feruloyl transferase [EC:2.3.1.188]
Contig29269	sp|Q94CD1|HHT1_ARATH	HHT1; omega-hydroxypalmitate O-feruloyl transferase [EC:2.3.1.188]
Contig4296	sp|Q94DH3|PCL1_ORYSJ	#N/A
Contig31071	sp|Q94DH3|PCL1_ORYSJ	#N/A
Contig10291	sp|Q94F40|GDL9_ARATH	#N/A
Contig33968	sp|Q94F47|UBC28_ARATH	#N/A
Contig11255	sp|Q94FY2|FRI_MALBX	#N/A
Contig3253	sp|Q94ID2|IPT5_ARATH	IPT; adenylate dimethylallyltransferase (cytokinin synthase) [EC:2.5.1.27 2.5.1.112]
Contig31316	sp|Q94JU2|WTR18_ARATH	#N/A
Contig28510	sp|Q94JU2|WTR18_ARATH	#N/A
Contig25340	sp|Q94KL7|SILD_FORIN	#N/A
Contig13399	sp|Q94KU5|PAP3_BRACM	#N/A
Contig8167	sp|Q95DR6|ATPB_AGAAF	ATPF1B; F-type H+/Na+-transporting ATPase subunit beta [EC:7.1.2.2 7.2.2.1]
Contig25017	sp|Q95E84|MATK_SCHTR	psbA; photosystem II P680 reaction center D1 protein [EC:1.10.3.9]
Contig31515	sp|Q96288|BBX24_ARATH	#N/A
Contig22745	sp|Q96518|PER16_ARATH	E1.11.1.7; peroxidase [EC:1.11.1.7]
Contig2362	sp|Q96520|PER12_ARATH	E1.11.1.7; peroxidase [EC:1.11.1.7]
Contig11932	sp|Q96539|CH10_BRANA	#N/A
Contig12064	sp|Q96PM5|ZN363_HUMAN	#N/A
Contig26413	sp|Q96SZ5|AEDO_HUMAN	ADO; cysteamine dioxygenase [EC:1.13.11.19]
Contig20247	sp|Q96WV6|YHU2_SCHPO	#N/A
Contig5084	sp|Q99089|CPRF1_PETCR	#N/A
Contig18593	sp|Q9AR73|HQGT_RAUSE	#N/A
Contig20590	sp|Q9BZV1|UBXN6_HUMAN	#N/A
Contig24901	sp|Q9C554|EXPA1_ARATH	#N/A
Contig29468	sp|Q9C554|EXPA1_ARATH	#N/A
Contig31207	sp|Q9C554|EXPA1_ARATH	#N/A
Contig24032	sp|Q9C554|EXPA1_ARATH	#N/A
Contig21003	sp|Q9C5W3|NADK2_ARATH	ppnK; NAD+ kinase [EC:2.7.1.23]
Contig5149	sp|Q9C5W3|NADK2_ARATH	ppnK; NAD+ kinase [EC:2.7.1.23]
Contig8760	sp|Q9C7T4|BH096_ARATH	#N/A
Contig14871	sp|Q9C8J7|TRO_ARATH	#N/A
Contig26882	sp|Q9C8L2|FAP3_ARATH	#N/A
Contig9389	sp|Q9C9H7|RLP12_ARATH	#N/A
Contig13020	sp|Q9C9Q8|PMTT_ARATH	#N/A
Contig28884	sp|Q9C9W5|HPR1_ARATH	HPR1; glycerate dehydrogenase [EC:1.1.1.29]
Contig27300	sp|Q9C9W9|ADO3_ARATH	#N/A
Contig10176	sp|Q9C9W9|ADO3_ARATH	#N/A
Contig24353	sp|Q9C9W9|ADO3_ARATH	#N/A
Contig29360	sp|Q9CA68|GDL31_ARATH	#N/A
Contig5933	sp|Q9CA90|HPR2_ARATH	HPR2_3; glyoxylate/hydroxypyruvate reductase [EC:1.1.1.79 1.1.1.81]
Contig11742	sp|Q9CAD0|EGL1_ARATH	#N/A
Contig22446	sp|Q9CAG8|FBK28_ARATH	#N/A
Contig31591	sp|Q9CAG8|FBK28_ARATH	#N/A
Contig23443	sp|Q9CAH1|Y1725_ARATH	#N/A
Contig20474	sp|Q9CAJ0|P2C16_ARATH	#N/A
Contig13491	sp|Q9CAJ9|Y1385_ARATH	#N/A
Contig1989	sp|Q9CAN3|SCL28_ARATH	#N/A
Contig27086	sp|Q9CBG0|Y2020_MYCLE	#N/A
Contig28175	sp|Q9FDW1|MYB44_ARATH	#N/A
Contig28176	sp|Q9FDW1|MYB44_ARATH	#N/A
Contig18251	sp|Q9FFZ1|PPH_ARATH	#N/A
Contig20706	sp|Q9FGR7|PP426_ARATH	#N/A
Contig20366	sp|Q9FGZ4|WRK48_ARATH	#N/A
Contig5779	sp|Q9FHH8|COL5_ARATH	#N/A
Contig8340	sp|Q9FHM9|EXOL3_ARATH	#N/A
Contig36182	sp|Q9FHP1|ACR1_ARATH	#N/A
Contig27412	sp|Q9FHQ1|GDL80_ARATH	#N/A
Contig9807	sp|Q9FIQ5|TRN2_ARATH	#N/A
Contig19934	sp|Q9FJ40|GDL86_ARATH	#N/A
Contig32166	sp|Q9FJ47|SAG12_ARATH	#N/A
Contig11564	sp|Q9FJA2|TT2_ARATH	#N/A
Contig15704	sp|Q9FJL3|FKB65_ARATH	#N/A
Contig4870	sp|Q9FJZ3|MAN7_ARATH	MAN; mannan endo-1,4-beta-mannosidase [EC:3.2.1.78]
Contig4871	sp|Q9FJZ3|MAN7_ARATH	MAN; mannan endo-1,4-beta-mannosidase [EC:3.2.1.78]
Contig17684	sp|Q9FJZ9|PER72_ARATH	E1.11.1.7; peroxidase [EC:1.11.1.7]
Contig27466	sp|Q9FK05|PME61_ARATH	#N/A
Contig20769	sp|Q9FK88|INVE_ARATH	#N/A
Contig20891	sp|Q9FLE8|Y5986_ARATH	#N/A
Contig36188	sp|Q9FLE8|Y5986_ARATH	#N/A
Contig18166	sp|Q9FLJ8|Y5613_ARATH	#N/A
Contig17412	sp|Q9FM68|BAM4_ARATH	E3.2.1.2; beta-amylase [EC:3.2.1.2]
Contig19597	sp|Q9FMC2|BZP43_ARATH	#N/A
Contig16555	sp|Q9FMC2|BZP43_ARATH	#N/A
Contig9425	sp|Q9FMC2|BZP43_ARATH	#N/A
Contig25897	sp|Q9FMD9|GLN14_ARATH	glnA; glutamine synthetase [EC:6.3.1.2]
Contig17571	sp|Q9FML4|LOB_ARATH	#N/A
Contig25878	sp|Q9FMP5|CDPKH_ARATH	#N/A
Contig19869	sp|Q9FMP5|CDPKH_ARATH	#N/A
Contig30003	sp|Q9FMR0|PER60_ARATH	E1.11.1.7; peroxidase [EC:1.11.1.7]
Contig9790	sp|Q9FMX0|SODF3_ARATH	#N/A
Contig22806	sp|Q9FMY1|C86B1_ARATH	CYP86B1; fatty acid omega-hydroxylase [EC:1.14.-.-]
Contig23246	sp|Q9FN03|UVR8_ARATH	#N/A
Contig410	sp|Q9FN03|UVR8_ARATH	#N/A
Contig24361	sp|Q9FN03|UVR8_ARATH	#N/A
Contig21927	sp|Q9FN32|YIPL7_ARATH	#N/A
Contig809	sp|Q9FQ20|SCC12_ARATH	#N/A
Contig28371	sp|Q9FUD3|BZIP9_ARATH	#N/A
Contig28370	sp|Q9FUD3|BZIP9_ARATH	#N/A
Contig23998	sp|Q9FUR2|IP5P2_ARATH	#N/A
Contig31023	sp|Q9FUY6|JOIN_SOLLC	#N/A
Contig23062	sp|Q9FUZ2|DEF1B_ARATH	#N/A
Contig32218	sp|Q9FV71|E2FB_ARATH	#N/A
Contig26663	sp|Q9FV71|E2FB_ARATH	#N/A
Contig32197	sp|Q9FVS9|C96AF_ARATH	#N/A
Contig13442	sp|Q9FVV1|GDL28_ARATH	#N/A
Contig20950	sp|Q9FXD8|PLY5_ARATH	pel; pectate lyase [EC:4.2.2.2]
Contig20329	sp|Q9FXT6|PEX14_ARATH	#N/A
Contig19746	sp|Q9FYC7|PDAT2_ARATH	E2.3.1.158; phospholipid:diacylglycerol acyltransferase [EC:2.3.1.158]
Contig454	sp|Q9FYF9|FB76_ARATH	#N/A
Contig27522	sp|Q9FYF9|FB76_ARATH	#N/A
Contig21687	sp|Q9I676|HYDA_PSEAE	DPYS; dihydropyrimidinase [EC:3.5.2.2]
Contig14280	sp|Q9LDE3|FBK9_ARATH	#N/A
Contig13582	sp|Q9LE54|SP1L2_ARATH	#N/A
Contig22508	sp|Q9LEU7|CIPK5_ARATH	#N/A
Contig33049	sp|Q9LEU7|CIPK5_ARATH	#N/A
Contig2040	sp|Q9LF37|CLPB3_ARATH	#N/A
Contig20900	sp|Q9LF37|CLPB3_ARATH	#N/A
Contig21483	sp|Q9LF37|CLPB3_ARATH	#N/A
Contig34805	sp|Q9LF37|CLPB3_ARATH	#N/A
Contig3298	sp|Q9LFP7|Y5158_ARATH	#N/A
Contig31015	sp|Q9LFT0|TBL19_ARATH	#N/A
Contig7398	sp|Q9LHS0|CAP10_ARATH	#N/A
Contig35768	sp|Q9LIB2|PHS1_ARATH	PYG; glycogen phosphorylase [EC:2.4.1.1]
Contig4716	sp|Q9LJH5|GLO4_ARATH	HAO; (S)-2-hydroxy-acid oxidase [EC:1.1.3.15]
Contig23830	sp|Q9LJH5|GLO4_ARATH	HAO; (S)-2-hydroxy-acid oxidase [EC:1.1.3.15]
Contig19056	sp|Q9LJX0|AB19B_ARATH	#N/A
Contig12694	sp|Q9LJX0|AB19B_ARATH	#N/A
Contig9253	sp|Q9LK73|U88A1_ARATH	PGT1; phlorizin synthase [EC:2.4.1.357]
Contig24668	sp|Q9LKR3|MD37A_ARATH	#N/A
Contig16344	sp|Q9LM76|PUB44_ARATH	#N/A
Contig20074	sp|Q9LMA1|FMO1_ARATH	FMO; dimethylaniline monooxygenase (N-oxide forming) [EC:1.14.13.8]
Contig2775	sp|Q9LMU1|EGY3_ARATH	#N/A
Contig19669	sp|Q9LN71|RING1_ARATH	#N/A
Contig34699	sp|Q9LNE3|SCRK2_ARATH	E2.7.1.4; fructokinase [EC:2.7.1.4]
Contig7632	sp|Q9LNQ4|ALA4_ARATH	#N/A
Contig1747	sp|Q9LNU1|CRSP_ARATH	#N/A
Contig20386	sp|Q9LNU1|CRSP_ARATH	#N/A
Contig6727	sp|Q9LNW0|HS178_ARATH	#N/A
Contig11990	sp|Q9LPL5|ODBA1_ARATH	BCKDHA; 2-oxoisovalerate dehydrogenase E1 component alpha subunit [EC:1.2.4.4]
Contig1551	sp|Q9LQK7|AB7I_ARATH	#N/A
Contig1506	sp|Q9LQL2|PTR14_ARATH	#N/A
Contig35658	sp|Q9LQZ7|BBX21_ARATH	#N/A
Contig24829	sp|Q9LRJ4|BH117_ARATH	#N/A
Contig14868	sp|Q9LRR4|R13L1_ARATH	#N/A
Contig34259	sp|Q9LSL1|BH093_ARATH	#N/A
Contig18534	sp|Q9LSP8|CMTA6_ARATH	#N/A
Contig20979	sp|Q9LT67|BH113_ARATH	#N/A
Contig32294	sp|Q9LT67|BH113_ARATH	#N/A
Contig17738	sp|Q9LTC5|ERF98_ARATH	#N/A
Contig28714	sp|Q9LTZ0|PLY11_ARATH	pel; pectate lyase [EC:4.2.2.2]
Contig1042	sp|Q9LU41|ACA9_ARATH	#N/A
Contig11302	sp|Q9LUG9|MD33A_ARATH	#N/A
Contig33739	sp|Q9LUM0|FAB1B_ARATH	PIKFYVE; 1-phosphatidylinositol-3-phosphate 5-kinase [EC:2.7.1.150]
Contig29819	sp|Q9LV48|PERK1_ARATH	#N/A
Contig33876	sp|Q9LV58|MBF1C_ARATH	#N/A
Contig23693	sp|Q9LV60|CRR55_ARATH	#N/A
Contig30118	sp|Q9LVD4|ORP4C_ARATH	#N/A
Contig34565	sp|Q9LVM0|Y5830_ARATH	#N/A
Contig12613	sp|Q9LW86|SUT34_ARATH	#N/A
Contig33047	sp|Q9LXE5|DRM1_ARATH	#N/A
Contig8827	sp|Q9LXJ0|FTZ22_ARATH	#N/A
Contig13969	sp|Q9LXW7|DCL3_ARATH	#N/A
Contig32187	sp|Q9LY00|WRK70_ARATH	#N/A
Contig33697	sp|Q9LY29|EF115_ARATH	#N/A
Contig10844	sp|Q9LY77|ACA12_ARATH	#N/A
Contig19129	sp|Q9LYC6|GRC11_ARATH	#N/A
Contig22241	sp|Q9LYC6|GRC11_ARATH	#N/A
Contig15896	sp|Q9LYG9|MSL10_ARATH	#N/A
Contig24568	sp|Q9LYT3|TT12_ARATH	#N/A
Contig6431	sp|Q9LYT3|TT12_ARATH	#N/A
Contig29079	sp|Q9LYV6|GEML5_ARATH	#N/A
Contig16165	sp|Q9LZ72|KCS21_ARATH	KCS; 3-ketoacyl-CoA synthase [EC:2.3.1.199]
Contig36014	sp|Q9LZA4|PMT7_ARATH	#N/A
Contig10290	sp|Q9LZB2|GDL74_ARATH	#N/A
Contig4118	sp|Q9LZK5|DNJ19_ARATH	#N/A
Contig4117	sp|Q9LZK5|DNJ19_ARATH	#N/A
Contig30279	sp|Q9LZR8|Y5370_ARATH	#N/A
Contig784	sp|Q9M076|PFKA6_ARATH	pfkA; 6-phosphofructokinase 1 [EC:2.7.1.11]
Contig13033	sp|Q9M077|AUR1_ARATH	#N/A
Contig32095	sp|Q9M080|ERF43_ARATH	#N/A
Contig20501	sp|Q9M0B6|GAE1_ARATH	E5.1.3.6; UDP-glucuronate 4-epimerase [EC:5.1.3.6]
Contig10092	sp|Q9M0I2|EXPB3_ARATH	#N/A
Contig25246	sp|Q9M0X5|CRK25_ARATH	#N/A
Contig26997	sp|Q9M1P7|BOR2_ARATH	#N/A
Contig292	sp|Q9M209|CER7_ARATH	#N/A
Contig15161	sp|Q9M345|LRK42_ARATH	#N/A
Contig20015	sp|Q9M3J1|CCSA_SPIOL	#N/A
Contig23512	sp|Q9M547|FLS_EUSER	FLS; flavonol synthase [EC:1.14.20.6]
Contig9110	sp|Q9M5A9|GPT1_ARATH	#N/A
Contig9108	sp|Q9M5A9|GPT1_ARATH	#N/A
Contig25295	sp|Q9M6E8|NCED1_PHAVU	NCED; 9-cis-epoxycarotenoid dioxygenase [EC:1.13.11.51]
Contig31875	sp|Q9M886|LBD41_ARATH	#N/A
Contig30156	sp|Q9M8T3|Y2910_ARATH	#N/A
Contig33722	sp|Q9M9E2|PPR45_ARATH	#N/A
Contig10576	sp|Q9M9F9|ICR4_ARATH	#N/A
Contig16972	sp|Q9M9P3|UGPA2_ARATH	UGP2; UTP--glucose-1-phosphate uridylyltransferase [EC:2.7.7.9]
Contig14000	sp|Q9M9S6|UTR3_ARATH	#N/A
Contig20960	sp|Q9M9V8|CDPKA_ARATH	#N/A
Contig8296	sp|Q9MAH0|CAPP1_ARATH	ppc; phosphoenolpyruvate carboxylase [EC:4.1.1.31]
Contig34084	sp|Q9MAM3|KCS1_ARATH	KCS; 3-ketoacyl-CoA synthase [EC:2.3.1.199]
Contig4515	sp|Q9MB35|PERQ_SEDLI	#N/A
Contig677	sp|Q9P6Q3|BCS1_SCHPO	#N/A
Contig2474	sp|Q9S745|PAD4_ARATH	#N/A
Contig11903	sp|Q9S745|PAD4_ARATH	#N/A
Contig13847	sp|Q9S7C0|HSP7O_ARATH	#N/A
Contig25458	sp|Q9S7R3|LSH10_ARATH	#N/A
Contig28487	sp|Q9S7R3|LSH10_ARATH	#N/A
Contig9950	sp|Q9S7U0|INO1_WHEAT	INO1; myo-inositol-1-phosphate synthase [EC:5.5.1.4]
Contig13109	sp|Q9S7V4|HA22A_ARATH	#N/A
Contig31961	sp|Q9S7V4|HA22A_ARATH	#N/A
Contig26919	sp|Q9S850|SUOX_ARATH	SUOX; sulfite oxidase [EC:1.8.3.1]
Contig7567	sp|Q9S9K4|ASPL2_ARATH	#N/A
Contig27116	sp|Q9S9N9|CCR1_ARATH	CCR; cinnamoyl-CoA reductase [EC:1.2.1.44]
Contig35188	sp|Q9SA69|Y1301_ARATH	#N/A
Contig27710	sp|Q9SA69|Y1301_ARATH	#N/A
Contig28480	sp|Q9SA96|AROD1_ARATH	ADT; arogenate/prephenate dehydratase [EC:4.2.1.91 4.2.1.51]
Contig18062	sp|Q9SAH7|WRK40_ARATH	#N/A
Contig13917	sp|Q9SB61|ZHD2_ARATH	#N/A
Contig13877	sp|Q9SBJ1|PDK_ARATH	#N/A
Contig13876	sp|Q9SBJ1|PDK_ARATH	#N/A
Contig22822	sp|Q9SD07|SSL4_ARATH	#N/A
Contig23654	sp|Q9SD53|Y3720_ARATH	#N/A
Contig25540	sp|Q9SD82|RFA1B_ARATH	#N/A
Contig13970	sp|Q9SFT7|Y3707_ARATH	#N/A
Contig7016	sp|Q9SGP2|HSL1_ARATH	#N/A
Contig16531	sp|Q9SGS2|HMGB9_ARATH	#N/A
Contig16529	sp|Q9SGS2|HMGB9_ARATH	#N/A
Contig16532	sp|Q9SGS2|HMGB9_ARATH	#N/A
Contig16530	sp|Q9SGS2|HMGB9_ARATH	#N/A
Contig24000	sp|Q9SGU9|MGL_ARATH	#N/A
Contig3254	sp|Q9SHF3|AGO2_ARATH	#N/A
Contig29409	sp|Q9SI93|MGDG3_ARATH	MGD; 1,2-diacylglycerol 3-beta-galactosyltransferase [EC:2.4.1.46]
Contig1111	sp|Q9SIA5|DTX1_ARATH	#N/A
Contig4089	sp|Q9SII5|EXOL5_ARATH	#N/A
Contig8242	sp|Q9SIW1|BLH7_ARATH	#N/A
Contig27164	sp|Q9SIZ4|Y2027_ARATH	#N/A
Contig18702	sp|Q9SJE8|ALMT2_ARATH	#N/A
Contig26274	sp|Q9SJK3|AGO5_ARATH	#N/A
Contig31264	sp|Q9SJM0|CALSA_ARATH	#N/A
Contig3703	sp|Q9SJM6|SAP4_ARATH	#N/A
Contig803	sp|Q9SJY5|PUMP5_ARATH	#N/A
Contig28463	sp|Q9SJY5|PUMP5_ARATH	#N/A
Contig20916	sp|Q9SKD9|WRK46_ARATH	#N/A
Contig36822	sp|Q9SLC3|ATL41_ARATH	#N/A
Contig9198	sp|Q9SLN8|DBR_TOBAC	#N/A
Contig21533	sp|Q9SLN8|DBR_TOBAC	#N/A
Contig21532	sp|Q9SLN8|DBR_TOBAC	#N/A
Contig23977	sp|Q9SMT7|4CLLA_ARATH	AAE3; oxalate---CoA ligase [EC:6.2.1.8]
Contig18361	sp|Q9SMT7|4CLLA_ARATH	AAE3; oxalate---CoA ligase [EC:6.2.1.8]
Contig2613	sp|Q9SP55|VATG_CITLI	ATPeV1G; V-type H+-transporting ATPase subunit G
Contig32612	sp|Q9SQI2|GIGAN_ARATH	#N/A
Contig25102	sp|Q9SQZ0|CAAT7_ARATH	#N/A
Contig13051	sp|Q9SR00|PP213_ARATH	#N/A
Contig30104	sp|Q9SR07|WRK39_ARATH	#N/A
Contig11960	sp|Q9SRE5|Y1666_ARATH	#N/A
Contig8588	sp|Q9SRT2|BH062_ARATH	#N/A
Contig31549	sp|Q9SRT2|BH062_ARATH	#N/A
Contig30742	sp|Q9SRW9|CSLD5_ARATH	E2.4.2.24; 1,4-beta-D-xylan synthase [EC:2.4.2.24]
Contig15341	sp|Q9SSJ8|FAB1C_ARATH	PIKFYVE; 1-phosphatidylinositol-3-phosphate 5-kinase [EC:2.7.1.150]
Contig15342	sp|Q9SSJ8|FAB1C_ARATH	PIKFYVE; 1-phosphatidylinositol-3-phosphate 5-kinase [EC:2.7.1.150]
Contig15339	sp|Q9SSJ8|FAB1C_ARATH	PIKFYVE; 1-phosphatidylinositol-3-phosphate 5-kinase [EC:2.7.1.150]
Contig23872	sp|Q9SSQ8|HS26M_ARATH	#N/A
Contig19281	sp|Q9ST63|NDA1_SOLTU	#N/A
Contig19645	sp|Q9SUQ2|CRF2_ARATH	#N/A
Contig16399	sp|Q9SUW0|TPPG_ARATH	otsB; trehalose 6-phosphate phosphatase [EC:3.1.3.12]
Contig21263	sp|Q9SVS1|BGL47_ARATH	bglB; beta-glucosidase [EC:3.2.1.21]
Contig10510	sp|Q9SWS1|ACFR2_ARATH	#N/A
Contig20085	sp|Q9SWS1|ACFR2_ARATH	#N/A
Contig23648	sp|Q9SX20|PTR18_ARATH	#N/A
Contig23649	sp|Q9SX20|PTR18_ARATH	#N/A
Contig12491	sp|Q9SX78|CXE2_ARATH	#N/A
Contig12404	sp|Q9SX78|CXE2_ARATH	#N/A
Contig30410	sp|Q9SXL4|AHK1_ARATH	#N/A
Contig21638	sp|Q9SYJ2|GPAT3_ARATH	GPAT; glycerol-3-phosphate acyltransferase [EC:2.3.1.15 2.3.1.198]
Contig29517	sp|Q9SYK9|U74E2_ARATH	UGT74B1; N-hydroxythioamide S-beta-glucosyltransferase [EC:2.4.1.195]
Contig14275	sp|Q9SZI6|GAT22_ARATH	#N/A
Contig29618	sp|Q9SZW4|HMA2_ARATH	#N/A
Contig24667	sp|Q9T034|SYFA_ARATH	#N/A
Contig7549	sp|Q9T072|BH025_ARATH	#N/A
Contig7548	sp|Q9T072|BH025_ARATH	#N/A
Contig30430	sp|Q9T074|PCKA_ARATH	E4.1.1.49; phosphoenolpyruvate carboxykinase (ATP) [EC:4.1.1.49]
Contig25690	sp|Q9T096|YIPL6_ARATH	#N/A
Contig20249	sp|Q9XEC3|WRK42_ARATH	#N/A
Contig17056	sp|Q9XF43|KCS6_ARATH	KCS; 3-ketoacyl-CoA synthase [EC:2.3.1.199]
Contig28004	sp|Q9XFK7|MFT_ARATH	#N/A
Contig30918	sp|Q9XFK7|MFT_ARATH	#N/A
Contig24554	sp|Q9XG99|KPRS2_SPIOL	PRPS; ribose-phosphate pyrophosphokinase [EC:2.7.6.1]
Contig4007	sp|Q9XGI7|NAS_SOLLC	#N/A
Contig32250	sp|Q9XGV9|COMT2_OCIBA	E2.1.1.68; caffeic acid 3-O-methyltransferase [EC:2.1.1.68]
Contig11550	sp|Q9XJ66|MAD22_ORYSJ	#N/A
Contig13507	sp|Q9Y713|EF1A_ASPOR	#N/A
Contig13411	sp|Q9Y7K5|YGI3_SCHPO	#N/A
Contig18768	sp|Q9ZNR6|PDX12_ARATH	#N/A
Contig8969	sp|Q9ZNX9|SIGE_ARATH	#N/A
Contig8968	sp|Q9ZNX9|SIGE_ARATH	#N/A
Contig28630	sp|Q9ZPE7|EXO_ARATH	#N/A
Contig21581	sp|Q9ZPJ8|AMT12_ARATH	#N/A
Contig4298	sp|Q9ZPV7|RER1D_ARATH	#N/A
Contig794	sp|Q9ZPW7|ZHD6_ARATH	#N/A
Contig29688	sp|Q9ZPX9|KIC_ARATH	#N/A
Contig25074	sp|Q9ZQ89|UPS2_ARATH	#N/A
Contig12433	sp|Q9ZQG9|E1314_ARATH	#N/A
Contig19201	sp|Q9ZSK5|ZOG_PHALU	#N/A
Contig24274	sp|Q9ZT29|SC5D_TOBAC	SC5DL; Delta7-sterol 5-desaturase [EC:1.14.19.20]
Contig26929	sp|Q9ZU96|Y2168_ARATH	#N/A
Contig18648	sp|Q9ZVI9|PECT1_ARATH	PCYT2; ethanolamine-phosphate cytidylyltransferase [EC:2.7.7.14]
Contig32422	sp|Q9ZVM9|Y1461_ARATH	#N/A
Contig7580	sp|Q9ZW04|TRNH4_ARATH	TR1; tropinone reductase I [EC:1.1.1.206]
Contig19252	sp|Q9ZW21|P2C24_ARATH	#N/A
Contig29788	sp|Q9ZWA6|IDD3_ARATH	#N/A
Contig25650	sp|Q9ZWC5|SCL18_ARATH	#N/A
Contig15300	#N/A	#N/A
Contig24721	#N/A	#N/A
Contig20825	#N/A	#N/A
Contig11912	#N/A	#N/A
Contig12763	#N/A	#N/A
Contig16386	#N/A	#N/A
Contig13614	#N/A	#N/A
Contig26306	#N/A	#N/A
Contig12510	#N/A	#N/A
Contig1581	#N/A	#N/A
Contig29589	#N/A	#N/A
Contig30651	#N/A	#N/A
Contig9300	#N/A	#N/A
Contig9996	#N/A	#N/A
Contig31380	#N/A	#N/A
Contig23969	#N/A	#N/A
Contig17680	#N/A	#N/A
Contig15522	#N/A	#N/A
Contig8568	#N/A	#N/A
Contig5058	#N/A	#N/A
Contig11439	#N/A	#N/A
Contig36793	#N/A	#N/A
Contig1859	#N/A	#N/A
Contig15327	#N/A	#N/A
Contig5537	#N/A	#N/A
Contig6061	#N/A	#N/A
Contig9604	#N/A	#N/A
Contig14832	#N/A	#N/A
Contig23173	#N/A	#N/A
Contig8200	#N/A	#N/A
Contig6821	#N/A	#N/A
Contig28374	#N/A	#N/A
Contig33329	#N/A	#N/A
Contig7922	#N/A	#N/A
Contig13926	#N/A	#N/A
Contig3484	#N/A	#N/A
Contig2013	#N/A	#N/A
Contig11167	#N/A	#N/A
Contig14106	#N/A	#N/A
Contig11499	#N/A	#N/A
Contig4999	#N/A	#N/A
Contig36432	#N/A	#N/A
Contig12079	#N/A	#N/A
Contig36355	#N/A	#N/A
Contig36615	#N/A	#N/A
Contig21063	#N/A	#N/A
Contig7749	#N/A	#N/A
Contig27216	#N/A	#N/A
Contig3645	#N/A	#N/A
Contig12429	#N/A	#N/A
Contig31511	#N/A	#N/A
Contig17545	#N/A	#N/A
Contig24186	#N/A	#N/A
Contig16480	#N/A	#N/A
Contig27434	#N/A	#N/A
Contig36305	#N/A	#N/A
Contig20411	#N/A	#N/A
Contig5461	#N/A	#N/A
Contig28737	#N/A	#N/A
Contig16844	#N/A	#N/A
Contig35017	#N/A	#N/A
Contig34904	#N/A	#N/A
Contig24802	#N/A	#N/A
Contig13848	#N/A	#N/A
Contig16843	#N/A	#N/A
Contig9970	#N/A	#N/A
Contig7884	#N/A	#N/A
Contig4735	#N/A	#N/A
Contig6482	#N/A	#N/A
Contig4753	#N/A	#N/A
Contig30291	#N/A	#N/A
Contig6235	#N/A	#N/A
Contig10182	#N/A	#N/A
Contig16842	#N/A	#N/A
Contig17529	#N/A	#N/A
Contig26558	#N/A	#N/A
Contig2259	#N/A	#N/A
Contig7793	#N/A	#N/A
Contig19590	#N/A	#N/A
Contig9065	#N/A	#N/A
Contig2597	#N/A	#N/A
Contig12137	#N/A	#N/A
Contig26390	#N/A	#N/A
Contig3903	#N/A	#N/A
Contig5704	#N/A	#N/A
Contig4246	#N/A	#N/A
Contig24339	#N/A	#N/A
Contig18650	#N/A	#N/A
Contig6900	#N/A	#N/A
Contig10202	#N/A	#N/A
Contig25967	#N/A	#N/A
Contig30992	#N/A	#N/A
Contig6366	#N/A	#N/A
Contig29835	#N/A	#N/A
Contig5411	#N/A	#N/A
Contig24259	#N/A	#N/A
Contig25149	#N/A	#N/A
Contig31678	#N/A	#N/A
Contig31677	#N/A	#N/A
Contig8026	#N/A	#N/A
Contig4057	#N/A	#N/A
Contig25150	#N/A	#N/A
Contig9481	#N/A	#N/A
Contig8264	#N/A	#N/A
Contig18007	#N/A	#N/A
Contig25801	#N/A	#N/A
Contig9901	#N/A	#N/A
Contig4355	#N/A	#N/A
Contig23467	#N/A	#N/A
Contig28832	#N/A	#N/A
Contig29533	#N/A	#N/A
Contig30412	#N/A	#N/A
Contig30181	#N/A	#N/A
Contig6308	#N/A	#N/A
Contig5535	#N/A	#N/A
Contig17032	#N/A	#N/A
Contig5778	#N/A	#N/A
Contig18021	#N/A	#N/A
Contig3131	#N/A	#N/A
Contig26262	#N/A	#N/A
Contig23895	#N/A	#N/A
Contig8715	#N/A	#N/A
Contig717	#N/A	POMGNT2; protein O-mannose beta-1,4-N-acetylglucosaminyltransferase [EC:2.4.1.312]
Contig27867	#N/A	#N/A
Contig997	#N/A	#N/A
Contig29964	#N/A	#N/A
Contig20044	#N/A	#N/A
Contig2037	#N/A	#N/A
Contig7883	#N/A	#N/A
Contig13974	#N/A	#N/A
Contig1297	#N/A	#N/A
Contig24975	#N/A	#N/A
Contig16727	#N/A	#N/A
Contig27989	#N/A	#N/A
Contig7756	#N/A	#N/A
Contig8845	#N/A	#N/A
Contig28858	#N/A	#N/A
Contig26017	#N/A	#N/A
Contig10939	#N/A	#N/A
Contig27575	#N/A	#N/A
Contig27182	#N/A	#N/A
Contig30608	#N/A	#N/A
Contig25352	#N/A	#N/A
Contig25760	#N/A	#N/A
Contig8343	#N/A	#N/A
Contig24333	#N/A	#N/A
Contig1824	#N/A	#N/A
Contig18040	#N/A	#N/A
Contig6849	#N/A	#N/A
Contig1758	#N/A	#N/A
Contig33027	#N/A	#N/A
Contig24253	#N/A	#N/A
Contig24989	#N/A	#N/A
Contig36312	#N/A	#N/A
Contig19591	#N/A	#N/A
Contig11660	#N/A	#N/A
Contig26028	#N/A	#N/A
Contig32352	#N/A	#N/A
Contig2678	#N/A	#N/A
Contig10824	#N/A	#N/A
Contig25227	#N/A	#N/A
Contig8123	#N/A	#N/A
Contig27817	#N/A	#N/A
Contig23601	#N/A	#N/A
Contig3144	#N/A	#N/A
Contig11834	#N/A	#N/A
Contig33088	#N/A	#N/A
Contig21730	#N/A	#N/A
Contig31522	#N/A	#N/A
Contig32353	#N/A	#N/A
Contig18655	#N/A	#N/A
Contig21498	#N/A	#N/A
Contig20443	#N/A	#N/A
Contig34677	#N/A	#N/A
Contig18610	#N/A	#N/A
Contig21879	#N/A	#N/A
Contig5691	#N/A	#N/A
Contig25438	#N/A	#N/A
Contig33542	#N/A	#N/A
Contig5781	#N/A	#N/A
Contig17254	#N/A	#N/A
Contig33707	#N/A	#N/A
Contig19636	#N/A	#N/A
Contig18611	#N/A	#N/A
Contig18608	#N/A	#N/A
Contig17504	#N/A	#N/A
Contig17747	#N/A	#N/A
Contig23437	#N/A	#N/A
Contig30216	#N/A	#N/A
Contig26816	#N/A	#N/A
Contig34967	#N/A	#N/A
Contig8390	#N/A	#N/A
Contig27788	#N/A	#N/A
Contig17442	#N/A	#N/A
Contig10617	#N/A	#N/A
Contig19595	#N/A	#N/A
Contig10967	#N/A	#N/A
Contig31521	#N/A	#N/A
Contig28327	#N/A	#N/A
Contig26121	#N/A	#N/A
Contig35668	#N/A	#N/A
Contig8374	#N/A	#N/A
Contig7959	#N/A	#N/A
Contig33089	#N/A	#N/A
Contig31645	#N/A	#N/A
Contig20674	#N/A	#N/A
Contig13080	#N/A	#N/A
Contig27005	#N/A	#N/A
Contig32099	#N/A	#N/A
Contig10584	#N/A	#N/A
Contig18787	#N/A	#N/A
Contig34419	#N/A	#N/A
Contig36594	#N/A	#N/A
Contig14040	#N/A	#N/A
Contig19046	#N/A	#N/A
Contig28447	#N/A	#N/A
Contig31319	#N/A	#N/A
Contig570	#N/A	#N/A
Contig36136	#N/A	#N/A
Contig33135	#N/A	#N/A
Contig695	#N/A	#N/A
Contig16839	#N/A	#N/A
Contig16303	#N/A	#N/A
Contig5319	#N/A	#N/A
Contig16351	#N/A	#N/A
Contig31520	#N/A	#N/A
Contig20918	#N/A	#N/A
Contig24472	#N/A	#N/A
Contig7069	#N/A	#N/A
Contig33140	#N/A	#N/A
Contig12686	#N/A	#N/A
Contig17809	#N/A	#N/A
Contig19314	#N/A	#N/A
Contig31967	#N/A	#N/A
Contig18373	#N/A	#N/A
Contig20755	#N/A	#N/A
Contig3297	#N/A	#N/A
Contig12371	#N/A	#N/A
Contig27670	#N/A	#N/A
Contig32117	#N/A	#N/A
Contig35129	#N/A	#N/A
Contig31386	#N/A	#N/A
Contig11927	#N/A	#N/A
Contig19464	#N/A	#N/A
Contig23967	#N/A	#N/A
Contig22033	#N/A	#N/A
Contig4917	#N/A	#N/A
Contig28953	#N/A	#N/A
Contig21016	#N/A	#N/A
Contig1992	#N/A	#N/A
Contig7212	#N/A	#N/A
Contig20722	#N/A	#N/A
Contig19512	#N/A	#N/A
Contig19152	#N/A	#N/A
Contig29289	#N/A	#N/A
Contig9984	#N/A	#N/A
Contig29786	#N/A	#N/A
Contig27036	#N/A	#N/A
Contig12934	#N/A	#N/A
Contig29308	#N/A	#N/A
Contig16513	#N/A	#N/A
Contig20166	#N/A	#N/A
Contig20678	#N/A	#N/A
Contig36013	#N/A	#N/A
Contig28621	#N/A	#N/A
Contig25296	#N/A	#N/A
Contig3956	#N/A	#N/A
Contig22674	#N/A	#N/A
Contig20120	#N/A	#N/A
Contig31290	#N/A	#N/A
Contig28223	#N/A	#N/A
Contig7023	#N/A	#N/A
Contig32359	#N/A	#N/A
Contig33747	#N/A	#N/A
Contig27548	#N/A	#N/A
Contig22503	#N/A	#N/A
Contig36524	#N/A	#N/A
Contig27290	#N/A	#N/A
Contig18749	#N/A	#N/A
Contig229	#N/A	#N/A
Contig12697	#N/A	#N/A
Contig31808	#N/A	#N/A
Contig34154	#N/A	#N/A
Contig22378	#N/A	#N/A
Contig11078	#N/A	#N/A
Contig2725	#N/A	#N/A
Contig23633	#N/A	#N/A
Contig27552	#N/A	#N/A
Contig25788	#N/A	#N/A
Contig22468	#N/A	#N/A
Contig16950	#N/A	#N/A
Contig5116	#N/A	#N/A
Contig22793	#N/A	#N/A
Contig20071	#N/A	#N/A
Contig316	#N/A	#N/A
Contig30774	#N/A	#N/A
Contig30341	#N/A	#N/A
Contig29235	#N/A	#N/A
Contig6022	#N/A	#N/A
Contig30231	#N/A	#N/A
Contig2936	#N/A	#N/A
Contig16629	#N/A	#N/A
Contig36514	#N/A	#N/A
Contig990	#N/A	#N/A
Contig352	#N/A	#N/A
Contig30600	#N/A	#N/A
Contig3275	#N/A	#N/A
Contig2998	#N/A	#N/A
Contig13593	#N/A	#N/A
Contig19475	#N/A	#N/A
Contig28610	#N/A	#N/A
Contig22009	#N/A	#N/A
Contig2516	#N/A	#N/A
Contig28549	#N/A	#N/A
Contig22764	#N/A	#N/A
Contig19331	#N/A	#N/A
Contig11402	#N/A	#N/A
Contig19534	#N/A	#N/A
Contig26271	#N/A	#N/A
Contig28114	#N/A	#N/A
Contig1387	#N/A	#N/A
Contig1137	#N/A	#N/A
Contig7994	#N/A	#N/A
Contig9699	#N/A	#N/A
Contig15050	#N/A	#N/A
Contig18843	#N/A	#N/A
Contig9609	#N/A	#N/A
Contig22883	#N/A	#N/A
Contig10729	#N/A	#N/A
Contig36284	#N/A	#N/A
Contig9252	#N/A	#N/A
Contig1265	#N/A	#N/A
Contig24099	#N/A	#N/A
Contig1402	#N/A	#N/A
Contig101	#N/A	#N/A
Contig12389	#N/A	#N/A
Contig9178	#N/A	#N/A
Contig905	#N/A	#N/A
Contig9421	#N/A	#N/A
Contig9263	#N/A	#N/A
Contig11484	#N/A	#N/A
Contig19141	#N/A	#N/A
Contig9227	#N/A	#N/A
Contig9179	#N/A	#N/A
Contig18912	#N/A	#N/A
Contig24492	#N/A	#N/A
Contig16191	#N/A	#N/A
Contig2599	#N/A	#N/A
Contig20291	#N/A	#N/A
Contig4499	#N/A	#N/A
Contig27171	#N/A	#N/A
Contig24897	#N/A	#N/A
Contig27651	#N/A	#N/A
Contig15794	#N/A	#N/A
Contig15441	#N/A	#N/A
Contig36785	#N/A	#N/A
Contig1239	#N/A	#N/A
Contig31082	#N/A	#N/A
Contig16038	#N/A	#N/A
Contig34023	#N/A	#N/A
Contig34899	#N/A	#N/A
Contig34077	#N/A	#N/A
Contig27948	#N/A	#N/A
Contig2324	#N/A	#N/A
Contig23181	#N/A	COX2; cytochrome c oxidase subunit 2
Contig6543	#N/A	#N/A
Contig36603	#N/A	#N/A
Contig13581	#N/A	#N/A
Contig32961	#N/A	#N/A
Contig29377	#N/A	#N/A
Contig35002	#N/A	#N/A
Contig4892	#N/A	#N/A
Contig13534	#N/A	#N/A
Contig11349	#N/A	#N/A
Contig27609	#N/A	#N/A
Contig23006	#N/A	#N/A
Contig7975	#N/A	#N/A
Contig7357	#N/A	#N/A
Contig21897	#N/A	#N/A
Contig12333	#N/A	#N/A
Contig35682	#N/A	#N/A
Contig3663	#N/A	#N/A
Contig32303	#N/A	#N/A
Contig14270	#N/A	#N/A
Contig22616	#N/A	#N/A
Contig18341	#N/A	#N/A
Contig3025	#N/A	#N/A
Contig1147	#N/A	#N/A
Contig9303	#N/A	#N/A
Contig27208	#N/A	#N/A
Contig11268	#N/A	#N/A
Contig31900	#N/A	#N/A
Contig5056	#N/A	#N/A
Contig12040	#N/A	#N/A
Contig2302	#N/A	#N/A
Contig32284	#N/A	#N/A
Contig22115	#N/A	#N/A
Contig18139	#N/A	#N/A
Contig25045	#N/A	#N/A
Contig12704	#N/A	#N/A
Contig4502	#N/A	#N/A
Contig4121	#N/A	#N/A
Contig15419	#N/A	#N/A
Contig22895	#N/A	#N/A
Contig6247	#N/A	#N/A
Contig4236	#N/A	#N/A
Contig2715	#N/A	#N/A
Contig4500	#N/A	#N/A
Contig8720	#N/A	#N/A
Contig30131	#N/A	#N/A
Contig30401	#N/A	#N/A
Contig10173	#N/A	#N/A
Contig5104	#N/A	#N/A
Contig7103	#N/A	#N/A
Contig2989	#N/A	#N/A
Contig15415	#N/A	#N/A
Contig26197	#N/A	#N/A
Contig27378	#N/A	#N/A
Contig31250	#N/A	#N/A
Contig5370	#N/A	#N/A
Contig4989	#N/A	#N/A
Contig24555	#N/A	#N/A
Contig20579	#N/A	#N/A
Contig30816	#N/A	#N/A
Contig31369	#N/A	#N/A
Contig12938	#N/A	#N/A
Contig6189	#N/A	#N/A
Contig27055	#N/A	#N/A
Contig11933	#N/A	#N/A
Contig27640	#N/A	#N/A
Contig26252	#N/A	#N/A
Contig12282	#N/A	#N/A
Contig16524	#N/A	#N/A
Contig10911	#N/A	#N/A
Contig5426	#N/A	#N/A
Contig10922	#N/A	#N/A
Contig24919	#N/A	#N/A
Contig12177	#N/A	#N/A
Contig8851	#N/A	#N/A
Contig32104	#N/A	#N/A
Contig27510	#N/A	#N/A
Contig2874	#N/A	#N/A
Contig3365	#N/A	#N/A
Contig15558	#N/A	#N/A
Contig7045	#N/A	#N/A
Contig32344	#N/A	#N/A
Contig26261	#N/A	#N/A
Contig24776	#N/A	#N/A
Contig19862	#N/A	#N/A
Contig22718	#N/A	#N/A
Contig11677	#N/A	#N/A
Contig1130	#N/A	#N/A
Contig2870	#N/A	#N/A
Contig16353	#N/A	#N/A
Contig20150	#N/A	#N/A
Contig34975	#N/A	#N/A
Contig14384	#N/A	#N/A
Contig5772	#N/A	#N/A
Contig22411	#N/A	#N/A
Contig10380	#N/A	#N/A
Contig4899	#N/A	#N/A
Contig13329	#N/A	#N/A
Contig23188	#N/A	#N/A
Contig13486	#N/A	#N/A
Contig8433	#N/A	#N/A
Contig17850	#N/A	#N/A
Contig29685	#N/A	#N/A
Contig24731	#N/A	#N/A
Contig28523	#N/A	#N/A
Contig21628	#N/A	#N/A
Contig14814	#N/A	#N/A
Contig27481	#N/A	#N/A
Contig3649	#N/A	#N/A
Contig245	#N/A	#N/A
Contig15203	#N/A	#N/A
Contig10556	#N/A	#N/A
Contig486	#N/A	#N/A
Contig25589	#N/A	#N/A
Contig16425	#N/A	#N/A
Contig21871	#N/A	#N/A
Contig33311	#N/A	#N/A
Contig19800	#N/A	#N/A
Contig10537	#N/A	#N/A
Contig6265	#N/A	#N/A
Contig17664	#N/A	#N/A
Contig18792	#N/A	#N/A
Contig25718	#N/A	#N/A
Contig13460	#N/A	#N/A
Contig1102	#N/A	#N/A
Contig29808	#N/A	#N/A
Contig3738	#N/A	#N/A
Contig16756	#N/A	#N/A
Contig18197	#N/A	#N/A
Contig2873	#N/A	#N/A
Contig32891	#N/A	#N/A
Contig2701	#N/A	#N/A
Contig35487	#N/A	#N/A
Contig11249	#N/A	#N/A
Contig12975	#N/A	#N/A
Contig34306	#N/A	#N/A
Contig6519	#N/A	#N/A
Contig20889	#N/A	#N/A
Contig2891	#N/A	#N/A
Contig13762	#N/A	#N/A
Contig20146	#N/A	#N/A
Contig5689	#N/A	#N/A
Contig35636	#N/A	#N/A
Contig18540	#N/A	pfkA; 6-phosphofructokinase 1 [EC:2.7.1.11]
Contig471	#N/A	#N/A
Contig7502	#N/A	#N/A
Contig7392	#N/A	#N/A
Contig27390	#N/A	#N/A
Contig18808	#N/A	#N/A
Contig1190	#N/A	#N/A
Contig22199	#N/A	#N/A
Contig35938	#N/A	#N/A
Contig33801	#N/A	#N/A
Contig4912	#N/A	#N/A
Contig21018	#N/A	#N/A
Contig16567	#N/A	#N/A
Contig8869	#N/A	#N/A
Contig5690	#N/A	#N/A
Contig4672	#N/A	#N/A
Contig7074	#N/A	#N/A
Contig7149	#N/A	#N/A
Contig5171	#N/A	#N/A
Contig4918	#N/A	#N/A
Contig7854	#N/A	#N/A
Contig9096	#N/A	#N/A
Contig26324	#N/A	#N/A
Contig11055	#N/A	#N/A
Contig27357	#N/A	#N/A
Contig27907	#N/A	#N/A
Contig18200	#N/A	#N/A
Contig19787	#N/A	#N/A
Contig14269	#N/A	#N/A
Contig3844	#N/A	#N/A
Contig1236	#N/A	#N/A
Contig423	#N/A	#N/A
Contig9417	#N/A	#N/A
Contig26804	#N/A	#N/A
Contig31976	#N/A	#N/A
Contig28113	#N/A	#N/A
Contig36673	#N/A	#N/A
Contig10925	#N/A	#N/A
Contig29271	#N/A	#N/A

## Sheet: 24h DEGs
gene ID	|logFC|>1	logCPM	Pvalue<0.001	FDR<0.05
Contig26939	-4.59654	-1.40459	0.00040104	0.024483	down
Contig20355	-1.94215	5.83727	3.75663e-08	2.24994e-05	down
Contig31622	-4.45642	3.3369	4.12662e-06	0.000912461	down
Contig33080	-8.08409	-0.123004	4.93768e-06	0.00104711	down
Contig29357	-2.95462	6.01756	4.58594e-06	0.000988927	down
Contig22884	-2.1382	2.5751	0.000624162	0.0322421	down
Contig31018	-2.94585	-0.680129	0.000839137	0.0397254	down
Contig31019	-3.16617	-0.33786	0.000431483	0.0257774	down
Contig22195	-3.58788	3.4628	0.00041792	0.0250911	down
Contig29622	-6.96079	-1.0806	1.57967e-05	0.00256939	down
Contig27684	-3.44664	7.02766	3.6983e-14	1.34111e-10	down
Contig27524	-1.79809	4.6303	0.000572215	0.0307867	down
Contig24759	-5.19882	0.537511	1.03364e-08	8.51884e-06	down
Contig6363	-1.35464	4.63044	0.000686086	0.0346995	down
Contig25463	-1.73562	5.89487	7.74557e-05	0.00833465	down
Contig7299	-3.06776	3.79556	0.000116892	0.0112139	down
Contig30872	-1.68602	6.1201	1.14675e-05	0.00199925	down
Contig17561	-3.10373	2.12286	1.81637e-05	0.00275793	down
Contig17454	-2.53026	1.77517	0.000466448	0.0268916	down
Contig28386	-1.4677	7.39115	0.000432572	0.0258	down
Contig27392	-2.04241	3.6552	6.35718e-06	0.00127365	down
Contig29974	-8.03786	-0.159348	2.658e-05	0.00365103	down
Contig7255	-3.34278	0.482061	0.000516151	0.0292	down
Contig7298	-2.06317	3.98297	1.46961e-05	0.00244366	down
Contig24237	-2.43512	3.3494	0.000369391	0.0231351	down
Contig33691	-1.4035	5.01346	0.000983823	0.0442086	down
Contig23701	-1.37616	7.86392	0.000268787	0.0189631	down
Contig8191	-1.33175	8.84792	0.000205928	0.0159436	down
Contig27733	-2.67205	2.97945	3.45853e-07	0.000132018	down
Contig8431	-2.36239	3.79368	8.63677e-05	0.0090258	down
Contig18075	-5.99094	-1.79535	0.000660141	0.0335276	down
Contig18076	-9.03784	0.757016	1.35738e-08	9.84457e-06	down
Contig4729	-6.39666	-1.51023	6.07539e-05	0.00695906	down
Contig23297	-1.82957	4.82635	3.0183e-05	0.00399462	down
Contig3973	-1.56382	6.24934	9.89407e-05	0.00995741	down
Contig24592	-2.11085	2.34741	0.000396447	0.0242434	down
Contig25661	-2.40427	2.2859	0.000145192	0.0127794	down
Contig25693	-3.95724	3.24127	1.02423e-06	0.00031745	down
Contig24522	-4.20765	2.8151	2.13894e-06	0.000558018	down
Contig14777	-3.30387	4.0106	0.000126828	0.0117928	down
Contig12366	-2.07476	2.69893	0.000354137	0.0225907	down
Contig15603	-1.96674	3.70648	1.95156e-05	0.00291232	down
Contig28768	-1.41765	4.07338	0.000212537	0.01626	down
Contig14581	-3.4186	0.47325	0.000206034	0.0159436	down
Contig24641	-4.78564	-0.654307	0.000129598	0.0119888	down
Contig19921	-6.29903	-1.58908	0.00011649	0.011205	down
Contig18058	-2.85377	4.15755	2.79207e-07	0.000111262	down
Contig24470	-4.52295	1.66597	2.04222e-09	1.80627e-06	down
Contig20981	-2.92073	2.62654	4.06219e-07	0.000148753	down
Contig20290	-4.30267	-1.00749	0.000791747	0.0385902	down
Contig10783	-4.89145	10.7503	8.53067e-08	4.4833e-05	down
Contig20699	-8.98231	0.700773	1.77546e-12	3.38861e-09	down
Contig19863	-2.68401	1.49509	0.000289399	0.0197265	down
Contig33260	-2.63515	3.7156	0.00016135	0.0136071	down
Contig17667	-4.41767	2.3885	4.59163e-12	8.32532e-09	down
Contig18305	-1.81264	4.30734	0.000235152	0.0172618	down
Contig21280	-3.0195	3.94041	1.28165e-07	6.28061e-05	down
Contig13493	-8.35179	0.117318	1.83146e-07	8.40687e-05	down
Contig35407	-2.65548	6.22641	9.27244e-07	0.000294953	down
Contig27253	-1.59023	7.23037	1.72343e-05	0.0026708	down
Contig32885	-3.57809	0.380142	0.000241275	0.0176043	down
Contig25537	-2.18221	4.87439	2.07804e-05	0.00305085	down
Contig30175	-2.61238	4.20341	3.43042e-07	0.000132018	down
Contig34000	-2.87967	1.04062	9.72635e-06	0.00177935	down
Contig19476	-1.7476	4.63545	8.80085e-05	0.00911844	down
Contig30687	-2.14737	2.3797	0.000205484	0.0159436	down
Contig3784	-1.74178	4.11843	9.76452e-06	0.00177935	down
Contig4209	-1.5501	6.05638	1.06352e-05	0.00189051	down
Contig28686	-5.07067	-1.04247	0.0010892	0.0475874	down
Contig14405	-2.81867	2.32833	1.0781e-05	0.00189889	down
Contig23281	-4.76505	2.65607	9.45646e-06	0.00174071	down
Contig24804	-4.32128	-0.99622	0.00107624	0.0470781	down
Contig1431	-1.17156	5.46579	0.0010601	0.0465404	down
Contig26912	-2.19385	2.89584	0.00014264	0.0126274	down
Contig21014	-2.6509	0.7968	0.000440473	0.0259722	down
Contig35066	-1.54952	6.57008	0.000225134	0.0167295	down
Contig33281	-4.16689	-0.709875	0.000189991	0.0152426	down
Contig16558	-3.26928	-0.462261	0.0008661	0.0403694	down
Contig4695	-1.98081	3.67769	8.33228e-06	0.00159028	down
Contig26451	-1.85548	4.86935	2.17861e-05	0.00314753	down
Contig13416	-2.03729	5.40449	5.28844e-07	0.000182643	down
Contig33961	-2.16499	3.07938	3.90145e-06	0.000873323	down
Contig24443	-4.09507	-0.792275	0.000185385	0.0150188	down
Contig14701	-1.36464	7.73836	0.000248793	0.0179721	down
Contig9674	-1.66167	5.21095	0.000587472	0.031514	down
Contig26304	-1.74105	6.46854	0.000241117	0.0176043	down
Contig28853	-3.25199	0.962243	0.000184458	0.0149977	down
Contig23778	-1.37881	8.12391	0.000691952	0.0349104	down
Contig31983	-2.24433	4.32463	0.000668298	0.0338944	down
Contig25078	-2.32526	0.846582	0.000726335	0.0359823	down
Contig25077	-2.57206	1.21336	0.000138422	0.0124866	down
Contig7050	-2.06198	6.60186	3.23744e-06	0.000762334	down
Contig27610	-1.46274	4.28623	0.00029598	0.0198439	down
Contig6293	-1.78243	4.86913	5.04931e-05	0.00600338	down
Contig26843	-1.49128	5.14715	0.000252152	0.0181065	down
Contig31058	-3.63167	-0.186189	0.000445466	0.0260968	down
Contig26517	-4.63189	-0.335117	0.000430977	0.0257774	down
Contig21131	-2.505	4.88064	2.88014e-06	0.000705693	down
Contig21293	-2.59299	1.68152	6.81338e-05	0.00757894	down
Contig19047	-5.30174	6.05777	9.95843e-06	0.00180561	down
Contig746	-1.96722	7.54922	5.64269e-06	0.00115605	down
Contig32529	-2.65056	5.91457	2.20734e-07	9.69105e-05	down
Contig13045	-5.43592	3.00811	1.81628e-10	2.27116e-07	down
Contig10392	-3.96401	6.25157	0.000242904	0.0176876	down
Contig25806	-1.64231	3.64315	0.00012538	0.0117485	down
Contig10799	-1.39065	5.78392	0.000440238	0.0259722	down
Contig29058	-2.97102	2.13697	0.000178786	0.0146682	down
Contig28320	-2.35744	3.18103	0.000201256	0.0157287	down
Contig19448	-4.1914	1.02172	6.84496e-06	0.00136384	down
Contig24114	-2.60052	1.14638	0.000692181	0.0349104	down
Contig22511	-2.56962	7.25128	2.84795e-05	0.00385355	down
Contig14804	-7.19013	-0.91288	0.000537485	0.0298769	down
Contig2185	-1.89287	6.7426	0.000157515	0.013377	down
Contig35478	-3.94626	4.93147	0.000105329	0.0104075	down
Contig28058	-5.00275	-0.0394379	3.00096e-05	0.00399462	down
Contig36420	-2.39952	1.70514	0.000273957	0.0191416	down
Contig6307	-2.58983	4.76422	7.74895e-07	0.000253153	down
Contig17449	-5.89536	-1.86449	0.000426122	0.0255413	down
Contig33630	-2.31186	2.53482	0.000931589	0.0426543	down
Contig24988	-1.5899	6.66129	0.000448239	0.0262066	down
Contig34114	-1.46635	6.51856	0.0010535	0.0463069	down
Contig13608	-1.63108	3.29154	0.000408493	0.0248324	down
Contig2	-4.12805	-1.1857	0.0011589	0.0497928	down
Contig20989	-2.57287	0.512416	0.000139587	0.0125044	down
Contig18914	-3.01891	4.40775	0.000760733	0.0375326	down
Contig17299	-4.34091	2.71894	1.30824e-06	0.000382587	down
Contig32357	-6.65069	-1.32942	3.21292e-05	0.00418315	down
Contig34082	-3.37612	4.75464	2.08316e-06	0.000547403	down
Contig27488	-2.21326	2.83272	0.000600144	0.0315675	down
Contig829	-1.51762	6.17893	0.000290701	0.019766	down
Contig31871	-1.43639	3.42233	0.000778407	0.038239	down
Contig428	-1.65322	3.62164	0.000166729	0.0138354	down
Contig31674	-2.87307	0.489191	3.12559e-05	0.00409182	down
Contig1529	-2.72077	0.621729	0.000192949	0.0153778	down
Contig36107	-2.76556	2.16578	0.000544748	0.0301402	down
Contig19351	-2.05235	6.53366	1.61056e-08	1.10196e-05	down
Contig29940	-1.88888	3.00037	0.000206282	0.0159436	down
Contig6492	-3.25946	1.8443	7.37083e-08	4.04982e-05	down
Contig26093	-1.92413	2.62745	0.00018805	0.0151853	down
Contig10494	-2.99554	2.54895	3.12211e-05	0.00409182	down
Contig5012	-3.25174	1.66764	7.66492e-06	0.00148638	down
Contig28827	-3.6613	-0.281277	0.000614621	0.03184	down
Contig24105	-2.02108	2.69896	0.000804379	0.0388405	down
Contig15796	-2.28925	2.31387	0.00115802	0.0497928	down
Contig40	-1.50908	3.28433	0.000698454	0.0350319	down
Contig18284	-1.85439	5.70057	2.48937e-05	0.00347201	down
Contig12538	-1.92036	6.72599	8.53577e-05	0.00894603	down
Contig21098	-1.46738	3.1406	0.000962855	0.0435362	down
Contig32001	-2.54919	1.82252	1.81768e-05	0.00275793	down
Contig12666	-2.99274	7.5782	2.22863e-06	0.000573169	down
Contig22425	-2.49609	6.42386	1.76285e-06	0.00047706	down
Contig10167	-2.69882	6.65839	1.36031e-06	0.000394632	down
Contig6342	-2.29583	3.35169	0.00100374	0.0449403	down
Contig24271	-3.58121	-0.188703	0.0010238	0.0454749	down
Contig30177	-2.30502	5.81651	0.000538004	0.0298769	down
Contig32881	-1.87536	3.82827	0.000155143	0.01331	down
Contig25146	-4.66623	-0.703901	9.12749e-05	0.00937649	down
Contig21861	-4.3181	-0.995193	7.32847e-05	0.00802637	down
Contig24579	-1.82908	3.68916	0.000361316	0.0227321	down
Contig14894	-2.4738	3.98423	0.000371721	0.0232009	down
Contig827	-2.67883	5.17733	4.74261e-06	0.00101165	down
Contig13843	-3.3	2.73346	0.000151936	0.0131782	down
Contig17607	-3.97029	0.762627	0.00029233	0.0197776	down
Contig30100	-4.53103	-0.820312	0.000226145	0.0167703	down
Contig21023	-5.1169	2.30708	1.27919e-06	0.000380225	down
Contig1969	-2.42776	0.744054	0.000700666	0.0350459	down
Contig27147	-1.50704	4.6781	0.000164601	0.0137533	down
Contig24442	-1.69708	4.18412	5.5847e-05	0.00649096	down
Contig29094	-2.40631	1.16496	7.37553e-05	0.0080318	down
Contig14834	-7.89111	-0.292106	4.94406e-05	0.00591705	down
Contig29337	-1.73071	4.64057	1.05233e-05	0.00188914	down
Contig32769	-2.67754	1.90272	0.000817146	0.0391518	down
Contig24781	-2.58224	1.8027	0.000359504	0.022712	down
Contig25114	-2.0635	2.3591	0.00060282	0.0316041	down
Contig18111	-1.52216	5.16361	2.25751e-05	0.00324858	down
Contig22934	-3.07678	1.41132	7.92927e-06	0.00152946	down
Contig3136	-1.86184	2.05757	0.000828746	0.0394394	down
Contig28804	-2.72401	3.9862	4.27194e-06	0.000933213	down
Contig25642	-2.33935	3.88483	0.000195498	0.0155372	down
Contig29065	-3.39254	-1.00349	0.000416817	0.0250911	down
Contig21877	-1.50126	3.80116	0.000221023	0.0166416	down
Contig14258	-3.12729	1.66984	3.92199e-05	0.00488739	down
Contig31320	-2.86066	1.04052	0.00112133	0.0486397	down
Contig7178	-2.40469	4.49495	2.46556e-05	0.00345345	down
Contig932	-2.48421	3.84746	0.00080882	0.0389512	down
Contig18838	-2.10683	3.25116	0.000618157	0.0319775	down
Contig9364	-5.29791	0.283153	4.0804e-05	0.00505008	down
Contig16061	-1.81959	3.48898	2.99218e-05	0.00399462	down
Contig25816	-4.41528	1.90989	3.69912e-06	0.000833175	down
Contig13176	-2.32807	2.94291	0.00084068	0.0397465	down
Contig7230	-1.72898	3.90288	2.30227e-05	0.00328454	down
Contig21179	-2.87825	1.18202	0.000982195	0.0441903	down
Contig2166	-2.56721	3.62053	2.4653e-06	0.000625169	down
Contig9135	-2.47288	4.07984	2.12988e-05	0.00309202	down
Contig31476	-1.4953	5.74188	0.000606976	0.0316719	down
Contig31135	-2.6383	0.594613	0.000479161	0.02745	down
Contig24171	-4.21538	0.962124	1.77238e-05	0.00272338	down
Contig18883	-1.73093	3.57783	5.18234e-05	0.0061214	down
Contig13390	-3.97413	3.00449	2.63686e-10	3.18735e-07	down
Contig11232	-2.10698	3.36545	0.000373844	0.0232534	down
Contig6002	-3.62781	2.53137	4.45763e-05	0.00546105	down
Contig11598	-1.46649	3.94694	0.0010182	0.0453147	down
Contig16602	-1.53025	6.35272	0.000361703	0.0227321	down
Contig24343	-3.6589	-0.292281	6.47031e-05	0.00724176	down
Contig15062	-1.81578	3.75844	0.000225062	0.0167295	down
Contig34383	-2.47856	1.63377	0.000121173	0.0114712	down
Contig28158	-2.62943	6.08133	0.000316171	0.0208189	down
Contig27729	-3.31367	0.0126198	0.000200084	0.0157287	down
Contig23808	-2.08252	2.81956	0.00111627	0.0485362	down
Contig28332	-2.56968	1.00974	0.00051794	0.0292555	down
Contig22974	-2.55137	1.54807	0.000222762	0.0166557	down
Contig11537	-5.08681	0.436785	1.61086e-05	0.00256939	down
Contig19227	-3.38028	2.94988	3.82652e-07	0.000143053	down
Contig30763	-1.86835	6.94901	0.000361596	0.0227321	down
Contig22450	-3.45157	3.82275	5.39303e-06	0.00112395	down
Contig29269	-3.7289	-0.0681836	0.000493349	0.0280413	down
Contig4296	-3.6129	1.65977	8.79967e-05	0.00911844	down
Contig10291	-3.63151	1.70145	1.56414e-07	7.46321e-05	down
Contig3253	-4.84956	1.18518	0.000679278	0.0344032	down
Contig31316	-2.78576	3.09367	7.42066e-05	0.00804508	down
Contig2362	-2.98101	4.45614	0.000350712	0.0224697	down
Contig26413	-4.99309	2.05975	1.85878e-09	1.68513e-06	down
Contig18593	-2.0677	3.3706	0.000825656	0.0394165	down
Contig8760	-3.55655	1.69441	7.22484e-05	0.00796335	down
Contig14871	-4.59896	-0.000249282	0.00045023	0.0262066	down
Contig27300	-1.94328	3.32918	0.00080388	0.0388405	down
Contig10176	-2.11504	2.78976	0.000260851	0.018606	down
Contig29360	-2.46995	3.05612	8.22874e-05	0.00869967	down
Contig23443	-3.61928	0.410479	0.000138043	0.0124834	down
Contig1989	-1.33709	4.22012	0.000852253	0.039953	down
Contig18251	-1.27937	5.24789	0.000555902	0.0304972	down
Contig20706	-1.3215	5.19939	0.000329222	0.0214723	down
Contig20366	-2.14177	2.65249	0.00101191	0.0451616	down
Contig8340	-2.11414	5.80663	3.36429e-06	0.000787092	down
Contig27412	-3.29891	2.20583	2.842e-05	0.00385355	down
Contig9807	-2.59842	4.38913	0.000207983	0.015979	down
Contig19934	-1.50304	4.30463	0.000272208	0.0191257	down
Contig11564	-6.33384	-1.55201	0.00015393	0.0132904	down
Contig17684	-5.49999	0.0191308	6.20769e-05	0.00705672	down
Contig27466	-2.16525	5.14326	1.23332e-08	9.39894e-06	down
Contig36188	-1.30422	5.23525	0.000366266	0.0229791	down
Contig17571	-3.26176	2.8601	4.29273e-05	0.0052948	down
Contig30003	-4.00761	-1.2323	0.000925675	0.0425447	down
Contig22806	-2.68099	2.66624	0.000218598	0.0165837	down
Contig28371	-1.71092	2.90045	0.00102454	0.0454749	down
Contig28370	-1.72286	2.81256	0.000449826	0.0262066	down
Contig32197	-3.80066	4.75899	3.64209e-08	2.23852e-05	down
Contig20950	-2.71339	5.68734	1.50902e-05	0.00247609	down
Contig454	-1.49731	4.76645	0.000197404	0.0156298	down
Contig27522	-2.01434	2.36998	0.000112648	0.0109516	down
Contig14280	-2.97221	1.0955	0.000271902	0.0191257	down
Contig13582	-1.31765	5.74398	0.00037301	0.0232414	down
Contig3298	-1.36149	4.5901	0.000287457	0.019668	down
Contig31015	-2.76935	2.39035	8.7595e-06	0.00164583	down
Contig7398	-1.46056	4.4404	0.000827177	0.0394165	down
Contig4716	-1.48794	4.14051	0.000317695	0.0208706	down
Contig9253	-2.34115	3.06665	8.58173e-07	0.000275398	down
Contig20074	-3.75901	0.250456	5.68225e-05	0.00654144	down
Contig19669	-2.1348	0.916322	0.000626999	0.032315	down
Contig34699	-2.18671	5.21955	9.34279e-05	0.00954359	down
Contig34259	-2.69899	3.75679	9.70861e-07	0.000306142	down
Contig20979	-1.48388	4.84	0.000944522	0.0430832	down
Contig32294	-1.63167	4.09846	0.000712818	0.0354581	down
Contig28714	-2.64404	4.27269	0.00028094	0.0193316	down
Contig11302	-1.32858	3.96035	0.000487941	0.0278211	down
Contig29819	-2.23697	5.34133	2.60411e-09	2.2484e-06	down
Contig23693	-4.60776	8.3111	0.000199153	0.0157287	down
Contig30118	-5.02085	0.00386359	3.05053e-06	0.000732592	down
Contig34565	-1.65077	3.23788	0.000957796	0.0433615	down
Contig33697	-4.43635	4.62499	4.14308e-07	0.000148753	down
Contig15896	-1.30127	4.40915	0.00101078	0.0451616	down
Contig24568	-2.38208	1.53147	0.000128705	0.0119367	down
Contig16165	-1.47225	7.03913	0.000600655	0.0315675	down
Contig36014	-2.16486	2.05986	0.000484646	0.0276767	down
Contig10290	-3.03011	7.42742	6.93385e-08	3.86834e-05	down
Contig30279	-1.90643	3.17536	5.21737e-05	0.0061229	down
Contig13033	-2.36763	3.50398	6.29619e-06	0.00126844	down
Contig20501	-2.70128	5.61571	6.86711e-08	3.86834e-05	down
Contig10092	-2.38121	5.21707	7.83463e-07	0.000253667	down
Contig26997	-1.55172	4.13941	0.000527132	0.0296283	down
Contig15161	-2.90549	-0.705191	0.000810869	0.0389981	down
Contig31875	-7.22253	6.62377	1.91569e-31	6.94685e-27	down
Contig10576	-1.68428	4.18395	8.43809e-05	0.00889507	down
Contig16972	-2.74408	2.79736	0.000293919	0.019841	down
Contig20960	-1.32625	5.30115	0.000273202	0.0191257	down
Contig25458	-2.89038	3.97174	1.27869e-06	0.000380225	down
Contig28487	-2.99166	3.55329	6.9602e-06	0.00137922	down
Contig27116	-2.08864	4.30226	0.000591661	0.0315675	down
Contig35188	-1.67826	2.84123	0.000953871	0.0433385	down
Contig22822	-2.28724	1.87964	0.000826003	0.0394165	down
Contig25540	-2.76717	2.06812	0.000449557	0.0262066	down
Contig29409	-2.15282	1.32388	0.000386626	0.0238034	down
Contig1111	-2.59654	2.47126	0.000102223	0.010156	down
Contig4089	-2.80954	3.80881	0.000628605	0.032315	down
Contig27164	-4.36566	0.933142	6.11198e-05	0.00696977	down
Contig18702	-6.91101	-1.11575	0.000600368	0.0315675	down
Contig803	-1.42776	11.6683	0.000130702	0.0120062	down
Contig36822	-6.39704	-1.51929	0.00037533	0.0233058	down
Contig21533	-1.51886	7.54897	0.000908578	0.0420789	down
Contig21532	-1.55832	7.91859	0.000801494	0.0388405	down
Contig32612	-1.91414	6.56427	2.51523e-05	0.00349463	down
Contig30104	-1.48275	6.37591	0.000343259	0.0222278	down
Contig30742	-2.77895	2.78576	0.000492556	0.0280401	down
Contig19645	-2.2017	1.51908	0.000319505	0.0209515	down
Contig16399	-5.06706	0.968437	6.36913e-05	0.00715929	down
Contig23648	-1.38952	6.26086	0.0010125	0.0451616	down
Contig12404	-4.05607	0.648021	0.000139654	0.0125044	down
Contig21638	-4.35643	-0.971185	7.4321e-05	0.00804508	down
Contig29618	-1.54473	4.79748	3.67353e-05	0.00464085	down
Contig7549	-1.60085	4.10791	0.000188859	0.0151853	down
Contig7548	-1.73649	3.0804	0.000789486	0.0385318	down
Contig30430	-3.05934	4.74772	3.20536e-06	0.000759711	down
Contig25690	-2.32026	1.77498	0.000221467	0.0166416	down
Contig20249	-2.56288	1.86423	8.78787e-05	0.00911844	down
Contig17056	-3.11578	2.77626	0.00026116	0.018606	down
Contig4007	-2.41512	5.30595	4.43555e-05	0.00545242	down
Contig32250	-2.496	3.21199	5.44502e-06	0.0011283	down
Contig13507	-6.76613	-1.23422	4.66043e-05	0.00561465	down
Contig21581	-4.53268	2.48687	0.000101673	0.0101291	down
Contig25074	-1.17902	4.6704	0.00085858	0.0400704	down
Contig18648	-2.07699	1.27306	0.000608379	0.0316719	down
Contig32422	-1.825	3.41956	0.000438689	0.0259722	down
Contig29788	-3.35912	0.632108	9.84301e-05	0.00995741	down
Contig25650	-3.35163	1.82408	0.000156222	0.0133384	down
Contig3131	-1.20478	10.8791	0.000629137	0.032315	down
Contig26262	-1.23366	6.99982	0.000956092	0.0433385	down
Contig23895	-1.25263	4.85987	0.000385757	0.0237903	down
Contig8715	-1.26005	5.37925	0.000977999	0.0441109	down
Contig717	-1.29084	5.40733	0.000942736	0.0430559	down
Contig27867	-1.29224	5.89771	0.000392712	0.0240963	down
Contig997	-1.29225	4.59226	0.000456275	0.0264311	down
Contig29964	-1.33081	4.90363	0.000260367	0.018606	down
Contig20044	-1.43591	4.37099	0.000262741	0.0186453	down
Contig2037	-1.45117	7.38805	0.000188747	0.0151853	down
Contig7883	-1.46194	3.52785	0.000525642	0.0296225	down
Contig13974	-1.49992	4.12215	0.000234418	0.0172515	down
Contig1297	-1.51513	3.68845	0.000180417	0.0147686	down
Contig24975	-1.55035	3.06848	0.000842635	0.0397871	down
Contig16727	-1.57295	3.40532	0.000221656	0.0166416	down
Contig27989	-1.57781	3.92818	6.37689e-05	0.00715929	down
Contig7756	-1.60101	4.74978	0.000631764	0.032404	down
Contig8845	-1.67102	6.27197	3.68576e-05	0.00464085	down
Contig28858	-1.68247	6.06942	3.95092e-05	0.00490658	down
Contig26017	-1.71844	2.5727	0.000928668	0.0426282	down
Contig10939	-1.71876	10.156	0.000642029	0.0327914	down
Contig27575	-1.85828	3.76548	8.21214e-05	0.00869967	down
Contig27182	-1.88545	3.1051	0.000536709	0.0298769	down
Contig30608	-1.92755	4.60019	0.000473331	0.0272019	down
Contig25352	-2.02778	3.22912	0.000855992	0.0400527	down
Contig25760	-2.02988	3.74019	5.18393e-06	0.00108662	down
Contig8343	-2.06203	3.18116	1.18567e-05	0.00203772	down
Contig24333	-2.076	2.79442	0.000291069	0.019766	down
Contig1824	-2.13758	3.38406	9.33591e-05	0.00954359	down
Contig18040	-2.16408	1.8734	0.000272922	0.0191257	down
Contig6849	-2.16687	2.40391	1.73314e-05	0.00267442	down
Contig1758	-2.17927	1.70267	0.000207418	0.0159694	down
Contig33027	-2.18598	3.73739	1.62256e-05	0.00256939	down
Contig24253	-2.19273	1.72635	0.000604827	0.0316491	down
Contig24989	-2.22813	3.15944	2.64851e-05	0.00365103	down
Contig36312	-2.2527	1.64144	0.000552564	0.0303601	down
Contig19591	-2.28961	0.497559	0.000845956	0.0398401	down
Contig11660	-2.29572	1.923	0.000526071	0.0296225	down
Contig26028	-2.29974	3.27538	0.000930315	0.0426498	down
Contig32352	-2.30349	2.51871	2.76521e-05	0.00378395	down
Contig2678	-2.32782	3.50217	4.24011e-07	0.000150744	down
Contig10824	-2.36525	2.15041	3.00797e-05	0.00399462	down
Contig25227	-2.37787	3.09845	5.30071e-05	0.00620064	down
Contig8123	-2.38827	7.76922	3.78474e-08	2.24994e-05	down
Contig27817	-2.43738	2.4784	0.000227105	0.0168071	down
Contig23601	-2.43967	1.04435	0.000211326	0.0162015	down
Contig3144	-2.45038	1.46178	0.000204359	0.0159369	down
Contig11834	-2.46368	-0.0610495	0.000953953	0.0433385	down
Contig33088	-2.50549	3.37426	1.29658e-06	0.000382259	down
Contig21730	-2.51622	2.73601	0.00027604	0.0191578	down
Contig31522	-2.53125	2.49552	0.00104909	0.046225	down
Contig32353	-2.53684	2.3299	6.23978e-06	0.0012641	down
Contig18655	-2.54079	2.31076	0.00116333	0.049924	down
Contig21498	-2.54644	1.83458	0.000356942	0.0227084	down
Contig20443	-2.56225	2.15184	1.6541e-05	0.00260795	down
Contig34677	-2.56811	3.63613	0.000438554	0.0259722	down
Contig18610	-2.62479	1.04271	0.00103246	0.0456588	down
Contig21879	-2.64909	3.76464	0.000160624	0.0136071	down
Contig5691	-2.66134	3.288	0.000142769	0.0126274	down
Contig25438	-2.6691	2.01762	0.000314933	0.0208022	down
Contig33542	-2.70642	-0.0170054	0.000600128	0.0315675	down
Contig5781	-2.70999	2.24567	4.56083e-05	0.00553142	down
Contig17254	-2.77286	4.92667	2.95894e-06	0.000715335	down
Contig33707	-2.78495	6.00861	8.25453e-06	0.00158378	down
Contig19636	-2.79349	0.896962	0.000384598	0.0237592	down
Contig18611	-2.79545	0.348973	0.000216752	0.0164782	down
Contig18608	-2.80746	0.440735	0.000389547	0.0239426	down
Contig17504	-2.85279	0.492396	0.000274605	0.01915	down
Contig17747	-2.86345	-0.0825269	0.00106299	0.0466111	down
Contig23437	-2.90463	1.28025	4.99817e-06	0.00105377	down
Contig30216	-2.9589	0.193077	0.000154846	0.01331	down
Contig26816	-2.9614	1.06462	0.000336682	0.0218801	down
Contig34967	-2.98195	2.11289	1.98335e-05	0.0029356	down
Contig8390	-2.98216	3.24676	0.000175357	0.0144851	down
Contig27788	-3.00521	1.25879	0.000857518	0.0400704	down
Contig17442	-3.06485	3.39157	0.000157162	0.013377	down
Contig10617	-3.14998	-0.381141	0.000142019	0.0126226	down
Contig19595	-3.1729	0.252452	0.00105308	0.0463069	down
Contig10967	-3.1762	2.34382	5.60816e-05	0.0064974	down
Contig31521	-3.18821	3.9591	1.26132e-10	1.69405e-07	down
Contig28327	-3.18972	0.479303	0.00100121	0.0449342	down
Contig26121	-3.19083	-0.372684	0.000277236	0.0191859	down
Contig35668	-3.21634	1.04135	1.07871e-05	0.00189889	down
Contig8374	-3.2346	0.144068	0.000148262	0.0128963	down
Contig7959	-3.25407	-0.323446	0.000659368	0.0335276	down
Contig33089	-3.26113	0.187186	0.000221564	0.0166416	down
Contig31645	-3.27389	0.293144	0.000515531	0.0292	down
Contig20674	-3.29962	-0.604729	0.000185546	0.0150188	down
Contig13080	-3.31913	-0.562868	0.000182221	0.0148491	down
Contig27005	-3.33056	0.0216028	0.000251575	0.0181009	down
Contig32099	-3.33256	-0.583734	0.000703934	0.035122	down
Contig10584	-3.33307	3.34752	6.97659e-07	0.000230614	down
Contig18787	-3.35971	-0.531175	0.000114345	0.0110869	down
Contig34419	-3.39948	1.88983	5.2033e-05	0.0061229	down
Contig36594	-3.42064	4.29827	6.91563e-05	0.00766916	down
Contig14040	-3.42079	5.02074	2.81582e-09	2.37465e-06	down
Contig19046	-3.42709	2.74063	0.000599703	0.0315675	down
Contig28447	-3.42772	1.52474	3.53773e-05	0.00450135	down
Contig31319	-3.43451	-0.475946	0.000191945	0.0153315	down
Contig570	-3.44041	-0.932029	0.000837231	0.039687	down
Contig36136	-3.46502	-0.914432	0.000346116	0.0223331	down
Contig33135	-3.48163	4.85426	1.92276e-05	0.0028812	down
Contig695	-3.49027	-0.0816827	0.000802357	0.0388405	down
Contig16839	-3.49514	-0.874457	0.00113934	0.0493032	down
Contig16303	-3.52565	-0.21183	0.000250008	0.018024	down
Contig5319	-3.52798	-0.410185	0.000629002	0.032315	down
Contig16351	-3.53862	-0.857912	0.000155259	0.01331	down
Contig31520	-3.55337	3.16993	2.36017e-07	9.95198e-05	down
Contig20918	-3.5682	1.72745	0.00101843	0.0453147	down
Contig24472	-3.57946	5.76069	0.000245868	0.0178318	down
Contig7069	-3.58474	-0.851542	0.000564433	0.0306303	down
Contig33140	-3.60442	3.0915	4.12552e-06	0.000912461	down
Contig12686	-3.60663	3.47916	1.2441e-08	9.39894e-06	down
Contig17809	-3.63601	3.09258	0.000445265	0.0260968	down
Contig19314	-3.69538	2.00486	5.90951e-06	0.00120391	down
Contig31967	-3.71794	-0.0455287	0.000560769	0.0305792	down
Contig18373	-3.74375	4.29503	8.82055e-08	4.56942e-05	down
Contig20755	-3.75661	0.633288	1.21377e-05	0.00207618	down
Contig3297	-3.81182	-1.38618	0.000776775	0.0382201	down
Contig12371	-3.82872	-1.38826	0.000920943	0.0424348	down
Contig27670	-3.87796	3.74591	8.21095e-15	3.72192e-11	down
Contig32117	-3.90094	-1.32377	0.00085276	0.039953	down
Contig35129	-3.91798	2.17884	2.28481e-07	9.74754e-05	down
Contig31386	-4.10634	0.780343	0.000591834	0.0315675	down
Contig11927	-4.11015	-1.15115	0.000144828	0.0127784	down
Contig19464	-4.12186	2.22596	1.67406e-06	0.000466973	down
Contig23967	-4.14657	1.99521	0.000117678	0.0112595	down
Contig22033	-4.16935	-0.730192	5.0315e-05	0.00600189	down
Contig4917	-4.17948	6.57945	0.000131212	0.0120062	down
Contig28953	-4.19801	0.487133	3.89537e-05	0.00487096	down
Contig21016	-4.24526	0.402521	0.00016642	0.0138354	down
Contig1992	-4.28038	2.5469	1.35563e-09	1.29366e-06	down
Contig7212	-4.32094	1.46611	1.47578e-05	0.00244366	down
Contig20722	-4.32351	2.94103	4.45787e-06	0.000967998	down
Contig19512	-4.33302	1.77076	2.96499e-05	0.0039822	down
Contig19152	-4.34256	1.09208	0.000190696	0.0152653	down
Contig29289	-4.47705	-0.888251	1.69798e-05	0.00265012	down
Contig9984	-4.48398	0.955816	1.18204e-05	0.00203772	down
Contig29786	-4.53744	-1.45892	0.000267949	0.0189408	down
Contig27036	-4.55432	1.46287	0.000955819	0.0433385	down
Contig12934	-4.57256	-0.0721125	0.000730905	0.0361593	down
Contig29308	-4.57481	1.51844	2.87299e-06	0.000705693	down
Contig16513	-4.5911	-0.768398	0.000132057	0.0120062	down
Contig20166	-4.61181	-0.757832	5.63077e-05	0.00650282	down
Contig20678	-4.62908	0.909561	0.000805548	0.0388452	down
Contig36013	-4.63783	-0.743567	0.00026633	0.0188631	down
Contig28621	-4.662	0.0538727	0.000122726	0.011552	down
Contig25296	-4.66463	0.0552125	0.000195805	0.0155372	down
Contig3956	-5.02275	0.926117	0.00013176	0.0120062	down
Contig22674	-5.05099	-0.41407	0.000565424	0.0306303	down
Contig20120	-5.40381	-0.086789	0.000564184	0.0306303	down
Contig31290	-5.44954	0.696939	0.000350037	0.0224662	down
Contig28223	-5.47732	-0.0756449	0.000536379	0.0298769	down
Contig7023	-5.51256	3.69891	1.27004e-08	9.39909e-06	down
Contig32359	-5.59938	1.84022	0.000121472	0.0114712	down
Contig33747	-5.68344	3.67832	2.43727e-07	0.000100952	down
Contig27548	-5.83151	-1.90656	0.000599321	0.0315675	down
Contig22503	-5.8428	-0.439786	0.000308445	0.0204856	down
Contig36524	-5.85674	0.787747	2.54514e-08	1.64811e-05	down
Contig27290	-5.87759	-1.87272	0.000609303	0.0316719	down
Contig18749	-6.00093	-1.7908	0.0003024	0.020121	down
Contig229	-6.08095	-1.74093	0.000568835	0.0306959	down
Contig12697	-6.09715	-1.72209	0.000213621	0.0162774	down
Contig31808	-6.16999	1.45307	1.6196e-05	0.00256939	down
Contig34154	-6.19976	-1.66029	0.000222481	0.0166557	down
Contig22378	-6.20415	-1.65816	0.00028276	0.0193832	down
Contig11078	-6.29088	-1.59327	8.95893e-05	0.00922948	down
Contig2725	-6.29467	3.50833	3.72836e-18	2.62484e-14	down
Contig23633	-6.30612	-1.58598	0.000359089	0.022712	down
Contig27552	-6.30866	-1.57406	0.000527807	0.0296283	down
Contig25788	-6.32344	-1.56677	0.000162691	0.0136665	down
Contig22468	-6.58005	-1.36831	0.000200822	0.0157287	down
Contig16950	-6.58619	0.955199	1.09063e-07	5.49299e-05	down
Contig5116	-6.64901	4.86819	1.19176e-12	2.54216e-09	down
Contig22793	-6.75273	3.71319	1.6615e-05	0.00260828	down
Contig20071	-6.77507	1.17424	3.04904e-05	0.00402063	down
Contig316	-6.87471	-1.14374	0.000176007	0.0145057	down
Contig30774	-7.2179	-0.87248	0.000540688	0.0299801	down
Contig30341	-7.79079	-0.385529	6.99545e-07	0.000230614	down
Contig29235	-8.12506	-0.086273	1.1853e-06	0.000358187	down
Contig6022	-8.14709	-0.061786	1.9739e-05	0.00293358	down
Contig30231	-8.1741	-0.0376738	1.86352e-05	0.0028157	down
Contig2936	-8.46455	0.228562	8.58046e-06	0.00162059	down
Contig16629	-8.56046	0.312248	9.32653e-06	0.00172555	down
Contig36514	-9.33265	1.03415	5.73276e-07	0.000194287	down
Contig990	-10.2628	1.93111	2.54334e-05	0.0035202	down
Contig352	-10.5548	2.21753	4.34301e-18	2.62484e-14	down
Contig30600	-10.6187	2.28036	2.65346e-07	0.000108115	down
Contig3275	-11.015	2.66875	0.000109369	0.010719	down
Contig19941	2.03416	3.2327	0.000697469	0.0350309	up
Contig33328	3.18458	3.03516	2.49436e-06	0.000628147	up
Contig33330	3.10342	2.72333	1.44694e-05	0.00241799	up
Contig7052	2.29597	6.95136	3.17005e-08	1.98199e-05	up
Contig34821	1.81076	4.01735	3.34836e-05	0.00432105	up
Contig14447	1.41478	7.54306	0.000645276	0.0329109	up
Contig4220	2.23108	7.67099	0.000103151	0.0102201	up
Contig4218	1.9647	5.42572	9.88639e-05	0.00995741	up
Contig4219	1.91902	6.01876	0.000119385	0.0113331	up
Contig9628	1.52973	4.37347	0.000260679	0.018606	up
Contig27952	2.14237	7.85938	3.24499e-07	0.00012653	up
Contig582	1.73057	7.56262	3.48326e-06	0.000804545	up
Contig13307	3.44462	5.32013	0.00016285	0.0136665	up
Contig11840	2.3964	7.52323	5.5364e-10	5.90489e-07	up
Contig34533	3.40384	1.26146	4.61755e-05	0.00558154	up
Contig14619	2.16197	1.53208	0.000276301	0.0191578	up
Contig20663	1.84828	6.4262	1.59091e-06	0.000450711	up
Contig20662	1.84181	6.86495	2.94295e-06	0.000715335	up
Contig20664	1.62779	6.40788	1.49277e-05	0.00246056	up
Contig31228	1.72373	5.27647	0.000148299	0.0128963	up
Contig11702	1.91156	5.14753	1.60665e-06	0.000451643	up
Contig11701	1.63971	4.88829	1.60068e-05	0.00256939	up
Contig26417	1.49826	4.77972	0.000156326	0.0133384	up
Contig26416	1.35455	4.83245	0.000801522	0.0388405	up
Contig34203	1.64815	8.13564	0.000181879	0.0148491	up
Contig14994	1.5676	5.60329	6.37545e-05	0.00715929	up
Contig22744	5.32226	-0.19804	2.78531e-07	0.000111262	up
Contig3250	4.55443	5.98304	0.000353861	0.0225907	up
Contig32080	4.61782	0.258526	3.10852e-07	0.000122527	up
Contig23177	3.5489	0.074306	0.000396109	0.0242434	up
Contig1864	2.54754	9.20739	1.00684e-10	1.46044e-07	up
Contig33397	1.70037	9.68616	1.39657e-05	0.00235553	up
Contig28129	1.58104	10.4184	0.00010819	0.0106611	up
Contig1898	3.68794	8.31089	2.95196e-10	3.45313e-07	up
Contig9362	2.80604	11.9038	7.46657e-06	0.0014557	up
Contig4752	1.69135	6.40164	1.68701e-06	0.000466994	up
Contig24740	1.72281	4.21053	4.47562e-05	0.00546463	up
Contig5499	1.7088	3.26525	0.000320648	0.0209886	up
Contig12585	2.39674	1.68861	3.3931e-05	0.00436326	up
Contig7564	1.61262	2.48504	0.000888674	0.0413154	up
Contig10156	1.391	7.04578	0.000275449	0.0191578	up
Contig520	1.47226	4.17183	0.000337759	0.0219108	up
Contig20346	2.49761	6.21211	0.000110922	0.0108128	up
Contig12166	3.567	-0.4576	0.000136229	0.0123502	up
Contig12971	2.68424	0.491041	0.000146486	0.0128231	up
Contig13432	2.00663	2.46934	0.00045382	0.026331	up
Contig13065	1.91734	2.14608	0.000310809	0.0205673	up
Contig7006	1.8271	3.04283	0.00014675	0.0128231	up
Contig14453	1.81623	4.56393	0.000358417	0.022712	up
Contig2237	1.68126	4.40558	6.34803e-05	0.00715929	up
Contig16792	1.31954	6.54663	0.000559043	0.030577	up
Contig13808	1.51806	4.7296	0.000115873	0.0111753	up
Contig23352	2.51846	1.80767	9.93667e-05	0.00995741	up
Contig11327	1.7276	4.23007	0.000167984	0.0139077	up
Contig24385	1.35046	7.86131	0.000652481	0.0332316	up
Contig21847	4.73573	5.31711	1.60842e-08	1.10196e-05	up
Contig1858	2.2015	11.4175	1.18492e-06	0.000358187	up
Contig27364	2.90786	6.08999	1.94889e-07	8.72503e-05	up
Contig13687	3.67948	6.65663	1.38338e-06	0.000398138	up
Contig934	2.56025	2.93774	1.55195e-06	0.000443138	up
Contig935	2.52496	7.80284	1.20895e-08	9.39894e-06	up
Contig9903	1.60888	4.48659	1.06011e-05	0.00189051	up
Contig19415	1.99079	8.91529	8.51954e-08	4.4833e-05	up
Contig7395	1.73281	7.97361	1.10095e-05	0.00192868	up
Contig30064	3.13991	0.461097	0.000597332	0.0315675	up
Contig15930	1.45703	6.38209	0.000779817	0.038239	up
Contig14307	1.30513	4.01482	0.00114455	0.0494695	up
Contig1021	3.16399	6.36824	4.55521e-05	0.00553142	up
Contig1023	1.96186	7.32687	1.49337e-07	7.22053e-05	up
Contig1022	1.94869	7.17317	1.01975e-06	0.00031745	up
Contig4205	1.49514	6.51305	0.000557537	0.0305408	up
Contig27132	6.38856	-1.52699	0.000696987	0.0350309	up
Contig33753	1.3697	4.19136	0.000826982	0.0394165	up
Contig17236	2.38149	4.21506	1.87279e-08	1.25765e-05	up
Contig6802	1.50006	4.88968	0.00111176	0.0483983	up
Contig2380	4.66743	5.74519	6.44935e-14	2.12612e-10	up
Contig8450	3.64024	8.84604	0.000130314	0.0120062	up
Contig14935	2.87754	4.57778	5.44546e-05	0.00634948	up
Contig8297	1.98542	11.7691	2.46654e-05	0.00345345	up
Contig33574	1.96162	11.9495	3.22126e-05	0.00418315	up
Contig2537	2.67751	5.08376	6.91453e-11	1.09018e-07	up
Contig20473	1.60463	4.23671	7.34841e-05	0.00802637	up
Contig33470	1.36778	3.82129	0.000815154	0.0391518	up
Contig4970	2.01596	5.01934	5.01434e-08	2.93282e-05	up
Contig16760	1.38186	3.39336	0.000833127	0.039567	up
Contig4749	1.86307	5.05843	0.000713898	0.0354631	up
Contig20016	1.81161	5.23107	0.00107034	0.0468765	up
Contig23708	1.6505	4.5864	4.60879e-06	0.000988927	up
Contig1805	1.6202	3.96851	3.66111e-05	0.00464085	up
Contig29061	2.81575	8.43936	7.45764e-11	1.12682e-07	up
Contig15795	2.07752	5.54865	7.79295e-08	4.21785e-05	up
Contig15264	2.57381	5.74914	4.11298e-07	0.000148753	up
Contig6090	1.71764	7.72238	0.000122965	0.011552	up
Contig6091	1.61452	7.04477	0.000146348	0.0128231	up
Contig15703	2.70483	7.86952	4.30593e-13	1.11533e-09	up
Contig15705	2.66461	7.42962	4.82883e-13	1.14428e-09	up
Contig2258	2.76043	5.96906	1.4289e-11	2.46745e-08	up
Contig21386	2.26926	4.07395	5.5162e-06	0.00113656	up
Contig3696	4.38887	5.10214	1.63158e-21	1.47915e-17	up
Contig9617	1.55557	8.25999	0.000439043	0.0259722	up
Contig20612	2.29991	4.51622	2.275e-07	9.74754e-05	up
Contig36094	2.05303	7.36394	0.000441458	0.0259808	up
Contig22312	1.95685	3.41445	0.0001192	0.0113331	up
Contig1020	1.29387	8.83015	0.000416784	0.0250911	up
Contig29151	1.88838	13.7854	9.94011e-05	0.00995741	up
Contig5047	3.50321	7.14759	3.51311e-07	0.000132704	up
Contig23581	2.27296	4.66401	1.76103e-06	0.00047706	up
Contig28359	2.48317	3.89104	5.66697e-07	0.000193869	up
Contig25785	1.18639	6.19125	0.00102827	0.0455847	up
Contig25786	1.17283	6.20766	0.000843751	0.0397879	up
Contig25086	1.69304	4.13716	1.79962e-05	0.00275357	up
Contig4664	1.38697	7.1913	7.8028e-05	0.0083467	up
Contig28172	1.25613	4.8978	0.00060963	0.0316719	up
Contig17132	1.61685	5.06519	1.9168e-05	0.0028812	up
Contig15513	1.31793	4.61961	0.000817305	0.0391518	up
Contig14362	3.30704	2.50644	0.00020085	0.0157287	up
Contig16396	1.64024	3.45061	0.000161195	0.0136071	up
Contig7999	2.20082	4.16862	3.0547e-08	1.94338e-05	up
Contig6149	2.48281	5.90536	0.000224956	0.0167295	up
Contig25766	2.37903	5.21156	0.000229758	0.0169689	up
Contig18644	3.26143	0.0652351	0.000243941	0.0177275	up
Contig2227	1.46362	4.32724	0.000603095	0.0316041	up
Contig14946	1.97181	4.97973	5.18064e-05	0.0061214	up
Contig28266	1.65861	4.5212	0.000796473	0.0387685	up
Contig32725	5.00869	8.15077	3.75646e-10	4.25689e-07	up
Contig24708	1.28689	6.82309	0.000915168	0.0423076	up
Contig9311	2.24532	11.2683	0.000560259	0.0305792	up
Contig4915	1.95415	7.28823	0.000980183	0.0441545	up
Contig31780	1.69138	7.48516	2.06219e-05	0.00303988	up
Contig3701	1.86456	5.14375	4.8926e-07	0.000170596	up
Contig33704	1.90175	4.30419	0.000297039	0.0198641	up
Contig966	1.72442	4.99062	0.000115439	0.0111631	up
Contig5443	1.42334	5.15113	0.000152267	0.0131782	up
Contig4347	2.17707	1.71744	0.000177996	0.0146364	up
Contig2942	1.97036	5.27517	0.000384235	0.0237592	up
Contig2943	1.96786	6.47097	4.8626e-05	0.00583883	up
Contig19220	3.24052	1.92735	1.60124e-05	0.00256939	up
Contig18023	1.36172	3.69457	0.000700362	0.0350459	up
Contig18022	1.34282	3.60453	0.00100382	0.0449403	up
Contig32724	4.98417	8.77509	1.03084e-09	1.01031e-06	up
Contig26055	1.50051	7.84736	0.000280223	0.0193189	up
Contig13684	3.82329	2.001	4.15829e-06	0.000913891	up
Contig785	4.63118	6.82307	1.25305e-10	1.69405e-07	up
Contig5374	4.0173	3.46327	1.25247e-15	6.48832e-12	up
Contig786	2.0556	6.58355	4.0524e-07	0.000148753	up
Contig5036	1.61097	6.26565	0.000531955	0.029769	up
Contig8167	1.69645	9.78578	7.36381e-06	0.00144343	up
Contig31515	1.66365	7.24751	2.46523e-05	0.00345345	up
Contig22745	1.38314	3.82982	0.000717604	0.0355985	up
Contig11932	1.42542	5.36525	0.000533839	0.0298283	up
Contig12064	1.34843	5.62442	0.000118326	0.0112918	up
Contig20590	2.61657	0.564999	0.000262702	0.0186453	up
Contig5933	1.92605	4.89067	4.77315e-07	0.000168047	up
Contig20474	1.81471	2.4413	0.000332875	0.0216716	up
Contig15704	2.66808	6.70766	3.60012e-13	1.00424e-09	up
Contig4870	1.31439	7.17295	0.00030012	0.020006	up
Contig4871	1.27017	5.6778	0.000371716	0.0232009	up
Contig20769	1.51726	4.49498	0.000439371	0.0259722	up
Contig20891	1.28977	8.14686	0.000781548	0.0382473	up
Contig17412	1.36872	3.72353	0.000452603	0.0263024	up
Contig19597	2.39841	1.69964	0.000924502	0.0425447	up
Contig16555	2.31642	4.14723	3.22996e-05	0.00418315	up
Contig25897	2.50219	7.21934	1.46119e-08	1.03896e-05	up
Contig23246	1.31678	4.8249	0.000591019	0.0315675	up
Contig410	1.27446	5.15318	0.000408817	0.0248324	up
Contig19746	1.62288	3.44851	0.000126197	0.0117928	up
Contig2040	1.98761	7.34797	2.21812e-07	9.69105e-05	up
Contig20900	1.89365	7.72993	2.78578e-06	0.000696694	up
Contig21483	1.66085	7.59471	1.35765e-05	0.00230059	up
Contig34805	1.45362	6.69931	0.000141049	0.0125732	up
Contig24668	2.56408	4.58522	1.48414e-09	1.37998e-06	up
Contig16344	1.26967	6.83464	0.000475632	0.0272909	up
Contig2775	1.94662	7.90655	2.44981e-07	0.000100952	up
Contig6727	3.0448	4.37713	1.75101e-12	3.38861e-09	up
Contig18534	1.28458	4.66706	0.00104465	0.0460854	up
Contig17738	2.72111	1.06174	0.000705093	0.035122	up
Contig33876	1.28207	8.73226	0.000612735	0.0317877	up
Contig12613	1.6553	4.6694	0.000110677	0.0108128	up
Contig13969	1.37538	8.76724	0.00110775	0.0483398	up
Contig10844	1.79541	4.44011	0.000206643	0.0159436	up
Contig19129	7.63832	-0.536515	3.07626e-06	0.000733911	up
Contig22241	2.55615	1.76715	0.000758699	0.0374832	up
Contig29079	1.45837	4.98806	0.000528823	0.0296394	up
Contig784	2.23881	6.87086	1.06044e-07	5.41614e-05	up
Contig292	1.41988	7.9363	7.15515e-05	0.00791058	up
Contig8296	3.98952	4.4624	2.66101e-11	4.38619e-08	up
Contig34084	1.33179	6.86293	0.000563623	0.0306303	up
Contig13847	1.33527	5.74939	0.00115837	0.0497928	up
Contig9950	1.52102	6.94665	0.000126579	0.0117928	up
Contig7567	1.40386	4.72349	0.000282562	0.0193832	up
Contig18062	5.22208	-0.260166	0.000599636	0.0315675	up
Contig13877	1.8132	7.0355	1.01607e-05	0.00183311	up
Contig13876	1.78658	7.06142	1.58015e-05	0.00256939	up
Contig13970	2.57483	3.22275	1.18406e-05	0.00203772	up
Contig8242	1.19697	6.10957	0.00083361	0.039567	up
Contig3703	1.29104	5.86821	0.000292272	0.0197776	up
Contig9198	1.64816	6.10133	8.87785e-06	0.00165947	up
Contig23977	1.42045	10.1606	0.000220649	0.0166416	up
Contig18361	1.36277	8.57564	0.000316335	0.0208189	up
Contig13051	1.67593	4.1945	2.8991e-05	0.00390819	up
Contig11960	1.56012	6.40563	7.90571e-05	0.00840717	up
Contig23872	2.93078	4.5684	6.08818e-07	0.000204422	up
Contig12491	1.21295	8.45938	0.000459461	0.0265733	up
Contig14275	1.68583	4.47356	0.000346019	0.0223331	up
Contig24554	1.89456	2.79828	0.000234536	0.0172515	up
Contig13411	1.1808	4.44906	0.0011099	0.0483752	up
Contig8969	1.80362	6.60965	1.71467e-06	0.000471053	up
Contig8968	1.60016	6.92745	1.70277e-05	0.00265012	up
Contig794	1.73793	6.14331	7.19068e-06	0.00141715	up
Contig7580	1.75061	5.89009	6.0834e-05	0.00695906	up
Contig19252	1.51295	6.28989	0.000236274	0.0173091	up
Contig15300	10.5742	2.23454	1.10447e-23	2.00257e-19	up
Contig24721	9.14219	0.849891	1.63409e-14	6.58412e-11	up
Contig20825	7.26979	-0.847014	2.29132e-05	0.00328419	up
Contig11912	7.22507	2.72991	1.47939e-22	1.78824e-18	up
Contig12763	7.04109	5.65979	2.97647e-13	8.99465e-10	up
Contig16386	6.51368	-1.43324	7.62373e-05	0.00822795	up
Contig13614	6.03146	-1.78048	0.000851104	0.039953	up
Contig26306	6.00207	0.386884	3.97079e-10	4.36342e-07	up
Contig12510	5.99341	-1.81054	0.000297444	0.0198641	up
Contig1581	5.87771	-1.89016	0.000576535	0.0309732	up
Contig29589	4.78413	1.29589	0.000548792	0.0301985	up
Contig30651	4.68488	1.84872	5.04882e-13	1.14428e-09	up
Contig9300	4.40648	0.103506	0.000917225	0.0423172	up
Contig9996	4.28019	0.375212	9.2976e-06	0.00172555	up
Contig31380	4.26743	-1.08581	6.79543e-05	0.00757894	up
Contig23969	4.13765	-1.19674	0.000296019	0.0198439	up
Contig17680	4.02666	-0.0379338	3.7569e-05	0.00471407	up
Contig15522	4.00573	-1.29937	0.000901297	0.0418486	up
Contig8568	3.98589	-0.289845	0.00079872	0.0388257	up
Contig5058	3.9162	1.48199	2.30968e-05	0.00328454	up
Contig11439	3.82383	0.303978	1.62128e-05	0.00256939	up
Contig36793	3.79535	-0.274468	2.12716e-05	0.00309202	up
Contig1859	3.53711	4.28497	9.34931e-10	9.68668e-07	up
Contig15327	3.42658	2.37163	1.12557e-06	0.000345904	up
Contig5537	3.2451	1.59732	3.6772e-06	0.000833175	up
Contig6061	3.14066	1.81875	6.22917e-08	3.58553e-05	up
Contig9604	3.08998	1.55966	0.00010896	0.0107079	up
Contig14832	3.07773	2.00889	2.4163e-06	0.000617059	up
Contig23173	3.03835	3.49572	1.48044e-10	1.91733e-07	up
Contig8200	2.98394	1.42775	1.2474e-05	0.00212368	up
Contig6821	2.94919	2.1327	1.65326e-07	7.78599e-05	up
Contig28374	2.84105	6.25162	1.02254e-09	1.01031e-06	up
Contig33329	2.82245	1.15069	0.000971991	0.0438945	up
Contig7922	2.794	3.26735	2.21877e-06	0.000573169	up
Contig13926	2.77945	0.66819	8.53505e-05	0.00894603	up
Contig3484	2.77863	3.09089	2.86822e-06	0.000705693	up
Contig2013	2.74104	2.04633	1.4061e-05	0.00236062	up
Contig11167	2.72901	3.29263	1.679e-07	7.80585e-05	up
Contig14106	2.70544	7.43213	2.41414e-08	1.59171e-05	up
Contig11499	2.70199	1.30205	9.51059e-05	0.00968771	up
Contig4999	2.69169	0.776307	0.000296047	0.0198439	up
Contig36432	2.67917	1.70841	3.4066e-06	0.000791883	up
Contig12079	2.6736	0.527429	0.000416928	0.0250911	up
Contig36355	2.64989	0.512056	0.000201231	0.0157287	up
Contig36615	2.62242	3.52697	2.07802e-06	0.000547403	up
Contig21063	2.59344	0.332392	0.000545238	0.0301402	up
Contig7749	2.57508	2.36314	0.000414551	0.0250911	up
Contig27216	2.53985	-0.0921815	0.00115477	0.0497926	up
Contig3645	2.51859	1.25872	0.000599978	0.0315675	up
Contig12429	2.51117	1.11042	0.000141116	0.0125732	up
Contig31511	2.50459	1.41664	2.46014e-05	0.00345345	up
Contig17545	2.47942	3.34191	1.92962e-07	8.72503e-05	up
Contig24186	2.414	3.82095	0.000566773	0.0306303	up
Contig16480	2.37927	5.33807	7.90426e-05	0.00840717	up
Contig27434	2.36753	3.90092	0.000213662	0.0162774	up
Contig36305	2.34476	0.963906	0.000247014	0.0178792	up
Contig20411	2.31485	2.11429	0.000165786	0.0138205	up
Contig5461	2.31399	1.25588	0.000546862	0.0301432	up
Contig28737	2.31121	6.38578	0.000566254	0.0306303	up
Contig16844	2.3067	4.99737	3.59798e-06	0.000825782	up
Contig35017	2.26301	1.35227	0.000412118	0.024991	up
Contig34904	2.21417	0.555797	0.00090287	0.041868	up
Contig24802	2.21367	4.60607	1.14343e-07	5.68002e-05	up
Contig13848	2.19779	0.114456	0.00115034	0.0496605	up
Contig16843	2.19252	5.04214	1.79629e-06	0.000482511	up
Contig9970	2.18195	2.07747	7.77777e-05	0.00834453	up
Contig7884	2.15322	1.09019	0.00063868	0.0327125	up
Contig4735	2.12744	6.07917	2.00696e-06	0.000535135	up
Contig6482	2.0408	2.02735	0.000915851	0.0423076	up
Contig4753	2.03703	5.41977	1.19178e-08	9.39894e-06	up
Contig30291	2.01754	3.49279	0.000101424	0.0101291	up
Contig6235	1.99728	1.82828	0.00050119	0.0284423	up
Contig10182	1.96632	1.48695	0.0003488	0.0224265	up
Contig16842	1.96479	3.5635	0.000132103	0.0120062	up
Contig17529	1.95497	6.57186	0.000468458	0.0269646	up
Contig26558	1.91002	3.06517	7.26741e-05	0.00798601	up
Contig2259	1.87354	2.67923	0.0003222	0.0210521	up
Contig7793	1.87125	7.66216	0.000463305	0.0267529	up
Contig19590	1.83286	3.72951	0.000131971	0.0120062	up
Contig9065	1.82815	8.26801	8.52684e-06	0.00161889	up
Contig2597	1.8105	2.2595	0.000609201	0.0316719	up
Contig12137	1.79583	4.66165	3.68247e-06	0.000833175	up
Contig26390	1.78851	3.92945	3.46515e-05	0.00442453	up
Contig3903	1.76154	3.14792	0.000696613	0.0350309	up
Contig5704	1.73962	3.76635	3.4458e-05	0.00441537	up
Contig4246	1.71793	2.84607	0.000358511	0.022712	up
Contig24339	1.71258	2.35441	0.000704959	0.035122	up
Contig18650	1.68547	3.17074	0.000407975	0.0248324	up
Contig6900	1.64849	3.71627	0.000139257	0.0125044	up
Contig10202	1.62566	4.10569	9.82265e-05	0.00995741	up
Contig25967	1.60405	5.19368	2.13166e-05	0.00309202	up
Contig30992	1.59262	7.66181	2.80328e-05	0.00382163	up
Contig6366	1.58154	4.60627	0.000442052	0.0259808	up
Contig29835	1.55667	4.071	8.86502e-05	0.00915875	up
Contig5411	1.53962	4.1958	0.000482806	0.0276151	up
Contig24259	1.509	5.78665	0.000599955	0.0315675	up
Contig25149	1.49291	4.81952	0.000953245	0.0433385	up
Contig31678	1.48517	4.31729	0.000378553	0.0234658	up
Contig31677	1.47267	4.04844	0.000600514	0.0315675	up
Contig8026	1.46575	7.20938	0.000309374	0.0205097	up
Contig4057	1.43514	4.99832	0.000279562	0.01931	up
Contig25150	1.42368	4.77064	0.000642002	0.0327914	up
Contig9481	1.42129	4.00553	0.000933627	0.0426937	up
Contig8264	1.41062	5.76525	0.000288509	0.0197028	up
Contig18007	1.39408	5.69723	0.00084962	0.039953	up
Contig25801	1.3912	4.02208	0.000417507	0.0250911	up
Contig9901	1.38706	4.81492	0.000354469	0.0225907	up
Contig4355	1.38468	4.50019	0.000163185	0.0136665	up
Contig23467	1.36511	6.40997	0.000546955	0.0301432	up
Contig28832	1.33743	3.39218	0.00103674	0.045792	up
Contig29533	1.3283	4.01661	0.000436137	0.0259698	up
Contig30412	1.30396	6.24042	0.000294362	0.019841	up
Contig30181	1.29731	5.64947	0.000784446	0.0383374	up
Contig6308	1.25901	5.90049	0.00057092	0.0307626	up
Contig5535	1.24487	4.26346	0.000780323	0.038239	up
Contig17032	1.17486	7.77933	0.000872902	0.0406342	up
Contig5778	1.13872	6.50084	0.00103009	0.0456093	up
Contig18021	1.1365	5.11274	0.00112037	0.0486397	up

## Sheet: 72h DEGs
gene ID	|logFC|>1	logCPM	Pvalue<0.001	FDR<0.05
Contig26939	1.3332	4.04637	0.000887534	0.0437713	up
Contig19941	1.86944	9.5523	6.36043e-06	0.00124795	up
Contig9183	5.392	-0.317436	2.55427e-06	0.000622247	up
Contig20355	1.61391	6.30807	0.000155391	0.0136789	up
Contig31622	1.54287	4.05212	6.87921e-05	0.00795228	up
Contig33080	2.04336	7.27168	9.26503e-06	0.00168472	up
Contig29357	1.64501	4.88183	2.78661e-05	0.00398223	up
Contig22884	1.64634	5.48425	4.22555e-05	0.00547782	up
Contig10561	1.33377	4.70918	0.000329278	0.0229849	up
Contig33328	1.61119	3.85772	6.46049e-05	0.00756461	up
Contig33330	1.50927	5.28712	0.000878569	0.0436256	up
Contig31018	2.49542	10.0666	1.82679e-05	0.00284587	up
Contig31019	1.46815	7.04312	0.000299973	0.0215186	up
Contig24603	3.01281	-0.303192	0.000142623	0.0130074	up
Contig1882	1.89214	5.68475	0.000130188	0.012148	up
Contig18487	1.67531	2.13678	0.000822752	0.0420623	up
Contig22195	1.74593	5.72497	2.20268e-06	0.000547623	up
Contig10261	3.79997	5.65266	3.4913e-06	0.000796121	up
Contig7052	1.41663	7.20626	0.000658726	0.036184	up
Contig34821	1.42353	3.5282	0.000580161	0.0334265	up
Contig14447	1.32354	4.43876	0.000492571	0.0297799	up
Contig29622	3.29173	1.22775	9.64165e-06	0.001724	up
Contig27684	1.25618	6.12132	0.00102811	0.0480289	up
Contig11440	1.40617	4.25495	8.0276e-05	0.00888371	up
Contig27524	1.64268	8.21604	5.79288e-06	0.00115533	up
Contig24759	1.91811	6.11289	2.23967e-06	0.000553031	up
Contig6363	1.25613	6.1653	0.000268854	0.0198755	up
Contig4220	2.34323	1.26162	0.000215987	0.0169328	up
Contig4218	1.37158	5.34657	5.43862e-05	0.00669836	up
Contig4219	1.27374	6.91612	0.000740478	0.0390223	up
Contig25463	2.06537	5.15872	9.1156e-10	8.27195e-07	up
Contig7299	1.98638	5.1771	1.06544e-08	6.66781e-06	up
Contig16736	2.0001	2.57389	0.00104599	0.0486137	up
Contig9628	1.75938	5.15114	0.000382426	0.0252847	up
Contig2419	1.50819	8.3638	2.75957e-05	0.00395917	up
Contig12598	1.96593	3.51964	2.41551e-05	0.0035787	up
Contig30872	1.84863	2.07447	0.000639445	0.0356497	up
Contig27952	1.14415	9.44065	0.000980966	0.0466062	up
Contig17561	2.72288	8.53911	1.08237e-06	0.000308389	up
Contig20580	3.18293	8.39056	3.71584e-15	1.68597e-11	up
Contig18074	2.65204	9.61289	1.59831e-10	1.87147e-07	up
Contig582	1.18525	9.17395	0.000541277	0.0319988	up
Contig31909	1.42791	10.0394	9.9066e-05	0.0103516	up
Contig17454	1.3647	3.4309	0.000803466	0.0415444	up
Contig5938	1.81736	9.00447	1.76958e-07	7.21709e-05	up
Contig36469	2.15608	11.3178	5.40999e-10	5.30735e-07	up
Contig4530	1.40731	5.10367	0.000647103	0.0358604	up
Contig28386	3.45148	9.40477	2.33606e-15	1.21135e-11	up
Contig27392	1.30368	5.38372	0.000969398	0.0462381	up
Contig21718	3.88905	6.40288	5.77322e-17	5.23891e-13	up
Contig1316	1.44029	4.31805	4.30811e-05	0.00554073	up
Contig29974	4.25464	0.118091	3.42334e-05	0.00470683	up
Contig13307	3.61448	0.648258	0.000375727	0.0250248	up
Contig7255	2.77526	5.25512	3.92916e-12	7.50634e-09	up
Contig8081	1.67751	12.6979	1.48061e-05	0.00244287	up
Contig9787	2.08249	4.19202	6.40516e-08	3.09993e-05	up
Contig11840	3.39139	6.99044	1.79481e-14	7.23866e-11	up
Contig14643	2.61479	1.43332	0.000265826	0.0197421	up
Contig14641	1.8445	3.18836	4.51728e-06	0.000942345	up
Contig17688	2.10342	3.88494	0.000137469	0.0125689	up
Contig7298	6.74323	6.48896	2.90314e-10	3.12138e-07	up
Contig9310	3.5317	5.77066	8.85723e-19	1.07167e-14	up
Contig34533	3.40412	6.36707	5.05787e-08	2.51494e-05	up
Contig24237	2.6643	1.36915	0.000410817	0.0265335	up
Contig21274	2.43915	3.17258	8.35772e-07	0.000248663	up
Contig13047	2.60843	8.27133	8.53355e-09	5.63184e-06	up
Contig33691	1.31243	6.1984	0.000422265	0.0268431	up
Contig7456	1.8032	4.12569	0.000768719	0.040033	up
Contig29359	1.38425	7.83237	0.00048183	0.0292956	up
Contig14619	1.94294	7.98293	5.75156e-06	0.00115343	up
Contig502	1.82252	3.32883	0.000430343	0.0271937	up
Contig5652	2.58493	4.0625	2.84648e-05	0.00404013	up
Contig23701	2.20385	8.75149	0.000189434	0.015663	up
Contig8191	1.9636	2.11551	0.000977605	0.0465073	up
Contig27733	1.44181	6.50581	0.000333712	0.0232051	up
Contig8431	1.3572	6.62057	0.000123113	0.0116654	up
Contig20663	1.42281	6.48967	9.95288e-05	0.0103516	up
Contig20662	1.53775	6.84125	8.18026e-05	0.00902514	up
Contig20664	1.20139	5.64735	0.000721925	0.0382026	up
Contig25291	1.39299	3.3977	0.000310341	0.0221747	up
Contig18075	1.29336	5.72415	0.000230585	0.0176951	up
Contig18076	6.82833	5.89286	5.85032e-29	2.12355e-24	up
Contig4729	1.8636	3.72939	2.06647e-06	0.000520893	up
Contig35480	1.52509	3.73403	6.36611e-05	0.00752694	up
Contig23297	5.71853	5.12697	2.05856e-06	0.000520893	up
Contig3973	1.35472	4.97819	0.000466248	0.0288311	up
Contig24033	3.10465	6.25902	0.000129308	0.012097	up
Contig22596	3.94827	9.74762	1.78084e-05	0.00279831	up
Contig31228	2.57679	4.6749	1.02383e-08	6.51983e-06	up
Contig24592	3.6339	0.970278	1.00684e-05	0.00179149	up
Contig32793	1.73266	6.61922	3.51981e-06	0.000796121	up
Contig25661	2.5214	4.59637	6.73418e-07	0.000208921	up
Contig11702	3.12503	2.358	1.56144e-10	1.87147e-07	up
Contig11701	2.6848	6.27083	1.40086e-09	1.15683e-06	up
Contig25693	1.3985	4.0474	0.000605416	0.0343365	up
Contig24522	1.33933	4.16441	0.00054352	0.0320271	up
Contig14777	2.54609	10.2678	3.54746e-10	3.67902e-07	up
Contig26417	2.02088	5.08611	8.66503e-08	3.93154e-05	up
Contig26416	1.89501	4.80531	8.17021e-07	0.000245093	up
Contig12366	1.41251	3.93803	0.000207166	0.0166458	up
Contig12367	3.7303	5.91759	6.52883e-20	1.18492e-15	up
Contig15603	1.46189	3.75706	0.000249634	0.0187992	up
Contig28768	1.77182	7.99126	0.000113764	0.0112949	up
Contig14581	1.90219	7.39661	6.40941e-05	0.00755354	up
Contig17888	3.69281	2.69852	3.02067e-07	0.000107495	up
Contig34203	2.42658	7.27624	1.42023e-09	1.15683e-06	up
Contig1825	2.39868	6.74239	1.43416e-09	1.15683e-06	up
Contig22920	1.56689	6.52222	4.36417e-06	0.000920992	up
Contig14994	2.23579	6.61433	3.11036e-05	0.0043892	up
Contig22744	2.19922	4.8006	9.33966e-06	0.00168662	up
Contig3250	2.18644	4.77576	3.61965e-05	0.00490274	up
Contig27883	2.01391	6.02335	3.11977e-05	0.0043892	up
Contig32080	2.25278	2.93889	1.4698e-06	0.000389421	up
Contig24641	1.97052	2.50958	4.09234e-05	0.00543924	up
Contig5732	1.93546	2.6769	2.8494e-05	0.00404013	up
Contig23177	2.95756	6.15087	6.16022e-06	0.00122188	up
Contig19921	2.60145	5.63057	0.000156016	0.0136789	up
Contig20486	2.19512	2.69643	0.000211023	0.0167608	up
Contig18058	2.69446	5.44159	1.94221e-07	7.74708e-05	up
Contig1864	2.59004	3.62244	0.000110092	0.0110391	up
Contig28968	1.52163	5.66665	5.95281e-05	0.00719144	up
Contig21528	2.12529	4.92718	0.000948258	0.0456206	up
Contig20027	3.99792	4.4284	1.91665e-13	5.35158e-10	up
Contig25148	1.80395	8.47174	4.29114e-07	0.000142899	up
Contig33397	1.28189	5.70317	0.000232053	0.0177327	up
Contig28129	1.49088	9.04142	8.7732e-05	0.00947767	up
Contig1898	2.35269	3.9779	1.64353e-05	0.00261653	up
Contig1899	2.05655	6.95259	1.80333e-09	1.42299e-06	up
Contig3506	3.16433	8.19928	7.82851e-06	0.00147233	up
Contig6182	1.23298	6.19884	0.000763099	0.0397974	up
Contig9362	2.07658	5.12949	1.59416e-05	0.00257177	up
Contig4752	2.66302	3.96604	3.47146e-12	7.00039e-09	up
Contig24740	1.48783	4.25022	5.81712e-05	0.00706186	up
Contig5499	1.45969	4.53489	5.57994e-05	0.00681956	up
Contig12585	2.14466	0.439134	0.000560917	0.0327334	up
Contig7564	1.84863	3.72854	6.63306e-07	0.000208462	up
Contig24470	1.67641	2.36146	0.000564645	0.032898	up
Contig20981	1.27733	5.78929	0.000222666	0.0172531	up
Contig20290	2.47187	6.71427	0.000465251	0.0288311	up
Contig6832	1.48263	4.84581	1.31333e-05	0.002207	up
Contig10156	1.62869	2.88981	0.000282807	0.0206546	up
Contig520	2.60721	2.98913	6.02058e-07	0.000191697	up
Contig2176	1.49234	3.16174	0.000420282	0.0267638	up
Contig34659	1.45794	4.35851	2.34997e-05	0.00351173	up
Contig9944	1.15819	4.63067	0.000400793	0.0262882	up
Contig20346	1.38263	3.22678	0.000962505	0.0460741	up
Contig12166	1.98121	3.28067	0.00047581	0.0291247	up
Contig12971	1.98947	5.51267	0.000595631	0.0339969	up
Contig13432	1.3613	4.8104	0.000336838	0.0232887	up
Contig13065	1.24214	5.96804	0.000667768	0.0364491	up
Contig7006	3.8096	2.98346	0.000645896	0.0358482	up
Contig14453	1.31641	4.69695	0.000113268	0.0112949	up
Contig2237	1.95464	5.13237	0.000377592	0.0251023	up
Contig16792	1.75112	3.57988	0.000150327	0.0134627	up
Contig10783	1.95151	4.56612	1.62772e-05	0.00260361	up
Contig17033	6.33586	9.05032	5.28957e-11	7.68003e-08	up
Contig1417	1.27386	6.75499	0.00025855	0.0192741	up
Contig3759	1.68641	4.07066	3.57195e-06	0.000800337	up
Contig16182	1.81017	2.92222	0.000998513	0.0471197	up
Contig20699	2.62492	4.54562	8.48056e-06	0.00157055	up
Contig9363	1.40366	7.28333	0.000181729	0.0151641	up
Contig31815	1.64626	5.35262	0.000181145	0.0151503	up
Contig13808	1.55121	3.88211	9.72279e-05	0.0102295	up
Contig23352	3.73083	1.65179	1.13773e-05	0.00195103	up
Contig19863	2.21056	4.44077	1.16879e-07	5.05057e-05	up
Contig10395	1.78601	5.16458	1.52217e-05	0.00248881	up
Contig10396	2.05923	3.01907	5.98328e-05	0.00719144	up
Contig33260	1.19853	5.25542	0.000934316	0.0452776	up
Contig17667	2.69655	1.1753	6.8569e-06	0.00132389	up
Contig11327	2.12085	2.00858	0.000497554	0.029901	up
Contig18305	1.8651	5.42802	0.00089125	0.043895	up
Contig21280	1.807	6.00623	0.000787814	0.0408515	up
Contig13493	2.04169	1.12716	0.000865401	0.0432912	up
Contig2246	8.78021	0.481121	2.33022e-05	0.00350965	up
Contig35407	2.03927	3.89659	2.86473e-06	0.000679634	up
Contig11430	1.7912	2.13345	0.000232916	0.0177613	up
Contig27253	6.3582	9.67205	5.95314e-11	8.00323e-08	up
Contig19524	3.60254	0.047978	0.00101801	0.0476182	up
Contig32885	2.77044	7.14679	0.000938034	0.0452776	up
Contig22738	3.73419	2.06951	3.79456e-05	0.00510129	up
Contig9350	1.73172	6.77219	0.000136897	0.0125482	up
Contig24385	2.27976	0.280139	0.000700039	0.0376322	up
Contig25537	1.26709	5.12349	0.000876724	0.0436256	up
Contig30175	1.94331	2.09661	0.000338522	0.0233163	up
Contig1039	1.41876	5.75398	0.000824395	0.0420871	up
Contig34000	2.73413	11.3956	1.39728e-09	1.15683e-06	up
Contig20689	3.388	10.9144	3.35407e-13	8.11639e-10	up
Contig33966	1.48617	7.22396	0.00018656	0.0154607	up
Contig19476	1.27248	5.13334	0.000146309	0.0132437	up
Contig30687	2.43938	2.54467	8.19652e-06	0.00152573	up
Contig3784	3.58044	0.722429	1.13951e-05	0.00195103	up
Contig10526	3.41963	3.23314	3.39162e-06	0.000779171	up
Contig20099	1.48428	5.24343	0.000557111	0.0325636	up
Contig18226	1.3882	4.83924	0.000150953	0.0134627	up
Contig4209	3.65846	0.593741	0.00020752	0.0166458	up
Contig28686	1.46621	4.8824	5.11277e-06	0.00105319	up
Contig21847	1.92396	6.15426	7.12336e-05	0.00815659	up
Contig9309	1.98508	5.40479	3.5312e-06	0.000796121	up
Contig1858	2.94292	2.88426	3.94863e-06	0.000863419	up
Contig14405	1.78589	3.48639	0.000967633	0.0462147	up
Contig23281	1.4155	5.07894	0.000411762	0.0265473	up
Contig24804	3.46405	1.78425	9.28271e-06	0.00168472	up
Contig27364	2.2407	5.88575	6.52462e-09	4.4272e-06	up
Contig1431	3.36037	1.57944	4.07046e-06	0.000869135	up
Contig13687	1.79347	1.58286	0.00105596	0.0488941	up
Contig31800	2.82975	7.85219	1.2029e-09	1.06495e-06	up
Contig13723	1.56384	3.36462	9.20595e-05	0.00985716	up
Contig215	1.34238	3.41366	0.000801267	0.0414899	up
Contig24136	1.41037	3.94296	0.000621431	0.035026	up
Contig934	1.36882	5.76979	0.000658923	0.036184	up
Contig935	1.28186	3.64541	0.000877865	0.0436256	up
Contig26912	1.24785	5.44103	0.000937714	0.0452776	up
Contig21014	2.12535	6.18436	3.36494e-05	0.00466186	up
Contig9903	1.79872	6.27827	0.00011293	0.0112924	up
Contig35066	1.6554	3.18722	0.000155987	0.0136789	up
Contig16899	1.88124	2.64625	0.00071242	0.0380773	up
Contig33281	3.72951	0.574163	1.85258e-05	0.00286148	up
Contig16558	2.49578	4.07092	5.1357e-06	0.00105319	up
Contig25791	2.63635	3.48018	0.000105988	0.0107008	up
Contig19415	2.41819	3.46915	4.78534e-09	3.54486e-06	up
Contig7395	1.4497	4.01108	0.000175486	0.0149064	up
Contig7259	3.10148	1.72011	3.21893e-07	0.000113438	up
Contig4695	2.4341	0.715269	0.000619891	0.0349935	up
Contig10973	1.71919	8.68188	1.13111e-06	0.000318271	up
Contig30064	1.69191	2.93941	0.000505841	0.0302987	up
Contig26451	1.50877	8.868	0.000155524	0.0136789	up
Contig13416	4.36846	3.59274	0.000319053	0.022575	up
Contig33961	2.11313	3.71914	1.11628e-07	4.92126e-05	up
Contig15930	5.66047	1.2222	1.86183e-06	0.000482719	up
Contig33119	2.96986	1.52814	2.50408e-05	0.00366425	up
Contig9194	1.63733	3.888	6.74626e-05	0.00787382	up
Contig24443	1.25334	5.81809	0.000570523	0.0331034	up
Contig14701	1.95992	7.10942	2.57356e-05	0.00372172	up
Contig23845	1.31669	3.17596	0.00085982	0.0432868	up
Contig4906	1.36299	7.81362	0.000546346	0.0321414	up
Contig21487	3.35101	12.2765	2.321e-16	1.40413e-12	up
Contig14307	2.5763	6.60501	5.4603e-09	3.96396e-06	up
Contig1021	2.26373	4.31727	7.0336e-05	0.00807929	up
Contig1023	1.24576	4.72761	0.000758601	0.0396197	up
Contig1022	1.71941	5.82026	4.91884e-07	0.000160851	up
Contig9674	1.33003	5.54372	0.000808361	0.0417381	up
Contig26304	8.80264	0.50368	7.4485e-06	0.00140815	up
Contig35987	1.27772	4.96395	0.000182879	0.0151903	up
Contig28853	1.14748	4.99788	0.000915726	0.0447362	up
Contig23778	1.43792	6.6915	0.000450241	0.0280323	up
Contig14165	1.63016	5.98597	1.1709e-05	0.00199536	up
Contig4205	1.30556	7.05572	0.000208692	0.0166486	up
Contig27132	2.1094	2.18961	8.33209e-05	0.00908222	up
Contig31983	1.86806	3.9865	0.000473634	0.029079	up
Contig406	2.29643	3.04049	0.000326601	0.0229303	up
Contig19054	2.21503	2.998	0.000168011	0.0144172	up
Contig25078	2.17282	2.79258	0.000431573	0.0271937	up
Contig25077	2.01813	3.08032	0.000351861	0.0240072	up
Contig25252	1.94224	8.32796	1.08669e-06	0.000308389	up
Contig14463	1.21256	6.5203	0.000949414	0.0456206	up
Contig7050	2.78875	6.01619	3.08196e-06	0.000717109	up
Contig17665	1.41173	6.31833	0.000540779	0.0319988	up
Contig33368	2.21974	3.83307	0.000285154	0.0207189	up
Contig22776	4.34939	-1.21077	0.000100818	0.0103668	up
Contig29711	2.00317	2.98868	9.4733e-06	0.00170229	up
Contig27610	1.36602	3.71316	0.000151628	0.0134897	up
Contig33753	3.55946	2.30856	0.000279958	0.0205291	up
Contig17946	3.87869	-0.813898	4.74603e-05	0.00600249	up
Contig17236	3.33433	-0.0502207	3.23518e-05	0.00451656	up
Contig6802	1.17097	7.88015	0.000662233	0.036256	up
Contig6293	2.18065	2.37192	1.05006e-05	0.0018413	up
Contig31587	4.09662	1.36619	1.90373e-06	0.000490083	up
Contig26843	3.49792	0.312667	0.000120612	0.0116436	up
Contig31058	1.77866	3.22543	1.66457e-05	0.00263845	up
Contig26517	1.18855	5.22597	0.000224043	0.0172704	up
Contig22621	1.84196	1.87133	0.000207544	0.0166458	up
Contig20539	1.98522	6.87062	4.29332e-05	0.00554073	up
Contig2380	1.12631	5.15654	0.00052316	0.0312016	up
Contig8450	2.34212	1.78486	0.000238615	0.0181578	up
Contig21131	2.2171	3.47402	8.42181e-08	3.86956e-05	up
Contig29954	4.4566	-0.674884	1.70916e-05	0.00269735	up
Contig14935	2.45713	6.25174	3.59425e-09	2.77583e-06	up
Contig20223	1.37718	6.96127	0.000279144	0.0205108	up
Contig22611	4.25497	0.324958	6.83577e-05	0.00792731	up
Contig26216	4.78425	0.821332	1.63665e-07	6.75082e-05	up
Contig24080	4.63942	0.838957	4.19426e-08	2.23887e-05	up
Contig36521	3.49395	-0.16327	0.000624657	0.0350445	up
Contig21293	2.50534	0.978833	7.86063e-05	0.0087523	up
Contig8297	4.16739	0.0952956	5.363e-06	0.00108148	up
Contig33574	2.51652	4.33151	1.08749e-06	0.000308389	up
Contig20312	2.13326	1.77433	7.27889e-05	0.00828242	up
Contig19047	3.10883	2.86783	2.75998e-08	1.55807e-05	up
Contig2537	1.85475	5.58114	1.24849e-06	0.000338193	up
Contig746	2.50209	3.07924	1.34737e-06	0.000362273	up
Contig32529	2.53636	1.3146	3.27451e-05	0.00455395	up
Contig13045	1.87915	3.1299	0.000225874	0.0173703	up
Contig10392	2.47625	3.83344	4.52313e-05	0.00576072	up
Contig25806	2.43671	2.97198	8.07188e-06	0.00151027	up
Contig988	2.22279	4.5819	0.000207186	0.0166458	up
Contig10799	1.46938	3.95891	0.000118684	0.0116059	up
Contig32924	2.05736	4.55372	0.000698399	0.0376322	up
Contig20473	2.28549	5.36876	2.01084e-07	7.93365e-05	up
Contig33470	1.82416	1.38984	0.000811875	0.0418006	up
Contig18011	2.23426	3.28031	6.17577e-05	0.00732576	up
Contig12235	2.36546	6.41548	1.47018e-07	6.20518e-05	up
Contig4970	2.348	3.36691	5.63133e-05	0.00685926	up
Contig27615	1.55718	7.50772	0.000705744	0.0378391	up
Contig16760	1.93692	2.42412	3.8441e-05	0.00513262	up
Contig16759	1.66635	3.57064	5.53619e-05	0.00678894	up
Contig4749	1.62986	4.454	0.000292972	0.0211418	up
Contig20016	1.7503	4.98386	0.000160884	0.0140042	up
Contig24243	1.54379	4.41151	0.000309093	0.0221291	up
Contig23708	1.68018	4.80865	4.12208e-05	0.00543924	up
Contig1805	1.42465	5.70295	0.000177282	0.0149685	up
Contig29058	1.43034	4.69545	0.000120415	0.0116436	up
Contig1883	2.74824	8.17117	8.59846e-12	1.48622e-08	up
Contig29061	1.61497	6.11428	4.01304e-06	0.000868228	up
Contig12818	4.68236	2.89965	0.00011414	0.0112949	up
Contig28320	8.44506	0.0953081	1.35599e-11	2.14e-08	up
Contig15795	8.26922	-0.0961226	4.60733e-10	4.64547e-07	up
Contig23044	7.96023	3.91911	2.53569e-05	0.00368163	up
Contig1620	7.46728	-0.789187	0.000418685	0.026756	up
Contig14044	6.84683	-1.32064	2.51364e-05	0.00366425	up
Contig15264	6.59632	-1.48357	2.38809e-05	0.00355258	up
Contig19448	6.29835	-1.71621	0.0001005	0.0103668	up
Contig3729	5.92265	-1.9679	0.000911095	0.04457	up
Contig15611	5.47877	4.36925	4.98563e-08	2.51494e-05	up
Contig16762	5.47827	-0.932442	2.28005e-05	0.00346282	up
Contig24114	5.44738	-0.181409	0.000295872	0.0213086	up
Contig22511	5.10156	-0.474841	0.000537697	0.031891	up
Contig8832	4.97989	-0.685555	3.85887e-06	0.000848905	up
Contig6090	4.85996	-0.335686	2.44631e-05	0.0036096	up
Contig6091	4.84409	-0.371823	1.89517e-07	7.64345e-05	up
Contig22800	4.80406	-0.817911	0.000252952	0.018976	up
Contig14804	4.77423	0.178676	2.98449e-07	0.000107259	up
Contig15703	4.76565	-0.838975	5.4234e-05	0.00669836	up
Contig15705	4.6789	2.29379	7.33769e-05	0.00832323	up
Contig2185	4.46883	6.65628	3.18723e-08	1.72672e-05	up
Contig35478	4.46308	-1.05066	0.000438929	0.0274694	up
Contig28058	4.43892	4.20123	3.26042e-13	8.11639e-10	up
Contig36420	4.31098	-0.00118347	3.86648e-07	0.000131164	up
Contig8138	4.18393	-0.867625	0.000116548	0.0114958	up
Contig4184	4.15641	1.64903	7.28695e-06	0.00139948	up
Contig31431	4.1087	6.32297	3.61986e-05	0.00490274	up
Contig31430	4.10153	-0.370536	2.01097e-06	0.000514044	up
Contig22970	4.08436	-0.660442	1.62824e-05	0.00260361	up
Contig2258	4.01705	1.49495	0.000218132	0.0170641	up
Contig6307	3.84905	0.804856	4.11682e-09	3.11318e-06	up
Contig32929	3.83157	-0.390313	0.000164472	0.014149	up
Contig32927	3.71041	-0.997017	0.000404801	0.0264016	up
Contig32928	3.50623	-0.886978	0.000164496	0.014149	up
Contig10820	3.46842	1.14797	0.000362527	0.0245963	up
Contig24789	3.43922	2.39219	2.82276e-06	0.000676991	up
Contig25980	3.38311	0.36793	4.67305e-05	0.00593086	up
Contig8530	3.37976	1.13408	6.66196e-07	0.000208462	up
Contig15676	3.277	-0.66792	0.000119086	0.0116059	up
Contig21386	3.23146	2.94838	1.88365e-08	1.13955e-05	up
Contig1957	3.20466	-0.89837	0.000385118	0.0254164	up
Contig1956	3.1647	-0.350537	0.000677065	0.0367906	up
Contig14821	3.06125	1.54414	5.34846e-05	0.00664858	up
Contig1286	3.05724	0.510563	1.28086e-05	0.00217255	up
Contig4774	3.02764	0.483661	4.01847e-06	0.000868228	up
Contig21375	2.97037	2.62144	0.000122282	0.0116654	up
Contig17449	2.94699	2.70861	2.80937e-06	0.000676991	up
Contig4675	2.88144	9.71301	1.26588e-11	2.0886e-08	up
Contig25008	2.87426	3.75524	7.58808e-08	3.53118e-05	up
Contig33630	2.8044	1.03634	0.000215309	0.0169162	up
Contig3696	2.75039	1.54593	0.000132333	0.0122537	up
Contig9617	2.74862	2.36979	1.17759e-06	0.00032629	up
Contig10775	2.7205	-0.246297	0.000334838	0.0232389	up
Contig24988	2.71105	0.908933	0.000523494	0.0312016	up
Contig34114	2.70112	2.89214	1.99969e-05	0.00307562	up
Contig18546	2.6999	2.04221	0.000182677	0.0151903	up
Contig19491	2.65451	2.35422	1.5385e-07	6.41892e-05	up
Contig26584	2.62651	1.83035	7.43167e-07	0.000224796	up
Contig13608	2.62429	5.56562	2.92376e-10	3.12138e-07	up
Contig2	2.58915	2.97876	1.48768e-06	0.000391302	up
Contig20989	2.57061	4.34381	2.96059e-06	0.000697816	up
Contig18914	2.54828	-0.138957	0.000713334	0.0380773	up
Contig17299	2.54148	-0.210735	0.000672291	0.0365859	up
Contig32357	2.49163	1.08172	0.000247796	0.0187385	up
Contig28423	2.46029	0.863445	0.000267179	0.019792	up
Contig34363	2.43652	1.04138	0.000123409	0.0116654	up
Contig10153	2.34116	0.728598	0.000863624	0.0432912	up
Contig20612	2.32007	-0.0913386	0.00105898	0.0489669	up
Contig36094	2.31319	5.98465	6.5303e-09	4.4272e-06	up
Contig22312	2.30939	1.14018	0.000724441	0.0382762	up
Contig1020	2.27755	1.39773	0.00041627	0.0266957	up
Contig5000	2.27425	5.96976	0.000213125	0.0168174	up
Contig34082	2.26004	0.221933	0.000721994	0.0382026	up
Contig27488	2.22482	1.94489	0.000131239	0.0121834	up
Contig829	2.21094	3.8313	6.83131e-07	0.000210138	up
Contig18515	2.20467	2.64106	8.85787e-05	0.00954074	up
Contig29151	2.182	0.390526	0.000881223	0.043638	up
Contig5047	2.16716	4.11823	9.23698e-06	0.00168472	up
Contig31871	2.1608	3.8581	2.17712e-06	0.000545	up
Contig31868	2.10832	0.457289	0.000547663	0.0321668	up
Contig428	2.10126	2.99745	0.000926704	0.0450301	up
Contig28282	2.07503	1.34051	0.00032659	0.0229303	up
Contig12857	2.06746	3.01241	1.19341e-06	0.00032817	up
Contig31674	2.00215	5.57716	1.07136e-05	0.00186963	up
Contig27283	1.99808	1.69608	0.000200747	0.0163746	up
Contig699	1.96813	1.91101	0.000623038	0.0350445	up
Contig23581	1.96457	2.71799	3.41896e-05	0.00470683	up
Contig28359	1.9291	3.07097	0.000748419	0.0392574	up
Contig1529	1.92362	2.66854	0.000392384	0.0258021	up
Contig36107	1.91861	2.14113	0.000174836	0.0148972	up
Contig19351	1.91558	4.40926	3.803e-07	0.000130227	up
Contig29940	1.90555	1.07062	0.000649307	0.0359277	up
Contig32195	1.85267	2.86036	0.000118009	0.0115967	up
Contig16097	1.84247	2.82109	0.00011821	0.0115967	up
Contig10303	1.82304	3.56477	0.000177323	0.0149685	up
Contig21709	1.82199	1.44908	0.000880838	0.043638	up
Contig15437	1.81943	3.06109	8.4658e-05	0.00920035	up
Contig6492	1.77679	3.92523	0.000150701	0.0134627	up
Contig25785	1.75214	1.84338	0.000650952	0.0359639	up
Contig25786	1.72538	4.28037	0.000526288	0.0312763	up
Contig938	1.6972	3.9786	3.15174e-05	0.00441706	up
Contig25086	1.68769	3.73758	0.000208425	0.0166486	up
Contig26093	1.67703	7.21934	0.000133711	0.0123498	up
Contig17521	1.66367	2.65709	0.00019977	0.0163394	up
Contig6937	1.63722	3.68355	0.000276294	0.0203427	up
Contig10494	1.62201	2.38796	0.00043204	0.0271937	up
Contig5012	1.59995	2.92629	0.000144191	0.0130846	up
Contig4664	1.58352	2.90585	0.000432364	0.0271937	up
Contig7245	1.54969	6.35247	9.61368e-05	0.0101441	up
Contig28827	1.53749	4.36811	0.000457326	0.0284247	up
Contig28172	1.53544	3.73572	0.000720585	0.0382026	up
Contig24105	1.49189	6.6804	2.14932e-05	0.00329182	up
Contig11137	1.48574	6.28302	0.000291792	0.0210986	up
Contig15470	1.45422	3.89282	0.000359536	0.0244849	up
Contig15796	1.4526	5.87085	6.81066e-05	0.0079235	up
Contig10488	1.42155	5.99456	9.99448e-05	0.0103651	up
Contig28406	1.41788	8.08719	0.000214879	0.0169162	up
Contig40	1.41778	2.78453	0.000903882	0.0443966	up
Contig13604	1.41536	5.45079	0.000685391	0.0371873	up
Contig25004	1.41009	8.74215	0.00032291	0.0227592	up
Contig11845	1.35876	6.4888	0.000212746	0.0168174	up
Contig25873	1.3318	3.3363	0.000655483	0.0361592	up
Contig18284	1.31027	3.77664	0.000934901	0.0452776	up
Contig12538	1.29048	4.70974	8.32443e-05	0.00908222	up
Contig21098	1.28362	5.44275	0.000123214	0.0116654	up
Contig17132	1.2522	5.79361	0.000283419	0.0206577	up
Contig32001	1.22898	4.21663	0.000408288	0.0265117	up
Contig15513	1.227	5.53103	0.000363883	0.0246422	up
Contig12666	1.20808	4.64821	0.000199864	0.0163394	up
Contig22425	1.20787	4.66133	0.000194903	0.0160786	up
Contig10167	1.16185	4.61475	0.000628396	0.0351456	up
Contig14362	1.11411	5.06479	0.00054996	0.0322495	up
Contig16396	1.10657	7.22628	0.00105606	0.0488941	up
Contig6342	1.06708	4.94009	0.00101371	0.0475394	up
Contig9183	-4.40824	1.11238	0.000104739	0.0106494	down
Contig10561	-8.36844	0.0928813	0.00099926	0.0471197	down
Contig18487	-1.31626	3.27938	0.0008437	0.0425941	down
Contig27684	-2.61879	6.82036	8.5757e-14	2.82982e-10	down
Contig11440	-1.64492	4.94596	4.34644e-05	0.00555518	down
Contig18074	-1.47306	6.37132	0.000882582	0.0436457	down
Contig31909	-2.6661	0.518597	0.00020764	0.0166458	down
Contig5938	-1.35055	6.17994	0.00105064	0.0487675	down
Contig29974	-5.64363	-0.031018	0.000665776	0.0363951	down
Contig8081	-1.84667	6.71717	2.47088e-07	9.24617e-05	down
Contig9787	-4.77989	0.0610882	6.08448e-05	0.00728892	down
Contig17688	-2.20803	4.87358	1.13218e-05	0.00195103	down
Contig9310	-1.67156	6.25503	1.04247e-05	0.00183687	down
Contig13047	-1.7541	3.10507	0.000841272	0.0425941	down
Contig502	-2.12997	1.18399	0.000367779	0.0248597	down
Contig25291	-1.75117	2.27286	0.000144093	0.0130846	down
Contig22596	-4.24007	3.8776	5.57125e-11	7.77789e-08	down
Contig25693	-2.45667	2.28036	0.000957609	0.0459171	down
Contig27883	-4.90628	-0.448648	1.84907e-05	0.00286148	down
Contig5732	-1.34856	5.11176	0.000342567	0.0234613	down
Contig18058	-3.10871	3.37124	7.09179e-08	3.34309e-05	down
Contig20027	-2.14194	3.31415	1.0998e-05	0.00191008	down
Contig25148	-4.42915	8.14546	0.00106052	0.0489754	down
Contig3506	-1.35509	5.18388	0.000161663	0.0140383	down
Contig24470	-4.43393	1.88765	4.83062e-11	7.30591e-08	down
Contig2176	-3.21705	2.74792	0.000582875	0.0334811	down
Contig9944	-1.43406	4.22377	0.000989589	0.0468702	down
Contig16182	-4.23937	-0.517459	0.000136429	0.0125482	down
Contig20699	-8.9193	0.588959	3.69442e-06	0.000822699	down
Contig10395	-8.81596	0.500268	0.00060524	0.0343365	down
Contig10396	-9.52502	1.16318	0.000318446	0.022575	down
Contig17667	-2.50894	2.72019	1.56867e-05	0.00255335	down
Contig11430	-2.4372	2.85509	6.16527e-05	0.00732576	down
Contig19524	-2.5404	2.08728	0.000338229	0.0233163	down
Contig22738	-1.65084	2.76308	0.000221579	0.0172531	down
Contig9350	-2.15876	1.86672	0.000379517	0.0251841	down
Contig1039	-2.81027	1.76952	0.000122473	0.0116654	down
Contig20689	-3.32523	7.35614	1.80444e-10	2.0468e-07	down
Contig33966	-3.837	5.86601	1.02502e-12	2.18861e-09	down
Contig10526	-1.13248	6.20229	0.000715489	0.0381363	down
Contig20099	-3.55308	1.34961	0.0001601	0.0139695	down
Contig9309	-1.14521	12.5724	0.000477626	0.029172	down
Contig14405	-3.10001	2.24975	6.96229e-07	0.000212367	down
Contig31800	-1.95467	2.54324	4.8424e-05	0.00610311	down
Contig13723	-1.3021	7.14367	0.00010965	0.0110252	down
Contig24136	-4.45624	1.2823	0.000593315	0.0339687	down
Contig26912	-1.8345	3.35985	0.00082815	0.0421602	down
Contig10973	-2.56783	2.76088	0.00060409	0.0343365	down
Contig24443	-3.6716	-0.565491	8.72235e-05	0.00945086	down
Contig23845	-1.43884	5.80898	0.000907303	0.0445045	down
Contig9674	-1.68587	4.76949	4.96202e-05	0.00622028	down
Contig26304	-1.67776	6.01401	9.29939e-05	0.0098817	down
Contig35987	-2.37542	4.22601	8.77584e-09	5.68831e-06	down
Contig14165	-1.77813	2.51214	7.43349e-05	0.00837953	down
Contig14463	-1.41222	6.70361	9.45581e-05	0.0100066	down
Contig7050	-1.67689	5.8357	0.000119384	0.0116059	down
Contig17665	-1.30401	5.67046	0.000425475	0.0269998	down
Contig33368	-2.02186	4.5887	9.70874e-07	0.0002842	down
Contig27610	-1.41522	4.49791	0.00107129	0.04941	down
Contig22621	-2.35175	1.02513	0.000242666	0.0183889	down
Contig20312	-1.80158	5.01949	1.5033e-05	0.00246909	down
Contig988	-3.02633	3.25948	7.00304e-05	0.00806972	down
Contig18011	-1.65124	4.22659	0.000949027	0.0456206	down
Contig12235	-1.24319	6.53903	0.000299044	0.0214944	down
Contig27615	-2.40087	2.1721	4.0945e-06	0.000869135	down
Contig12818	-1.20116	4.62728	0.000875822	0.0436256	down
Contig14044	-1.23962	6.30011	0.000470448	0.0289921	down
Contig19448	-3.37847	-0.721355	0.000986064	0.0467871	down
Contig15611	-1.18054	5.78316	0.000950168	0.0456206	down
Contig8832	-2.04538	3.3525	0.000163477	0.0141283	down
Contig2185	-1.90046	6.4899	0.00017976	0.0150692	down
Contig22970	-1.64699	4.75216	4.50897e-06	0.000942345	down
Contig6307	-2.21879	4.48051	2.79009e-08	1.55807e-05	down
Contig8530	-1.08715	6.90738	0.000843715	0.0425941	down
Contig15676	-1.61436	4.70188	1.20738e-06	0.000329515	down
Contig1957	-1.38336	7.70603	0.000861699	0.0432912	down
Contig1956	-1.41135	5.60587	0.00093723	0.0452776	down
Contig14821	-2.48278	0.866559	0.000318905	0.022575	down
Contig4774	-2.21633	1.17777	9.2914e-05	0.0098817	down
Contig25008	-2.05394	1.95603	0.0001142	0.0112949	down
Contig26584	-2.25936	4.39368	6.58194e-08	3.14357e-05	down
Contig34363	-1.38729	4.67041	0.000827425	0.0421602	down
Contig10153	-1.19706	6.38303	0.00068928	0.0372868	down
Contig5000	-1.35065	5.739	4.17357e-05	0.00543924	down
Contig428	-2.4932	4.70954	2.75832e-05	0.00395917	down
Contig28282	-1.59179	7.41077	2.17376e-05	0.00331525	down
Contig12857	-1.59538	7.17354	9.90841e-05	0.0103516	down
Contig27283	-2.0459	0.967387	0.000909084	0.0445316	down
Contig699	-2.54142	1.54762	0.000405138	0.0264016	down
Contig10303	-2.95952	4.89343	0.000657493	0.036184	down
Contig21709	-3.26737	3.80492	0.000265963	0.0197421	down
Contig15437	-1.41612	4.8566	0.00104466	0.0486137	down
Contig6492	-2.85993	2.63594	6.4294e-10	5.98395e-07	down
Contig10488	-2.61575	1.53091	0.000659998	0.0361882	down
Contig22425	-3.13171	6.07063	1.85726e-13	5.35158e-10	down
Contig10167	-3.37685	6.30851	7.79022e-12	1.41385e-08	down
Contig35765	-2.92528	0.130755	3.44762e-05	0.00472232	down
Contig6343	-3.08234	2.52887	0.000322288	0.0227592	down
Contig9378	-1.53274	3.45144	0.000433026	0.0271937	down
Contig29828	-7.60817	-0.575774	0.000121657	0.0116514	down
Contig27574	-1.35892	6.79219	0.000380514	0.0252042	down
Contig5957	-1.47197	4.96462	0.000103092	0.0105113	down
Contig8486	-1.23507	5.41465	0.000341717	0.0234474	down
Contig26426	-1.49019	5.06058	0.000472042	0.029041	down
Contig24442	-1.36069	4.2365	0.000128671	0.0120685	down
Contig9565	-1.63916	4.62912	0.000316462	0.0225234	down
Contig29337	-1.40375	4.33033	0.000350795	0.0239796	down
Contig18448	-3.18318	2.00556	0.000431281	0.0271937	down
Contig7892	-1.15309	6.11024	0.000445061	0.0277574	down
Contig14146	-1.19771	5.96372	0.000595681	0.0339969	down
Contig11722	-10.7999	2.39129	1.80348e-05	0.00282167	down
Contig9364	-6.21257	1.90486	0.000692941	0.0374291	down
Contig16061	-1.83691	3.06531	5.44387e-05	0.00669836	down
Contig8240	-1.3651	4.26265	0.00100447	0.0472564	down
Contig25783	-2.56005	3.01415	3.84614e-05	0.00513262	down
Contig31322	-2.08642	5.03365	4.4319e-08	2.33144e-05	down
Contig2166	-2.26305	3.25076	2.567e-07	9.50784e-05	down
Contig12610	-1.84691	2.17415	0.000721637	0.0382026	down
Contig17868	-1.80754	3.00616	0.000623734	0.0350445	down
Contig29952	-4.79304	1.3443	5.62658e-10	5.37457e-07	down
Contig10535	-2.44686	5.73021	1.12531e-07	4.92126e-05	down
Contig13390	-2.34508	2.30438	0.000149761	0.0134627	down
Contig23961	-1.41354	5.42128	0.000119583	0.0116059	down
Contig5928	-1.69754	5.20794	2.35572e-07	9.00082e-05	down
Contig8009	-1.7236	5.8759	4.26242e-07	0.000142899	down
Contig5927	-1.73175	5.40217	2.22998e-07	8.61105e-05	down
Contig5929	-1.83832	5.34251	5.74517e-08	2.81809e-05	down
Contig7511	-1.22659	4.52529	0.000491696	0.0297799	down
Contig7510	-1.63917	2.2228	0.00092549	0.0450301	down
Contig35270	-1.79297	7.89168	1.3768e-06	0.000367464	down
Contig27784	-2.07129	3.56909	0.000197659	0.0162322	down
Contig9109	-1.47711	9.11715	4.1808e-05	0.00543924	down
Contig17650	-1.12406	4.9991	0.000999564	0.0471197	down
Contig17651	-1.34764	6.2324	0.000375737	0.0250248	down
Contig30763	-1.97829	7.19452	0.000576807	0.033286	down
Contig31071	-1.31146	5.05511	0.000921865	0.0449756	down
Contig10291	-2.68174	1.28652	0.000100558	0.0103668	down
Contig33968	-1.87233	2.25078	5.98329e-05	0.00719144	down
Contig25340	-1.85898	5.38541	1.5936e-05	0.00257177	down
Contig20247	-8.65441	0.351796	0.000121278	0.0116514	down
Contig24032	-1.65343	3.98208	0.00101626	0.0475975	down
Contig21003	-1.41868	5.48723	3.76372e-05	0.00507864	down
Contig5149	-1.53206	3.39769	0.000126598	0.0119048	down
Contig24353	-1.28065	3.62002	0.000493077	0.0297799	down
Contig11742	-1.52725	4.68847	8.2384e-05	0.00903437	down
Contig22446	-2.17231	11.045	2.30028e-06	0.000564158	down
Contig31591	-2.4941	8.86159	1.44403e-08	8.88398e-06	down
Contig1989	-1.40149	3.62902	0.000923271	0.0449838	down
Contig5779	-2.27041	6.99608	3.81879e-06	0.00084521	down
Contig17684	-6.59028	2.39063	0.000700848	0.0376322	down
Contig18166	-2.4971	1.44546	0.000817681	0.0419212	down
Contig21927	-1.29368	3.8877	0.000570906	0.0331034	down
Contig23998	-2.4523	3.39196	6.58627e-09	4.4272e-06	down
Contig31023	-1.2487	7.52803	0.000863667	0.0432912	down
Contig20950	-2.56007	4.85286	0.000150765	0.0134627	down
Contig20329	-1.24012	5.89237	0.000492454	0.0297799	down
Contig33049	-1.23316	6.4905	0.000740713	0.0390223	down
Contig35768	-1.8111	1.62004	0.000745345	0.0391527	down
Contig4716	-1.47797	3.88717	0.000415833	0.0266957	down
Contig23830	-1.40126	5.24727	0.000231415	0.0177213	down
Contig19056	-1.27777	4.67787	0.000779741	0.0405488	down
Contig12694	-2.5488	1.61676	0.000179118	0.0150501	down
Contig7632	-1.22804	5.29225	0.00100637	0.0472564	down
Contig1747	-1.51462	4.75771	0.000874228	0.0436256	down
Contig20386	-1.71079	5.17794	9.92949e-05	0.0103516	down
Contig1506	-2.57236	9.58916	0.000121396	0.0116514	down
Contig35658	-3.20061	0.585236	4.11468e-05	0.00543924	down
Contig1042	-1.32356	5.537	0.000709797	0.0380003	down
Contig33739	-1.11024	5.73579	0.00104246	0.048574	down
Contig33047	-1.99439	2.38576	0.000495346	0.0298449	down
Contig15896	-1.64871	4.78837	5.34291e-06	0.00108148	down
Contig6431	-1.76989	3.32809	6.44496e-05	0.00756461	down
Contig16165	-1.59367	6.72804	0.000289747	0.0209925	down
Contig36014	-2.04976	1.66183	0.000434435	0.0272351	down
Contig10290	-2.60619	7.09302	2.49394e-08	1.46008e-05	down
Contig30279	-2.20362	3.17928	2.67184e-07	9.79619e-05	down
Contig25246	-1.2625	5.7176	0.000105394	0.010686	down
Contig9110	-1.13543	5.78357	0.000832048	0.0422993	down
Contig9108	-1.75622	4.11045	1.00829e-06	0.000292791	down
Contig25295	-2.49409	1.98998	0.000315742	0.0225163	down
Contig31875	-2.91167	6.41744	4.96964e-05	0.00622028	down
Contig26919	-2.57553	1.02838	5.01655e-05	0.00625741	down
Contig27710	-2.42336	1.80309	0.000150838	0.0134627	down
Contig23654	-2.33962	5.62462	1.46872e-10	1.83833e-07	down
Contig7016	-1.20639	5.19559	0.000611493	0.0345732	down
Contig18702	-7.36488	-0.791931	0.000281625	0.0206098	down
Contig31264	-1.34798	5.47869	0.000419809	0.0267638	down
Contig28463	-1.26168	11.1459	0.000963421	0.0460741	down
Contig21533	-1.68542	7.32449	7.79174e-05	0.00870229	down
Contig21532	-1.7137	7.70302	7.48049e-05	0.00840641	down
Contig32612	-1.9914	6.72383	3.13103e-08	1.72197e-05	down
Contig25102	-2.78442	1.12849	9.14992e-07	0.000270019	down
Contig15341	-1.20796	6.6886	0.000248442	0.0187483	down
Contig15342	-1.28135	7.72058	0.000126235	0.0119015	down
Contig15339	-1.68168	3.57284	4.15819e-05	0.00543924	down
Contig21263	-1.45051	4.76153	0.000162245	0.0140553	down
Contig23648	-2.24396	5.65487	5.52645e-07	0.000177521	down
Contig23649	-2.3376	5.66001	1.30127e-07	5.55687e-05	down
Contig30410	-1.37095	7.91341	0.000153528	0.0135921	down
Contig29618	-1.70028	5.03244	2.83494e-06	0.000676991	down
Contig24667	-1.31679	4.2899	0.000589345	0.0337947	down
Contig4007	-1.72596	4.52213	0.000242415	0.0183889	down
Contig11550	-4.42193	0.234537	0.000401225	0.0262882	down
Contig28630	-2.99017	3.57176	2.21969e-08	1.32083e-05	down
Contig21581	-2.41719	1.9967	0.000573349	0.0331392	down
Contig12433	-1.19952	5.6603	0.000271816	0.0200536	down
Contig26262	-1.13969	7.0943	0.000687151	0.0372272	down
Contig23895	-1.24565	5.00831	0.000175766	0.0149064	down
Contig27867	-1.51282	5.58179	7.15021e-05	0.00816159	down
Contig29964	-1.46365	5.03231	2.48428e-05	0.00365078	down
Contig10939	-1.65731	10.212	5.33276e-07	0.000172829	down
Contig27182	-2.73942	2.73871	1.78316e-06	0.000465648	down
Contig8343	-1.53852	3.26877	8.93015e-05	0.00959013	down
Contig24333	-1.78347	2.88996	2.35096e-05	0.00351173	down
Contig1824	-2.39726	2.92706	3.55476e-05	0.00485078	down
Contig1758	-2.3255	2.02184	1.37823e-05	0.00229482	down
Contig24989	-1.6229	2.81847	0.00052647	0.0312763	down
Contig8123	-2.00238	8.23689	1.16596e-06	0.000325555	down
Contig20443	-1.88064	1.71888	0.000611422	0.0345732	down
Contig33542	-2.71775	0.226629	0.000329216	0.0229849	down
Contig5781	-4.03876	2.06256	1.03246e-10	1.33844e-07	down
Contig8390	-3.58125	3.31045	4.94633e-08	2.51494e-05	down
Contig7959	-8.34115	0.0637864	5.05577e-08	2.51494e-05	down
Contig34419	-3.49786	2.19229	7.40105e-06	0.00140651	down
Contig14040	-3.74667	4.48814	3.34463e-14	1.21403e-10	down
Contig12686	-2.23091	3.14174	3.32574e-06	0.000768902	down
Contig27670	-3.14081	3.47085	2.73259e-08	1.55807e-05	down
Contig19464	-3.70921	2.25292	0.000101974	0.0104561	down
Contig20722	-3.09785	2.25333	0.000572259	0.033129	down
Contig19512	-4.20914	2.03776	6.57426e-06	0.00128297	down
Contig28621	-5.92568	2.80894	0.000341072	0.0234474	down
Contig7023	-3.89724	3.28474	0.000196114	0.0161418	down
Contig2725	-3.66866	1.90176	2.31759e-05	0.00350516	down
Contig16950	-9.93511	1.55057	1.41917e-16	1.03026e-12	down
Contig352	-3.22498	1.22751	0.000373043	0.0249828	down
Contig27510	-1.07655	5.89296	0.000810731	0.0418006	down
Contig2874	-1.12932	5.03507	0.000598872	0.0341253	down
Contig3365	-1.16188	4.46492	0.000495798	0.0298449	down
Contig15558	-1.16715	6.09049	0.000553441	0.0324013	down
Contig7045	-1.26347	5.60333	0.000169915	0.0145462	down
Contig32344	-1.26652	3.6276	0.000641337	0.0356497	down
Contig26261	-1.3135	6.99235	8.22914e-05	0.00903437	down
Contig24776	-1.31839	7.0918	9.31055e-05	0.0098817	down
Contig19862	-1.33242	4.62409	0.000360866	0.0245294	down
Contig22718	-1.33269	7.47271	0.000258596	0.0192741	down
Contig11677	-1.40751	3.45426	0.000893934	0.0439675	down
Contig1130	-1.41907	4.68433	0.000388777	0.0256113	down
Contig2870	-1.4427	2.95443	0.000566232	0.0329376	down
Contig16353	-1.44823	3.17799	0.00084328	0.0425941	down
Contig20150	-1.49603	4.12676	0.00108079	0.0497851	down
Contig34975	-1.50123	4.02508	0.000212455	0.0168174	down
Contig14384	-1.50141	3.68514	0.000501007	0.0300587	down
Contig5772	-1.56276	5.24591	1.29066e-05	0.00217899	down
Contig22411	-1.57956	3.08	0.000719329	0.0382026	down
Contig10380	-1.5966	5.9484	0.000102588	0.0104894	down
Contig4899	-1.59899	2.49767	0.000409873	0.0265335	down
Contig13329	-1.60136	2.94726	0.000846298	0.0426652	down
Contig23188	-1.62783	3.29235	0.000520036	0.0310976	down
Contig13486	-1.63873	3.81064	0.000221108	0.0172531	down
Contig8433	-1.66661	3.08009	0.000371249	0.0249087	down
Contig17850	-1.68336	2.68721	0.000335628	0.0232493	down
Contig29685	-1.69721	2.88901	0.000699066	0.0376322	down
Contig24731	-1.70176	2.63771	0.000327541	0.0229519	down
Contig28523	-1.76956	2.72473	0.000136799	0.0125482	down
Contig21628	-1.77634	5.02733	7.39993e-05	0.00836768	down
Contig14814	-1.79453	6.3148	0.000369461	0.0249065	down
Contig27481	-1.8042	3.36891	8.01008e-05	0.00888371	down
Contig3649	-1.80502	4.28787	2.10238e-07	8.20562e-05	down
Contig245	-1.81007	1.83511	0.000224099	0.0172704	down
Contig15203	-1.84865	2.71922	0.000542687	0.0320271	down
Contig10556	-1.85792	3.33039	0.000131074	0.0121834	down
Contig486	-1.86901	3.59523	1.37403e-05	0.00229482	down
Contig25589	-1.87905	5.80538	7.32635e-06	0.00139964	down
Contig16425	-1.8934	3.39539	0.000480848	0.0292849	down
Contig21871	-1.91142	0.852517	0.0010422	0.048574	down
Contig33311	-1.92401	1.45798	0.000640941	0.0356497	down
Contig19800	-1.95451	6.014	2.82684e-07	0.000102609	down
Contig10537	-1.95814	1.73465	0.000202811	0.0165059	down
Contig6265	-1.99104	1.01414	0.000972198	0.0463108	down
Contig17664	-2.04073	1.04345	0.000418395	0.026756	down
Contig18792	-2.06671	1.03044	0.000465776	0.0288311	down
Contig25718	-2.08658	9.81027	2.43414e-07	9.20357e-05	down
Contig13460	-2.09425	1.19497	0.00084274	0.0425941	down
Contig1102	-2.10457	2.94441	0.000813337	0.0418166	down
Contig29808	-2.13917	1.49008	0.000415235	0.0266957	down
Contig3738	-2.15868	0.844951	0.000374125	0.0250092	down
Contig16756	-2.20117	0.417529	0.00100586	0.0472564	down
Contig18197	-2.21214	1.95134	7.65249e-05	0.00857315	down
Contig2873	-2.22711	0.924592	0.0002854	0.0207189	down
Contig32891	-2.27228	1.25461	0.000990396	0.0468702	down
Contig2701	-2.31278	2.279	0.000402113	0.0262989	down
Contig35487	-2.32169	2.96443	4.07618e-06	0.000869135	down
Contig11249	-2.33665	4.44465	3.43759e-07	0.000119978	down
Contig12975	-2.43484	3.18337	5.09884e-06	0.00105319	down
Contig34306	-2.45309	0.317653	0.000255022	0.0190862	down
Contig6519	-2.52846	0.113924	0.000884687	0.0436903	down
Contig20889	-2.55352	1.1288	0.000222924	0.0172531	down
Contig2891	-2.59849	2.15494	4.63275e-07	0.000152872	down
Contig13762	-2.62917	0.55218	0.000758557	0.0396197	down
Contig20146	-2.84978	6.03206	3.04269e-06	0.000712539	down
Contig5689	-2.87165	3.63032	0.000410307	0.0265335	down
Contig35636	-2.89986	-0.2666	0.000637299	0.0355887	down
Contig18540	-2.90622	0.515238	4.16524e-05	0.00543924	down
Contig471	-2.96874	-0.184078	0.000370651	0.0249087	down
Contig7502	-2.99343	-0.138957	0.000817302	0.0419212	down
Contig7392	-3.08517	1.03628	0.000582953	0.0334811	down
Contig27390	-3.08552	4.7979	8.95394e-13	2.03131e-09	down
Contig18808	-3.09504	-0.52124	0.00044127	0.0275684	down
Contig1190	-3.11361	1.08705	3.58113e-07	0.000123798	down
Contig22199	-3.12574	0.0547143	0.000474262	0.029079	down
Contig35938	-3.13651	0.813298	8.53989e-06	0.00157351	down
Contig33801	-3.21493	1.71656	6.33147e-06	0.00124795	down
Contig4912	-3.2656	7.00483	0.000331883	0.0231222	down
Contig21018	-3.3542	2.78521	0.000177838	0.0149772	down
Contig16567	-3.38712	4.29881	6.27498e-09	4.4272e-06	down
Contig8869	-3.4147	3.93077	9.72088e-08	4.35616e-05	down
Contig5690	-3.56369	0.824111	0.000626524	0.035095	down
Contig4672	-3.70343	-0.819305	0.000468058	0.0288938	down
Contig7074	-3.83361	-1.42263	0.000786638	0.0408489	down
Contig7149	-4.15117	-0.320569	5.31026e-06	0.00108148	down
Contig5171	-4.16176	-0.444893	4.31987e-05	0.00554073	down
Contig4918	-4.32417	4.29762	0.000253027	0.018976	down
Contig7854	-4.325	-1.56444	0.000744766	0.0391527	down
Contig9096	-4.38157	3.44043	1.01636e-05	0.0017996	down
Contig26324	-4.39244	1.10807	1.40523e-05	0.00232908	down
Contig11055	-4.41741	-1.57574	0.000821417	0.0420533	down
Contig27357	-4.56018	3.32231	0.000221974	0.0172531	down
Contig27907	-4.67466	-0.814357	0.000753146	0.0394483	down
Contig18200	-4.7482	-1.25561	0.000173189	0.0147916	down
Contig19787	-4.75048	2.9665	0.000670476	0.0365419	down
Contig14269	-4.75081	1.40148	0.000153308	0.0135921	down
Contig3844	-5.20598	4.16746	0.00010613	0.0107008	down
Contig1236	-5.7335	-2.00193	0.000865871	0.0432912	down
Contig423	-6.08308	-1.76863	0.00020774	0.0166458	down
Contig9417	-6.25069	1.52411	0.000209814	0.0167013	down
Contig26804	-6.7448	2.82218	0.000204253	0.0165861	down
Contig31976	-6.92959	-1.13933	6.74793e-06	0.00130982	down
Contig28113	-6.93191	-1.14416	6.12568e-05	0.00731414	down
Contig36673	-7.04476	-1.05406	0.000406118	0.026418	down
Contig10925	-7.14164	-0.973727	0.000369845	0.0249065	down
Contig29271	-7.47279	-0.693499	0.000157935	0.0138138	down
