# Supplementary material for: An Integrative Transcriptomic and Metabolomic Analysis of Red Pitaya (Hylocereus polyrhizus) Seedlings in Response to Heat Stress
Source: Genes (Basel). 2021 Oct 27;12(11):1714. doi: 10.3390/genes12111714 (PMC8625689; doi:10.3390/genes12111714)
Supplement: Supplementary file 1 [file genes-12-01714-s001.zip › Table S6 All DEGS pathway in KEGG KAAS-2.xlsx]

## Sheet: Panther
	Gene ID	Mapped IDs	Gene Name	Gene Symbol	Ortholog	PANTHER Family/Subfamily	PANTHER Protein Class	Species
1	ARATH|TAIR=AT2G47770|UniProtKB=O82245	TSPO_ARATH	Translocator protein homolog	TSPO	ortholog	TRANSLOCATOR PROTEIN (PTHR10057:SF0)	receptor；transporter	Arabidopsis thaliana
2	ARATH|TAIR=AT4G00050|UniProtKB=Q8GZ38	UNE10_ARATH	Transcription factor UNE10	UNE10	ortholog	TRANSCRIPTION FACTOR UNE10 (PTHR45855:SF15)	-	Arabidopsis thaliana
3	ARATH|TAIR=AT2G22430|UniProtKB=P46668	ATHB6_ARATH	Homeobox-leucine zipper protein ATHB-6	ATHB-6	ortholog	HOMEOBOX-LEUCINE ZIPPER PROTEIN ATHB-6 (PTHR24326:SF565)	homeodomain transcription factor	Arabidopsis thaliana
4	ARATH|Gene=AT2G40270|UniProtKB=Q9SIZ4	Y2027_ARATH	Inactive receptor-like serine/threonine-protein kinase At2g40270	At2g40270	ortholog	SUBFAMILY NOT NAMED (PTHR46084:SF12)	-	Arabidopsis thaliana
5	ARATH|TAIR=AT4G22590|UniProtKB=Q9SUW0	TPPG_ARATH	Probable trehalose-phosphate phosphatase G	TPPG	ortholog	TREHALOSE-PHOSPHATE PHOSPHATASE F-RELATED (PTHR43768:SF17)	-	Arabidopsis thaliana
6	ARATH|TAIR=AT3G63380|UniProtKB=Q9LY77	ACA12_ARATH	Calcium-transporting ATPase 12, plasma membrane-type	ACA12	ortholog	CALCIUM-TRANSPORTING ATPASE 12, PLASMA MEMBRANE-TYPE (PTHR24093:SF440)	cation transporter；hydrolase；ion channel	Arabidopsis thaliana
7	ARATH|TAIR=AT1G02630|UniProtKB=Q84XI3	ENT8_ARATH	Equilibrative nucleotide transporter 8	ETN8	ortholog	EQUILIBRATIVE NUCLEOTIDE TRANSPORTER 8 (PTHR10332:SF35)	transporter	Arabidopsis thaliana
8	ARATH|TAIR=AT2G30360|UniProtKB=O22932	CIPKB_ARATH	CBL-interacting serine/threonine-protein kinase 11	CIPK11	ortholog	CBL-INTERACTING SERINE/THREONINE-PROTEIN KINASE 11 (PTHR43895:SF72)	-	Arabidopsis thaliana
9	ARATH|TAIR=AT4G21760|UniProtKB=Q9SVS1	BGL47_ARATH	Beta-glucosidase 47	BGLU47	ortholog	BETA-GLUCOSIDASE 47 (PTHR10353:SF27)	-	Arabidopsis thaliana
10	ARATH|TAIR=AT3G09600|UniProtKB=Q8RWU3	RVE8_ARATH	Protein REVEILLE 8	RVE8	ortholog	PROTEIN REVEILLE 8 (PTHR12802:SF85)	chromatin/chromatin-binding protein；metalloprotease；transcription cofactor	Arabidopsis thaliana
11	ARATH|TAIR=AT4G14100|UniProtKB=Q67YC9	Y4141_ARATH	Uncharacterized protein At4g14100	At4g14100	ortholog	SUBFAMILY NOT NAMED (PTHR33880:SF3)	-	Arabidopsis thaliana
12	ARATH|TAIR=AT4G22758|UniProtKB=Q56XJ7	Y4276_ARATH	Uncharacterized protein At4g22758	At4g22758	ortholog	SUBFAMILY NOT NAMED (PTHR33270:SF6)	-	Arabidopsis thaliana
13	ARATH|TAIR=AT5G02750|UniProtKB=Q8GXF8	SHGR9_ARATH	E3 ubiquitin-protein ligase SGR9, amyloplastic	SGR9	ortholog	E3 UBIQUITIN-PROTEIN LIGASE SGR9, AMYLOPLASTIC (PTHR15710:SF80)	-	Arabidopsis thaliana
14	ARATH|TAIR=AT5G45890|UniProtKB=Q9FJ47	SAG12_ARATH	Senescence-specific cysteine protease SAG12	SAG12	ortholog	SENESCENCE-SPECIFIC CYSTEINE PROTEASE SAG12 (PTHR12411:SF570)	cysteine protease	Arabidopsis thaliana
15	ARATH|TAIR=AT5G15900|UniProtKB=Q9LFT0	TBL19_ARATH	Protein trichome birefringence-like 19	TBL19	ortholog	PROTEIN TRICHOME BIREFRINGENCE-LIKE 19 (PTHR32285:SF48)	-	Arabidopsis thaliana
16	ARATH|TAIR=AT1G60800|UniProtKB=Q93ZS4	NIK3_ARATH	Protein NSP-INTERACTING KINASE 3	NIK3	ortholog	PROTEIN NSP-INTERACTING KINASE 3 (PTHR27001:SF49)	-	Arabidopsis thaliana
17	ARATH|TAIR=AT1G14700|UniProtKB=Q8H129	PPA3_ARATH	Purple acid phosphatase 3	PAP3	ortholog	PURPLE ACID PHOSPHATASE-RELATED (PTHR10161:SF38)	-	Arabidopsis thaliana
18	ARATH|TAIR=AT1G19850|UniProtKB=P93024	ARFE_ARATH	Auxin response factor 5	ARF5	ortholog	AUXIN RESPONSE FACTOR 5 (PTHR31384:SF10)	-	Arabidopsis thaliana
19	ARATH|TAIR=AT1G80150|UniProtKB=Q8GW57	PP134_ARATH	Pentatricopeptide repeat-containing protein At1g80150, mitochondrial	At1g80150	ortholog	SUBFAMILY NOT NAMED (PTHR46128:SF6)	-	Arabidopsis thaliana
20	ARATH|TAIR=AT5G19040|UniProtKB=Q94ID2	IPT5_ARATH	Adenylate isopentenyltransferase 5, chloroplastic	IPT5	ortholog	ADENYLATE ISOPENTENYLTRANSFERASE 5, CHLOROPLASTIC (PTHR11088:SF53)	nucleotidyltransferase	Arabidopsis thaliana
21	ARATH|TAIR=AT3G15990|UniProtKB=Q9LW86	SUT34_ARATH	Probable sulfate transporter 3.4	SULTR3;4	ortholog	SULFATE TRANSPORTER 3.4-RELATED (PTHR11814:SF85)	-	Arabidopsis thaliana
22	ARATH|TAIR=AT5G28540|UniProtKB=Q9LKR3	MD37A_ARATH	Mediator of RNA polymerase II transcription subunit 37a	MED37A	ortholog	ENDOPLASMIC RETICULUM CHAPERONE BIP (PTHR19375:SF352)	-	Arabidopsis thaliana
23	ARATH|TAIR=AT1G18100|UniProtKB=Q9XFK7	MFT_ARATH	Protein MOTHER of FT and TFL1	MFT	ortholog	PROTEIN MOTHER OF FT AND TFL1 (PTHR11362:SF105)	protease inhibitor	Arabidopsis thaliana
24	ARATH|TAIR=AT4G22820|UniProtKB=O49663	SAP9_ARATH	Zinc finger A20 and AN1 domain-containing stress-associated protein 9	SAP9	ortholog	ZINC FINGER A20 AND AN1 DOMAIN-CONTAINING STRESS-ASSOCIATED PROTEIN 9 (PTHR10634:SF72)	-	Arabidopsis thaliana
25	ARATH|TAIR=AT3G01550|UniProtKB=Q8H0T6	PPT2_ARATH	Phosphoenolpyruvate/phosphate translocator 2, chloroplastic	PPT2	ortholog	PHOSPHOENOLPYRUVATE/PHOSPHATE TRANSLOCATOR 2, CHLOROPLASTIC (PTHR11132:SF349)	-	Arabidopsis thaliana
26	ARATH|TAIR=AT4G30110|UniProtKB=Q9SZW4	HMA2_ARATH	Cadmium/zinc-transporting ATPase HMA2	HMA2	ortholog	CADMIUM/ZINC-TRANSPORTING ATPASE HMA2 (PTHR43338:SF5)	cation transporter；hydrolase；ion channel	Arabidopsis thaliana
27	ARATH|TAIR=AT1G31280|UniProtKB=Q9SHF3	AGO2_ARATH	Protein argonaute 2	AGO2	ortholog	PROTEIN ARGONAUTE 2-RELATED (PTHR22891:SF4)	-	Arabidopsis thaliana
28	ARATH|TAIR=AT3G03250|UniProtKB=Q9M9P3	UGPA2_ARATH	UTP--glucose-1-phosphate uridylyltransferase 2	UGP2	ortholog	UTP--GLUCOSE-1-PHOSPHATE URIDYLYLTRANSFERASE (PTHR43511:SF4)	-	Arabidopsis thaliana
29	ARATH|TAIR=AT3G52430|UniProtKB=Q9S745	PAD4_ARATH	Lipase-like PAD4	PAD4	ortholog	LIPASE-LIKE PAD4 (PTHR47413:SF2)	-	Arabidopsis thaliana
30	ARATH|TAIR=AT3G19500|UniProtKB=Q9LT67	BH113_ARATH	Transcription factor bHLH113	BHLH113	ortholog	BASIC HELIX-LOOP-HELIX (BHLH) DNA-BINDING SUPERFAMILY PROTEIN-RELATED (PTHR16223:SF121)	-	Arabidopsis thaliana
31	ARATH|TAIR=AT1G47330|UniProtKB=Q8RY60	Y1733_ARATH	DUF21 domain-containing protein At1g47330	CBSDUF7	ortholog	METAL TRANSPORTER CNNM-5 (PTHR12064:SF59)	-	Arabidopsis thaliana
32	ARATH|TAIR=AT1G71400|UniProtKB=Q9C9H7	RLP12_ARATH	Receptor-like protein 12	RLP12	ortholog	RECEPTOR-LIKE PROTEIN 12 (PTHR27004:SF220)	-	Arabidopsis thaliana
33	ARATH|TAIR=AT1G61800|UniProtKB=Q94B38	GPT2_ARATH	Glucose-6-phosphate/phosphate translocator 2, chloroplastic	GPT2	ortholog	GLUCOSE-6-PHOSPHATE/PHOSPHATE TRANSLOCATOR 2, CHLOROPLASTIC-RELATED (PTHR11132:SF332)	-	Arabidopsis thaliana
34	ARATH|TAIR=AT4G18210|UniProtKB=O49725	PUP10_ARATH	Probable purine permease 10	PUP10	ortholog	PURINE PERMEASE 21-RELATED (PTHR31376:SF17)	-	Arabidopsis thaliana
35	ARATH|TAIR=AT4G18020|UniProtKB=Q6LA43	APRR2_ARATH	Two-component response regulator-like APRR2	APRR2	ortholog	TWO-COMPONENT RESPONSE REGULATOR-LIKE APRR2 (PTHR31312:SF6)	-	Arabidopsis thaliana
36	ARATH|TAIR=AT2G18950|UniProtKB=Q8VWJ1	HPT1_ARATH	Homogentisate phytyltransferase 1, chloroplastic	HPT1	ortholog	HOMOGENTISATE PHYTYLTRANSFERASE 1, CHLOROPLASTIC (PTHR43009:SF7)	-	Arabidopsis thaliana
37	ARATH|TAIR=AT4G25810|UniProtKB=Q38910	XTH23_ARATH	Probable xyloglucan endotransglucosylase/hydrolase protein 23	XTH23	ortholog	XYLOGLUCAN ENDOTRANSGLUCOSYLASE/HYDROLASE PROTEIN 23-RELATED (PTHR31062:SF126)	-	Arabidopsis thaliana
38	ARATH|TAIR=AT5G15450|UniProtKB=Q9LF37	CLPB3_ARATH	Chaperone protein ClpB3, chloroplastic	CLPB3	ortholog	HEAT SHOCK PROTEIN 78, MITOCHONDRIAL (PTHR11638:SF18)	-	Arabidopsis thaliana
39	ARATH|TAIR=AT4G34980|UniProtKB=O49607	SBT16_ARATH	Subtilisin-like protease SBT1.6	SBT1.6	ortholog	SUBTILISIN-LIKE PROTEASE SBT1.6 (PTHR10795:SF442)	serine protease	Arabidopsis thaliana
40	ARATH|TAIR=AT5G48570|UniProtKB=Q9FJL3	FKB65_ARATH	Peptidyl-prolyl cis-trans isomerase FKBP65	FKBP65	ortholog	FK506-BINDING PROTEIN 59 (PTHR10516:SF420)	calcium-binding protein；chaperone；isomerase
41	ARATH|TAIR=AT1G28600|UniProtKB=Q94F40	GDL9_ARATH	GDSL esterase/lipase At1g28600	At1g28600	ortholog	SUBFAMILY NOT NAMED (PTHR22835:SF576)	-
42	ARATH|TAIR=AT3G14130|UniProtKB=Q9LJH5	GLO4_ARATH	Peroxisomal (S)-2-hydroxy-acid oxidase GLO4	GLO4	ortholog	PEROXISOMAL (S)-2-HYDROXY-ACID OXIDASE GLO4 (PTHR10578:SF114)	-
43	ARATH|TAIR=AT1G72210|UniProtKB=Q9C7T4	BH096_ARATH	Transcription factor bHLH96	BHLH96	ortholog	TRANSCRIPTION FACTOR BHLH94-RELATED (PTHR11969:SF33)	basic helix-loop-helix transcription factor
44	ARATH|TAIR=AT1G21400|UniProtKB=Q9LPL5	ODBA1_ARATH	2-oxoisovalerate dehydrogenase subunit alpha 1, mitochondrial	At1g21400	ortholog	2-DEHYDROPANTOATE 2-REDUCTASE-RELATED (PTHR43380:SF4)	-
45	ARATH|TAIR=AT3G04760|UniProtKB=Q9SR00	PP213_ARATH	Pentatricopeptide repeat-containing protein At3g04760, chloroplastic	At3g04760	ortholog	SUBFAMILY NOT NAMED (PTHR45613:SF61)	-
46	ARATH|TAIR=AT5G47560|UniProtKB=Q8LG88	TDT_ARATH	Tonoplast dicarboxylate transporter	TDT	ortholog	PROTEIN I'M NOT DEAD YET-RELATED (PTHR10283:SF82)	cation transporter
47	ARATH|TAIR=AT5G13800|UniProtKB=Q9FFZ1	PPH_ARATH	Pheophytinase, chloroplastic	PPH	ortholog	PHEOPHYTINASE, CHLOROPLASTIC (PTHR47280:SF1)	-
48	ARATH|TAIR=AT1G67340|UniProtKB=Q9FYF9	FB76_ARATH	F-box protein At1g67340	At1g67340	ortholog	SUBFAMILY NOT NAMED (PTHR46758:SF2)	-
49	ARATH|TAIR=AT4G27070|UniProtKB=P25269	TRBP2_ARATH	Tryptophan synthase beta chain 2, chloroplastic	TSB2	ortholog	TRYPTOPHAN SYNTHASE (PTHR42882:SF1)	deaminase；dehydratase；epimerase/racemase
50	ARATH|TAIR=AT1G28330|UniProtKB=B9DGG8	DRM1_ARATH	Dormancy-associated protein 1	DRM1	ortholog	DORMANCY-ASSOCIATED PROTEIN 1 (PTHR33565:SF11)	-
51	ARATH|TAIR=AT3G28860|UniProtKB=Q9LJX0	AB19B_ARATH	ABC transporter B family member 19	ABCB19	ortholog	ABC TRANSPORTER B FAMILY MEMBER 19 (PTHR24221:SF432)	cysteine protease；serine protease
52	ARATH|TAIR=AT3G23230|UniProtKB=Q9LTC5	ERF98_ARATH	Ethylene-responsive transcription factor ERF098	ERF098	ortholog	ETHYLENE-RESPONSIVE TRANSCRIPTION FACTOR ERF098 (PTHR31190:SF134)	-
53	ARATH|TAIR=AT2G30210|UniProtKB=Q56YT0	LAC3_ARATH	Laccase-3	LAC3	ortholog	LACCASE-3 (PTHR11709:SF288)	ligase；oxidase
54	ARATH|Gene=AT5G41040|UniProtKB=Q94CD1	HHT1_ARATH	Omega-hydroxypalmitate O-feruloyl transferase	HHT1	ortholog	OMEGA-HYDROXYPALMITATE O-FERULOYL TRANSFERASE (PTHR31642:SF187)	-
55	ARATH|TAIR=AT1G69230|UniProtKB=Q9LE54	SP1L2_ARATH	Protein SPIRAL1-like 2	SP1L2	ortholog	PROTEIN SPIRAL1-LIKE 2 (PTHR33403:SF5)	-
56	ARATH|TAIR=AT1G77060|UniProtKB=O49290	CPPM_ARATH	Carboxyvinyl-carboxyphosphonate phosphorylmutase, chloroplastic	At1g77060	ortholog	CARBOXYVINYL-CARBOXYPHOSPHONATE PHOSPHORYLMUTASE, CHLOROPLASTIC (PTHR42905:SF5)	mutase；transferase
57	ARATH|TAIR=AT3G06483|UniProtKB=Q9SBJ1	PDK_ARATH	[Pyruvate dehydrogenase (acetyl-transferring)] kinase, mitochondrial	PDK	ortholog	[PYRUVATE DEHYDROGENASE (ACETYL-TRANSFERRING)] KINASE, MITOCHONDRIAL (PTHR11947:SF3)	protein kinase
58	ARATH|TAIR=AT5G23310|UniProtKB=Q9FMX0	SODF3_ARATH	Superoxide dismutase [Fe] 3, chloroplastic	FSD3	ortholog	SUPEROXIDE DISMUTASE [FE] 3, CHLOROPLASTIC (PTHR42769:SF11)	oxidoreductase
59	ARATH|TAIR=AT3G24550|UniProtKB=Q9LV48	PERK1_ARATH	Proline-rich receptor-like protein kinase PERK1	PERK1	ortholog	PROLINE-RICH RECEPTOR-LIKE PROTEIN KINASE PERK1-RELATED (PTHR27001:SF649)	-
60	ARATH|TAIR=AT1G74310|UniProtKB=P42730	CLPB1_ARATH	Chaperone protein ClpB1	CLPB1	ortholog	CHAPERONE PROTEIN CLPB1-RELATED (PTHR11638:SF146)	-
61	ARATH|TAIR=AT5G51550|UniProtKB=Q9FHM9	EXOL3_ARATH	Protein EXORDIUM-like 3	EXL3	ortholog	PROTEIN EXORDIUM-LIKE 3 (PTHR31279:SF7)	-
62	ARATH|TAIR=AT1G20160|UniProtKB=Q9LNU1	CRSP_ARATH	CO(2)-response secreted protease	CRSP	ortholog	CO(2)-RESPONSE SECRETED PROTEASE-RELATED (PTHR10795:SF520)	-
63	ARATH|TAIR=AT1G14360|UniProtKB=Q9M9S6	UTR3_ARATH	UDP-galactose/UDP-glucose transporter 3	UTR3	ortholog	SOLUTE CARRIER FAMILY 35 MEMBER B1 (PTHR10778:SF10)	transporter
64	ARATH|TAIR=AT4G01320|UniProtKB=Q8RX88	FACE1_ARATH	CAAX prenyl protease 1 homolog	FACE1	ortholog	CAAX PRENYL PROTEASE 1 HOMOLOG (PTHR10120:SF24)	metalloprotease
65	ARATH|TAIR=AT5G61840|UniProtKB=Q940Q8	IX10L_ARATH	Probable beta-1,4-xylosyltransferase IRX10L	IRX10L	ortholog	BETA-1,4-XYLOSYLTRANSFERASE IRX10L-RELATED (PTHR11062:SF200)	-
66	ARATH|TAIR=AT1G68050|UniProtKB=Q9C9W9	ADO3_ARATH	Adagio protein 3	ADO3	ortholog	ADAGIO PROTEIN 3 (PTHR46175:SF2)	-
67	ARATH|TAIR=AT1G04940|UniProtKB=Q8GZ79	TI201_ARATH	Protein TIC 20-I, chloroplastic	TIC20-I	ortholog	HIT-TYPE ZINC FINGER FAMILY PROTEIN-RELATED (PTHR33510:SF11)	-
68	ARATH|TAIR=AT1G53520|UniProtKB=Q9C8L2	FAP3_ARATH	Fatty-acid-binding protein 3, chloroplastic	FAP3	ortholog	FATTY-ACID-BINDING PROTEIN 3, CHLOROPLASTIC (PTHR47698:SF2)	-
69	ARATH|TAIR=AT3G23590|UniProtKB=Q9LUG9	MD33A_ARATH	Mediator of RNA polymerase II transcription subunit 33A	MED33A	ortholog	MEDIATOR OF RNA POLYMERASE II TRANSCRIPTION SUBUNIT 33A (PTHR33739:SF7)	-
70	ARATH|TAIR=AT5G02940|UniProtKB=Q8VZM7	POLL1_ARATH	Putative ion channel POLLUX-like 1	At5g02940	ortholog	ION CHANNEL POLLUX-LIKE 1-RELATED (PTHR31563:SF14)	-
71	ARATH|TAIR=AT5G38800|UniProtKB=Q9FMC2	BZP43_ARATH	Basic leucine zipper 43	BZIP43	ortholog	BASIC LEUCINE ZIPPER 43-RELATED (PTHR46324:SF19)	-
72	ARATH|TAIR=AT1G03840|UniProtKB=Q9ZWA6	IDD3_ARATH	Zinc finger protein MAGPIE	MGP	ortholog	ZINC FINGER PROTEIN MAGPIE (PTHR10593:SF120)	-
73	ARATH|TAIR=AT2G14255|UniProtKB=Q3EC11	ZDHC2_ARATH	Probable protein S-acyltransferase 23	PAT23	ortholog	PALMITOYLTRANSFERASE PFA5 (PTHR22883:SF239)	-
74	ARATH|TAIR=AT3G02550|UniProtKB=Q9M886	LBD41_ARATH	LOB domain-containing protein 41	LBD41	ortholog	LOB DOMAIN-CONTAINING PROTEIN 41 (PTHR31304:SF9)	-
75	ARATH|TAIR=AT2G42610|UniProtKB=Q9S7R3	LSH10_ARATH	Protein LIGHT-DEPENDENT SHORT HYPOCOTYLS 10	LSH10	ortholog	PROTEIN LIGHT-DEPENDENT SHORT HYPOCOTYLS 10 (PTHR31165:SF10)	-
76	ARATH|TAIR=AT2G25830|UniProtKB=O82314	U082_ARATH	Probable transcriptional regulatory protein At2g25830	At2g25830	ortholog	TRANSLATIONAL ACTIVATOR OF CYTOCHROME C OXIDASE 1 (PTHR12532:SF0)	-
77	ARATH|TAIR=AT5G12180|UniProtKB=Q9FMP5	CDPKH_ARATH	Calcium-dependent protein kinase 17	CPK17	ortholog	SI:CH73-60H1.1 (PTHR24349:SF289)	-
78	ARATH|TAIR=AT4G32800|UniProtKB=Q9M080	ERF43_ARATH	Ethylene-responsive transcription factor ERF043	ERF043	ortholog	ETHYLENE-RESPONSIVE TRANSCRIPTION FACTOR ERF043 (PTHR31985:SF128)	-
79	ARATH|TAIR=AT1G74460|UniProtKB=Q9CA68	GDL31_ARATH	GDSL esterase/lipase At1g74460	At1g74460	ortholog	SUBFAMILY NOT NAMED (PTHR45648:SF8)	-
80	ARATH|TAIR=AT3G52750|UniProtKB=Q9LXJ0	FTZ22_ARATH	Cell division protein FtsZ homolog 2-2, chloroplastic	FTSZ2-2	ortholog	CELL DIVISION PROTEIN FTSZ HOMOLOG 2-2, CHLOROPLASTIC (PTHR30314:SF3)	-
81	ARATH|TAIR=AT3G15620|UniProtKB=O48652	UVR3_ARATH	(6-4)DNA photolyase	UVR3	ortholog	CRYPTOCHROME CIRCADIAN CLOCK 5 (PTHR11455:SF9)	DNA photolyase；lyase
82	ARATH|TAIR=AT3G16050|UniProtKB=Q9ZNR6	PDX12_ARATH	Pyridoxal 5'-phosphate synthase-like subunit PDX1.2	PDX12	ortholog	PYRIDOXAL 5'-PHOSPHATE SYNTHASE-LIKE SUBUNIT PDX1.2 (PTHR31829:SF2)	-
83	ARATH|TAIR=AT1G79870|UniProtKB=Q9CA90	HPR2_ARATH	Glyoxylate/hydroxypyruvate reductase A HPR2	HPR2	ortholog	2-HYDROXYACID DEHYDROGENASE YGL185C-RELATED (PTHR10996:SF225)	dehydrogenase
84	ARATH|TAIR=AT1G75540|UniProtKB=Q9LQZ7	BBX21_ARATH	B-box zinc finger protein 21	BBX21	ortholog	B-BOX ZINC FINGER PROTEIN 21 (PTHR31832:SF18)	-
85	ARATH|TAIR=AT1G78430|UniProtKB=Q9M9F9	ICR4_ARATH	Interactor of constitutive active ROPs 4	ICR4	ortholog	INTERACTOR OF CONSTITUTIVE ACTIVE ROPS 4 (PTHR34224:SF2)	-
86	ARATH|Gene=AT1G20620|UniProtKB=Q42547	CATA3_ARATH	Catalase-3	CAT3	ortholog	CATALASE 3-RELATED (PTHR11465:SF40)	peroxidase
87	ARATH|TAIR=AT1G53310|UniProtKB=Q9MAH0	CAPP1_ARATH	Phosphoenolpyruvate carboxylase 1	PPC1	ortholog	PHOSPHOENOLPYRUVATE CARBOXYLASE 1 (PTHR30523:SF32)	lyase
88	ARATH|TAIR=AT1G76990|UniProtKB=O49285	ACR3_ARATH	ACT domain-containing protein ACR3	ACR3	ortholog	ACT DOMAIN-CONTAINING PROTEIN ACR3 (PTHR31096:SF5)	-
89	ARATH|Gene=AT5G20250|UniProtKB=Q8RX87	RFS6_ARATH	Probable galactinol--sucrose galactosyltransferase 6	RFS6	ortholog	GALACTINOL--SUCROSE GALACTOSYLTRANSFERASE 6-RELATED (PTHR31268:SF5)	-
90	ARATH|TAIR=AT5G57240|UniProtKB=Q9LVD4	ORP4C_ARATH	Oxysterol-binding protein-related protein 4C	ORP4C	ortholog	OXYSTEROL-BINDING PROTEIN-RELATED PROTEIN 9 (PTHR10972:SF102)	-
91	ARATH|TAIR=AT4G24000|UniProtKB=Q8VYR4	CSLG2_ARATH	Cellulose synthase-like protein G2	CSLG2	ortholog	CELLULOSE SYNTHASE-LIKE PROTEIN G1-RELATED (PTHR13301:SF157)	-
92	ARATH|TAIR=AT4G33280|UniProtKB=Q8RYD1	REM16_ARATH	B3 domain-containing protein REM16	REM16	ortholog	B3 DOMAIN-CONTAINING PROTEIN REM16 (PTHR31391:SF72)	-
93	ARATH|TAIR=AT5G24800|UniProtKB=Q9FUD3	BZIP9_ARATH	Basic leucine zipper 9	BZIP9	ortholog	BASIC LEUCINE ZIPPER 9 (PTHR46408:SF14)	-
94	ARATH|TAIR=AT4G02330|UniProtKB=Q8RXK7	PME41_ARATH	Probable pectinesterase/pectinesterase inhibitor 41	PME41	ortholog	PECTINESTERASE/PECTINESTERASE INHIBITOR 41-RELATED (PTHR31707:SF166)	-
95	ARATH|TAIR=AT5G62810|UniProtKB=Q9FXT6	PEX14_ARATH	Peroxisomal membrane protein PEX14	PEX14	ortholog	PEROXISOMAL MEMBRANE PROTEIN PEX14 (PTHR23058:SF0)	receptor
96	ARATH|TAIR=AT2G11810|UniProtKB=Q9SI93	MGDG3_ARATH	Monogalactosyldiacylglycerol synthase 3, chloroplastic	MGD3	ortholog	MONOGALACTOSYLDIACYLGLYCEROL SYNTHASE 3, CHLOROPLASTIC (PTHR43025:SF4)	acetyltransferase；glycosyltransferase；transfer/carrier protein
97	ARATH|TAIR=AT2G19070|UniProtKB=O64470	SHT_ARATH	Spermidine hydroxycinnamoyl transferase	SHT	ortholog	SPERMIDINE HYDROXYCINNAMOYL TRANSFERASE (PTHR31642:SF57)	-
98	ARATH|TAIR=AT1G32500|UniProtKB=Q9LQK7	AB7I_ARATH	Protein ABCI7, chloroplastic	ABCI7	ortholog	PROTEIN ABCI7, CHLOROPLASTIC (PTHR43575:SF1)	-
99	ARATH|TAIR=AT1G17500|UniProtKB=Q9LNQ4	ALA4_ARATH	Probable phospholipid-transporting ATPase 4	ALA4	ortholog	PHOSPHOLIPID-TRANSPORTING ATPASE 4-RELATED (PTHR24092:SF154)	cation transporter；hydrolase
100	ARATH|TAIR=AT5G06530|UniProtKB=Q93YS4	AB22G_ARATH	ABC transporter G family member 22	ABCG22	ortholog	LD11139P (PTHR19241:SF557)	ATP-binding cassette (ABC) transporter
101	ARATH|Gene=AT1G21640|UniProtKB=Q9C5W3	NADK2_ARATH	NAD kinase 2, chloroplastic	NADK2	ortholog	NAD+ KINASE FAMILY PROTEIN (PTHR20275:SF6)	nucleotide kinase
102	ARATH|TAIR=AT3G62980|UniProtKB=Q570C0	TIR1_ARATH	Protein TRANSPORT INHIBITOR RESPONSE 1	TIR1	ortholog	PROTEIN TRANSPORT INHIBITOR RESPONSE 1 (PTHR16134:SF54)	-
103	ARATH|TAIR=AT4G25360|UniProtKB=Q8VYS5	TBL18_ARATH	Protein trichome birefringence-like 18	TBL18	ortholog	PROTEIN TRICHOME BIREFRINGENCE-LIKE 18 (PTHR32285:SF18)	-
104	ARATH|TAIR=AT1G68840|UniProtKB=P82280	RAV2_ARATH	AP2/ERF and B3 domain-containing transcription repressor RAV2	RAV2	ortholog	AP2/ERF AND B3 DOMAIN-CONTAINING TRANSCRIPTION REPRESSOR RAV2 (PTHR31140:SF55)	-
105	ARATH|TAIR=AT1G76110|UniProtKB=Q9SGS2	HMGB9_ARATH	High mobility group B protein 9	HMGB9	ortholog	HIGH MOBILITY GROUP B PROTEIN 9 (PTHR46691:SF5)	-
106	ARATH|TAIR=AT3G02910|UniProtKB=Q9M8T3	Y2910_ARATH	Putative gamma-glutamylcyclotransferase At3g02910	At3g02910	ortholog	GAMMA-GLUTAMYLAMINECYCLOTRANSFERASE (PTHR12510:SF4)	-
107	ARATH|TAIR=AT4G22120|UniProtKB=Q5XEZ5	CSC1_ARATH	Calcium permeable stress-gated cation channel 1	CSC1	ortholog	CALCIUM PERMEABLE STRESS-GATED CATION CHANNEL 1 (PTHR13018:SF107)	-
108	ARATH|TAIR=AT5G63180|UniProtKB=Q93Z25	PLY22_ARATH	Probable pectate lyase 22	At5g63180	ortholog	PECTATE LYASE 22-RELATED (PTHR31683:SF85)	-
109	ARATH|TAIR=AT2G46600|UniProtKB=Q9ZPX9	KIC_ARATH	Calcium-binding protein KIC	KIC	ortholog	CALCIUM-BINDING PROTEIN KIC (PTHR47319:SF4)	-
110	ARATH|TAIR=AT5G63860|UniProtKB=Q9FN03	UVR8_ARATH	Ultraviolet-B receptor UVR8	UVR8	ortholog	ULTRAVIOLET-B RECEPTOR UVR8 (PTHR22870:SF365)	chromatin/chromatin-binding protein；guanyl-nucleotide exchange factor
111	ARATH|TAIR=AT2G26990|UniProtKB=Q8W207	CSN2_ARATH	COP9 signalosome complex subunit 2	CSN2	ortholog	COP9 SIGNALOSOME COMPLEX SUBUNIT 2 (PTHR10678:SF3)	-
112	ARATH|TAIR=AT3G11410|UniProtKB=P49598	P2C37_ARATH	Protein phosphatase 2C 37	PP2CA	ortholog	PROTEIN PHOSPHATASE 2C 37 (PTHR13832:SF637)	kinase inhibitor；protein phosphatase
113	ARATH|Gene=AT1G64230|UniProtKB=Q94F47	UBC28_ARATH	Ubiquitin-conjugating enzyme E2 28	UBC28	ortholog	UBIQUITIN-CONJUGATING ENZYME E2 28 (PTHR24068:SF231)	-
114	ARATH|TAIR=AT1G11790|UniProtKB=Q9SA96	AROD1_ARATH	Arogenate dehydratase/prephenate dehydratase 1, chloroplastic	ADT1	ortholog	AROGENATE DEHYDRATASE/PREPHENATE DEHYDRATASE 1, CHLOROPLASTIC (PTHR21022:SF19)	dehydratase
115	ARATH|TAIR=AT5G58300|UniProtKB=Q9LVM0	Y5830_ARATH	Probable inactive receptor kinase At5g58300	At5g58300	ortholog	SUBFAMILY NOT NAMED (PTHR27008:SF238)	-
116	ARATH|TAIR=AT5G49520|UniProtKB=Q9FGZ4	WRK48_ARATH	Probable WRKY transcription factor 48	WRKY48	ortholog	WRKY TRANSCRIPTION FACTOR 48-RELATED (PTHR31221:SF83)	-
117	ARATH|TAIR=AT4G12480|UniProtKB=Q39176	ERLI1_ARATH	Lipid transfer protein EARLI 1	EARLI1	ortholog	LIPID TRANSFER PROTEIN EARLI 1-RELATED (PTHR31731:SF81)	-
118	ARATH|TAIR=AT4G01950|UniProtKB=Q9SYJ2	GPAT3_ARATH	Probable glycerol-3-phosphate acyltransferase 3	GPAT3	ortholog	GLYCEROL-3-PHOSPHATE ACYLTRANSFERASE 3-RELATED (PTHR15486:SF59)	acyltransferase
119	ARATH|TAIR=AT4G26790|UniProtKB=Q8VY93	GDL66_ARATH	GDSL esterase/lipase At4g26790	At4g26790	ortholog	SUBFAMILY NOT NAMED (PTHR45642:SF39)	-
120	ARATH|TAIR=AT1G17870|UniProtKB=Q9LMU1	EGY3_ARATH	Probable zinc metallopeptidase EGY3, chloroplastic	EGY3	ortholog	ZINC METALLOPEPTIDASE EGY3, CHLOROPLASTIC-RELATED (PTHR31412:SF2)	metalloprotease
121	ARATH|TAIR=AT4G30440|UniProtKB=Q9M0B6	GAE1_ARATH	UDP-glucuronate 4-epimerase 1	GAE1	ortholog	UDP-GLUCURONATE 4-EPIMERASE 1 (PTHR43574:SF3)	dehydratase；epimerase/racemase；oxidoreductase
122	ARATH|TAIR=AT5G11100|UniProtKB=A0JJX5	SYT4_ARATH	Synaptotagmin-4	SYT4	ortholog	SYNAPTOTAGMIN-4 (PTHR10774:SF185)	-
123	ARATH|TAIR=AT1G52560|UniProtKB=Q9SSQ8	HS26M_ARATH	26.5 kDa heat shock protein, mitochondrial	HSP26.5	ortholog	26.5 KDA HEAT SHOCK PROTEIN, MITOCHONDRIAL (PTHR46733:SF5)	-
124	ARATH|TAIR=AT2G36850|UniProtKB=Q9SJM0	CALSA_ARATH	Callose synthase 10	CALS10	ortholog	1,3-BETA-GLUCAN SYNTHASE COMPONENT FKS1-RELATED (PTHR12741:SF7)	-
125	ARATH|Gene=AT4G28190|UniProtKB=Q8GZA8	ULT1_ARATH	Protein ULTRAPETALA 1	ULT1	ortholog	PROTEIN ULTRAPETALA 1 (PTHR34053:SF1)	-
126	ARATH|TAIR=AT4G32840|UniProtKB=Q9M076	PFKA6_ARATH	ATP-dependent 6-phosphofructokinase 6	PFK6	ortholog	ATP-DEPENDENT 6-PHOSPHOFRUCTOKINASE 6 (PTHR45770:SF15)	-
127	ARATH|TAIR=AT1G74520|UniProtKB=Q9S7V4	HA22A_ARATH	HVA22-like protein a	HVA22A	ortholog	HVA22-LIKE PROTEIN A (PTHR12300:SF105)	-
128	ARATH|TAIR=AT1G20930|UniProtKB=Q8LG64	CKB22_ARATH	Cyclin-dependent kinase B2-2	CDKB2-2	ortholog	CYCLIN-DEPENDENT KINASE B2-2 (PTHR24056:SF178)	non-receptor serine/threonine protein kinase；non-receptor tyrosine protein kinase
129	ARATH|Gene=AT3G25230|UniProtKB=Q38931	FKB62_ARATH	Peptidyl-prolyl cis-trans isomerase FKBP62	FKBP62	ortholog	PEPTIDYL-PROLYL CIS-TRANS ISOMERASE FKBP62 (PTHR10516:SF417)	calcium-binding protein；chaperone；isomerase
130	ARATH|TAIR=AT1G72540|UniProtKB=Q9CAH1	Y1725_ARATH	Putative receptor-like protein kinase At1g72540	At1g72540	ortholog	SUBFAMILY NOT NAMED (PTHR45621:SF62)	-
131	ARATH|TAIR=AT2G40000|UniProtKB=O04203	HSPR2_ARATH	Nematode resistance protein-like HSPRO2	HSPRO2	ortholog	NEMATODE RESISTANCE PROTEIN-LIKE HSPRO2 (PTHR34795:SF3)	-
132	ARATH|TAIR=AT1G70230|UniProtKB=O04523	TBL27_ARATH	Protein ALTERED XYLOGLUCAN 4	AXY4	ortholog	PROTEIN ALTERED XYLOGLUCAN 4 (PTHR32285:SF57)	-
133	ARATH|TAIR=AT2G39350|UniProtKB=O80946	AB1G_ARATH	ABC transporter G family member 1	ABCG1	ortholog	ABC TRANSPORTER G FAMILY MEMBER 1 (PTHR19241:SF604)	ATP-binding cassette (ABC) transporter
134	ARATH|TAIR=AT4G39080|UniProtKB=Q8W4S4	VHAA3_ARATH	V-type proton ATPase subunit a3	VHA-a3	ortholog	V-TYPE PROTON ATPASE SUBUNIT A (PTHR11629:SF63)	ATP synthase
135	ARATH|TAIR=AT4G17220|UniProtKB=Q8GYX3	MP705_ARATH	Microtubule-associated protein 70-5	MAP70.5	ortholog	MICROTUBULE-ASSOCIATED PROTEIN 70-5 (PTHR31246:SF5)	-
136	ARATH|Gene=AT5G49070|UniProtKB=Q9FH27	KCS21_ARATH	Probable 3-ketoacyl-CoA synthase 21	KCS21	ortholog	3-KETOACYL-COA SYNTHASE 21-RELATED (PTHR31561:SF6)	-
137	ARATH|TAIR=AT1G61130|UniProtKB=Q4PSY2	SCP32_ARATH	Serine carboxypeptidase-like 32	SCPL32	ortholog	SERINE CARBOXYPEPTIDASE-LIKE 32 (PTHR11802:SF226)	serine protease
138	ARATH|TAIR=AT2G16400|UniProtKB=Q9SIW1	BLH7_ARATH	BEL1-like homeodomain protein 7	BLH7	ortholog	BEL1-LIKE HOMEODOMAIN PROTEIN 7 (PTHR11850:SF65)	homeodomain transcription factor
139	ARATH|TAIR=AT4G20140|UniProtKB=C0LGQ5	GSO1_ARATH	LRR receptor-like serine/threonine-protein kinase GSO1	GSO1	ortholog	LRR RECEPTOR-LIKE SERINE/THREONINE-PROTEIN KINASE GSO1-RELATED (PTHR27000:SF426)	-
140	ARATH|TAIR=AT1G23390|UniProtKB=Q9LDE3	FBK9_ARATH	F-box/kelch-repeat protein At1g23390	At1g23390	ortholog	SUBFAMILY NOT NAMED (PTHR24414:SF44)	hydrolase；non-motor actin binding protein
141	ARATH|TAIR=AT5G43745|UniProtKB=Q940Y9	POLL2_ARATH	Putative ion channel POLLUX-like 2	At5g43745	ortholog	ION CHANNEL POLLUX-LIKE 1-RELATED (PTHR31563:SF14)	-
142	ARATH|TAIR=AT2G22740|UniProtKB=Q8VZ17	SUVH6_ARATH	Histone-lysine N-methyltransferase, H3 lysine-9 specific SUVH6	SUVH6	ortholog	HISTONE-LYSINE N-METHYLTRANSFERASE, H3 LYSINE-9 SPECIFIC SUVH6 (PTHR45660:SF26)	-
143	ARATH|TAIR=AT2G29380|UniProtKB=Q9ZW21	P2C24_ARATH	Probable protein phosphatase 2C 24	At2g29380	ortholog	PROTEIN PHOSPHATASE 2C 24-RELATED (PTHR13832:SF597)	kinase inhibitor；protein phosphatase
144	ARATH|Gene=AT3G57520|UniProtKB=Q94A08	RFS2_ARATH	Probable galactinol--sucrose galactosyltransferase 2	RFS2	ortholog	GALACTINOL--SUCROSE GALACTOSYLTRANSFERASE 2-RELATED (PTHR31268:SF13)	-
145	ARATH|TAIR=AT1G32860|UniProtKB=Q8L868	E1311_ARATH	Glucan endo-1,3-beta-glucosidase 11	At1g32860	ortholog	GLUCAN ENDO-1,3-BETA-GLUCOSIDASE 11 (PTHR32227:SF256)	-
146	ARATH|TAIR=AT5G57660|UniProtKB=Q9FHH8	COL5_ARATH	Zinc finger protein CONSTANS-LIKE 5	COL5	ortholog	ZINC FINGER PROTEIN CONSTANS-LIKE 5 (PTHR31319:SF74)	-
147	ARATH|TAIR=AT3G63470|UniProtKB=Q0WRX3	SCP40_ARATH	Serine carboxypeptidase-like 40	SCPL40	ortholog	SERINE CARBOXYPEPTIDASE-LIKE 36-RELATED (PTHR11802:SF132)	serine protease
148	ARATH|TAIR=AT1G67480|UniProtKB=Q9CAG8	FBK28_ARATH	F-box/kelch-repeat protein At1g67480	At1g67480	ortholog	SUBFAMILY NOT NAMED (PTHR46344:SF1)	-
149	ARATH|TAIR=AT5G66560|UniProtKB=Q94A73	Y5656_ARATH	BTB/POZ domain-containing protein At5g66560	At5g66560	ortholog	SUBFAMILY NOT NAMED (PTHR32370:SF8)	-
150	ARATH|TAIR=AT4G04450|UniProtKB=Q9XEC3	WRK42_ARATH	WRKY transcription factor 42	WRKY42	ortholog	WRKY TRANSCRIPTION FACTOR 42 (PTHR31429:SF65)	-
151	ARATH|TAIR=AT2G18240|UniProtKB=Q9ZPV7	RER1D_ARATH	Protein RER1D	At2g18240	ortholog	PROTEIN RER1 (PTHR10743:SF0)	-
152	ARATH|TAIR=AT4G24060|UniProtKB=Q8LAP8	DOF46_ARATH	Dof zinc finger protein DOF4.6	DOF4.6	ortholog	DOF ZINC FINGER PROTEIN DOF4.6 (PTHR31992:SF115)	-
153	ARATH|TAIR=AT5G65640|UniProtKB=Q9LSL1	BH093_ARATH	Transcription factor bHLH93	BHLH93	ortholog	TRANSCRIPTION FACTOR BHLH61-RELATED (PTHR31945:SF15)	-
154	ARATH|TAIR=AT4G21585|UniProtKB=F4JJL0	ENDO4_ARATH	Endonuclease 4	ENDO4	ortholog	ENDONUCLEASE 4 (PTHR33146:SF5)	-
155	ARATH|TAIR=AT4G00910|UniProtKB=O23086	ALMTA_ARATH	Aluminum-activated malate transporter 10	ALMT10	ortholog	ALUMINUM-ACTIVATED MALATE TRANSPORTER 10 (PTHR31086:SF65)	-
156	ARATH|TAIR=AT1G65240|UniProtKB=Q9S9K4	ASPL2_ARATH	Aspartic proteinase-like protein 2	At1g65240	ortholog	ASPARTIC PROTEINASE-LIKE PROTEIN 2 (PTHR13683:SF662)	aspartic protease
157	ARATH|TAIR=AT2G29170|UniProtKB=Q9ZW04	TRNH4_ARATH	Tropinone reductase homolog At2g29170	At2g29170	ortholog	SENESCENCE-ASSOCIATED PROTEIN 13 (PTHR42898:SF33)	dehydrogenase；reductase
158	ARATH|TAIR=AT3G60500|UniProtKB=Q9M209	CER7_ARATH	Exosome complex component RRP45B	RRP45B	ortholog	EXOSOME COMPLEX COMPONENT RRP45 (PTHR11097:SF14)	exoribonuclease；hydrolase
159	ARATH|TAIR=AT2G36320|UniProtKB=Q9SJM6	SAP4_ARATH	Zinc finger A20 and AN1 domain-containing stress-associated protein 4	SAP4	ortholog	ZINC FINGER A20 AND AN1 DOMAIN-CONTAINING STRESS-ASSOCIATED PROTEIN 4 (PTHR10634:SF82)	-
160	ARATH|TAIR=AT5G36880|UniProtKB=B9DGD6	ACS_ARATH	Acetyl-coenzyme A synthetase, chloroplastic/glyoxysomal	ACS	ortholog	ACETYL-COENZYME A SYNTHETASE 1 (PTHR24095:SF14)	-
161	ARATH|TAIR=AT5G40670|UniProtKB=P57758	CTNS_ARATH	Cystinosin homolog	At5g40670	ortholog	CYSTINOSIN (PTHR13131:SF5)	amino acid transporter
162	ARATH|TAIR=AT3G11260|UniProtKB=Q8H1D2	WOX5_ARATH	WUSCHEL-related homeobox 5	WOX5	ortholog	WUSCHEL-RELATED HOMEOBOX 5 (PTHR45940:SF8)	-
163	ARATH|TAIR=AT4G08950|UniProtKB=Q9ZPE7	EXO_ARATH	Protein EXORDIUM	EXO	ortholog	PROTEIN EXORDIUM-RELATED (PTHR31279:SF45)	-
164	ARATH|TAIR=AT1G68570|UniProtKB=Q9SX20	PTR18_ARATH	Protein NRT1/ PTR FAMILY 3.1	NPF3.1	ortholog	PROTEIN NRT1/ PTR FAMILY 3.1 (PTHR11654:SF188)	transporter
165	ARATH|TAIR=AT1G60030|UniProtKB=Q0WPE9	NAT7_ARATH	Nucleobase-ascorbate transporter 7	NAT7	ortholog	NUCLEOBASE-ASCORBATE TRANSPORTER 7-RELATED (PTHR11119:SF50)	transporter
166	ARATH|Gene=AT2G26150|UniProtKB=O80982	HSFA2_ARATH	Heat stress transcription factor A-2	HSFA2	ortholog	HEAT STRESS TRANSCRIPTION FACTOR A-2-RELATED (PTHR10015:SF320)	winged helix/forkhead transcription factor
167	ARATH|TAIR=AT3G05030|UniProtKB=Q56XP4	NHX2_ARATH	Sodium/hydrogen exchanger 2	NHX2	ortholog	SODIUM/HYDROGEN EXCHANGER 2 (PTHR10110:SF165)	-
168	ARATH|TAIR=AT4G27745|UniProtKB=Q9T096	YIPL6_ARATH	Protein yippee-like At4g27745	At4g27745	ortholog	PROTEIN YIPPEE-LIKE MOH1 (PTHR13848:SF62)	-
169	ARATH|TAIR=AT3G29030|UniProtKB=Q38864	EXPA5_ARATH	Expansin-A5	EXPA5	ortholog	EXPANSIN-A5 (PTHR31867:SF135)	-
170	ARATH|TAIR=AT4G37850|UniProtKB=Q9T072	BH025_ARATH	Transcription factor bHLH25	BHLH25	ortholog	TRANSCRIPTION FACTOR BHLH25 (PTHR45959:SF2)	-
171	ARATH|TAIR=AT1G31470|UniProtKB=F4I9E1	NFD4_ARATH	Protein NUCLEAR FUSION DEFECTIVE 4	NFD4	ortholog	PROTEIN NUCLEAR FUSION DEFECTIVE 4 (PTHR21576:SF87)	-
172	ARATH|TAIR=AT5G38630|UniProtKB=Q9SWS1	ACFR2_ARATH	Probable transmembrane ascorbate ferrireductase 2	CYB561B	ortholog	TRANSMEMBRANE ASCORBATE FERRIREDUCTASE 2-RELATED (PTHR10106:SF42)	reductase
173	ARATH|Gene=AT5G15250|UniProtKB=Q1PDW5	FTSH6_ARATH	ATP-dependent zinc metalloprotease FTSH 6, chloroplastic	FTSH6	ortholog	ATP-DEPENDENT ZINC METALLOPROTEASE FTSH 6, CHLOROPLASTIC (PTHR23076:SF109)	metalloprotease
174	ARATH|TAIR=AT4G37870|UniProtKB=Q9T074	PCKA_ARATH	Phosphoenolpyruvate carboxykinase (ATP)	PCKA	ortholog	PHOSPHOENOLPYRUVATE CARBOXYKINASE (ATP) (PTHR30031:SF6)	lyase
175	ARATH|EnsemblGenome=AT2G44990|UniProtKB=Q7XJM2	CCD7_ARATH	Carotenoid cleavage dioxygenase 7, chloroplastic	CCD7	ortholog	CAROTENOID CLEAVAGE DIOXYGENASE 7, CHLOROPLASTIC (PTHR10543:SF37)	-
176	ARATH|TAIR=AT2G13800|UniProtKB=Q8LPS5	SERK5_ARATH	Somatic embryogenesis receptor kinase 5	SERK5	ortholog	BRASSINOSTEROID INSENSITIVE 1-ASSOCIATED RECEPTOR KINASE 1-RELATED (PTHR27001:SF1)	-
177	ARATH|EnsemblGenome=AT1G69040|UniProtKB=Q8LJW3	ACR4_ARATH	ACT domain-containing protein ACR4	ACR4	ortholog	ACT DOMAIN REPEAT 4-RELATED (PTHR31096:SF15)	-
178	ARATH|TAIR=AT3G14270|UniProtKB=Q9LUM0	FAB1B_ARATH	1-phosphatidylinositol-3-phosphate 5-kinase FAB1B	FAB1B	ortholog	1-PHOSPHATIDYLINOSITOL-3-PHOSPHATE 5-KINASE FAB1B (PTHR45748:SF11)	-
179	ARATH|TAIR=AT5G53940|UniProtKB=Q9FN32	YIPL7_ARATH	Protein yippee-like At5g53940	At5g53940	ortholog	SUBFAMILY NOT NAMED (PTHR13848:SF47)	-
180	ARATH|TAIR=AT2G38310|UniProtKB=O80920	PYL4_ARATH	Abscisic acid receptor PYL4	PYL4	ortholog	ABSCISIC ACID RECEPTOR PYL4 (PTHR31213:SF48)	-
181	ARATH|TAIR=AT1G71250|UniProtKB=Q9FVV1	GDL28_ARATH	GDSL esterase/lipase At1g71250	At1g71250	ortholog	SUBFAMILY NOT NAMED (PTHR45650:SF8)	-
182	ARATH|TAIR=AT1G03010|UniProtKB=Q9SA69	Y1301_ARATH	BTB/POZ domain-containing protein At1g03010	At1g03010	ortholog	SUBFAMILY NOT NAMED (PTHR32370:SF30)	-
183	ARATH|TAIR=AT3G27400|UniProtKB=Q9LTZ0	PLY11_ARATH	Putative pectate lyase 11	At3g27400	ortholog	PECTATE LYASE 11-RELATED (PTHR31683:SF29)	-
184	ARATH|TAIR=AT5G56500|UniProtKB=C0Z361	CPNB3_ARATH	Chaperonin 60 subunit beta 3, chloroplastic	CPN60B3	ortholog	CHAPERONIN 60 SUBUNIT BETA 3, CHLOROPLASTIC (PTHR45633:SF23)	-
185	ARATH|TAIR=AT4G17785|UniProtKB=Q8GWP0	MYB39_ARATH	Transcription factor MYB39	MYB39	ortholog	TRANSCRIPTION FACTOR MYB39 (PTHR10641:SF1132)	DNA binding protein；homeodomain transcription factor
186	ARATH|TAIR=AT5G03700|UniProtKB=Q9LZR8	Y5370_ARATH	PAN domain-containing protein At5g03700	At5g03700	ortholog	SUBFAMILY NOT NAMED (PTHR32444:SF36)	-
187	ARATH|TAIR=AT2G02990|UniProtKB=P42813	RNS1_ARATH	Ribonuclease 1	RNS1	ortholog	RIBONUCLEASE T2 (PTHR11240:SF22)	-
188	ARATH|TAIR=AT5G33320|UniProtKB=Q8RXN3	PPT1_ARATH	Phosphoenolpyruvate/phosphate translocator 1, chloroplastic	PPT1	ortholog	SOLUTE CARRIER FAMILY 35 MEMBER E1 (PTHR11132:SF267)	-
189	ARATH|TAIR=AT3G54920|UniProtKB=Q93Z04	PLY13_ARATH	Probable pectate lyase 13	PMR6	ortholog	PECTATE LYASE 13-RELATED (PTHR31683:SF77)	-
190	ARATH|TAIR=AT5G22940|UniProtKB=Q6NMM8	F8H_ARATH	Probable glucuronoxylan glucuronosyltransferase F8H	F8H	ortholog	GLUCURONOXYLAN GLUCURONOSYLTRANSFERASE F8H-RELATED (PTHR11062:SF266)	-
191	ARATH|TAIR=AT4G23496|UniProtKB=Q8LGD1	SP1L5_ARATH	Protein SPIRAL1-like 5	SP1L5	ortholog	PROTEIN SPIRAL1-LIKE 5 (PTHR33403:SF2)	-
192	ARATH|TAIR=AT5G53560|UniProtKB=Q42342	CYB5E_ARATH	Cytochrome b5 isoform E	CYTB5-E	ortholog	CYTOCHROME B5 ISOFORM E (PTHR19359:SF77)	oxidase
193	ARATH|TAIR=AT1G47960|UniProtKB=F4HWQ8	CVIF1_ARATH	Cell wall / vacuolar inhibitor of fructosidase 1	C/VIF1	ortholog	CELL WALL / VACUOLAR INHIBITOR OF FRUCTOSIDASE 1 (PTHR31080:SF18)	-
194	ARATH|TAIR=AT5G62890|UniProtKB=Q27GI3	NAT6_ARATH	Nucleobase-ascorbate transporter 6	NAT6	ortholog	NUCLEOBASE-ASCORBATE TRANSPORTER 6 (PTHR11119:SF81)	transporter
195	ARATH|TAIR=AT2G27500|UniProtKB=Q9ZQG9	E1314_ARATH	Glucan endo-1,3-beta-glucosidase 14	At2g27500	ortholog	GLUCAN ENDO-1,3-BETA-GLUCOSIDASE 14 (PTHR32227:SF236)	-
196	ARATH|TAIR=AT3G56400|UniProtKB=Q9LY00	WRK70_ARATH	Probable WRKY transcription factor 70	WRKY70	ortholog	WRKY TRANSCRIPTION FACTOR 70-RELATED (PTHR31282:SF103)	-
197	ARATH|TAIR=AT4G15800|UniProtKB=Q8L9P8	RLF33_ARATH	Protein RALF-like 33	RALFL33	ortholog	PROTEIN RALF-LIKE 33 (PTHR33136:SF43)	-
198	ARATH|TAIR=AT4G25570|UniProtKB=Q8L856	ACFR1_ARATH	Transmembrane ascorbate ferrireductase 1	CYB561A	ortholog	TRANSMEMBRANE ASCORBATE FERRIREDUCTASE 1 (PTHR10106:SF22)	reductase
199	ARATH|TAIR=AT2G39570|UniProtKB=O80644	ACR9_ARATH	ACT domain-containing protein ACR9	ACR9	ortholog	ACT DOMAIN-CONTAINING PROTEIN ACR9 (PTHR31096:SF14)	-
200	ARATH|TAIR=AT1G70260|UniProtKB=F4I5D5	WTR11_ARATH	WAT1-related protein At1g70260	At1g70260	ortholog	SUBFAMILY NOT NAMED (PTHR31218:SF61)	-
201	ARATH|Gene=AT4G35090|UniProtKB=P25819	CATA2_ARATH	Catalase-2	CAT2	ortholog	CATALASE-RELATED (PTHR11465:SF23)	peroxidase
202	ARATH|EnsemblGenome=AT3G52140|UniProtKB=F4J5S1	CLU_ARATH	Clustered mitochondria protein	FMT	ortholog	CLUSTERED MITOCHONDRIA PROTEIN HOMOLOG (PTHR12601:SF6)	translation initiation factor
203	ARATH|TAIR=AT4G26270|UniProtKB=Q94AA4	PFKA3_ARATH	ATP-dependent 6-phosphofructokinase 3	PFK3	ortholog	ATP-DEPENDENT 6-PHOSPHOFRUCTOKINASE 3 (PTHR45770:SF24)	-
204	ARATH|TAIR=AT1G32450|UniProtKB=Q9LQL2	PTR14_ARATH	Protein NRT1/ PTR FAMILY 7.3	NPF7.3	ortholog	PROTEIN NRT1/ PTR FAMILY 7.3 (PTHR11654:SF90)	transporter
205	ARATH|TAIR=AT5G22410|UniProtKB=Q9FMR0	PER60_ARATH	Peroxidase 60	PER60	ortholog	PEROXIDASE 60 (PTHR31235:SF13)	-
206	ARATH|TAIR=AT1G55580|UniProtKB=Q9ZWC5	SCL18_ARATH	Scarecrow-like protein 18	SCL18	ortholog	SCARECROW-LIKE PROTEIN 18 (PTHR31636:SF2)	-
207	ARATH|TAIR=AT1G63650|UniProtKB=Q9CAD0	EGL1_ARATH	Transcription factor EGL1	BHLH2	ortholog	TRANSCRIPTION FACTOR EGL1 (PTHR46266:SF3)	-
208	ARATH|TAIR=ATMG01410|UniProtKB=P92567	M1410_ARATH	Uncharacterized mitochondrial protein AtMg01410	AtMg01410	ortholog	SUBFAMILY NOT NAMED (PTHR34456:SF8)	-
209	ARATH|TAIR=AT4G22260|UniProtKB=Q56X52	AOX4_ARATH	Ubiquinol oxidase 4, chloroplastic/chromoplastic	AOX4	ortholog	UBIQUINOL OXIDASE 4, CHLOROPLASTIC/CHROMOPLASTIC (PTHR31803:SF27)	-
210	ARATH|TAIR=AT1G71010|UniProtKB=Q9SSJ8	FAB1C_ARATH	Putative 1-phosphatidylinositol-3-phosphate 5-kinase FAB1C	FAB1C	ortholog	1-PHOSPHATIDYLINOSITOL-3-PHOSPHATE 5-KINASE FAB1C-RELATED (PTHR45748:SF10)	-
211	ARATH|TAIR=AT5G26660|UniProtKB=Q8LPH6	MYB86_ARATH	Transcription factor MYB86	MYB86	ortholog	TRANSCRIPTION FACTOR MYB86 (PTHR10641:SF1163)	DNA binding protein；homeodomain transcription factor
212	ARATH|TAIR=AT3G51420|UniProtKB=Q9SD07	SSL4_ARATH	Protein STRICTOSIDINE SYNTHASE-LIKE 4	SSL4	ortholog	PROTEIN STRICTOSIDINE SYNTHASE-LIKE 4 (PTHR10426:SF85)	lyase
213	ARATH|TAIR=AT1G78240|UniProtKB=Q9C9Q8	PMTT_ARATH	Probable pectin methyltransferase QUA2	QUA2	ortholog	PECTIN METHYLTRANSFERASE QUA2-RELATED (PTHR10108:SF899)	methyltransferase
214	ARATH|TAIR=AT5G35550|UniProtKB=Q9FJA2	TT2_ARATH	Transcription factor TT2	TT2	ortholog	TRANSCRIPTION FACTOR TT2 (PTHR10641:SF613)	DNA binding protein；homeodomain transcription factor
215	ARATH|TAIR=AT3G27390|UniProtKB=Q8GUM4	Y3739_ARATH	Uncharacterized membrane protein At3g27390	At3g27390	ortholog	SUBFAMILY NOT NAMED (PTHR31133:SF10)	-
216	ARATH|TAIR=AT3G24500|UniProtKB=Q9LV58	MBF1C_ARATH	Multiprotein-bridging factor 1c	MBF1C	ortholog	MULTIPROTEIN BRIDGING FACTOR 1C-RELATED (PTHR10245:SF71)	-
217	ARATH|TAIR=AT5G46700|UniProtKB=Q9FIQ5	TRN2_ARATH	Protein TORNADO 2	TRN2	ortholog	PROTEIN TORNADO 2 (PTHR32191:SF14)	-
218	ARATH|TAIR=AT1G01120|UniProtKB=Q9MAM3	KCS1_ARATH	3-ketoacyl-CoA synthase 1	KCS1	ortholog	3-KETOACYL-COA SYNTHASE 1 (PTHR31561:SF91)	-
219	ARATH|TAIR=AT1G56140|UniProtKB=C0LGH3	Y5614_ARATH	Probable LRR receptor-like serine/threonine-protein kinase At1g56140	At1g56140	ortholog	SUBFAMILY NOT NAMED (PTHR27006:SF228)	-
220	ARATH|TAIR=AT3G28050|UniProtKB=Q94JU2	WTR18_ARATH	WAT1-related protein At3g28050	At3g28050	ortholog	SUBFAMILY NOT NAMED (PTHR31218:SF64)	-
221	ARATH|TAIR=AT1G22770|UniProtKB=Q9SQI2	GIGAN_ARATH	Protein GIGANTEA	GI	ortholog	PROTEIN GIGANTEA (PTHR36319:SF1)	-
222	ARATH|TAIR=AT1G28440|UniProtKB=Q9SGP2	HSL1_ARATH	Receptor-like protein kinase HSL1	HSL1	ortholog	RECEPTOR-LIKE PROTEIN KINASE 5-RELATED (PTHR27000:SF219)	-
223	ARATH|TAIR=AT1G70210|UniProtKB=P42751	CCD11_ARATH	Cyclin-D1-1	CYCD1-1	ortholog	CYCLIN-D1-1 (PTHR10177:SF404)	kinase activator
224	ARATH|TAIR=AT1G68530|UniProtKB=Q9XF43	KCS6_ARATH	3-ketoacyl-CoA synthase 6	CUT1	ortholog	3-KETOACYL-COA SYNTHASE 5-RELATED (PTHR31561:SF5)	-
225	ARATH|TAIR=AT5G39865|UniProtKB=Q9FLE8	Y5986_ARATH	Uncharacterized protein At5g39865	At5g39865	ortholog	SUBFAMILY NOT NAMED (PTHR45669:SF24)	-
226	ARATH|TAIR=AT5G28650|UniProtKB=Q93WU6	WRK74_ARATH	Probable WRKY transcription factor 74	WRKY74	ortholog	WRKY TRANSCRIPTION FACTOR 74-RELATED (PTHR31282:SF12)	-
227	ARATH|TAIR=AT5G14660|UniProtKB=Q9FUZ2	DEF1B_ARATH	Peptide deformylase 1B, chloroplastic/mitochondrial	PDF1B	ortholog	PEPTIDE DEFORMYLASE (PTHR10458:SF2)	-
228	ARATH|Gene=AT1G06040|UniProtKB=Q96288	BBX24_ARATH	B-box zinc finger protein 24	BBX24	ortholog	B-BOX ZINC FINGER PROTEIN 24 (PTHR31832:SF8)	-
229	ARATH|TAIR=AT4G23750|UniProtKB=Q9SUQ2	CRF2_ARATH	Ethylene-responsive transcription factor CRF2	CRF2	ortholog	ETHYLENE-RESPONSIVE TRANSCRIPTION FACTOR CRF2 (PTHR31194:SF59)	-
230	ARATH|TAIR=AT4G24660|UniProtKB=Q9SB61	ZHD2_ARATH	Zinc-finger homeodomain protein 2	ZHD1	ortholog	HOMEOBOX PROTEIN 22-RELATED (PTHR31948:SF55)	-
231	ARATH|TAIR=AT5G61350|UniProtKB=Q9FLJ8	Y5613_ARATH	Probable receptor-like protein kinase At5g61350	At5g61350	ortholog	SUBFAMILY NOT NAMED (PTHR27003:SF302)	-
232	ARATH|TAIR=AT1G71695|UniProtKB=Q96520	PER12_ARATH	Peroxidase 12	PER12	ortholog	PEROXIDASE 12 (PTHR31235:SF12)	-
233	ARATH|TAIR=AT1G44170|UniProtKB=Q70DU8	AL3H1_ARATH	Aldehyde dehydrogenase family 3 member H1	ALDH3H1	ortholog	ALDEHYDE DEHYDROGENASE TYPE III, ISOFORM Q (PTHR43570:SF16)	-
234	ARATH|TAIR=AT1G19230|UniProtKB=O81211	RBOHE_ARATH	Respiratory burst oxidase homolog protein E	RBOHE	ortholog	RESPIRATORY BURST OXIDASE HOMOLOG PROTEIN E (PTHR11972:SF44)	-
235	ARATH|TAIR=AT1G64660|UniProtKB=Q9SGU9	MGL_ARATH	Methionine gamma-lyase	MGL	ortholog	CYSTATHIONINE BETA LYASE (PTHR11808:SF72)	lyase
236	ARATH|TAIR=AT5G14180|UniProtKB=Q67ZU1	LIP2_ARATH	Triacylglycerol lipase 2	LIP2	ortholog	MYZUS PERSICAE-INDUCED LIPASE 1-RELATED (PTHR11005:SF113)	-
237	ARATH|TAIR=AT2G38670|UniProtKB=Q9ZVI9	PECT1_ARATH	Ethanolamine-phosphate cytidylyltransferase	PECT1	ortholog	ETHANOLAMINE-PHOSPHATE CYTIDYLYLTRANSFERASE (PTHR45780:SF2)	nucleotidyltransferase
238	ARATH|TAIR=AT1G06030|UniProtKB=Q9LNE3	SCRK2_ARATH	Probable fructokinase-2	At1g06030	ortholog	FRUCTOKINASE-2-RELATED (PTHR43085:SF31)	carbohydrate kinase；nucleotide kinase
239	ARATH|Gene=AT1G11080|UniProtKB=O04084	SCP31_ARATH	Serine carboxypeptidase-like 31	SCPL31	ortholog	SERINE CARBOXYPEPTIDASE-LIKE 31-RELATED (PTHR11802:SF15)	serine protease
240	ARATH|Gene=AT1G12760|UniProtKB=Q9LN71	RING1_ARATH	E3 ubiquitin-protein ligase At1g12760	At1g12760	ortholog	SUBFAMILY NOT NAMED (PTHR45977:SF20)	-
241	ARATH|TAIR=AT3G10600|UniProtKB=Q9SQZ0	CAAT7_ARATH	Cationic amino acid transporter 7, chloroplastic	CAT7	ortholog	CATIONIC AMINO ACID TRANSPORTER 7, CHLOROPLASTIC (PTHR43243:SF41)	amino acid transporter
242	ARATH|TAIR=AT1G29470|UniProtKB=Q6NPR7	PMTO_ARATH	Probable methyltransferase PMT24	At1g29470	ortholog	METHYLTRANSFERASE PMT24-RELATED (PTHR10108:SF1090)	methyltransferase
243	ARATH|Gene=AT2G43840|UniProtKB=O22820	U74F1_ARATH	UDP-glycosyltransferase 74F1	UGT74F1	ortholog	UDP-GLYCOSYLTRANSFERASE 74F1-RELATED (PTHR11926:SF738)	-
244	ARATH|TAIR=AT2G32800|UniProtKB=O48837	LRKS2_ARATH	Receptor like protein kinase S.2	LECRKS2	ortholog	RECEPTOR LIKE PROTEIN KINASE S.2 (PTHR27007:SF61)	-
245	ARATH|TAIR=AT1G65750|UniProtKB=P0C2F6	RNHX1_ARATH	Putative ribonuclease H protein At1g65750	At1g65750	ortholog	SUBFAMILY NOT NAMED (PTHR33116:SF18)	-
246	ARATH|TAIR=AT4G33070|UniProtKB=O82647	PDC1_ARATH	Pyruvate decarboxylase 1	PDC1	ortholog	PYRUVATE DECARBOXYLASE 1-RELATED (PTHR43452:SF1)	decarboxylase；dehydrogenase；transferase
247	ARATH|TAIR=AT2G18980|UniProtKB=Q96518	PER16_ARATH	Peroxidase 16	PER16	ortholog	PEROXIDASE 16-RELATED (PTHR31517:SF7)	-
248	ARATH|TAIR=AT4G15970|UniProtKB=P0C042	Y4597_ARATH	Uncharacterized protein At4g15970	At4g15970	ortholog	GLYCOSYLTRANSFERASE (PTHR46038:SF33)	-
249	ARATH|TAIR=AT5G39670|UniProtKB=Q93Z27	CML45_ARATH	Probable calcium-binding protein CML45	CML45	ortholog	CALCIUM-BINDING PROTEIN CML45-RELATED (PTHR10891:SF745)	-
250	ARATH|TAIR=AT1G72770|UniProtKB=Q9CAJ0	P2C16_ARATH	Protein phosphatase 2C 16	HAB1	ortholog	PROTEIN PHOSPHATASE 2C 16 (PTHR13832:SF629)	kinase inhibitor；protein phosphatase
251	ARATH|TAIR=AT4G02570|UniProtKB=Q94AH6	CUL1_ARATH	Cullin-1	CUL1	ortholog	CULLIN-1-RELATED (PTHR11932:SF131)	ubiquitin-protein ligase
252	ARATH|TAIR=AT4G26150|UniProtKB=Q9SZI6	GAT22_ARATH	Putative GATA transcription factor 22	GATA22	ortholog	GATA TRANSCRIPTION FACTOR 22-RELATED (PTHR47255:SF4)	-
253	ARATH|TAIR=AT1G68010|UniProtKB=Q9C9W5	HPR1_ARATH	Glycerate dehydrogenase HPR, peroxisomal	HPR	ortholog	2-KETOGLUCONATE REDUCTASE-RELATED (PTHR10996:SF178)	dehydrogenase
254	ARATH|TAIR=AT1G57820|UniProtKB=Q8VYZ0	ORTH2_ARATH	E3 ubiquitin-protein ligase ORTHRUS 2	ORTH2	ortholog	E3 UBIQUITIN-PROTEIN LIGASE ORTHRUS 1-RELATED (PTHR14140:SF34)	ubiquitin-protein ligase
255	ARATH|TAIR=AT5G37300|UniProtKB=Q93ZR6	WSD1_ARATH	O-acyltransferase WSD1	WSD1	ortholog	O-ACYLTRANSFERASE WSD1 (PTHR31650:SF24)	-
256	ARATH|TAIR=AT3G03300|UniProtKB=Q3EBC8	DCL2_ARATH	Endoribonuclease Dicer homolog 2	At3g03300	ortholog	ENDORIBONUCLEASE DICER HOMOLOG 2 (PTHR14950:SF19)	endodeoxyribonuclease
257	ARATH|TAIR=AT2G44790|UniProtKB=O80517	BCB2_ARATH	Uclacyanin-2	At2g44790	ortholog	UCLACYANIN-2 (PTHR33021:SF267)	-
258	ARATH|TAIR=AT5G37690|UniProtKB=Q9FHQ1	GDL80_ARATH	GDSL esterase/lipase At5g37690	At5g37690	ortholog	SUBFAMILY NOT NAMED (PTHR45648:SF24)	-
259	ARATH|TAIR=AT5G25090|UniProtKB=Q8LC95	ENL3_ARATH	Early nodulin-like protein 3	At5g25090	ortholog	EARLY NODULIN-LIKE PROTEIN 3 (PTHR33021:SF200)	-
260	ARATH|TAIR=AT5G22220|UniProtKB=Q9FV71	E2FB_ARATH	Transcription factor E2FB	E2FB	ortholog	TRANSCRIPTION FACTOR E2FB (PTHR12081:SF82)	nucleic acid binding；transcription factor
261	ARATH|TAIR=AT3G06240|UniProtKB=Q8GXC7	FBK50_ARATH	F-box/kelch-repeat protein At3g06240	At3g06240	ortholog	SUBFAMILY NOT NAMED (PTHR31790:SF162)	-
262	ARATH|TAIR=AT5G08020|UniProtKB=Q9SD82	RFA1B_ARATH	Replication protein A 70 kDa DNA-binding subunit B	RPA1B	ortholog	REPLICATION PROTEIN A 70 KDA DNA-BINDING SUBUNIT (PTHR23273:SF4)	DNA binding protein
263	ARATH|TAIR=AT1G15510|UniProtKB=Q9M9E2	PPR45_ARATH	Pentatricopeptide repeat-containing protein At1g15510, chloroplastic	PCMP-H73	ortholog	SUBFAMILY NOT NAMED (PTHR24015:SF156)	RNA binding protein；serine/threonine protein kinase receptor；transporter
264	ARATH|TAIR=AT1G02730|UniProtKB=Q9SRW9	CSLD5_ARATH	Cellulose synthase-like protein D5	CSLD5	ortholog	CELLULOSE SYNTHASE-LIKE PROTEIN D5 (PTHR13301:SF83)	-
265	ARATH|Gene=AT2G27920|UniProtKB=Q67Y83	SCP51_ARATH	Serine carboxypeptidase-like 51	SCPL51	ortholog	RETINOID-INDUCIBLE SERINE CARBOXYPEPTIDASE (PTHR11802:SF3)	serine protease
266	ARATH|TAIR=AT2G23460|UniProtKB=O80462	XLG1_ARATH	Extra-large guanine nucleotide-binding protein 1	XLG1	ortholog	EXTRA-LARGE GUANINE NUCLEOTIDE-BINDING PROTEIN 1 (PTHR10218:SF222)	heterotrimeric G-protein
267	ARATH|TAIR=AT3G44326|UniProtKB=Q2V3R1	FB346_ARATH	F-box protein At3g44326	At3g44326	ortholog	SUBFAMILY NOT NAMED (PTHR33736:SF7)	-
268	ARATH|TAIR=AT3G06690|UniProtKB=P0CZ24	Y3669_ARATH	Putative acyl-coenzyme A oxidase At3g06690	At3g06690	ortholog	ACYL-COENZYME A OXIDASE-LIKE PROTEIN (PTHR10909:SF352)	dehydrogenase；oxidase；transferase
269	ARATH|TAIR=AT2G03530|UniProtKB=Q9ZQ89	UPS2_ARATH	Ureide permease 2	UPS2	ortholog	UREIDE PERMEASE 1-RELATED (PTHR31081:SF5)	-
270	ARATH|Gene=AT1G69530|UniProtKB=Q9C554	EXPA1_ARATH	Expansin-A1	EXPA1	ortholog	EXPANSIN-A1 (PTHR31867:SF131)	-
271	ARATH|TAIR=AT5G38710|UniProtKB=Q6NKX1	PROD2_ARATH	Proline dehydrogenase 2, mitochondrial	POX2	ortholog	PROLINE DEHYDROGENASE 2, MITOCHONDRIAL (PTHR13914:SF23)	oxidase
272	ARATH|TAIR=AT2G01680|UniProtKB=Q9ZU96	Y2168_ARATH	Ankyrin repeat-containing protein At2g01680	At2g01680	ortholog	LD46604P (PTHR24186:SF2)	-
273	ARATH|TAIR=AT2G45670|UniProtKB=Q8S8S2	LPCT2_ARATH	Lysophospholipid acyltransferase LPEAT2	LPEAT2	ortholog	LYSOPHOSPHATIDYLCHOLINE ACYLTRANSFERASE (PTHR23063:SF1)	acyltransferase；annexin；calmodulin
274	ARATH|Gene=AT5G55700|UniProtKB=Q9FM68	BAM4_ARATH	Inactive beta-amylase 4, chloroplastic	BAM4	ortholog	INACTIVE BETA-AMYLASE 4, CHLOROPLASTIC (PTHR31352:SF43)	-
275	ARATH|TAIR=AT2G33100|UniProtKB=O49323	CSLD1_ARATH	Cellulose synthase-like protein D1	CSLD1	ortholog	CELLULOSE SYNTHASE-LIKE PROTEIN D1 (PTHR13301:SF94)	-
276	ARATH|TAIR=AT5G13200|UniProtKB=Q9LYV6	GEML5_ARATH	GEM-like protein 5	At5g13200	ortholog	GEM-LIKE PROTEIN 5 (PTHR31969:SF39)	-
277	ARATH|TAIR=AT2G22500|UniProtKB=Q9SJY5	PUMP5_ARATH	Mitochondrial uncoupling protein 5	PUMP5	ortholog	MITOCHONDRIAL DICARBOXYLATE CARRIER-RELATED (PTHR45618:SF13)	-
278	ARATH|TAIR=AT3G29320|UniProtKB=Q9LIB2	PHS1_ARATH	Alpha-glucan phosphorylase 1	PHS1	ortholog	ALPHA-GLUCAN PHOSPHORYLASE 1 (PTHR11468:SF29)	-
279	ARATH|TAIR=AT2G39760|UniProtKB=O22286	BPM3_ARATH	BTB/POZ and MATH domain-containing protein 3	BPM3	ortholog	BTB/POZ AND MATH DOMAIN-CONTAINING PROTEIN 3 (PTHR26379:SF281)	-
280	ARATH|TAIR=AT5G12080|UniProtKB=Q9LYG9	MSL10_ARATH	Mechanosensitive ion channel protein 10	MSL10	ortholog	MECHANOSENSITIVE ION CHANNEL PROTEIN 10 (PTHR31618:SF10)	-
281	ARATH|TAIR=AT1G66240|UniProtKB=Q94BT9	ATOX1_ARATH	Copper transport protein ATX1	ATX1	ortholog	COPPER TRANSPORT PROTEIN ATX1 (PTHR22814:SF287)	-
282	ARATH|Gene=AT1G75450|UniProtKB=Q67YU0	CKX5_ARATH	Cytokinin dehydrogenase 5	CKX5	ortholog	CYTOKININ DEHYDROGENASE 5 (PTHR13878:SF102)	-
283	ARATH|TAIR=AT3G07340|UniProtKB=Q9SRT2	BH062_ARATH	Transcription factor bHLH62	BHLH62	ortholog	TRANSCRIPTION FACTOR BHLH62 (PTHR12565:SF350)	-
284	ARATH|TAIR=AT1G63850|UniProtKB=Q9CAJ9	Y1385_ARATH	BTB/POZ domain-containing protein At1g63850	At1g63850	ortholog	SUBFAMILY NOT NAMED (PTHR31060:SF3)	-
285	ARATH|TAIR=AT5G04060|UniProtKB=Q9LZA4	PMT7_ARATH	Probable methyltransferase PMT7	At5g04060	ortholog	METHYLTRANSFERASE PMT7-RELATED (PTHR10108:SF1099)	methyltransferase
286	ARATH|TAIR=AT5G24470|UniProtKB=Q6LA42	APRR5_ARATH	Two-component response regulator-like APRR5	APRR5	ortholog	TWO-COMPONENT RESPONSE REGULATOR-LIKE APRR5 (PTHR43874:SF70)	methyltransferase；protein kinase；transcription factor
287	ARATH|TAIR=AT4G18550|UniProtKB=O49523	DSEL_ARATH	Phospholipase A1-IIgamma	DSEL	ortholog	PHOSPHOLIPASE A1-IIGAMMA (PTHR31828:SF1)	-
288	ARATH|TAIR=AT4G26850|UniProtKB=Q8RWE8	GGAP1_ARATH	GDP-L-galactose phosphorylase 1	VTC2	ortholog	GDP-L-GALACTOSE PHOSPHORYLASE 1 (PTHR20884:SF18)	-
289	ARATH|TAIR=AT3G53810|UniProtKB=Q9M345	LRK42_ARATH	L-type lectin-domain containing receptor kinase IV.2	LECRK42	ortholog	L-TYPE LECTIN-DOMAIN CONTAINING RECEPTOR KINASE IV.2 (PTHR27007:SF208)	-
290	ARATH|TAIR=AT1G72160|UniProtKB=Q56Z59	PATL3_ARATH	Patellin-3	PATL3	ortholog	PATELLIN-3 (PTHR45932:SF6)	-
291	ARATH|TAIR=AT5G45960|UniProtKB=Q9FJ40	GDL86_ARATH	GDSL esterase/lipase At5g45960	At5g45960	ortholog	SUBFAMILY NOT NAMED (PTHR45642:SF52)	-
292	ARATH|Gene=AT4G13710|UniProtKB=Q944R1	PLY15_ARATH	Probable pectate lyase 15	At4g13710	ortholog	PECTATE LYASE 15-RELATED (PTHR31683:SF97)	-
293	ARATH|TAIR=AT1G63100|UniProtKB=Q9CAN3	SCL28_ARATH	Scarecrow-like protein 28	SCL28	ortholog	SCARECROW-LIKE PROTEIN 28 (PTHR31636:SF16)	-
294	ARATH|TAIR=AT4G26010|UniProtKB=Q93V93	PER44_ARATH	Peroxidase 44	PER44	ortholog	PEROXIDASE 44-RELATED (PTHR31235:SF179)	-
295	ARATH|TAIR=AT4G18010|UniProtKB=Q9FUR2	IP5P2_ARATH	Type I inositol polyphosphate 5-phosphatase 2	IP5P2	ortholog	TYPE I INOSITOL POLYPHOSPHATE 5-PHOSPHATASE 2 (PTHR45666:SF21)	-
296	ARATH|TAIR=AT4G02530|UniProtKB=O22773	TL16_ARATH	Thylakoid lumenal 16.5 kDa protein, chloroplastic	At4g02530	ortholog	THYLAKOID LUMENAL 16.5 KDA PROTEIN, CHLOROPLASTIC (PTHR35742:SF1)	-
297	ARATH|TAIR=AT5G16570|UniProtKB=Q9FMD9	GLN14_ARATH	Glutamine synthetase cytosolic isozyme 1-4	GLN1-4	ortholog	GLUTAMINE SYNTHETASE CYTOSOLIC ISOZYME 1-4 (PTHR20852:SF85)	ligase
298	ARATH|TAIR=AT4G05200|UniProtKB=Q9M0X5	CRK25_ARATH	Cysteine-rich receptor-like protein kinase 25	CRK25	ortholog	CYSTEINE-RICH RECEPTOR-LIKE PROTEIN KINASE 25 (PTHR27002:SF401)	-
299	ARATH|Gene=AT1G15950|UniProtKB=Q9S9N9	CCR1_ARATH	Cinnamoyl-CoA reductase 1	CCR1	ortholog	CINNAMOYL COA REDUCTASE 1-RELATED (PTHR10366:SF629)	dehydratase；epimerase/racemase；oxidoreductase
300	ARATH|TAIR=AT2G26640|UniProtKB=O48780	KCS11_ARATH	3-ketoacyl-CoA synthase 11	KCS11	ortholog	3-KETOACYL-COA SYNTHASE 11 (PTHR31561:SF103)	-
301	ARATH|TAIR=AT1G53840|UniProtKB=Q43867	PME1_ARATH	Pectinesterase 1	PME1	ortholog	PECTINESTERASE 1-RELATED (PTHR31707:SF161)	-
302	ARATH|TAIR=AT1G14670|UniProtKB=Q940S0	TMN2_ARATH	Transmembrane 9 superfamily member 2	TMN2	ortholog	TRANSMEMBRANE 9 SUPERFAMILY MEMBER 2 (PTHR10766:SF104)	transporter
303	ARATH|TAIR=AT1G08440|UniProtKB=Q9SJE8	ALMT2_ARATH	Aluminum-activated malate transporter 2	ALMT2	ortholog	ALUMINUM-ACTIVATED MALATE TRANSPORTER 1-RELATED (PTHR31086:SF22)	-
304	ARATH|TAIR=AT3G22100|UniProtKB=Q9LRJ4	BH117_ARATH	Transcription factor bHLH117	BHLH117	ortholog	TRANSCRIPTION FACTOR BHLH117-RELATED (PTHR16223:SF51)	-
305	ARATH|TAIR=AT1G44350|UniProtKB=Q8VYX0	ILL6_ARATH	IAA-amino acid hydrolase ILR1-like 6	ILL6	ortholog	IAA-AMINO ACID HYDROLASE ILR1-LIKE 6 (PTHR11014:SF62)	deacetylase；metalloprotease
306	ARATH|TAIR=AT2G27880|UniProtKB=Q9SJK3	AGO5_ARATH	Protein argonaute 5	AGO5	ortholog	PROTEIN ARGONAUTE 5 (PTHR22891:SF127)	-
307	ARATH|TAIR=AT4G17090|UniProtKB=O23553	BAM3_ARATH	Beta-amylase 3, chloroplastic	BAM3	ortholog	BETA-AMYLASE 3, CHLOROPLASTIC (PTHR31352:SF39)	-
308	ARATH|TAIR=AT5G50280|UniProtKB=Q9FGR7	PP426_ARATH	Pentatricopeptide repeat-containing protein At5g50280, chloroplastic	EMB1006	ortholog	SUBFAMILY NOT NAMED (PTHR45613:SF5)	-
309	ARATH|TAIR=AT2G19810|UniProtKB=O82199	C3H20_ARATH	Zinc finger CCCH domain-containing protein 20	At2g19810	ortholog	ZINC FINGER CCCH DOMAIN-CONTAINING PROTEIN 20 (PTHR14493:SF88)	-
310	ARATH|TAIR=AT3G14470|UniProtKB=Q9LRR4	R13L1_ARATH	Putative disease resistance RPP13-like protein 1	RPPL1	ortholog	DISEASE RESISTANCE RPP13-LIKE PROTEIN 1-RELATED (PTHR23155:SF1044)	-
311	ARATH|TAIR=AT1G53540|UniProtKB=P13853	HS17C_ARATH	17.6 kDa class I heat shock protein 3	HSP17.6C	ortholog	17.4 KDA CLASS I HEAT SHOCK PROTEIN-RELATED (PTHR11527:SF296)	chaperone
312	ARATH|TAIR=AT1G18890|UniProtKB=Q9M9V8	CDPKA_ARATH	Calcium-dependent protein kinase 10	CPK10	ortholog	CALCIUM-DEPENDENT PROTEIN KINASE 10 (PTHR24349:SF167)	-
313	ARATH|TAIR=AT4G26510|UniProtKB=O65583	UKL4_ARATH	Uridine kinase-like protein 4	UKL4	ortholog	URIDINE KINASE (PTHR10285:SF70)	glycosyltransferase；nucleotide kinase
314	ARATH|TAIR=AT1G19250|UniProtKB=Q9LMA1	FMO1_ARATH	Probable flavin-containing monooxygenase 1	FMO1	ortholog	FLAVIN-CONTAINING MONOOXYGENASE 1-RELATED (PTHR23023:SF143)	oxygenase
315	ARATH|TAIR=AT3G62950|UniProtKB=Q9LYC6	GRC11_ARATH	Glutaredoxin-C11	GRXC11	ortholog	GLUTAREDOXIN-C11 (PTHR10168:SF224)	-
316	ARATH|TAIR=AT5G28640|UniProtKB=Q8L8A5	GIF1_ARATH	GRF1-interacting factor 1	GIF1	ortholog	GRF1-INTERACTING FACTOR 1 (PTHR23107:SF19)	chromatin/chromatin-binding protein
317	ARATH|TAIR=AT5G67360|UniProtKB=O65351	SBT17_ARATH	Subtilisin-like protease SBT1.7	SBT1.7	ortholog	SUBTILISIN-LIKE PROTEASE SBT1.7 (PTHR10795:SF543)	serine protease
318	ARATH|TAIR=AT3G55980|UniProtKB=Q93ZS9	C3H47_ARATH	Zinc finger CCCH domain-containing protein 47	At3g55980	ortholog	RING FINGER PROTEIN UNKEMPT (PTHR14493:SF50)	-
319	ARATH|TAIR=AT3G16520|UniProtKB=Q9LK73	U88A1_ARATH	UDP-glycosyltransferase 88A1	UGT88A1	ortholog	UDP-GLYCOSYLTRANSFERASE 88A1 (PTHR11926:SF325)	-
320	ARATH|TAIR=AT2G17820|UniProtKB=Q9SXL4	AHK1_ARATH	Histidine kinase 1	AHK1	ortholog	HISTIDINE KINASE 1 (PTHR43711:SF1)	esterase；protein kinase；transcription factor
321	ARATH|Gene=AT3G25560|UniProtKB=Q8RY65	NIK2_ARATH	Protein NSP-INTERACTING KINASE 2	NIK2	ortholog	PROTEIN NSP-INTERACTING KINASE 2 (PTHR27001:SF217)	-
322	ARATH|TAIR=AT2G17230|UniProtKB=Q9SII5	EXOL5_ARATH	Protein EXORDIUM-like 5	EXL5	ortholog	PROTEIN EXORDIUM-LIKE 5 (PTHR31279:SF4)	-
323	ARATH|Gene=AT3G01910|UniProtKB=Q9S850	SUOX_ARATH	Sulfite oxidase	SOX	ortholog	SULFITE OXIDASE, MITOCHONDRIAL (PTHR19372:SF7)	-
324	ARATH|TAIR=AT4G32830|UniProtKB=Q9M077	AUR1_ARATH	Serine/threonine-protein kinase Aurora-1	AUR1	ortholog	AURORA A (PTHR24350:SF0)	non-receptor serine/threonine protein kinase
325	ARATH|TAIR=AT2G45290|UniProtKB=F4IW47	TKTC2_ARATH	Transketolase-2, chloroplastic	TKL-2	ortholog	TRANSKETOLASE 1-RELATED (PTHR43522:SF2)	dehydrogenase；lyase；transketolase
326	ARATH|TAIR=AT1G31800|UniProtKB=Q93VK5	LUT5_ARATH	Protein LUTEIN DEFICIENT 5, chloroplastic	CYP97A3	ortholog	PROTEIN LUTEIN DEFICIENT 5, CHLOROPLASTIC (PTHR24291:SF137)	-
327	ARATH|TAIR=AT3G47500|UniProtKB=Q8LFV3	CDF3_ARATH	Cyclic dof factor 3	CDF3	ortholog	CYCLIC DOF FACTOR 3 (PTHR31089:SF31)	-
328	ARATH|TAIR=AT3G48990|UniProtKB=Q9SMT7	4CLLA_ARATH	Oxalate--CoA ligase	AAE3	ortholog	PEROXISOMAL-COENZYME A SYNTHETASE (PTHR43201:SF5)	-
329	ARATH|TAIR=AT4G25650|UniProtKB=Q8W496	PTC52_ARATH	Protochlorophyllide-dependent translocon component 52, chloroplastic	PTC52	ortholog	PROTOCHLOROPHYLLIDE-DEPENDENT TRANSLOCON COMPONENT 52, CHLOROPLASTIC (PTHR21266:SF32)	oxygenase
330	ARATH|TAIR=AT2G40460|UniProtKB=Q8VZR7	PTR30_ARATH	Protein NRT1/ PTR FAMILY 5.1	NPF5.1	ortholog	PROTEIN NRT1/ PTR FAMILY 5.1 (PTHR11654:SF155)	transporter
331	ARATH|TAIR=AT1G07400|UniProtKB=Q9LNW0	HS178_ARATH	17.8 kDa class I heat shock protein	HSP17.8	ortholog	17.6 KDA CLASS I HEAT SHOCK PROTEIN 1-RELATED (PTHR11527:SF268)	chaperone
332	ARATH|TAIR=AT4G17870|UniProtKB=O49686	PYR1_ARATH	Abscisic acid receptor PYR1	PYR1	ortholog	ABSCISIC ACID RECEPTOR PYR1 (PTHR31213:SF89)	-
333	ARATH|TAIR=AT2G44340|UniProtKB=O64868	VQ18_ARATH	VQ motif-containing protein 18	VQ18	ortholog	VQ MOTIF-CONTAINING PROTEIN 18 (PTHR33143:SF44)	-
334	ARATH|TAIR=AT5G54800|UniProtKB=Q9M5A9	GPT1_ARATH	Glucose-6-phosphate/phosphate translocator 1, chloroplastic	GPT1	ortholog	GLUCOSE-6-PHOSPHATE/PHOSPHATE TRANSLOCATOR 1, CHLOROPLASTIC (PTHR11132:SF306)	-
335	ARATH|TAIR=AT5G41340|UniProtKB=P42748	UBC4_ARATH	Ubiquitin-conjugating enzyme E2 4	UBC4	ortholog	UBIQUITIN-CONJUGATING ENZYME E2 H (PTHR24068:SF128)	-
336	ARATH|TAIR=AT1G16130|UniProtKB=Q7X8C5	WAKLB_ARATH	Wall-associated receptor kinase-like 2	WAKL2	ortholog	WALL-ASSOCIATED RECEPTOR KINASE-LIKE 2-RELATED (PTHR27005:SF225)	-
337	ARATH|TAIR=AT5G66460|UniProtKB=Q9FJZ3	MAN7_ARATH	Mannan endo-1,4-beta-mannosidase 7	MAN7	ortholog	MANNAN ENDO-1,4-BETA-MANNOSIDASE 7 (PTHR31451:SF53)	-
338	ARATH|TAIR=AT4G12110|UniProtKB=Q8L7W5	SMO11_ARATH	Methylsterol monooxygenase 1-1	SMO1-1	ortholog	METHYLSTEROL MONOOXYGENASE 1-1-RELATED (PTHR11863:SF154)	hydroxylase；oxidase
339	ARATH|TAIR=AT5G10520|UniProtKB=Q8H1D6	RBK1_ARATH	Receptor-like cytosolic serine/threonine-protein kinase RBK1	RBK1	ortholog	PROTEIN KINASE SUPERFAMILY PROTEIN-RELATED (PTHR27001:SF105)	-
340	ARATH|TAIR=AT3G22840|UniProtKB=P93735	ELIP1_ARATH	Early light-induced protein 1, chloroplastic	ELIP1	ortholog	EARLY LIGHT-INDUCED PROTEIN 1, CHLOROPLASTIC (PTHR14154:SF59)	-
341	ARATH|TAIR=AT4G35770|UniProtKB=Q38853	STR15_ARATH	Rhodanese-like domain-containing protein 15, chloroplastic	STR15	ortholog	RHODANESE-LIKE DOMAIN-CONTAINING PROTEIN 15, CHLOROPLASTIC-RELATED (PTHR45431:SF3)	-
342	ARATH|TAIR=AT4G14465|UniProtKB=Q8GWQ2	AHL20_ARATH	AT-hook motif nuclear-localized protein 20	AHL20	ortholog	AT-HOOK MOTIF NUCLEAR-LOCALIZED PROTEIN 20 (PTHR31100:SF60)	-
343	ARATH|TAIR=AT2G39700|UniProtKB=O48818	EXPA4_ARATH	Expansin-A4	EXPA4	ortholog	EXPANSIN-A4 (PTHR31867:SF5)	-
344	ARATH|TAIR=AT2G46400|UniProtKB=Q9SKD9	WRK46_ARATH	Probable WRKY transcription factor 46	WRKY46	ortholog	WRKY TRANSCRIPTION FACTOR 30-RELATED (PTHR32096:SF20)	-
345	ARATH|TAIR=AT5G67130|UniProtKB=Q93XX5	Y5713_ARATH	PI-PLC X domain-containing protein At5g67130	At5g67130	ortholog	SUBFAMILY NOT NAMED (PTHR13593:SF51)	-
346	ARATH|TAIR=AT4G14550|UniProtKB=Q38832	IAA14_ARATH	Auxin-responsive protein IAA14	IAA14	ortholog	AUXIN-RESPONSIVE PROTEIN IAA14 (PTHR31734:SF118)	-
347	ARATH|TAIR=AT5G10930|UniProtKB=Q9LEU7	CIPK5_ARATH	CBL-interacting serine/threonine-protein kinase 5	CIPK5	ortholog	CBL-INTERACTING SERINE/THREONINE-PROTEIN KINASE 5 (PTHR43895:SF90)	-
348	ARATH|TAIR=AT5G53370|UniProtKB=Q9FK05	PME61_ARATH	Probable pectinesterase/pectinesterase inhibitor 61	PME61	ortholog	PECTINESTERASE/PECTINESTERASE INHIBITOR 61-RELATED (PTHR31707:SF191)	-
349	ARATH|TAIR=AT5G35200|UniProtKB=Q9LHS0	CAP10_ARATH	Putative clathrin assembly protein At5g35200	At5g35200	ortholog	SUBFAMILY NOT NAMED (PTHR22951:SF32)	vesicle coat protein
350	ARATH|TAIR=AT1G05680|UniProtKB=Q9SYK9	U74E2_ARATH	UDP-glycosyltransferase 74E2	UGT74E2	ortholog	UDP-GLYCOSYLTRANSFERASE 74C1-RELATED (PTHR11926:SF524)	-
351	ARATH|Gene=AT5G40840|UniProtKB=Q9FQ20	SCC12_ARATH	Sister chromatid cohesion 1 protein 2	SYN2	ortholog	SISTER CHROMATID COHESION 1 PROTEIN 2 (PTHR12585:SF58)	-
352	ARATH|TAIR=AT5G24120|UniProtKB=Q9ZNX9	SIGE_ARATH	RNA polymerase sigma factor sigE, chloroplastic/mitochondrial	SIGE	ortholog	RNA POLYMERASE SIGMA FACTOR SIGE, CHLOROPLASTIC/MITOCHONDRIAL (PTHR30603:SF4)	winged helix/forkhead transcription factor
353	ARATH|TAIR=AT2G46830|UniProtKB=P92973	CCA1_ARATH	Protein CCA1	CCA1	ortholog	PROTEIN CCA1 (PTHR12802:SF114)	chromatin/chromatin-binding protein；metalloprotease；transcription cofactor
354	ARATH|TAIR=AT2G18350|UniProtKB=Q9ZPW7	ZHD6_ARATH	Zinc-finger homeodomain protein 6	ZHD6	ortholog	ZINC-FINGER HOMEODOMAIN PROTEIN 6 (PTHR31948:SF58)	-
355	ARATH|TAIR=AT1G76660|UniProtKB=Q9SRE5	Y1666_ARATH	Uncharacterized protein At1g76660	At1g76660	ortholog	SUBFAMILY NOT NAMED (PTHR31798:SF3)	-
356	ARATH|TAIR=AT4G35420|UniProtKB=Q500U8	TKPR1_ARATH	Tetraketide alpha-pyrone reductase 1	TKPR1	ortholog	TETRAKETIDE ALPHA-PYRONE REDUCTASE 1 (PTHR10366:SF588)	dehydratase；epimerase/racemase；oxidoreductase
357	ARATH|TAIR=AT1G79930|UniProtKB=Q9S7C0	HSP7O_ARATH	Heat shock 70 kDa protein 14	HSP70-14	ortholog	HSC70CB, ISOFORM G (PTHR45639:SF4)	-
358	ARATH|TAIR=AT5G22510|UniProtKB=Q9FK88	INVE_ARATH	Alkaline/neutral invertase E, chloroplastic	INVE	ortholog	ALKALINE/NEUTRAL INVERTASE E, CHLOROPLASTIC (PTHR31916:SF31)	-
359	ARATH|TAIR=AT1G62400|UniProtKB=Q2MHE4	HT1_ARATH	Serine/threonine-protein kinase HT1	HT1	ortholog	SERINE/THREONINE-PROTEIN KINASE HT1 (PTHR23257:SF793)	-
360	ARATH|Gene=AT5G54250|UniProtKB=Q94AS9	CNGC4_ARATH	Cyclic nucleotide-gated ion channel 4	CNGC4	ortholog	CYCLIC NUCLEOTIDE-GATED ION CHANNEL 4 (PTHR45651:SF14)	-
361	ARATH|TAIR=AT1G04430|UniProtKB=Q940J9	PMT8_ARATH	Probable methyltransferase PMT8	At1g04430	ortholog	METHYLTRANSFERASE PMT8-RELATED (PTHR10108:SF692)	methyltransferase
362	ARATH|TAIR=AT4G22540|UniProtKB=Q940Y1	ORP2A_ARATH	Oxysterol-binding protein-related protein 2A	ORP2A	ortholog	OXYSTEROL-BINDING PROTEIN-RELATED PROTEIN 2A (PTHR10972:SF164)	-
363	ARATH|TAIR=AT1G54610|UniProtKB=Q9ZVM9	Y1461_ARATH	Probable serine/threonine-protein kinase At1g54610	At1g54610	ortholog	SUBFAMILY NOT NAMED (PTHR24056:SF383)	non-receptor serine/threonine protein kinase；non-receptor tyrosine protein kinase
364	ARATH|TAIR=AT5G57670|UniProtKB=Q5XF57	Y5576_ARATH	Probable receptor-like serine/threonine-protein kinase At5g57670	At5g57670	ortholog	SUBFAMILY NOT NAMED (PTHR27001:SF602)	-
365	ARATH|TAIR=AT2G46710|UniProtKB=Q8GYY5	RGAP3_ARATH	Rho GTPase-activating protein 3	ROPGAP3	ortholog	RHO GTPASE-ACTIVATING PROTEIN 3 (PTHR23177:SF61)	cytoskeletal protein
366	ARATH|TAIR=AT2G42360|UniProtKB=Q9SLC3	ATL41_ARATH	E3 ubiquitin-protein ligase ATL41	ATL41	ortholog	E3 UBIQUITIN-PROTEIN LIGASE ATL41 (PTHR14155:SF296)	ubiquitin-protein ligase
367	ARATH|TAIR=AT2G33580|UniProtKB=O22808	LYK5_ARATH	Protein LYK5	LYK5	ortholog	PROTEIN LYK5 (PTHR45927:SF6)	-
368	ARATH|Gene=AT3G04670|UniProtKB=Q9SR07	WRK39_ARATH	Probable WRKY transcription factor 39	WRKY39	ortholog	WRKY TRANSCRIPTION FACTOR 39-RELATED (PTHR31282:SF79)	-
369	ARATH|Gene=AT4G21990|UniProtKB=P92980	APR3_ARATH	5'-adenylylsulfate reductase 3, chloroplastic	2019-04-03	ortholog	5'-ADENYLYLSULFATE REDUCTASE 1, CHLOROPLASTIC-RELATED (PTHR46482:SF2)	-
370	ARATH|TAIR=AT1G20780|UniProtKB=Q9LM76	PUB44_ARATH	U-box domain-containing protein 44	PUB44	ortholog	U-BOX DOMAIN-CONTAINING PROTEIN 44 (PTHR45958:SF13)	-
371	ARATH|TAIR=AT5G63090|UniProtKB=Q9FML4	LOB_ARATH	Protein LATERAL ORGAN BOUNDARIES	LOB	ortholog	PROTEIN LATERAL ORGAN BOUNDARIES (PTHR31301:SF81)	-
372	ARATH|TAIR=AT1G80840|UniProtKB=Q9SAH7	WRK40_ARATH	Probable WRKY transcription factor 40	WRKY40	ortholog	WRKY TRANSCRIPTION FACTOR 40-RELATED (PTHR31429:SF3)	-
373	ARATH|TAIR=AT5G07310|UniProtKB=Q9LY29	EF115_ARATH	Ethylene-responsive transcription factor ERF115	ERF115	ortholog	ETHYLENE-RESPONSIVE TRANSCRIPTION FACTOR ERF115 (PTHR31190:SF41)	-
374	ARATH|TAIR=AT5G49740|UniProtKB=Q3KTM0	FRO7_ARATH	Ferric reduction oxidase 7, chloroplastic	FRO7	ortholog	FERRIC REDUCTION OXIDASE 6-RELATED (PTHR11972:SF139)	-
375	ARATH|TAIR=AT2G04040|UniProtKB=Q9SIA5	DTX1_ARATH	Protein DETOXIFICATION 1	DTX1	ortholog	MATE EFFLUX FAMILY PROTEIN-RELATED (PTHR11206:SF310)	transporter
376	ARATH|TAIR=AT5G48540|UniProtKB=Q9LV60	CRR55_ARATH	Cysteine-rich repeat secretory protein 55	CRRSP55	ortholog	CYSTEINE-RICH REPEAT SECRETORY PROTEIN 55 (PTHR32411:SF53)	-
377	ARATH|TAIR=AT3G05590|UniProtKB=P42791	RL182_ARATH	60S ribosomal protein L18-2	RPL18B	ortholog	60S RIBOSOMAL PROTEIN L18-1-RELATED (PTHR10934:SF10)	ribosomal protein
378	ARATH|TAIR=AT1G66480|UniProtKB=Q6NLC8	Y1648_ARATH	Uncharacterized protein At1g66480	At1g66480	ortholog	SUBFAMILY NOT NAMED (PTHR33148:SF6)	-
379	ARATH|TAIR=AT3G62600|UniProtKB=Q9LZK5	DNJ19_ARATH	DnaJ protein ERDJ3B	ERDJ3B	ortholog	DNAJ PROTEIN ERDJ3B (PTHR43888:SF14)	-
380	ARATH|TAIR=AT4G36220|UniProtKB=Q42600	C84A1_ARATH	Cytochrome P450 84A1	CYP84A1	ortholog	CYTOCHROME P450 84A1-RELATED (PTHR24298:SF60)	oxygenase
381	ARATH|TAIR=AT5G23190|UniProtKB=Q9FMY1	C86B1_ARATH	Cytochrome P450 86B1	CYP86B1	ortholog	CYTOCHROME P450 86B1-RELATED (PTHR24296:SF1)	oxygenase
382	ARATH|TAIR=AT3G21180|UniProtKB=Q9LU41	ACA9_ARATH	Calcium-transporting ATPase 9, plasma membrane-type	ACA9	ortholog	CALCIUM-TRANSPORTING ATPASE 9, PLASMA MEMBRANE-TYPE (PTHR24093:SF457)	cation transporter；hydrolase；ion channel
383	ARATH|Gene=AT2G28840|UniProtKB=Q94B55	XB31_ARATH	Putative E3 ubiquitin-protein ligase XBAT31	XBAT31	ortholog	E3 UBIQUITIN-PROTEIN LIGASE XBAT31-RELATED (PTHR24128:SF14)	-
384	ARATH|Gene=AT3G43920|UniProtKB=Q9LXW7	DCL3_ARATH	Endoribonuclease Dicer homolog 3	DCL3	ortholog	ENDORIBONUCLEASE DICER (PTHR14950:SF37)	endodeoxyribonuclease
385	ARATH|TAIR=AT1G11580|UniProtKB=Q1JPL7	PME18_ARATH	Pectinesterase/pectinesterase inhibitor 18	PME18	ortholog	PECTINESTERASE/PECTINESTERASE INHIBITOR 18 (PTHR31707:SF82)	-
386	ARATH|TAIR=AT1G51450|UniProtKB=Q9C8J7	TRO_ARATH	Protein TRAUCO	TRO	ortholog	SET1/ASH2 HISTONE METHYLTRANSFERASE COMPLEX SUBUNIT ASH2 (PTHR10598:SF0)	DNA binding protein
387	ARATH|TAIR=AT3G44830|UniProtKB=Q9FYC7	PDAT2_ARATH	Putative phospholipid:diacylglycerol acyltransferase 2	PDAT2	ortholog	PHOSPHOLIPID:DIACYLGLYCEROL ACYLTRANSFERASE (PTHR11440:SF4)	acyltransferase
388	ARATH|TAIR=AT3G01470|UniProtKB=Q02283	HAT5_ARATH	Homeobox-leucine zipper protein HAT5	HAT5	ortholog	HOMEOBOX-LEUCINE ZIPPER PROTEIN HAT5 (PTHR24326:SF497)	-
389	ARATH|TAIR=AT5G66390|UniProtKB=Q9FJZ9	PER72_ARATH	Peroxidase 72	PER72	ortholog	PEROXIDASE 72 (PTHR31388:SF3)	-
390	ARATH|TAIR=AT4G27940|UniProtKB=Q944H5	MTM1_ARATH	Mitochondrial carrier protein MTM1	MTM1	ortholog	FI19922P1 (PTHR45760:SF2)	-
391	ARATH|Gene=AT4G39280|UniProtKB=Q9T034	SYFA_ARATH	Phenylalanine--tRNA ligase alpha subunit, cytoplasmic	At4g39280	ortholog	PHENYLALANINE--TRNA LIGASE ALPHA SUBUNIT (PTHR11538:SF40)	-
392	ARATH|TAIR=AT5G25190|UniProtKB=Q94AW5	ERF03_ARATH	Ethylene-responsive transcription factor ERF003	ERF003	ortholog	ETHYLENE-RESPONSIVE TRANSCRIPTION FACTOR ERF003 (PTHR31194:SF83)	-
393	ARATH|TAIR=AT1G55740|UniProtKB=Q84VX0	RFS1_ARATH	Probable galactinol--sucrose galactosyltransferase 1	RFS1	ortholog	GALACTINOL--SUCROSE GALACTOSYLTRANSFERASE 1-RELATED (PTHR31268:SF30)	-
394	ARATH|TAIR=AT4G25230|UniProtKB=Q8VYC8	RIN2_ARATH	E3 ubiquitin protein ligase RIN2	RIN2	ortholog	E3 UBIQUITIN PROTEIN LIGASE RIN2-RELATED (PTHR22765:SF200)	-
395	ARATH|TAIR=AT3G54700|UniProtKB=Q494P0	PHT17_ARATH	Probable inorganic phosphate transporter 1-7	PHT1-7	ortholog	INORGANIC PHOSPHATE TRANSPORTER 1-7-RELATED (PTHR24064:SF501)	-
396	ARATH|TAIR=AT2G30750|UniProtKB=O49340	C71AC_ARATH	Cytochrome P450 71A12	CYP71A12	ortholog	CYTOCHROME P450 71A12-RELATED (PTHR24298:SF331)	oxygenase
397	ARATH|Gene=AT5G65890|UniProtKB=Q9FHP1	ACR1_ARATH	ACT domain-containing protein ACR1	ACR1	ortholog	ACT DOMAIN-CONTAINING PROTEIN ACR1 (PTHR31096:SF7)	-
398	ARATH|TAIR=AT2G26900|UniProtKB=Q1EBV7	BASS2_ARATH	Sodium/pyruvate cotransporter BASS2, chloroplastic	BASS2	ortholog	SODIUM/PYRUVATE COTRANSPORTER BASS2, CHLOROPLASTIC (PTHR10361:SF35)	cation transporter
399	ARATH|TAIR=AT4G02290|UniProtKB=O81416	GUN17_ARATH	Endoglucanase 17	At4g02290	ortholog	ENDOGLUCANASE 17 (PTHR22298:SF55)	-
400	ARATH|Gene=AT4G28250|UniProtKB=Q9M0I2	EXPB3_ARATH	Expansin-B3	EXPB3	ortholog	EXPANSIN-B3 (PTHR31692:SF70)	-
401	ARATH|TAIR=AT3G47200|UniProtKB=Q9SD53	Y3720_ARATH	UPF0481 protein At3g47200	At3g47200	ortholog	PROTEIN, PUTATIVE (DUF247)-RELATED (PTHR31549:SF113)	-
402	ARATH|TAIR=AT2G42600|UniProtKB=Q5GM68	CAPP2_ARATH	Phosphoenolpyruvate carboxylase 2	PPC2	ortholog	PHOSPHOENOLPYRUVATE CARBOXYLASE 2 (PTHR30523:SF25)	lyase
403	ARATH|TAIR=AT1G64780|UniProtKB=Q9ZPJ8	AMT12_ARATH	Ammonium transporter 1 member 2	AMT1-2	ortholog	AMMONIUM TRANSPORTER 1 MEMBER 2 (PTHR11730:SF84)	transporter
404	ARATH|TAIR=AT3G62270|UniProtKB=Q9M1P7	BOR2_ARATH	Probable boron transporter 2	BOR2	ortholog	BORON TRANSPORTER 2-RELATED (PTHR11453:SF92)	-
405	ARATH|TAIR=AT2G26330|UniProtKB=Q42371	ERECT_ARATH	LRR receptor-like serine/threonine-protein kinase ERECTA	ERECTA	ortholog	LRR RECEPTOR-LIKE SERINE/THREONINE-PROTEIN KINASE ERECTA (PTHR27000:SF188)	-
406	ARATH|Gene=AT1G57750|UniProtKB=Q9FVS9	C96AF_ARATH	Alkane hydroxylase MAH1	CYP96A15	ortholog	ALKANE HYDROXYLASE MAH1 (PTHR24296:SF129)	oxygenase
407	ARATH|TAIR=AT1G47480|UniProtKB=Q9SX78	CXE2_ARATH	Probable carboxylesterase 2	CXE2	ortholog	CARBOXYLESTERASE 2-RELATED (PTHR23024:SF399)	lipase；serine protease
408	ARATH|TAIR=AT2G33490|UniProtKB=O22799	Y2349_ARATH	Uncharacterized protein At2g33490	At2g33490	ortholog	SUBFAMILY NOT NAMED (PTHR34119:SF1)	-
409	ARATH|TAIR=AT1G67750|UniProtKB=Q9FXD8	PLY5_ARATH	Probable pectate lyase 5	At1g67750	ortholog	PECTATE LYASE 5-RELATED (PTHR31683:SF26)	-
410	ARATH|TAIR=AT5G03980|UniProtKB=Q9LZB2	GDL74_ARATH	GDSL esterase/lipase At5g03980	At5g03980	ortholog	SUBFAMILY NOT NAMED (PTHR22835:SF549)	-
411	ARATH|TAIR=AT3G16940|UniProtKB=Q9LSP8	CMTA6_ARATH	Calmodulin-binding transcription activator 6	CAMTA6	ortholog	CALMODULIN-BINDING TRANSCRIPTION ACTIVATOR 6 (PTHR23335:SF25)	transcription factor

## Sheet: Molecular Function
Molecular Function	Genes:411	Function hits:227
translation regulator activity (GO:0045182)	1	0.002	0.004
transcription regulator activity (GO:0140110)	16	0.039	0.07
molecular transducer activity (GO:0060089)	14	0.034	0.062
binding (GO:0005488)	45	0.109	0.198
structural molecule activity (GO:0005198)	2	0.005	0.009
molecular function regulator (GO:0098772)	8	0.019	0.035
catalytic activity (GO:0003824)	116	0.282	0.511
transporter activity (GO:0005215)	25	0.061	0.11
		Gene ID	Mapped IDs	Gene Name	Gene Symbol	Ortholog	PANTHER Family/Subfamily	PANTHER Protein Class	Species
binding (GO:0005488)	1	ARATH|TAIR=AT3G09600|UniProtKB=Q8RWU3	RVE8_ARATH	Protein REVEILLE 8	RVE8	ortholog	PROTEIN REVEILLE 8 (PTHR12802:SF85)	chromatin/chromatin-binding protein(PC00077);metalloprotease(PC00153);transcription cofactor(PC00217)	Arabidopsis thaliana
	2	ARATH|TAIR=AT5G28540|UniProtKB=Q9LKR3	MD37A_ARATH	Mediator of RNA polymerase II transcription subunit 37a	MED37A	ortholog	ENDOPLASMIC RETICULUM CHAPERONE BIP (PTHR19375:SF352)		Arabidopsis thaliana
	3	ARATH|TAIR=AT4G18020|UniProtKB=Q6LA43	APRR2_ARATH	Two-component response regulator-like APRR2	APRR2	ortholog	TWO-COMPONENT RESPONSE REGULATOR-LIKE APRR2 (PTHR31312:SF6)		Arabidopsis thaliana
	4	ARATH|TAIR=AT3G52750|UniProtKB=Q9LXJ0	FTZ22_ARATH	Cell division protein FtsZ homolog 2-2, chloroplastic	FTSZ2-2	ortholog	CELL DIVISION PROTEIN FTSZ HOMOLOG 2-2, CHLOROPLASTIC (PTHR30314:SF3)		Arabidopsis thaliana
	5	ARATH|TAIR=AT3G15620|UniProtKB=O48652	UVR3_ARATH	(6-4)DNA photolyase	UVR3	ortholog	CRYPTOCHROME CIRCADIAN CLOCK 5 (PTHR11455:SF9)	DNA photolyase(PC00014);lyase(PC00144)	Arabidopsis thaliana
	6	ARATH|Gene=AT1G20620|UniProtKB=Q42547	CATA3_ARATH	Catalase-3	CAT3	ortholog	CATALASE 3-RELATED (PTHR11465:SF40)	peroxidase(PC00180)	Arabidopsis thaliana
	7	ARATH|TAIR=AT5G57240|UniProtKB=Q9LVD4	ORP4C_ARATH	Oxysterol-binding protein-related protein 4C	ORP4C	ortholog	OXYSTEROL-BINDING PROTEIN-RELATED PROTEIN 9 (PTHR10972:SF102)		Arabidopsis thaliana
	8	ARATH|TAIR=AT5G62810|UniProtKB=Q9FXT6	PEX14_ARATH	Peroxisomal membrane protein PEX14	PEX14	ortholog	PEROXISOMAL MEMBRANE PROTEIN PEX14 (PTHR23058:SF0)	receptor(PC00197)	Arabidopsis thaliana
	9	ARATH|TAIR=AT1G32500|UniProtKB=Q9LQK7	AB7I_ARATH	Protein ABCI7, chloroplastic	ABCI7	ortholog	PROTEIN ABCI7, CHLOROPLASTIC (PTHR43575:SF1)		Arabidopsis thaliana
	10	ARATH|TAIR=AT4G39080|UniProtKB=Q8W4S4	VHAA3_ARATH	V-type proton ATPase subunit a3	VHA-a3	ortholog	V-TYPE PROTON ATPASE SUBUNIT A (PTHR11629:SF63)	ATP synthase(PC00002)	Arabidopsis thaliana
	11	ARATH|TAIR=AT1G23390|UniProtKB=Q9LDE3	FBK9_ARATH	F-box/kelch-repeat protein At1g23390	At1g23390	ortholog	SUBFAMILY NOT NAMED (PTHR24414:SF44)	hydrolase(PC00121);non-motor actin binding protein(PC00165)	Arabidopsis thaliana
	12	ARATH|TAIR=AT3G60500|UniProtKB=Q9M209	CER7_ARATH	Exosome complex component RRP45B	RRP45B	ortholog	EXOSOME COMPLEX COMPONENT RRP45 (PTHR11097:SF14)	exoribonuclease(PC00099);hydrolase(PC00121)	Arabidopsis thaliana
	13	ARATH|Gene=AT2G26150|UniProtKB=O80982	HSFA2_ARATH	Heat stress transcription factor A-2	HSFA2	ortholog	HEAT STRESS TRANSCRIPTION FACTOR A-2-RELATED (PTHR10015:SF320)	winged helix/forkhead transcription factor(PC00246)	Arabidopsis thaliana
	14	ARATH|TAIR=AT2G38310|UniProtKB=O80920	PYL4_ARATH	Abscisic acid receptor PYL4	PYL4	ortholog	ABSCISIC ACID RECEPTOR PYL4 (PTHR31213:SF48)		Arabidopsis thaliana
	15	ARATH|TAIR=AT4G17785|UniProtKB=Q8GWP0	MYB39_ARATH	Transcription factor MYB39	MYB39	ortholog	TRANSCRIPTION FACTOR MYB39 (PTHR10641:SF1132)	DNA binding protein(PC00009);homeodomain transcription factor(PC00119)	Arabidopsis thaliana
	16	ARATH|Gene=AT4G35090|UniProtKB=P25819	CATA2_ARATH	Catalase-2	CAT2	ortholog	CATALASE-RELATED (PTHR11465:SF23)	peroxidase(PC00180)	Arabidopsis thaliana
	17	ARATH|EnsemblGenome=AT3G52140|UniProtKB=F4J5S1	CLU_ARATH	Clustered mitochondria protein	FMT	ortholog	CLUSTERED MITOCHONDRIA PROTEIN HOMOLOG (PTHR12601:SF6)	translation initiation factor(PC00224)	Arabidopsis thaliana
	18	ARATH|TAIR=AT1G55580|UniProtKB=Q9ZWC5	SCL18_ARATH	Scarecrow-like protein 18	SCL18	ortholog	SCARECROW-LIKE PROTEIN 18 (PTHR31636:SF2)		Arabidopsis thaliana
	19	ARATH|TAIR=AT5G26660|UniProtKB=Q8LPH6	MYB86_ARATH	Transcription factor MYB86	MYB86	ortholog	TRANSCRIPTION FACTOR MYB86 (PTHR10641:SF1163)	DNA binding protein(PC00009);homeodomain transcription factor(PC00119)	Arabidopsis thaliana
	20	ARATH|TAIR=AT5G35550|UniProtKB=Q9FJA2	TT2_ARATH	Transcription factor TT2	TT2	ortholog	TRANSCRIPTION FACTOR TT2 (PTHR10641:SF613)	DNA binding protein(PC00009);homeodomain transcription factor(PC00119)	Arabidopsis thaliana
	21	ARATH|TAIR=AT1G70210|UniProtKB=P42751	CCD11_ARATH	Cyclin-D1-1	CYCD1-1	ortholog	CYCLIN-D1-1 (PTHR10177:SF404)	kinase activator(PC00138)	Arabidopsis thaliana
	22	ARATH|TAIR=AT1G64660|UniProtKB=Q9SGU9	MGL_ARATH	Methionine gamma-lyase	MGL	ortholog	CYSTATHIONINE BETA LYASE (PTHR11808:SF72)	lyase(PC00144)	Arabidopsis thaliana
	23	ARATH|TAIR=AT5G39670|UniProtKB=Q93Z27	CML45_ARATH	Probable calcium-binding protein CML45	CML45	ortholog	CALCIUM-BINDING PROTEIN CML45-RELATED (PTHR10891:SF745)		Arabidopsis thaliana
	24	ARATH|TAIR=AT4G02570|UniProtKB=Q94AH6	CUL1_ARATH	Cullin-1	CUL1	ortholog	CULLIN-1-RELATED (PTHR11932:SF131)	ubiquitin-protein ligase(PC00234)	Arabidopsis thaliana
	25	ARATH|TAIR=AT5G22220|UniProtKB=Q9FV71	E2FB_ARATH	Transcription factor E2FB	E2FB	ortholog	TRANSCRIPTION FACTOR E2FB (PTHR12081:SF82)	nucleic acid binding(PC00171);transcription factor(PC00218)	Arabidopsis thaliana
	26	ARATH|TAIR=AT5G08020|UniProtKB=Q9SD82	RFA1B_ARATH	Replication protein A 70 kDa DNA-binding subunit B	RPA1B	ortholog	REPLICATION PROTEIN A 70 KDA DNA-BINDING SUBUNIT (PTHR23273:SF4)	DNA binding protein(PC00009)	Arabidopsis thaliana
	27	ARATH|TAIR=AT2G23460|UniProtKB=O80462	XLG1_ARATH	Extra-large guanine nucleotide-binding protein 1	XLG1	ortholog	EXTRA-LARGE GUANINE NUCLEOTIDE-BINDING PROTEIN 1 (PTHR10218:SF222)	heterotrimeric G-protein(PC00117)	Arabidopsis thaliana
	28	ARATH|TAIR=AT3G06690|UniProtKB=P0CZ24	Y3669_ARATH	Putative acyl-coenzyme A oxidase At3g06690	At3g06690	ortholog	ACYL-COENZYME A OXIDASE-LIKE PROTEIN (PTHR10909:SF352)	dehydrogenase(PC00092);oxidase(PC00175);transferase(PC00220)	Arabidopsis thaliana
	29	ARATH|TAIR=AT5G38710|UniProtKB=Q6NKX1	PROD2_ARATH	Proline dehydrogenase 2, mitochondrial	POX2	ortholog	PROLINE DEHYDROGENASE 2, MITOCHONDRIAL (PTHR13914:SF23)	oxidase(PC00175)	Arabidopsis thaliana
	30	ARATH|TAIR=AT2G45670|UniProtKB=Q8S8S2	LPCT2_ARATH	Lysophospholipid acyltransferase LPEAT2	LPEAT2	ortholog	LYSOPHOSPHATIDYLCHOLINE ACYLTRANSFERASE (PTHR23063:SF1)	acyltransferase(PC00042);annexin(PC00050);calmodulin(PC00061)	Arabidopsis thaliana
	31	ARATH|TAIR=AT3G29320|UniProtKB=Q9LIB2	PHS1_ARATH	Alpha-glucan phosphorylase 1	PHS1	ortholog	ALPHA-GLUCAN PHOSPHORYLASE 1 (PTHR11468:SF29)		Arabidopsis thaliana
	32	ARATH|TAIR=AT1G63100|UniProtKB=Q9CAN3	SCL28_ARATH	Scarecrow-like protein 28	SCL28	ortholog	SCARECROW-LIKE PROTEIN 28 (PTHR31636:SF16)		Arabidopsis thaliana
	33	ARATH|TAIR=AT1G44350|UniProtKB=Q8VYX0	ILL6_ARATH	IAA-amino acid hydrolase ILR1-like 6	ILL6	ortholog	IAA-AMINO ACID HYDROLASE ILR1-LIKE 6 (PTHR11014:SF62)	deacetylase(PC00087);metalloprotease(PC00153)	Arabidopsis thaliana
	34	ARATH|TAIR=AT1G53540|UniProtKB=P13853	HS17C_ARATH	17.6 kDa class I heat shock protein 3	HSP17.6C	ortholog	17.4 KDA CLASS I HEAT SHOCK PROTEIN-RELATED (PTHR11527:SF296)	chaperone(PC00072)	Arabidopsis thaliana
	35	ARATH|TAIR=AT3G47500|UniProtKB=Q8LFV3	CDF3_ARATH	Cyclic dof factor 3	CDF3	ortholog	CYCLIC DOF FACTOR 3 (PTHR31089:SF31)		Arabidopsis thaliana
	36	ARATH|TAIR=AT1G07400|UniProtKB=Q9LNW0	HS178_ARATH	17.8 kDa class I heat shock protein	HSP17.8	ortholog	17.6 KDA CLASS I HEAT SHOCK PROTEIN 1-RELATED (PTHR11527:SF268)	chaperone(PC00072)	Arabidopsis thaliana
	37	ARATH|TAIR=AT4G17870|UniProtKB=O49686	PYR1_ARATH	Abscisic acid receptor PYR1	PYR1	ortholog	ABSCISIC ACID RECEPTOR PYR1 (PTHR31213:SF89)		Arabidopsis thaliana
	38	ARATH|TAIR=AT4G14465|UniProtKB=Q8GWQ2	AHL20_ARATH	AT-hook motif nuclear-localized protein 20	AHL20	ortholog	AT-HOOK MOTIF NUCLEAR-LOCALIZED PROTEIN 20 (PTHR31100:SF60)		Arabidopsis thaliana
	39	ARATH|TAIR=AT2G46400|UniProtKB=Q9SKD9	WRK46_ARATH	Probable WRKY transcription factor 46	WRKY46	ortholog	WRKY TRANSCRIPTION FACTOR 30-RELATED (PTHR32096:SF20)		Arabidopsis thaliana
	40	ARATH|Gene=AT5G40840|UniProtKB=Q9FQ20	SCC12_ARATH	Sister chromatid cohesion 1 protein 2	SYN2	ortholog	SISTER CHROMATID COHESION 1 PROTEIN 2 (PTHR12585:SF58)		Arabidopsis thaliana
	41	ARATH|TAIR=AT5G24120|UniProtKB=Q9ZNX9	SIGE_ARATH	RNA polymerase sigma factor sigE, chloroplastic/mitochondrial	SIGE	ortholog	RNA POLYMERASE SIGMA FACTOR SIGE, CHLOROPLASTIC/MITOCHONDRIAL (PTHR30603:SF4)	winged helix/forkhead transcription factor(PC00246)	Arabidopsis thaliana
	42	ARATH|TAIR=AT2G46830|UniProtKB=P92973	CCA1_ARATH	Protein CCA1	CCA1	ortholog	PROTEIN CCA1 (PTHR12802:SF114)	chromatin/chromatin-binding protein(PC00077);metalloprotease(PC00153);transcription cofactor(PC00217)	Arabidopsis thaliana
	43	ARATH|TAIR=AT4G22540|UniProtKB=Q940Y1	ORP2A_ARATH	Oxysterol-binding protein-related protein 2A	ORP2A	ortholog	OXYSTEROL-BINDING PROTEIN-RELATED PROTEIN 2A (PTHR10972:SF164)		Arabidopsis thaliana
	44	ARATH|TAIR=AT1G51450|UniProtKB=Q9C8J7	TRO_ARATH	Protein TRAUCO	TRO	ortholog	SET1/ASH2 HISTONE METHYLTRANSFERASE COMPLEX SUBUNIT ASH2 (PTHR10598:SF0)	DNA binding protein(PC00009)	Arabidopsis thaliana
	45	ARATH|TAIR=AT3G16940|UniProtKB=Q9LSP8	CMTA6_ARATH	Calmodulin-binding transcription activator 6	CAMTA6	ortholog	CALMODULIN-BINDING TRANSCRIPTION ACTIVATOR 6 (PTHR23335:SF25)	transcription factor(PC00218)	Arabidopsis thaliana
catalytic activity (GO:0003824)	1	ARATH|TAIR=AT4G22590|UniProtKB=Q9SUW0	TPPG_ARATH	Probable trehalose-phosphate phosphatase G	TPPG	ortholog	TREHALOSE-PHOSPHATE PHOSPHATASE F-RELATED (PTHR43768:SF17)		Arabidopsis thaliana
	2	ARATH|TAIR=AT4G21760|UniProtKB=Q9SVS1	BGL47_ARATH	Beta-glucosidase 47	BGLU47	ortholog	BETA-GLUCOSIDASE 47 (PTHR10353:SF27)		Arabidopsis thaliana
	3	ARATH|TAIR=AT5G02750|UniProtKB=Q8GXF8	SHGR9_ARATH	E3 ubiquitin-protein ligase SGR9, amyloplastic	SGR9	ortholog	E3 UBIQUITIN-PROTEIN LIGASE SGR9, AMYLOPLASTIC (PTHR15710:SF80)		Arabidopsis thaliana
	4	ARATH|TAIR=AT5G15900|UniProtKB=Q9LFT0	TBL19_ARATH	Protein trichome birefringence-like 19	TBL19	ortholog	PROTEIN TRICHOME BIREFRINGENCE-LIKE 19 (PTHR32285:SF48)		Arabidopsis thaliana
	5	ARATH|TAIR=AT5G19040|UniProtKB=Q94ID2	IPT5_ARATH	Adenylate isopentenyltransferase 5, chloroplastic	IPT5	ortholog	ADENYLATE ISOPENTENYLTRANSFERASE 5, CHLOROPLASTIC (PTHR11088:SF53)	nucleotidyltransferase(PC00174)	Arabidopsis thaliana
	6	ARATH|TAIR=AT5G28540|UniProtKB=Q9LKR3	MD37A_ARATH	Mediator of RNA polymerase II transcription subunit 37a	MED37A	ortholog	ENDOPLASMIC RETICULUM CHAPERONE BIP (PTHR19375:SF352)		Arabidopsis thaliana
	7	ARATH|TAIR=AT4G34980|UniProtKB=O49607	SBT16_ARATH	Subtilisin-like protease SBT1.6	SBT1.6	ortholog	SUBTILISIN-LIKE PROTEASE SBT1.6 (PTHR10795:SF442)	serine protease(PC00203)	Arabidopsis thaliana
	8	ARATH|TAIR=AT5G48570|UniProtKB=Q9FJL3	FKB65_ARATH	Peptidyl-prolyl cis-trans isomerase FKBP65	FKBP65	ortholog	FK506-BINDING PROTEIN 59 (PTHR10516:SF420)	calcium-binding protein(PC00060);chaperone(PC00072);isomerase(PC00135)	Arabidopsis thaliana
	9	ARATH|TAIR=AT5G13800|UniProtKB=Q9FFZ1	PPH_ARATH	Pheophytinase, chloroplastic	PPH	ortholog	PHEOPHYTINASE, CHLOROPLASTIC (PTHR47280:SF1)		Arabidopsis thaliana
	10	ARATH|TAIR=AT4G27070|UniProtKB=P25269	TRBP2_ARATH	Tryptophan synthase beta chain 2, chloroplastic	TSB2	ortholog	TRYPTOPHAN SYNTHASE (PTHR42882:SF1)	deaminase(PC00088);dehydratase(PC00091);epimerase/racemase(PC00096)	Arabidopsis thaliana
	11	ARATH|TAIR=AT2G30210|UniProtKB=Q56YT0	LAC3_ARATH	Laccase-3	LAC3	ortholog	LACCASE-3 (PTHR11709:SF288)	ligase(PC00142);oxidase(PC00175)	Arabidopsis thaliana
	12	ARATH|TAIR=AT3G06483|UniProtKB=Q9SBJ1	PDK_ARATH	[Pyruvate dehydrogenase (acetyl-transferring)] kinase, mitochondrial	PDK	ortholog	[PYRUVATE DEHYDROGENASE (ACETYL-TRANSFERRING)] KINASE, MITOCHONDRIAL (PTHR11947:SF3)	protein kinase(PC00193)	Arabidopsis thaliana
	13	ARATH|TAIR=AT5G23310|UniProtKB=Q9FMX0	SODF3_ARATH	Superoxide dismutase [Fe] 3, chloroplastic	FSD3	ortholog	SUPEROXIDE DISMUTASE [FE] 3, CHLOROPLASTIC (PTHR42769:SF11)	oxidoreductase(PC00176)	Arabidopsis thaliana
	14	ARATH|TAIR=AT4G01320|UniProtKB=Q8RX88	FACE1_ARATH	CAAX prenyl protease 1 homolog	FACE1	ortholog	CAAX PRENYL PROTEASE 1 HOMOLOG (PTHR10120:SF24)	metalloprotease(PC00153)	Arabidopsis thaliana
	15	ARATH|TAIR=AT2G14255|UniProtKB=Q3EC11	ZDHC2_ARATH	Probable protein S-acyltransferase 23	PAT23	ortholog	PALMITOYLTRANSFERASE PFA5 (PTHR22883:SF239)		Arabidopsis thaliana
	16	ARATH|TAIR=AT3G52750|UniProtKB=Q9LXJ0	FTZ22_ARATH	Cell division protein FtsZ homolog 2-2, chloroplastic	FTSZ2-2	ortholog	CELL DIVISION PROTEIN FTSZ HOMOLOG 2-2, CHLOROPLASTIC (PTHR30314:SF3)		Arabidopsis thaliana
	17	ARATH|TAIR=AT3G15620|UniProtKB=O48652	UVR3_ARATH	(6-4)DNA photolyase	UVR3	ortholog	CRYPTOCHROME CIRCADIAN CLOCK 5 (PTHR11455:SF9)	DNA photolyase(PC00014);lyase(PC00144)	Arabidopsis thaliana
	18	ARATH|TAIR=AT3G16050|UniProtKB=Q9ZNR6	PDX12_ARATH	Pyridoxal 5'-phosphate synthase-like subunit PDX1.2	PDX12	ortholog	PYRIDOXAL 5'-PHOSPHATE SYNTHASE-LIKE SUBUNIT PDX1.2 (PTHR31829:SF2)		Arabidopsis thaliana
	19	ARATH|Gene=AT1G20620|UniProtKB=Q42547	CATA3_ARATH	Catalase-3	CAT3	ortholog	CATALASE 3-RELATED (PTHR11465:SF40)	peroxidase(PC00180)	Arabidopsis thaliana
	20	ARATH|TAIR=AT1G53310|UniProtKB=Q9MAH0	CAPP1_ARATH	Phosphoenolpyruvate carboxylase 1	PPC1	ortholog	PHOSPHOENOLPYRUVATE CARBOXYLASE 1 (PTHR30523:SF32)	lyase(PC00144)	Arabidopsis thaliana
	21	ARATH|TAIR=AT4G24000|UniProtKB=Q8VYR4	CSLG2_ARATH	Cellulose synthase-like protein G2	CSLG2	ortholog	CELLULOSE SYNTHASE-LIKE PROTEIN G1-RELATED (PTHR13301:SF157)		Arabidopsis thaliana
	22	ARATH|TAIR=AT4G02330|UniProtKB=Q8RXK7	PME41_ARATH	Probable pectinesterase/pectinesterase inhibitor 41	PME41	ortholog	PECTINESTERASE/PECTINESTERASE INHIBITOR 41-RELATED (PTHR31707:SF166)		Arabidopsis thaliana
	23	ARATH|TAIR=AT2G11810|UniProtKB=Q9SI93	MGDG3_ARATH	Monogalactosyldiacylglycerol synthase 3, chloroplastic	MGD3	ortholog	MONOGALACTOSYLDIACYLGLYCEROL SYNTHASE 3, CHLOROPLASTIC (PTHR43025:SF4)	acetyltransferase(PC00038);glycosyltransferase(PC00111);transfer/carrier protein(PC00219)	Arabidopsis thaliana
	24	ARATH|TAIR=AT1G17500|UniProtKB=Q9LNQ4	ALA4_ARATH	Probable phospholipid-transporting ATPase 4	ALA4	ortholog	PHOSPHOLIPID-TRANSPORTING ATPASE 4-RELATED (PTHR24092:SF154)	cation transporter(PC00068);hydrolase(PC00121)	Arabidopsis thaliana
	25	ARATH|Gene=AT1G21640|UniProtKB=Q9C5W3	NADK2_ARATH	NAD kinase 2, chloroplastic	NADK2	ortholog	NAD+ KINASE FAMILY PROTEIN (PTHR20275:SF6)	nucleotide kinase(PC00172)	Arabidopsis thaliana
	26	ARATH|TAIR=AT3G62980|UniProtKB=Q570C0	TIR1_ARATH	Protein TRANSPORT INHIBITOR RESPONSE 1	TIR1	ortholog	PROTEIN TRANSPORT INHIBITOR RESPONSE 1 (PTHR16134:SF54)		Arabidopsis thaliana
	27	ARATH|TAIR=AT4G25360|UniProtKB=Q8VYS5	TBL18_ARATH	Protein trichome birefringence-like 18	TBL18	ortholog	PROTEIN TRICHOME BIREFRINGENCE-LIKE 18 (PTHR32285:SF18)		Arabidopsis thaliana
	28	ARATH|TAIR=AT3G11410|UniProtKB=P49598	P2C37_ARATH	Protein phosphatase 2C 37	PP2CA	ortholog	PROTEIN PHOSPHATASE 2C 37 (PTHR13832:SF637)	kinase inhibitor(PC00139);protein phosphatase(PC00195)	Arabidopsis thaliana
	29	ARATH|Gene=AT1G64230|UniProtKB=Q94F47	UBC28_ARATH	Ubiquitin-conjugating enzyme E2 28	UBC28	ortholog	UBIQUITIN-CONJUGATING ENZYME E2 28 (PTHR24068:SF231)		Arabidopsis thaliana
	30	ARATH|TAIR=AT1G11790|UniProtKB=Q9SA96	AROD1_ARATH	Arogenate dehydratase/prephenate dehydratase 1, chloroplastic	ADT1	ortholog	AROGENATE DEHYDRATASE/PREPHENATE DEHYDRATASE 1, CHLOROPLASTIC (PTHR21022:SF19)	dehydratase(PC00091)	Arabidopsis thaliana
	31	ARATH|TAIR=AT4G01950|UniProtKB=Q9SYJ2	GPAT3_ARATH	Probable glycerol-3-phosphate acyltransferase 3	GPAT3	ortholog	GLYCEROL-3-PHOSPHATE ACYLTRANSFERASE 3-RELATED (PTHR15486:SF59)	acyltransferase(PC00042)	Arabidopsis thaliana
	32	ARATH|TAIR=AT4G30440|UniProtKB=Q9M0B6	GAE1_ARATH	UDP-glucuronate 4-epimerase 1	GAE1	ortholog	UDP-GLUCURONATE 4-EPIMERASE 1 (PTHR43574:SF3)	dehydratase(PC00091);epimerase/racemase(PC00096);oxidoreductase(PC00176)	Arabidopsis thaliana
	33	ARATH|TAIR=AT1G20930|UniProtKB=Q8LG64	CKB22_ARATH	Cyclin-dependent kinase B2-2	CDKB2-2	ortholog	CYCLIN-DEPENDENT KINASE B2-2 (PTHR24056:SF178)	non-receptor serine/threonine protein kinase(PC00167);non-receptor tyrosine protein kinase(PC00168)	Arabidopsis thaliana
	34	ARATH|Gene=AT3G25230|UniProtKB=Q38931	FKB62_ARATH	Peptidyl-prolyl cis-trans isomerase FKBP62	FKBP62	ortholog	PEPTIDYL-PROLYL CIS-TRANS ISOMERASE FKBP62 (PTHR10516:SF417)	calcium-binding protein(PC00060);chaperone(PC00072);isomerase(PC00135)	Arabidopsis thaliana
	35	ARATH|TAIR=AT1G70230|UniProtKB=O04523	TBL27_ARATH	Protein ALTERED XYLOGLUCAN 4	AXY4	ortholog	PROTEIN ALTERED XYLOGLUCAN 4 (PTHR32285:SF57)		Arabidopsis thaliana
	36	ARATH|TAIR=AT1G61130|UniProtKB=Q4PSY2	SCP32_ARATH	Serine carboxypeptidase-like 32	SCPL32	ortholog	SERINE CARBOXYPEPTIDASE-LIKE 32 (PTHR11802:SF226)	serine protease(PC00203)	Arabidopsis thaliana
	37	ARATH|TAIR=AT4G20140|UniProtKB=C0LGQ5	GSO1_ARATH	LRR receptor-like serine/threonine-protein kinase GSO1	GSO1	ortholog	LRR RECEPTOR-LIKE SERINE/THREONINE-PROTEIN KINASE GSO1-RELATED (PTHR27000:SF426)		Arabidopsis thaliana
	38	ARATH|TAIR=AT1G23390|UniProtKB=Q9LDE3	FBK9_ARATH	F-box/kelch-repeat protein At1g23390	At1g23390	ortholog	SUBFAMILY NOT NAMED (PTHR24414:SF44)	hydrolase(PC00121);non-motor actin binding protein(PC00165)	Arabidopsis thaliana
	39	ARATH|TAIR=AT2G29380|UniProtKB=Q9ZW21	P2C24_ARATH	Probable protein phosphatase 2C 24	At2g29380	ortholog	PROTEIN PHOSPHATASE 2C 24-RELATED (PTHR13832:SF597)	kinase inhibitor(PC00139);protein phosphatase(PC00195)	Arabidopsis thaliana
	40	ARATH|TAIR=AT3G63470|UniProtKB=Q0WRX3	SCP40_ARATH	Serine carboxypeptidase-like 40	SCPL40	ortholog	SERINE CARBOXYPEPTIDASE-LIKE 36-RELATED (PTHR11802:SF132)	serine protease(PC00203)	Arabidopsis thaliana
	41	ARATH|TAIR=AT4G21585|UniProtKB=F4JJL0	ENDO4_ARATH	Endonuclease 4	ENDO4	ortholog	ENDONUCLEASE 4 (PTHR33146:SF5)		Arabidopsis thaliana
	42	ARATH|TAIR=AT1G65240|UniProtKB=Q9S9K4	ASPL2_ARATH	Aspartic proteinase-like protein 2	At1g65240	ortholog	ASPARTIC PROTEINASE-LIKE PROTEIN 2 (PTHR13683:SF662)	aspartic protease(PC00053)	Arabidopsis thaliana
	43	ARATH|TAIR=AT2G29170|UniProtKB=Q9ZW04	TRNH4_ARATH	Tropinone reductase homolog At2g29170	At2g29170	ortholog	SENESCENCE-ASSOCIATED PROTEIN 13 (PTHR42898:SF33)	dehydrogenase(PC00092);reductase(PC00198)	Arabidopsis thaliana
	44	ARATH|TAIR=AT5G38630|UniProtKB=Q9SWS1	ACFR2_ARATH	Probable transmembrane ascorbate ferrireductase 2	CYB561B	ortholog	TRANSMEMBRANE ASCORBATE FERRIREDUCTASE 2-RELATED (PTHR10106:SF42)	reductase(PC00198)	Arabidopsis thaliana
	45	ARATH|TAIR=AT4G37870|UniProtKB=Q9T074	PCKA_ARATH	Phosphoenolpyruvate carboxykinase (ATP)	PCKA	ortholog	PHOSPHOENOLPYRUVATE CARBOXYKINASE (ATP) (PTHR30031:SF6)	lyase(PC00144)	Arabidopsis thaliana
	46	ARATH|EnsemblGenome=AT2G44990|UniProtKB=Q7XJM2	CCD7_ARATH	Carotenoid cleavage dioxygenase 7, chloroplastic	CCD7	ortholog	CAROTENOID CLEAVAGE DIOXYGENASE 7, CHLOROPLASTIC (PTHR10543:SF37)		Arabidopsis thaliana
	47	ARATH|TAIR=AT3G14270|UniProtKB=Q9LUM0	FAB1B_ARATH	1-phosphatidylinositol-3-phosphate 5-kinase FAB1B	FAB1B	ortholog	1-PHOSPHATIDYLINOSITOL-3-PHOSPHATE 5-KINASE FAB1B (PTHR45748:SF11)		Arabidopsis thaliana
	48	ARATH|TAIR=AT2G38310|UniProtKB=O80920	PYL4_ARATH	Abscisic acid receptor PYL4	PYL4	ortholog	ABSCISIC ACID RECEPTOR PYL4 (PTHR31213:SF48)		Arabidopsis thaliana
	49	ARATH|TAIR=AT5G53560|UniProtKB=Q42342	CYB5E_ARATH	Cytochrome b5 isoform E	CYTB5-E	ortholog	CYTOCHROME B5 ISOFORM E (PTHR19359:SF77)	oxidase(PC00175)	Arabidopsis thaliana
	50	ARATH|TAIR=AT1G47960|UniProtKB=F4HWQ8	CVIF1_ARATH	Cell wall / vacuolar inhibitor of fructosidase 1	C/VIF1	ortholog	CELL WALL / VACUOLAR INHIBITOR OF FRUCTOSIDASE 1 (PTHR31080:SF18)		Arabidopsis thaliana
	51	ARATH|TAIR=AT4G25570|UniProtKB=Q8L856	ACFR1_ARATH	Transmembrane ascorbate ferrireductase 1	CYB561A	ortholog	TRANSMEMBRANE ASCORBATE FERRIREDUCTASE 1 (PTHR10106:SF22)	reductase(PC00198)	Arabidopsis thaliana
	52	ARATH|Gene=AT4G35090|UniProtKB=P25819	CATA2_ARATH	Catalase-2	CAT2	ortholog	CATALASE-RELATED (PTHR11465:SF23)	peroxidase(PC00180)	Arabidopsis thaliana
	53	ARATH|TAIR=AT5G22410|UniProtKB=Q9FMR0	PER60_ARATH	Peroxidase 60	PER60	ortholog	PEROXIDASE 60 (PTHR31235:SF13)		Arabidopsis thaliana
	54	ARATH|TAIR=AT1G71010|UniProtKB=Q9SSJ8	FAB1C_ARATH	Putative 1-phosphatidylinositol-3-phosphate 5-kinase FAB1C	FAB1C	ortholog	1-PHOSPHATIDYLINOSITOL-3-PHOSPHATE 5-KINASE FAB1C-RELATED (PTHR45748:SF10)		Arabidopsis thaliana
	55	ARATH|TAIR=AT1G56140|UniProtKB=C0LGH3	Y5614_ARATH	Probable LRR receptor-like serine/threonine-protein kinase At1g56140	At1g56140	ortholog	SUBFAMILY NOT NAMED (PTHR27006:SF228)		Arabidopsis thaliana
	56	ARATH|TAIR=AT1G28440|UniProtKB=Q9SGP2	HSL1_ARATH	Receptor-like protein kinase HSL1	HSL1	ortholog	RECEPTOR-LIKE PROTEIN KINASE 5-RELATED (PTHR27000:SF219)		Arabidopsis thaliana
	57	ARATH|TAIR=AT1G70210|UniProtKB=P42751	CCD11_ARATH	Cyclin-D1-1	CYCD1-1	ortholog	CYCLIN-D1-1 (PTHR10177:SF404)	kinase activator(PC00138)	Arabidopsis thaliana
	58	ARATH|TAIR=AT5G14660|UniProtKB=Q9FUZ2	DEF1B_ARATH	Peptide deformylase 1B, chloroplastic/mitochondrial	PDF1B	ortholog	PEPTIDE DEFORMYLASE (PTHR10458:SF2)		Arabidopsis thaliana
	59	ARATH|TAIR=AT1G71695|UniProtKB=Q96520	PER12_ARATH	Peroxidase 12	PER12	ortholog	PEROXIDASE 12 (PTHR31235:SF12)		Arabidopsis thaliana
	60	ARATH|TAIR=AT2G38670|UniProtKB=Q9ZVI9	PECT1_ARATH	Ethanolamine-phosphate cytidylyltransferase	PECT1	ortholog	ETHANOLAMINE-PHOSPHATE CYTIDYLYLTRANSFERASE (PTHR45780:SF2)	nucleotidyltransferase(PC00174)	Arabidopsis thaliana
	61	ARATH|TAIR=AT1G06030|UniProtKB=Q9LNE3	SCRK2_ARATH	Probable fructokinase-2	At1g06030	ortholog	FRUCTOKINASE-2-RELATED (PTHR43085:SF31)	carbohydrate kinase(PC00065);nucleotide kinase(PC00172)	Arabidopsis thaliana
	62	ARATH|Gene=AT1G11080|UniProtKB=O04084	SCP31_ARATH	Serine carboxypeptidase-like 31	SCPL31	ortholog	SERINE CARBOXYPEPTIDASE-LIKE 31-RELATED (PTHR11802:SF15)	serine protease(PC00203)	Arabidopsis thaliana
	63	ARATH|Gene=AT2G43840|UniProtKB=O22820	U74F1_ARATH	UDP-glycosyltransferase 74F1	UGT74F1	ortholog	UDP-GLYCOSYLTRANSFERASE 74F1-RELATED (PTHR11926:SF738)		Arabidopsis thaliana
	64	ARATH|TAIR=AT4G33070|UniProtKB=O82647	PDC1_ARATH	Pyruvate decarboxylase 1	PDC1	ortholog	PYRUVATE DECARBOXYLASE 1-RELATED (PTHR43452:SF1)	decarboxylase(PC00089);dehydrogenase(PC00092);transferase(PC00220)	Arabidopsis thaliana
	65	ARATH|TAIR=AT1G72770|UniProtKB=Q9CAJ0	P2C16_ARATH	Protein phosphatase 2C 16	HAB1	ortholog	PROTEIN PHOSPHATASE 2C 16 (PTHR13832:SF629)	kinase inhibitor(PC00139);protein phosphatase(PC00195)	Arabidopsis thaliana
	66	ARATH|TAIR=AT4G02570|UniProtKB=Q94AH6	CUL1_ARATH	Cullin-1	CUL1	ortholog	CULLIN-1-RELATED (PTHR11932:SF131)	ubiquitin-protein ligase(PC00234)	Arabidopsis thaliana
	67	ARATH|TAIR=AT1G68010|UniProtKB=Q9C9W5	HPR1_ARATH	Glycerate dehydrogenase HPR, peroxisomal	HPR	ortholog	2-KETOGLUCONATE REDUCTASE-RELATED (PTHR10996:SF178)	dehydrogenase(PC00092)	Arabidopsis thaliana
	68	ARATH|TAIR=AT1G57820|UniProtKB=Q8VYZ0	ORTH2_ARATH	E3 ubiquitin-protein ligase ORTHRUS 2	ORTH2	ortholog	E3 UBIQUITIN-PROTEIN LIGASE ORTHRUS 1-RELATED (PTHR14140:SF34)	ubiquitin-protein ligase(PC00234)	Arabidopsis thaliana
	69	ARATH|TAIR=AT5G37300|UniProtKB=Q93ZR6	WSD1_ARATH	O-acyltransferase WSD1	WSD1	ortholog	O-ACYLTRANSFERASE WSD1 (PTHR31650:SF24)		Arabidopsis thaliana
	70	ARATH|TAIR=AT3G03300|UniProtKB=Q3EBC8	DCL2_ARATH	Endoribonuclease Dicer homolog 2	At3g03300	ortholog	ENDORIBONUCLEASE DICER HOMOLOG 2 (PTHR14950:SF19)	endodeoxyribonuclease(PC00093)	Arabidopsis thaliana
	71	ARATH|TAIR=AT5G08020|UniProtKB=Q9SD82	RFA1B_ARATH	Replication protein A 70 kDa DNA-binding subunit B	RPA1B	ortholog	REPLICATION PROTEIN A 70 KDA DNA-BINDING SUBUNIT (PTHR23273:SF4)	DNA binding protein(PC00009)	Arabidopsis thaliana
	72	ARATH|TAIR=AT1G02730|UniProtKB=Q9SRW9	CSLD5_ARATH	Cellulose synthase-like protein D5	CSLD5	ortholog	CELLULOSE SYNTHASE-LIKE PROTEIN D5 (PTHR13301:SF83)		Arabidopsis thaliana
	73	ARATH|Gene=AT2G27920|UniProtKB=Q67Y83	SCP51_ARATH	Serine carboxypeptidase-like 51	SCPL51	ortholog	RETINOID-INDUCIBLE SERINE CARBOXYPEPTIDASE (PTHR11802:SF3)	serine protease(PC00203)	Arabidopsis thaliana
	74	ARATH|TAIR=AT2G23460|UniProtKB=O80462	XLG1_ARATH	Extra-large guanine nucleotide-binding protein 1	XLG1	ortholog	EXTRA-LARGE GUANINE NUCLEOTIDE-BINDING PROTEIN 1 (PTHR10218:SF222)	heterotrimeric G-protein(PC00117)	Arabidopsis thaliana
	75	ARATH|TAIR=AT3G06690|UniProtKB=P0CZ24	Y3669_ARATH	Putative acyl-coenzyme A oxidase At3g06690	At3g06690	ortholog	ACYL-COENZYME A OXIDASE-LIKE PROTEIN (PTHR10909:SF352)	dehydrogenase(PC00092);oxidase(PC00175);transferase(PC00220)	Arabidopsis thaliana
	76	ARATH|TAIR=AT5G38710|UniProtKB=Q6NKX1	PROD2_ARATH	Proline dehydrogenase 2, mitochondrial	POX2	ortholog	PROLINE DEHYDROGENASE 2, MITOCHONDRIAL (PTHR13914:SF23)	oxidase(PC00175)	Arabidopsis thaliana
	77	ARATH|TAIR=AT2G45670|UniProtKB=Q8S8S2	LPCT2_ARATH	Lysophospholipid acyltransferase LPEAT2	LPEAT2	ortholog	LYSOPHOSPHATIDYLCHOLINE ACYLTRANSFERASE (PTHR23063:SF1)	acyltransferase(PC00042);annexin(PC00050);calmodulin(PC00061)	Arabidopsis thaliana
	78	ARATH|TAIR=AT2G33100|UniProtKB=O49323	CSLD1_ARATH	Cellulose synthase-like protein D1	CSLD1	ortholog	CELLULOSE SYNTHASE-LIKE PROTEIN D1 (PTHR13301:SF94)		Arabidopsis thaliana
	79	ARATH|TAIR=AT3G29320|UniProtKB=Q9LIB2	PHS1_ARATH	Alpha-glucan phosphorylase 1	PHS1	ortholog	ALPHA-GLUCAN PHOSPHORYLASE 1 (PTHR11468:SF29)		Arabidopsis thaliana
	80	ARATH|TAIR=AT5G24470|UniProtKB=Q6LA42	APRR5_ARATH	Two-component response regulator-like APRR5	APRR5	ortholog	TWO-COMPONENT RESPONSE REGULATOR-LIKE APRR5 (PTHR43874:SF70)	methyltransferase(PC00155);protein kinase(PC00193);transcription factor(PC00218)	Arabidopsis thaliana
	81	ARATH|TAIR=AT4G26850|UniProtKB=Q8RWE8	GGAP1_ARATH	GDP-L-galactose phosphorylase 1	VTC2	ortholog	GDP-L-GALACTOSE PHOSPHORYLASE 1 (PTHR20884:SF18)		Arabidopsis thaliana
	82	ARATH|TAIR=AT4G26010|UniProtKB=Q93V93	PER44_ARATH	Peroxidase 44	PER44	ortholog	PEROXIDASE 44-RELATED (PTHR31235:SF179)		Arabidopsis thaliana
	83	ARATH|TAIR=AT4G18010|UniProtKB=Q9FUR2	IP5P2_ARATH	Type I inositol polyphosphate 5-phosphatase 2	IP5P2	ortholog	TYPE I INOSITOL POLYPHOSPHATE 5-PHOSPHATASE 2 (PTHR45666:SF21)		Arabidopsis thaliana
	84	ARATH|TAIR=AT5G16570|UniProtKB=Q9FMD9	GLN14_ARATH	Glutamine synthetase cytosolic isozyme 1-4	GLN1-4	ortholog	GLUTAMINE SYNTHETASE CYTOSOLIC ISOZYME 1-4 (PTHR20852:SF85)	ligase(PC00142)	Arabidopsis thaliana
	85	ARATH|Gene=AT1G15950|UniProtKB=Q9S9N9	CCR1_ARATH	Cinnamoyl-CoA reductase 1	CCR1	ortholog	CINNAMOYL COA REDUCTASE 1-RELATED (PTHR10366:SF629)	dehydratase(PC00091);epimerase/racemase(PC00096);oxidoreductase(PC00176)	Arabidopsis thaliana
	86	ARATH|TAIR=AT1G53840|UniProtKB=Q43867	PME1_ARATH	Pectinesterase 1	PME1	ortholog	PECTINESTERASE 1-RELATED (PTHR31707:SF161)		Arabidopsis thaliana
	87	ARATH|TAIR=AT1G44350|UniProtKB=Q8VYX0	ILL6_ARATH	IAA-amino acid hydrolase ILR1-like 6	ILL6	ortholog	IAA-AMINO ACID HYDROLASE ILR1-LIKE 6 (PTHR11014:SF62)	deacetylase(PC00087);metalloprotease(PC00153)	Arabidopsis thaliana
	88	ARATH|TAIR=AT4G26510|UniProtKB=O65583	UKL4_ARATH	Uridine kinase-like protein 4	UKL4	ortholog	URIDINE KINASE (PTHR10285:SF70)	glycosyltransferase(PC00111);nucleotide kinase(PC00172)	Arabidopsis thaliana
	89	ARATH|TAIR=AT1G19250|UniProtKB=Q9LMA1	FMO1_ARATH	Probable flavin-containing monooxygenase 1	FMO1	ortholog	FLAVIN-CONTAINING MONOOXYGENASE 1-RELATED (PTHR23023:SF143)	oxygenase(PC00177)	Arabidopsis thaliana
	90	ARATH|TAIR=AT5G67360|UniProtKB=O65351	SBT17_ARATH	Subtilisin-like protease SBT1.7	SBT1.7	ortholog	SUBTILISIN-LIKE PROTEASE SBT1.7 (PTHR10795:SF543)	serine protease(PC00203)	Arabidopsis thaliana
	91	ARATH|TAIR=AT3G16520|UniProtKB=Q9LK73	U88A1_ARATH	UDP-glycosyltransferase 88A1	UGT88A1	ortholog	UDP-GLYCOSYLTRANSFERASE 88A1 (PTHR11926:SF325)		Arabidopsis thaliana
	92	ARATH|TAIR=AT4G32830|UniProtKB=Q9M077	AUR1_ARATH	Serine/threonine-protein kinase Aurora-1	AUR1	ortholog	AURORA A (PTHR24350:SF0)	non-receptor serine/threonine protein kinase(PC00167)	Arabidopsis thaliana
	93	ARATH|TAIR=AT2G45290|UniProtKB=F4IW47	TKTC2_ARATH	Transketolase-2, chloroplastic	TKL-2	ortholog	TRANSKETOLASE 1-RELATED (PTHR43522:SF2)	dehydrogenase(PC00092);lyase(PC00144);transketolase(PC00221)	Arabidopsis thaliana
	94	ARATH|TAIR=AT4G25650|UniProtKB=Q8W496	PTC52_ARATH	Protochlorophyllide-dependent translocon component 52, chloroplastic	PTC52	ortholog	PROTOCHLOROPHYLLIDE-DEPENDENT TRANSLOCON COMPONENT 52, CHLOROPLASTIC (PTHR21266:SF32)	oxygenase(PC00177)	Arabidopsis thaliana
	95	ARATH|TAIR=AT4G17870|UniProtKB=O49686	PYR1_ARATH	Abscisic acid receptor PYR1	PYR1	ortholog	ABSCISIC ACID RECEPTOR PYR1 (PTHR31213:SF89)		Arabidopsis thaliana
	96	ARATH|TAIR=AT5G41340|UniProtKB=P42748	UBC4_ARATH	Ubiquitin-conjugating enzyme E2 4	UBC4	ortholog	UBIQUITIN-CONJUGATING ENZYME E2 H (PTHR24068:SF128)		Arabidopsis thaliana
	97	ARATH|TAIR=AT1G16130|UniProtKB=Q7X8C5	WAKLB_ARATH	Wall-associated receptor kinase-like 2	WAKL2	ortholog	WALL-ASSOCIATED RECEPTOR KINASE-LIKE 2-RELATED (PTHR27005:SF225)		Arabidopsis thaliana
	98	ARATH|TAIR=AT5G66460|UniProtKB=Q9FJZ3	MAN7_ARATH	Mannan endo-1,4-beta-mannosidase 7	MAN7	ortholog	MANNAN ENDO-1,4-BETA-MANNOSIDASE 7 (PTHR31451:SF53)		Arabidopsis thaliana
	99	ARATH|TAIR=AT4G12110|UniProtKB=Q8L7W5	SMO11_ARATH	Methylsterol monooxygenase 1-1	SMO1-1	ortholog	METHYLSTEROL MONOOXYGENASE 1-1-RELATED (PTHR11863:SF154)	hydroxylase(PC00122);oxidase(PC00175)	Arabidopsis thaliana
	100	ARATH|TAIR=AT5G53370|UniProtKB=Q9FK05	PME61_ARATH	Probable pectinesterase/pectinesterase inhibitor 61	PME61	ortholog	PECTINESTERASE/PECTINESTERASE INHIBITOR 61-RELATED (PTHR31707:SF191)		Arabidopsis thaliana
	101	ARATH|TAIR=AT1G05680|UniProtKB=Q9SYK9	U74E2_ARATH	UDP-glycosyltransferase 74E2	UGT74E2	ortholog	UDP-GLYCOSYLTRANSFERASE 74C1-RELATED (PTHR11926:SF524)		Arabidopsis thaliana
	102	ARATH|TAIR=AT4G35420|UniProtKB=Q500U8	TKPR1_ARATH	Tetraketide alpha-pyrone reductase 1	TKPR1	ortholog	TETRAKETIDE ALPHA-PYRONE REDUCTASE 1 (PTHR10366:SF588)	dehydratase(PC00091);epimerase/racemase(PC00096);oxidoreductase(PC00176)	Arabidopsis thaliana
	103	ARATH|TAIR=AT5G22510|UniProtKB=Q9FK88	INVE_ARATH	Alkaline/neutral invertase E, chloroplastic	INVE	ortholog	ALKALINE/NEUTRAL INVERTASE E, CHLOROPLASTIC (PTHR31916:SF31)		Arabidopsis thaliana
	104	ARATH|TAIR=AT1G54610|UniProtKB=Q9ZVM9	Y1461_ARATH	Probable serine/threonine-protein kinase At1g54610	At1g54610	ortholog	SUBFAMILY NOT NAMED (PTHR24056:SF383)	non-receptor serine/threonine protein kinase(PC00167);non-receptor tyrosine protein kinase(PC00168)	Arabidopsis thaliana
	105	ARATH|TAIR=AT4G36220|UniProtKB=Q42600	C84A1_ARATH	Cytochrome P450 84A1	CYP84A1	ortholog	CYTOCHROME P450 84A1-RELATED (PTHR24298:SF60)	oxygenase(PC00177)	Arabidopsis thaliana
	106	ARATH|TAIR=AT5G23190|UniProtKB=Q9FMY1	C86B1_ARATH	Cytochrome P450 86B1	CYP86B1	ortholog	CYTOCHROME P450 86B1-RELATED (PTHR24296:SF1)	oxygenase(PC00177)	Arabidopsis thaliana
	107	ARATH|Gene=AT3G43920|UniProtKB=Q9LXW7	DCL3_ARATH	Endoribonuclease Dicer homolog 3	DCL3	ortholog	ENDORIBONUCLEASE DICER (PTHR14950:SF37)	endodeoxyribonuclease(PC00093)	Arabidopsis thaliana
	108	ARATH|TAIR=AT1G11580|UniProtKB=Q1JPL7	PME18_ARATH	Pectinesterase/pectinesterase inhibitor 18	PME18	ortholog	PECTINESTERASE/PECTINESTERASE INHIBITOR 18 (PTHR31707:SF82)		Arabidopsis thaliana
	109	ARATH|TAIR=AT1G51450|UniProtKB=Q9C8J7	TRO_ARATH	Protein TRAUCO	TRO	ortholog	SET1/ASH2 HISTONE METHYLTRANSFERASE COMPLEX SUBUNIT ASH2 (PTHR10598:SF0)	DNA binding protein(PC00009)	Arabidopsis thaliana
	110	ARATH|TAIR=AT3G44830|UniProtKB=Q9FYC7	PDAT2_ARATH	Putative phospholipid:diacylglycerol acyltransferase 2	PDAT2	ortholog	PHOSPHOLIPID:DIACYLGLYCEROL ACYLTRANSFERASE (PTHR11440:SF4)	acyltransferase(PC00042)	Arabidopsis thaliana
	111	ARATH|Gene=AT4G39280|UniProtKB=Q9T034	SYFA_ARATH	Phenylalanine--tRNA ligase alpha subunit, cytoplasmic	At4g39280	ortholog	PHENYLALANINE--TRNA LIGASE ALPHA SUBUNIT (PTHR11538:SF40)		Arabidopsis thaliana
	112	ARATH|TAIR=AT4G25230|UniProtKB=Q8VYC8	RIN2_ARATH	E3 ubiquitin protein ligase RIN2	RIN2	ortholog	E3 UBIQUITIN PROTEIN LIGASE RIN2-RELATED (PTHR22765:SF200)		Arabidopsis thaliana
	113	ARATH|TAIR=AT2G30750|UniProtKB=O49340	C71AC_ARATH	Cytochrome P450 71A12	CYP71A12	ortholog	CYTOCHROME P450 71A12-RELATED (PTHR24298:SF331)	oxygenase(PC00177)	Arabidopsis thaliana
	114	ARATH|TAIR=AT2G42600|UniProtKB=Q5GM68	CAPP2_ARATH	Phosphoenolpyruvate carboxylase 2	PPC2	ortholog	PHOSPHOENOLPYRUVATE CARBOXYLASE 2 (PTHR30523:SF25)	lyase(PC00144)	Arabidopsis thaliana
	115	ARATH|TAIR=AT2G26330|UniProtKB=Q42371	ERECT_ARATH	LRR receptor-like serine/threonine-protein kinase ERECTA	ERECTA	ortholog	LRR RECEPTOR-LIKE SERINE/THREONINE-PROTEIN KINASE ERECTA (PTHR27000:SF188)		Arabidopsis thaliana
	116	ARATH|Gene=AT1G57750|UniProtKB=Q9FVS9	C96AF_ARATH	Alkane hydroxylase MAH1	CYP96A15	ortholog	ALKANE HYDROXYLASE MAH1 (PTHR24296:SF129)	oxygenase(PC00177)	Arabidopsis thaliana
molecular function regulator (GO:0098772)	1	ARATH|TAIR=AT4G02330|UniProtKB=Q8RXK7	PME41_ARATH	Probable pectinesterase/pectinesterase inhibitor 41	PME41	ortholog	PECTINESTERASE/PECTINESTERASE INHIBITOR 41-RELATED (PTHR31707:SF166)		Arabidopsis thaliana
	2	ARATH|TAIR=AT2G38310|UniProtKB=O80920	PYL4_ARATH	Abscisic acid receptor PYL4	PYL4	ortholog	ABSCISIC ACID RECEPTOR PYL4 (PTHR31213:SF48)		Arabidopsis thaliana
	3	ARATH|TAIR=AT1G47960|UniProtKB=F4HWQ8	CVIF1_ARATH	Cell wall / vacuolar inhibitor of fructosidase 1	C/VIF1	ortholog	CELL WALL / VACUOLAR INHIBITOR OF FRUCTOSIDASE 1 (PTHR31080:SF18)		Arabidopsis thaliana
	4	ARATH|TAIR=AT1G70210|UniProtKB=P42751	CCD11_ARATH	Cyclin-D1-1	CYCD1-1	ortholog	CYCLIN-D1-1 (PTHR10177:SF404)	kinase activator(PC00138)	Arabidopsis thaliana
	5	ARATH|TAIR=AT1G53840|UniProtKB=Q43867	PME1_ARATH	Pectinesterase 1	PME1	ortholog	PECTINESTERASE 1-RELATED (PTHR31707:SF161)		Arabidopsis thaliana
	6	ARATH|TAIR=AT4G17870|UniProtKB=O49686	PYR1_ARATH	Abscisic acid receptor PYR1	PYR1	ortholog	ABSCISIC ACID RECEPTOR PYR1 (PTHR31213:SF89)		Arabidopsis thaliana
	7	ARATH|TAIR=AT5G53370|UniProtKB=Q9FK05	PME61_ARATH	Probable pectinesterase/pectinesterase inhibitor 61	PME61	ortholog	PECTINESTERASE/PECTINESTERASE INHIBITOR 61-RELATED (PTHR31707:SF191)		Arabidopsis thaliana
	8	ARATH|TAIR=AT1G11580|UniProtKB=Q1JPL7	PME18_ARATH	Pectinesterase/pectinesterase inhibitor 18	PME18	ortholog	PECTINESTERASE/PECTINESTERASE INHIBITOR 18 (PTHR31707:SF82)		Arabidopsis thaliana
molecular transducer activity (GO:0060089)	1	ARATH|TAIR=AT1G60800|UniProtKB=Q93ZS4	NIK3_ARATH	Protein NSP-INTERACTING KINASE 3	NIK3	ortholog	PROTEIN NSP-INTERACTING KINASE 3 (PTHR27001:SF49)		Arabidopsis thaliana
	2	ARATH|TAIR=AT3G24550|UniProtKB=Q9LV48	PERK1_ARATH	Proline-rich receptor-like protein kinase PERK1	PERK1	ortholog	PROLINE-RICH RECEPTOR-LIKE PROTEIN KINASE PERK1-RELATED (PTHR27001:SF649)		Arabidopsis thaliana
	3	ARATH|TAIR=AT1G20930|UniProtKB=Q8LG64	CKB22_ARATH	Cyclin-dependent kinase B2-2	CDKB2-2	ortholog	CYCLIN-DEPENDENT KINASE B2-2 (PTHR24056:SF178)	non-receptor serine/threonine protein kinase(PC00167);non-receptor tyrosine protein kinase(PC00168)	Arabidopsis thaliana
	4	ARATH|TAIR=AT2G13800|UniProtKB=Q8LPS5	SERK5_ARATH	Somatic embryogenesis receptor kinase 5	SERK5	ortholog	BRASSINOSTEROID INSENSITIVE 1-ASSOCIATED RECEPTOR KINASE 1-RELATED (PTHR27001:SF1)		Arabidopsis thaliana
	5	ARATH|TAIR=AT2G38310|UniProtKB=O80920	PYL4_ARATH	Abscisic acid receptor PYL4	PYL4	ortholog	ABSCISIC ACID RECEPTOR PYL4 (PTHR31213:SF48)		Arabidopsis thaliana
	6	ARATH|TAIR=AT1G70210|UniProtKB=P42751	CCD11_ARATH	Cyclin-D1-1	CYCD1-1	ortholog	CYCLIN-D1-1 (PTHR10177:SF404)	kinase activator(PC00138)	Arabidopsis thaliana
	7	ARATH|TAIR=AT2G32800|UniProtKB=O48837	LRKS2_ARATH	Receptor like protein kinase S.2	LECRKS2	ortholog	RECEPTOR LIKE PROTEIN KINASE S.2 (PTHR27007:SF61)		Arabidopsis thaliana
	8	ARATH|TAIR=AT2G23460|UniProtKB=O80462	XLG1_ARATH	Extra-large guanine nucleotide-binding protein 1	XLG1	ortholog	EXTRA-LARGE GUANINE NUCLEOTIDE-BINDING PROTEIN 1 (PTHR10218:SF222)	heterotrimeric G-protein(PC00117)	Arabidopsis thaliana
	9	ARATH|TAIR=AT3G53810|UniProtKB=Q9M345	LRK42_ARATH	L-type lectin-domain containing receptor kinase IV.2	LECRK42	ortholog	L-TYPE LECTIN-DOMAIN CONTAINING RECEPTOR KINASE IV.2 (PTHR27007:SF208)		Arabidopsis thaliana
	10	ARATH|Gene=AT3G25560|UniProtKB=Q8RY65	NIK2_ARATH	Protein NSP-INTERACTING KINASE 2	NIK2	ortholog	PROTEIN NSP-INTERACTING KINASE 2 (PTHR27001:SF217)		Arabidopsis thaliana
	11	ARATH|TAIR=AT4G17870|UniProtKB=O49686	PYR1_ARATH	Abscisic acid receptor PYR1	PYR1	ortholog	ABSCISIC ACID RECEPTOR PYR1 (PTHR31213:SF89)		Arabidopsis thaliana
	12	ARATH|TAIR=AT5G10520|UniProtKB=Q8H1D6	RBK1_ARATH	Receptor-like cytosolic serine/threonine-protein kinase RBK1	RBK1	ortholog	PROTEIN KINASE SUPERFAMILY PROTEIN-RELATED (PTHR27001:SF105)		Arabidopsis thaliana
	13	ARATH|TAIR=AT1G54610|UniProtKB=Q9ZVM9	Y1461_ARATH	Probable serine/threonine-protein kinase At1g54610	At1g54610	ortholog	SUBFAMILY NOT NAMED (PTHR24056:SF383)	non-receptor serine/threonine protein kinase(PC00167);non-receptor tyrosine protein kinase(PC00168)	Arabidopsis thaliana
	14	ARATH|TAIR=AT5G57670|UniProtKB=Q5XF57	Y5576_ARATH	Probable receptor-like serine/threonine-protein kinase At5g57670	At5g57670	ortholog	SUBFAMILY NOT NAMED (PTHR27001:SF602)		Arabidopsis thaliana
structural molecule activity (GO:0005198)	1	ARATH|TAIR=AT1G23390|UniProtKB=Q9LDE3	FBK9_ARATH	F-box/kelch-repeat protein At1g23390	At1g23390	ortholog	SUBFAMILY NOT NAMED (PTHR24414:SF44)	hydrolase(PC00121);non-motor actin binding protein(PC00165)	Arabidopsis thaliana
	2	ARATH|TAIR=AT2G46710|UniProtKB=Q8GYY5	RGAP3_ARATH	Rho GTPase-activating protein 3	ROPGAP3	ortholog	RHO GTPASE-ACTIVATING PROTEIN 3 (PTHR23177:SF61)	cytoskeletal protein(PC00085)	Arabidopsis thaliana
transcription regulator activity (GO:0140110)	1	ARATH|TAIR=AT3G09600|UniProtKB=Q8RWU3	RVE8_ARATH	Protein REVEILLE 8	RVE8	ortholog	PROTEIN REVEILLE 8 (PTHR12802:SF85)	chromatin/chromatin-binding protein(PC00077);metalloprotease(PC00153);transcription cofactor(PC00217)	Arabidopsis thaliana
	2	ARATH|TAIR=AT3G19500|UniProtKB=Q9LT67	BH113_ARATH	Transcription factor bHLH113	BHLH113	ortholog	BASIC HELIX-LOOP-HELIX (BHLH) DNA-BINDING SUPERFAMILY PROTEIN-RELATED (PTHR16223:SF121)		Arabidopsis thaliana
	3	ARATH|TAIR=AT4G18020|UniProtKB=Q6LA43	APRR2_ARATH	Two-component response regulator-like APRR2	APRR2	ortholog	TWO-COMPONENT RESPONSE REGULATOR-LIKE APRR2 (PTHR31312:SF6)		Arabidopsis thaliana
	4	ARATH|TAIR=AT1G03840|UniProtKB=Q9ZWA6	IDD3_ARATH	Zinc finger protein MAGPIE	MGP	ortholog	ZINC FINGER PROTEIN MAGPIE (PTHR10593:SF120)		Arabidopsis thaliana
	5	ARATH|TAIR=AT2G26990|UniProtKB=Q8W207	CSN2_ARATH	COP9 signalosome complex subunit 2	CSN2	ortholog	COP9 SIGNALOSOME COMPLEX SUBUNIT 2 (PTHR10678:SF3)		Arabidopsis thaliana
	6	ARATH|Gene=AT2G26150|UniProtKB=O80982	HSFA2_ARATH	Heat stress transcription factor A-2	HSFA2	ortholog	HEAT STRESS TRANSCRIPTION FACTOR A-2-RELATED (PTHR10015:SF320)	winged helix/forkhead transcription factor(PC00246)	Arabidopsis thaliana
	7	ARATH|TAIR=AT1G55580|UniProtKB=Q9ZWC5	SCL18_ARATH	Scarecrow-like protein 18	SCL18	ortholog	SCARECROW-LIKE PROTEIN 18 (PTHR31636:SF2)		Arabidopsis thaliana
	8	ARATH|TAIR=AT5G22220|UniProtKB=Q9FV71	E2FB_ARATH	Transcription factor E2FB	E2FB	ortholog	TRANSCRIPTION FACTOR E2FB (PTHR12081:SF82)	nucleic acid binding(PC00171);transcription factor(PC00218)	Arabidopsis thaliana
	9	ARATH|TAIR=AT1G63100|UniProtKB=Q9CAN3	SCL28_ARATH	Scarecrow-like protein 28	SCL28	ortholog	SCARECROW-LIKE PROTEIN 28 (PTHR31636:SF16)		Arabidopsis thaliana
	10	ARATH|TAIR=AT3G22100|UniProtKB=Q9LRJ4	BH117_ARATH	Transcription factor bHLH117	BHLH117	ortholog	TRANSCRIPTION FACTOR BHLH117-RELATED (PTHR16223:SF51)		Arabidopsis thaliana
	11	ARATH|TAIR=AT3G47500|UniProtKB=Q8LFV3	CDF3_ARATH	Cyclic dof factor 3	CDF3	ortholog	CYCLIC DOF FACTOR 3 (PTHR31089:SF31)		Arabidopsis thaliana
	12	ARATH|TAIR=AT4G14465|UniProtKB=Q8GWQ2	AHL20_ARATH	AT-hook motif nuclear-localized protein 20	AHL20	ortholog	AT-HOOK MOTIF NUCLEAR-LOCALIZED PROTEIN 20 (PTHR31100:SF60)		Arabidopsis thaliana
	13	ARATH|TAIR=AT2G46400|UniProtKB=Q9SKD9	WRK46_ARATH	Probable WRKY transcription factor 46	WRKY46	ortholog	WRKY TRANSCRIPTION FACTOR 30-RELATED (PTHR32096:SF20)		Arabidopsis thaliana
	14	ARATH|TAIR=AT5G24120|UniProtKB=Q9ZNX9	SIGE_ARATH	RNA polymerase sigma factor sigE, chloroplastic/mitochondrial	SIGE	ortholog	RNA POLYMERASE SIGMA FACTOR SIGE, CHLOROPLASTIC/MITOCHONDRIAL (PTHR30603:SF4)	winged helix/forkhead transcription factor(PC00246)	Arabidopsis thaliana
	15	ARATH|TAIR=AT2G46830|UniProtKB=P92973	CCA1_ARATH	Protein CCA1	CCA1	ortholog	PROTEIN CCA1 (PTHR12802:SF114)	chromatin/chromatin-binding protein(PC00077);metalloprotease(PC00153);transcription cofactor(PC00217)	Arabidopsis thaliana
	16	ARATH|TAIR=AT3G16940|UniProtKB=Q9LSP8	CMTA6_ARATH	Calmodulin-binding transcription activator 6	CAMTA6	ortholog	CALMODULIN-BINDING TRANSCRIPTION ACTIVATOR 6 (PTHR23335:SF25)	transcription factor(PC00218)	Arabidopsis thaliana
translation regulator activity (GO:0045182)	1	ARATH|EnsemblGenome=AT3G52140|UniProtKB=F4J5S1	CLU_ARATH	Clustered mitochondria protein	FMT	ortholog	CLUSTERED MITOCHONDRIA PROTEIN HOMOLOG (PTHR12601:SF6)	translation initiation factor(PC00224)	Arabidopsis thaliana
transporter activity (GO:0005215)	1	ARATH|TAIR=AT3G63380|UniProtKB=Q9LY77	ACA12_ARATH	Calcium-transporting ATPase 12, plasma membrane-type	ACA12	ortholog	CALCIUM-TRANSPORTING ATPASE 12, PLASMA MEMBRANE-TYPE (PTHR24093:SF440)	cation transporter(PC00068);hydrolase(PC00121);ion channel(PC00133)	Arabidopsis thaliana
	2	ARATH|TAIR=AT1G02630|UniProtKB=Q84XI3	ENT8_ARATH	Equilibrative nucleotide transporter 8	ETN8	ortholog	EQUILIBRATIVE NUCLEOTIDE TRANSPORTER 8 (PTHR10332:SF35)	transporter(PC00227)	Arabidopsis thaliana
	3	ARATH|TAIR=AT3G15990|UniProtKB=Q9LW86	SUT34_ARATH	Probable sulfate transporter 3.4	SULTR3；4	ortholog	SULFATE TRANSPORTER 3.4-RELATED (PTHR11814:SF85)		Arabidopsis thaliana
	4	ARATH|TAIR=AT4G30110|UniProtKB=Q9SZW4	HMA2_ARATH	Cadmium/zinc-transporting ATPase HMA2	HMA2	ortholog	CADMIUM/ZINC-TRANSPORTING ATPASE HMA2 (PTHR43338:SF5)	cation transporter(PC00068);hydrolase(PC00121);ion channel(PC00133)	Arabidopsis thaliana
	5	ARATH|TAIR=AT3G28860|UniProtKB=Q9LJX0	AB19B_ARATH	ABC transporter B family member 19	ABCB19	ortholog	ABC TRANSPORTER B FAMILY MEMBER 19 (PTHR24221:SF432)	cysteine protease(PC00081);serine protease(PC00203)	Arabidopsis thaliana
	6	ARATH|TAIR=AT1G14360|UniProtKB=Q9M9S6	UTR3_ARATH	UDP-galactose/UDP-glucose transporter 3	UTR3	ortholog	SOLUTE CARRIER FAMILY 35 MEMBER B1 (PTHR10778:SF10)	transporter(PC00227)	Arabidopsis thaliana
	7	ARATH|TAIR=AT5G57240|UniProtKB=Q9LVD4	ORP4C_ARATH	Oxysterol-binding protein-related protein 4C	ORP4C	ortholog	OXYSTEROL-BINDING PROTEIN-RELATED PROTEIN 9 (PTHR10972:SF102)		Arabidopsis thaliana
	8	ARATH|TAIR=AT1G17500|UniProtKB=Q9LNQ4	ALA4_ARATH	Probable phospholipid-transporting ATPase 4	ALA4	ortholog	PHOSPHOLIPID-TRANSPORTING ATPASE 4-RELATED (PTHR24092:SF154)	cation transporter(PC00068);hydrolase(PC00121)	Arabidopsis thaliana
	9	ARATH|TAIR=AT5G06530|UniProtKB=Q93YS4	AB22G_ARATH	ABC transporter G family member 22	ABCG22	ortholog	LD11139P (PTHR19241:SF557)	ATP-binding cassette (ABC) transporter(PC00003)	Arabidopsis thaliana
	10	ARATH|TAIR=AT4G22120|UniProtKB=Q5XEZ5	CSC1_ARATH	Calcium permeable stress-gated cation channel 1	CSC1	ortholog	CALCIUM PERMEABLE STRESS-GATED CATION CHANNEL 1 (PTHR13018:SF107)		Arabidopsis thaliana
	11	ARATH|TAIR=AT2G39350|UniProtKB=O80946	AB1G_ARATH	ABC transporter G family member 1	ABCG1	ortholog	ABC TRANSPORTER G FAMILY MEMBER 1 (PTHR19241:SF604)	ATP-binding cassette (ABC) transporter(PC00003)	Arabidopsis thaliana
	12	ARATH|TAIR=AT4G39080|UniProtKB=Q8W4S4	VHAA3_ARATH	V-type proton ATPase subunit a3	VHA-a3	ortholog	V-TYPE PROTON ATPASE SUBUNIT A (PTHR11629:SF63)	ATP synthase(PC00002)	Arabidopsis thaliana
	13	ARATH|TAIR=AT5G40670|UniProtKB=P57758	CTNS_ARATH	Cystinosin homolog	At5g40670	ortholog	CYSTINOSIN (PTHR13131:SF5)	amino acid transporter(PC00046)	Arabidopsis thaliana
	14	ARATH|TAIR=AT1G68570|UniProtKB=Q9SX20	PTR18_ARATH	Protein NRT1/ PTR FAMILY 3.1	NPF3.1	ortholog	PROTEIN NRT1/ PTR FAMILY 3.1 (PTHR11654:SF188)	transporter(PC00227)	Arabidopsis thaliana
	15	ARATH|TAIR=AT3G05030|UniProtKB=Q56XP4	NHX2_ARATH	Sodium/hydrogen exchanger 2	NHX2	ortholog	SODIUM/HYDROGEN EXCHANGER 2 (PTHR10110:SF165)		Arabidopsis thaliana
	16	ARATH|TAIR=AT1G32450|UniProtKB=Q9LQL2	PTR14_ARATH	Protein NRT1/ PTR FAMILY 7.3	NPF7.3	ortholog	PROTEIN NRT1/ PTR FAMILY 7.3 (PTHR11654:SF90)	transporter(PC00227)	Arabidopsis thaliana
	17	ARATH|TAIR=AT2G03530|UniProtKB=Q9ZQ89	UPS2_ARATH	Ureide permease 2	UPS2	ortholog	UREIDE PERMEASE 1-RELATED (PTHR31081:SF5)		Arabidopsis thaliana
	18	ARATH|TAIR=AT2G22500|UniProtKB=Q9SJY5	PUMP5_ARATH	Mitochondrial uncoupling protein 5	PUMP5	ortholog	MITOCHONDRIAL DICARBOXYLATE CARRIER-RELATED (PTHR45618:SF13)		Arabidopsis thaliana
	19	ARATH|TAIR=AT5G12080|UniProtKB=Q9LYG9	MSL10_ARATH	Mechanosensitive ion channel protein 10	MSL10	ortholog	MECHANOSENSITIVE ION CHANNEL PROTEIN 10 (PTHR31618:SF10)		Arabidopsis thaliana
	20	ARATH|TAIR=AT2G40460|UniProtKB=Q8VZR7	PTR30_ARATH	Protein NRT1/ PTR FAMILY 5.1	NPF5.1	ortholog	PROTEIN NRT1/ PTR FAMILY 5.1 (PTHR11654:SF155)	transporter(PC00227)	Arabidopsis thaliana
	21	ARATH|TAIR=AT4G22540|UniProtKB=Q940Y1	ORP2A_ARATH	Oxysterol-binding protein-related protein 2A	ORP2A	ortholog	OXYSTEROL-BINDING PROTEIN-RELATED PROTEIN 2A (PTHR10972:SF164)		Arabidopsis thaliana
	22	ARATH|TAIR=AT2G04040|UniProtKB=Q9SIA5	DTX1_ARATH	Protein DETOXIFICATION 1	DTX1	ortholog	MATE EFFLUX FAMILY PROTEIN-RELATED (PTHR11206:SF310)	transporter(PC00227)	Arabidopsis thaliana
	23	ARATH|TAIR=AT3G21180|UniProtKB=Q9LU41	ACA9_ARATH	Calcium-transporting ATPase 9, plasma membrane-type	ACA9	ortholog	CALCIUM-TRANSPORTING ATPASE 9, PLASMA MEMBRANE-TYPE (PTHR24093:SF457)	cation transporter(PC00068);hydrolase(PC00121);ion channel(PC00133)	Arabidopsis thaliana
	24	ARATH|TAIR=AT1G64780|UniProtKB=Q9ZPJ8	AMT12_ARATH	Ammonium transporter 1 member 2	AMT1-2	ortholog	AMMONIUM TRANSPORTER 1 MEMBER 2 (PTHR11730:SF84)	transporter(PC00227)	Arabidopsis thaliana
	25	ARATH|TAIR=AT3G62270|UniProtKB=Q9M1P7	BOR2_ARATH	Probable boron transporter 2	BOR2	ortholog	BORON TRANSPORTER 2-RELATED (PTHR11453:SF92)		Arabidopsis thaliana

## Sheet: Biological Process
Biological Process	Genes:411	Process hits:207
cellular component organization or biogenesis (GO:0071840)	15	0.036	0.072
cellular process (GO:0009987)	18	0.044	0.087
localization (GO:0051179)	16	0.039	0.077
biological regulation (GO:0065007)	28	0.068	0.135
response to stimulus (GO:0050896)	24	0.058	0.116
developmental process (GO:0032502)	8	0.019	0.039
rhythmic process (GO:0048511)	2	0.005	0.01
multicellular organismal process (GO:0032501)	2	0.005	0.01
metabolic process (GO:0008152)	93	0.226	0.449
cell proliferation (GO:0008283)	1	0.002	0.005
		Gene ID	Mapped IDs	Gene Name	Gene Symbol	Ortholog	PANTHER Family/Subfamily	PANTHER Protein Class	Species
biological regulation (GO:0065007)	1	ARATH|TAIR=AT3G09600|UniProtKB=Q8RWU3	RVE8_ARATH	Protein REVEILLE 8	RVE8	ortholog	PROTEIN REVEILLE 8 (PTHR12802:SF85)	chromatin/chromatin-binding protein(PC00077);metalloprotease(PC00153);transcription cofactor(PC00217)	Arabidopsis thaliana
	2	ARATH|TAIR=AT4G18020|UniProtKB=Q6LA43	APRR2_ARATH	Two-component response regulator-like APRR2	APRR2	ortholog	TWO-COMPONENT RESPONSE REGULATOR-LIKE APRR2 (PTHR31312:SF6)		Arabidopsis thaliana
	3	ARATH|TAIR=AT3G02550|UniProtKB=Q9M886	LBD41_ARATH	LOB domain-containing protein 41	LBD41	ortholog	LOB DOMAIN-CONTAINING PROTEIN 41 (PTHR31304:SF9)		Arabidopsis thaliana
	4	ARATH|TAIR=AT1G75540|UniProtKB=Q9LQZ7	BBX21_ARATH	B-box zinc finger protein 21	BBX21	ortholog	B-BOX ZINC FINGER PROTEIN 21 (PTHR31832:SF18)		Arabidopsis thaliana
	5	ARATH|TAIR=AT2G26990|UniProtKB=Q8W207	CSN2_ARATH	COP9 signalosome complex subunit 2	CSN2	ortholog	COP9 SIGNALOSOME COMPLEX SUBUNIT 2 (PTHR10678:SF3)		Arabidopsis thaliana
	6	ARATH|TAIR=AT4G39080|UniProtKB=Q8W4S4	VHAA3_ARATH	V-type proton ATPase subunit a3	VHA-a3	ortholog	V-TYPE PROTON ATPASE SUBUNIT A (PTHR11629:SF63)	ATP synthase(PC00002)	Arabidopsis thaliana
	7	ARATH|TAIR=AT5G57660|UniProtKB=Q9FHH8	COL5_ARATH	Zinc finger protein CONSTANS-LIKE 5	COL5	ortholog	ZINC FINGER PROTEIN CONSTANS-LIKE 5 (PTHR31319:SF74)		Arabidopsis thaliana
	8	ARATH|Gene=AT2G26150|UniProtKB=O80982	HSFA2_ARATH	Heat stress transcription factor A-2	HSFA2	ortholog	HEAT STRESS TRANSCRIPTION FACTOR A-2-RELATED (PTHR10015:SF320)	winged helix/forkhead transcription factor(PC00246)	Arabidopsis thaliana
	9	ARATH|TAIR=AT3G05030|UniProtKB=Q56XP4	NHX2_ARATH	Sodium/hydrogen exchanger 2	NHX2	ortholog	SODIUM/HYDROGEN EXCHANGER 2 (PTHR10110:SF165)		Arabidopsis thaliana
	10	ARATH|Gene=AT5G15250|UniProtKB=Q1PDW5	FTSH6_ARATH	ATP-dependent zinc metalloprotease FTSH 6, chloroplastic	FTSH6	ortholog	ATP-DEPENDENT ZINC METALLOPROTEASE FTSH 6, CHLOROPLASTIC (PTHR23076:SF109)	metalloprotease(PC00153)	Arabidopsis thaliana
	11	ARATH|TAIR=AT2G38310|UniProtKB=O80920	PYL4_ARATH	Abscisic acid receptor PYL4	PYL4	ortholog	ABSCISIC ACID RECEPTOR PYL4 (PTHR31213:SF48)		Arabidopsis thaliana
	12	ARATH|TAIR=AT4G15800|UniProtKB=Q8L9P8	RLF33_ARATH	Protein RALF-like 33	RALFL33	ortholog	PROTEIN RALF-LIKE 33 (PTHR33136:SF43)		Arabidopsis thaliana
	13	ARATH|TAIR=AT5G26660|UniProtKB=Q8LPH6	MYB86_ARATH	Transcription factor MYB86	MYB86	ortholog	TRANSCRIPTION FACTOR MYB86 (PTHR10641:SF1163)	DNA binding protein(PC00009);homeodomain transcription factor(PC00119)	Arabidopsis thaliana
	14	ARATH|TAIR=AT1G22770|UniProtKB=Q9SQI2	GIGAN_ARATH	Protein GIGANTEA	GI	ortholog	PROTEIN GIGANTEA (PTHR36319:SF1)		Arabidopsis thaliana
	15	ARATH|TAIR=AT1G70210|UniProtKB=P42751	CCD11_ARATH	Cyclin-D1-1	CYCD1-1	ortholog	CYCLIN-D1-1 (PTHR10177:SF404)	kinase activator(PC00138)	Arabidopsis thaliana
	16	ARATH|Gene=AT1G06040|UniProtKB=Q96288	BBX24_ARATH	B-box zinc finger protein 24	BBX24	ortholog	B-BOX ZINC FINGER PROTEIN 24 (PTHR31832:SF8)		Arabidopsis thaliana
	17	ARATH|TAIR=AT3G03300|UniProtKB=Q3EBC8	DCL2_ARATH	Endoribonuclease Dicer homolog 2	At3g03300	ortholog	ENDORIBONUCLEASE DICER HOMOLOG 2 (PTHR14950:SF19)	endodeoxyribonuclease(PC00093)	Arabidopsis thaliana
	18	ARATH|TAIR=AT5G22220|UniProtKB=Q9FV71	E2FB_ARATH	Transcription factor E2FB	E2FB	ortholog	TRANSCRIPTION FACTOR E2FB (PTHR12081:SF82)	nucleic acid binding(PC00171);transcription factor(PC00218)	Arabidopsis thaliana
	19	ARATH|TAIR=AT2G23460|UniProtKB=O80462	XLG1_ARATH	Extra-large guanine nucleotide-binding protein 1	XLG1	ortholog	EXTRA-LARGE GUANINE NUCLEOTIDE-BINDING PROTEIN 1 (PTHR10218:SF222)	heterotrimeric G-protein(PC00117)	Arabidopsis thaliana
	20	ARATH|TAIR=AT3G06690|UniProtKB=P0CZ24	Y3669_ARATH	Putative acyl-coenzyme A oxidase At3g06690	At3g06690	ortholog	ACYL-COENZYME A OXIDASE-LIKE PROTEIN (PTHR10909:SF352)	dehydrogenase(PC00092);oxidase(PC00175);transferase(PC00220)	Arabidopsis thaliana
	21	ARATH|TAIR=AT1G18890|UniProtKB=Q9M9V8	CDPKA_ARATH	Calcium-dependent protein kinase 10	CPK10	ortholog	CALCIUM-DEPENDENT PROTEIN KINASE 10 (PTHR24349:SF167)		Arabidopsis thaliana
	22	ARATH|TAIR=AT5G28640|UniProtKB=Q8L8A5	GIF1_ARATH	GRF1-interacting factor 1	GIF1	ortholog	GRF1-INTERACTING FACTOR 1 (PTHR23107:SF19)	chromatin/chromatin-binding protein(PC00077)	Arabidopsis thaliana
	23	ARATH|TAIR=AT4G32830|UniProtKB=Q9M077	AUR1_ARATH	Serine/threonine-protein kinase Aurora-1	AUR1	ortholog	AURORA A (PTHR24350:SF0)	non-receptor serine/threonine protein kinase(PC00167)	Arabidopsis thaliana
	24	ARATH|TAIR=AT4G17870|UniProtKB=O49686	PYR1_ARATH	Abscisic acid receptor PYR1	PYR1	ortholog	ABSCISIC ACID RECEPTOR PYR1 (PTHR31213:SF89)		Arabidopsis thaliana
	25	ARATH|TAIR=AT1G16130|UniProtKB=Q7X8C5	WAKLB_ARATH	Wall-associated receptor kinase-like 2	WAKL2	ortholog	WALL-ASSOCIATED RECEPTOR KINASE-LIKE 2-RELATED (PTHR27005:SF225)		Arabidopsis thaliana
	26	ARATH|TAIR=AT2G46830|UniProtKB=P92973	CCA1_ARATH	Protein CCA1	CCA1	ortholog	PROTEIN CCA1 (PTHR12802:SF114)	chromatin/chromatin-binding protein(PC00077);metalloprotease(PC00153);transcription cofactor(PC00217)	Arabidopsis thaliana
	27	ARATH|TAIR=AT1G54610|UniProtKB=Q9ZVM9	Y1461_ARATH	Probable serine/threonine-protein kinase At1g54610	At1g54610	ortholog	SUBFAMILY NOT NAMED (PTHR24056:SF383)	non-receptor serine/threonine protein kinase(PC00167);non-receptor tyrosine protein kinase(PC00168)	Arabidopsis thaliana
	28	ARATH|Gene=AT3G43920|UniProtKB=Q9LXW7	DCL3_ARATH	Endoribonuclease Dicer homolog 3	DCL3	ortholog	ENDORIBONUCLEASE DICER (PTHR14950:SF37)	endodeoxyribonuclease(PC00093)	Arabidopsis thaliana
cell proliferation (GO:0008283)	1	ARATH|TAIR=AT1G70210|UniProtKB=P42751	CCD11_ARATH	Cyclin-D1-1	CYCD1-1	ortholog	CYCLIN-D1-1 (PTHR10177:SF404)	kinase activator(PC00138)	Arabidopsis thaliana
cellular component organization or biogenesis (GO:0071840)	1	ARATH|TAIR=AT1G69230|UniProtKB=Q9LE54	SP1L2_ARATH	Protein SPIRAL1-like 2	SP1L2	ortholog	PROTEIN SPIRAL1-LIKE 2 (PTHR33403:SF5)		Arabidopsis thaliana
	2	ARATH|TAIR=AT4G24000|UniProtKB=Q8VYR4	CSLG2_ARATH	Cellulose synthase-like protein G2	CSLG2	ortholog	CELLULOSE SYNTHASE-LIKE PROTEIN G1-RELATED (PTHR13301:SF157)		Arabidopsis thaliana
	3	ARATH|TAIR=AT1G17500|UniProtKB=Q9LNQ4	ALA4_ARATH	Probable phospholipid-transporting ATPase 4	ALA4	ortholog	PHOSPHOLIPID-TRANSPORTING ATPASE 4-RELATED (PTHR24092:SF154)	cation transporter(PC00068);hydrolase(PC00121)	Arabidopsis thaliana
	4	ARATH|Gene=AT5G15250|UniProtKB=Q1PDW5	FTSH6_ARATH	ATP-dependent zinc metalloprotease FTSH 6, chloroplastic	FTSH6	ortholog	ATP-DEPENDENT ZINC METALLOPROTEASE FTSH 6, CHLOROPLASTIC (PTHR23076:SF109)	metalloprotease(PC00153)	Arabidopsis thaliana
	5	ARATH|TAIR=AT5G56500|UniProtKB=C0Z361	CPNB3_ARATH	Chaperonin 60 subunit beta 3, chloroplastic	CPN60B3	ortholog	CHAPERONIN 60 SUBUNIT BETA 3, CHLOROPLASTIC (PTHR45633:SF23)		Arabidopsis thaliana
	6	ARATH|TAIR=AT4G23496|UniProtKB=Q8LGD1	SP1L5_ARATH	Protein SPIRAL1-like 5	SP1L5	ortholog	PROTEIN SPIRAL1-LIKE 5 (PTHR33403:SF2)		Arabidopsis thaliana
	7	ARATH|TAIR=AT1G70210|UniProtKB=P42751	CCD11_ARATH	Cyclin-D1-1	CYCD1-1	ortholog	CYCLIN-D1-1 (PTHR10177:SF404)	kinase activator(PC00138)	Arabidopsis thaliana
	8	ARATH|TAIR=AT5G08020|UniProtKB=Q9SD82	RFA1B_ARATH	Replication protein A 70 kDa DNA-binding subunit B	RPA1B	ortholog	REPLICATION PROTEIN A 70 KDA DNA-BINDING SUBUNIT (PTHR23273:SF4)	DNA binding protein(PC00009)	Arabidopsis thaliana
	9	ARATH|TAIR=AT1G02730|UniProtKB=Q9SRW9	CSLD5_ARATH	Cellulose synthase-like protein D5	CSLD5	ortholog	CELLULOSE SYNTHASE-LIKE PROTEIN D5 (PTHR13301:SF83)		Arabidopsis thaliana
	10	ARATH|TAIR=AT2G33100|UniProtKB=O49323	CSLD1_ARATH	Cellulose synthase-like protein D1	CSLD1	ortholog	CELLULOSE SYNTHASE-LIKE PROTEIN D1 (PTHR13301:SF94)		Arabidopsis thaliana
	11	ARATH|TAIR=AT2G39760|UniProtKB=O22286	BPM3_ARATH	BTB/POZ and MATH domain-containing protein 3	BPM3	ortholog	BTB/POZ AND MATH DOMAIN-CONTAINING PROTEIN 3 (PTHR26379:SF281)		Arabidopsis thaliana
	12	ARATH|TAIR=AT1G53540|UniProtKB=P13853	HS17C_ARATH	17.6 kDa class I heat shock protein 3	HSP17.6C	ortholog	17.4 KDA CLASS I HEAT SHOCK PROTEIN-RELATED (PTHR11527:SF296)	chaperone(PC00072)	Arabidopsis thaliana
	13	ARATH|TAIR=AT4G32830|UniProtKB=Q9M077	AUR1_ARATH	Serine/threonine-protein kinase Aurora-1	AUR1	ortholog	AURORA A (PTHR24350:SF0)	non-receptor serine/threonine protein kinase(PC00167)	Arabidopsis thaliana
	14	ARATH|TAIR=AT1G07400|UniProtKB=Q9LNW0	HS178_ARATH	17.8 kDa class I heat shock protein	HSP17.8	ortholog	17.6 KDA CLASS I HEAT SHOCK PROTEIN 1-RELATED (PTHR11527:SF268)	chaperone(PC00072)	Arabidopsis thaliana
	15	ARATH|Gene=AT4G39280|UniProtKB=Q9T034	SYFA_ARATH	Phenylalanine--tRNA ligase alpha subunit, cytoplasmic	At4g39280	ortholog	PHENYLALANINE--TRNA LIGASE ALPHA SUBUNIT (PTHR11538:SF40)		Arabidopsis thaliana
cellular process (GO:0009987)	1	ARATH|TAIR=AT5G28540|UniProtKB=Q9LKR3	MD37A_ARATH	Mediator of RNA polymerase II transcription subunit 37a	MED37A	ortholog	ENDOPLASMIC RETICULUM CHAPERONE BIP (PTHR19375:SF352)		Arabidopsis thaliana
	2	ARATH|TAIR=AT5G48570|UniProtKB=Q9FJL3	FKB65_ARATH	Peptidyl-prolyl cis-trans isomerase FKBP65	FKBP65	ortholog	FK506-BINDING PROTEIN 59 (PTHR10516:SF420)	calcium-binding protein(PC00060);chaperone(PC00072);isomerase(PC00135)	Arabidopsis thaliana
	3	ARATH|TAIR=AT3G52750|UniProtKB=Q9LXJ0	FTZ22_ARATH	Cell division protein FtsZ homolog 2-2, chloroplastic	FTSZ2-2	ortholog	CELL DIVISION PROTEIN FTSZ HOMOLOG 2-2, CHLOROPLASTIC (PTHR30314:SF3)		Arabidopsis thaliana
	4	ARATH|TAIR=AT4G24000|UniProtKB=Q8VYR4	CSLG2_ARATH	Cellulose synthase-like protein G2	CSLG2	ortholog	CELLULOSE SYNTHASE-LIKE PROTEIN G1-RELATED (PTHR13301:SF157)		Arabidopsis thaliana
	5	ARATH|TAIR=AT1G20930|UniProtKB=Q8LG64	CKB22_ARATH	Cyclin-dependent kinase B2-2	CDKB2-2	ortholog	CYCLIN-DEPENDENT KINASE B2-2 (PTHR24056:SF178)	non-receptor serine/threonine protein kinase(PC00167);non-receptor tyrosine protein kinase(PC00168)	Arabidopsis thaliana
	6	ARATH|Gene=AT3G25230|UniProtKB=Q38931	FKB62_ARATH	Peptidyl-prolyl cis-trans isomerase FKBP62	FKBP62	ortholog	PEPTIDYL-PROLYL CIS-TRANS ISOMERASE FKBP62 (PTHR10516:SF417)	calcium-binding protein(PC00060);chaperone(PC00072);isomerase(PC00135)	Arabidopsis thaliana
	7	ARATH|TAIR=AT2G18240|UniProtKB=Q9ZPV7	RER1D_ARATH	Protein RER1D	At2g18240	ortholog	PROTEIN RER1 (PTHR10743:SF0)		Arabidopsis thaliana
	8	ARATH|TAIR=AT5G22220|UniProtKB=Q9FV71	E2FB_ARATH	Transcription factor E2FB	E2FB	ortholog	TRANSCRIPTION FACTOR E2FB (PTHR12081:SF82)	nucleic acid binding(PC00171);transcription factor(PC00218)	Arabidopsis thaliana
	9	ARATH|TAIR=AT1G02730|UniProtKB=Q9SRW9	CSLD5_ARATH	Cellulose synthase-like protein D5	CSLD5	ortholog	CELLULOSE SYNTHASE-LIKE PROTEIN D5 (PTHR13301:SF83)		Arabidopsis thaliana
	10	ARATH|TAIR=AT2G33100|UniProtKB=O49323	CSLD1_ARATH	Cellulose synthase-like protein D1	CSLD1	ortholog	CELLULOSE SYNTHASE-LIKE PROTEIN D1 (PTHR13301:SF94)		Arabidopsis thaliana
	11	ARATH|TAIR=AT1G44350|UniProtKB=Q8VYX0	ILL6_ARATH	IAA-amino acid hydrolase ILR1-like 6	ILL6	ortholog	IAA-AMINO ACID HYDROLASE ILR1-LIKE 6 (PTHR11014:SF62)	deacetylase(PC00087);metalloprotease(PC00153)	Arabidopsis thaliana
	12	ARATH|TAIR=AT1G53540|UniProtKB=P13853	HS17C_ARATH	17.6 kDa class I heat shock protein 3	HSP17.6C	ortholog	17.4 KDA CLASS I HEAT SHOCK PROTEIN-RELATED (PTHR11527:SF296)	chaperone(PC00072)	Arabidopsis thaliana
	13	ARATH|TAIR=AT4G32830|UniProtKB=Q9M077	AUR1_ARATH	Serine/threonine-protein kinase Aurora-1	AUR1	ortholog	AURORA A (PTHR24350:SF0)	non-receptor serine/threonine protein kinase(PC00167)	Arabidopsis thaliana
	14	ARATH|TAIR=AT1G07400|UniProtKB=Q9LNW0	HS178_ARATH	17.8 kDa class I heat shock protein	HSP17.8	ortholog	17.6 KDA CLASS I HEAT SHOCK PROTEIN 1-RELATED (PTHR11527:SF268)	chaperone(PC00072)	Arabidopsis thaliana
	15	ARATH|TAIR=AT5G66460|UniProtKB=Q9FJZ3	MAN7_ARATH	Mannan endo-1,4-beta-mannosidase 7	MAN7	ortholog	MANNAN ENDO-1,4-BETA-MANNOSIDASE 7 (PTHR31451:SF53)		Arabidopsis thaliana
	16	ARATH|Gene=AT5G40840|UniProtKB=Q9FQ20	SCC12_ARATH	Sister chromatid cohesion 1 protein 2	SYN2	ortholog	SISTER CHROMATID COHESION 1 PROTEIN 2 (PTHR12585:SF58)		Arabidopsis thaliana
	17	ARATH|TAIR=AT1G54610|UniProtKB=Q9ZVM9	Y1461_ARATH	Probable serine/threonine-protein kinase At1g54610	At1g54610	ortholog	SUBFAMILY NOT NAMED (PTHR24056:SF383)	non-receptor serine/threonine protein kinase(PC00167);non-receptor tyrosine protein kinase(PC00168)	Arabidopsis thaliana
	18	ARATH|Gene=AT4G28250|UniProtKB=Q9M0I2	EXPB3_ARATH	Expansin-B3	EXPB3	ortholog	EXPANSIN-B3 (PTHR31692:SF70)		Arabidopsis thaliana
developmental process (GO:0032502)	1	ARATH|TAIR=AT1G53310|UniProtKB=Q9MAH0	CAPP1_ARATH	Phosphoenolpyruvate carboxylase 1	PPC1	ortholog	PHOSPHOENOLPYRUVATE CARBOXYLASE 1 (PTHR30523:SF32)	lyase(PC00144)	Arabidopsis thaliana
	2	ARATH|TAIR=AT5G57660|UniProtKB=Q9FHH8	COL5_ARATH	Zinc finger protein CONSTANS-LIKE 5	COL5	ortholog	ZINC FINGER PROTEIN CONSTANS-LIKE 5 (PTHR31319:SF74)		Arabidopsis thaliana
	3	ARATH|TAIR=AT4G17785|UniProtKB=Q8GWP0	MYB39_ARATH	Transcription factor MYB39	MYB39	ortholog	TRANSCRIPTION FACTOR MYB39 (PTHR10641:SF1132)	DNA binding protein(PC00009);homeodomain transcription factor(PC00119)	Arabidopsis thaliana
	4	ARATH|TAIR=AT5G26660|UniProtKB=Q8LPH6	MYB86_ARATH	Transcription factor MYB86	MYB86	ortholog	TRANSCRIPTION FACTOR MYB86 (PTHR10641:SF1163)	DNA binding protein(PC00009);homeodomain transcription factor(PC00119)	Arabidopsis thaliana
	5	ARATH|TAIR=AT5G35550|UniProtKB=Q9FJA2	TT2_ARATH	Transcription factor TT2	TT2	ortholog	TRANSCRIPTION FACTOR TT2 (PTHR10641:SF613)	DNA binding protein(PC00009);homeodomain transcription factor(PC00119)	Arabidopsis thaliana
	6	ARATH|TAIR=AT5G28640|UniProtKB=Q8L8A5	GIF1_ARATH	GRF1-interacting factor 1	GIF1	ortholog	GRF1-INTERACTING FACTOR 1 (PTHR23107:SF19)	chromatin/chromatin-binding protein(PC00077)	Arabidopsis thaliana
	7	ARATH|Gene=AT4G28250|UniProtKB=Q9M0I2	EXPB3_ARATH	Expansin-B3	EXPB3	ortholog	EXPANSIN-B3 (PTHR31692:SF70)		Arabidopsis thaliana
	8	ARATH|TAIR=AT2G42600|UniProtKB=Q5GM68	CAPP2_ARATH	Phosphoenolpyruvate carboxylase 2	PPC2	ortholog	PHOSPHOENOLPYRUVATE CARBOXYLASE 2 (PTHR30523:SF25)	lyase(PC00144)	Arabidopsis thaliana
localization (GO:0051179)	1	ARATH|TAIR=AT4G30110|UniProtKB=Q9SZW4	HMA2_ARATH	Cadmium/zinc-transporting ATPase HMA2	HMA2	ortholog	CADMIUM/ZINC-TRANSPORTING ATPASE HMA2 (PTHR43338:SF5)	cation transporter(PC00068);hydrolase(PC00121);ion channel(PC00133)	Arabidopsis thaliana
	2	ARATH|TAIR=AT1G14360|UniProtKB=Q9M9S6	UTR3_ARATH	UDP-galactose/UDP-glucose transporter 3	UTR3	ortholog	SOLUTE CARRIER FAMILY 35 MEMBER B1 (PTHR10778:SF10)	transporter(PC00227)	Arabidopsis thaliana
	3	ARATH|TAIR=AT2G14255|UniProtKB=Q3EC11	ZDHC2_ARATH	Probable protein S-acyltransferase 23	PAT23	ortholog	PALMITOYLTRANSFERASE PFA5 (PTHR22883:SF239)		Arabidopsis thaliana
	4	ARATH|TAIR=AT5G57240|UniProtKB=Q9LVD4	ORP4C_ARATH	Oxysterol-binding protein-related protein 4C	ORP4C	ortholog	OXYSTEROL-BINDING PROTEIN-RELATED PROTEIN 9 (PTHR10972:SF102)		Arabidopsis thaliana
	5	ARATH|TAIR=AT5G62810|UniProtKB=Q9FXT6	PEX14_ARATH	Peroxisomal membrane protein PEX14	PEX14	ortholog	PEROXISOMAL MEMBRANE PROTEIN PEX14 (PTHR23058:SF0)	receptor(PC00197)	Arabidopsis thaliana
	6	ARATH|TAIR=AT1G17500|UniProtKB=Q9LNQ4	ALA4_ARATH	Probable phospholipid-transporting ATPase 4	ALA4	ortholog	PHOSPHOLIPID-TRANSPORTING ATPASE 4-RELATED (PTHR24092:SF154)	cation transporter(PC00068);hydrolase(PC00121)	Arabidopsis thaliana
	7	ARATH|TAIR=AT2G18240|UniProtKB=Q9ZPV7	RER1D_ARATH	Protein RER1D	At2g18240	ortholog	PROTEIN RER1 (PTHR10743:SF0)		Arabidopsis thaliana
	8	ARATH|TAIR=AT2G29170|UniProtKB=Q9ZW04	TRNH4_ARATH	Tropinone reductase homolog At2g29170	At2g29170	ortholog	SENESCENCE-ASSOCIATED PROTEIN 13 (PTHR42898:SF33)	dehydrogenase(PC00092);reductase(PC00198)	Arabidopsis thaliana
	9	ARATH|TAIR=AT5G40670|UniProtKB=P57758	CTNS_ARATH	Cystinosin homolog	At5g40670	ortholog	CYSTINOSIN (PTHR13131:SF5)	amino acid transporter(PC00046)	Arabidopsis thaliana
	10	ARATH|TAIR=AT3G05030|UniProtKB=Q56XP4	NHX2_ARATH	Sodium/hydrogen exchanger 2	NHX2	ortholog	SODIUM/HYDROGEN EXCHANGER 2 (PTHR10110:SF165)		Arabidopsis thaliana
	11	ARATH|TAIR=AT2G22500|UniProtKB=Q9SJY5	PUMP5_ARATH	Mitochondrial uncoupling protein 5	PUMP5	ortholog	MITOCHONDRIAL DICARBOXYLATE CARRIER-RELATED (PTHR45618:SF13)		Arabidopsis thaliana
	12	ARATH|TAIR=AT5G12080|UniProtKB=Q9LYG9	MSL10_ARATH	Mechanosensitive ion channel protein 10	MSL10	ortholog	MECHANOSENSITIVE ION CHANNEL PROTEIN 10 (PTHR31618:SF10)		Arabidopsis thaliana
	13	ARATH|TAIR=AT1G14670|UniProtKB=Q940S0	TMN2_ARATH	Transmembrane 9 superfamily member 2	TMN2	ortholog	TRANSMEMBRANE 9 SUPERFAMILY MEMBER 2 (PTHR10766:SF104)	transporter(PC00227)	Arabidopsis thaliana
	14	ARATH|TAIR=AT5G35200|UniProtKB=Q9LHS0	CAP10_ARATH	Putative clathrin assembly protein At5g35200	At5g35200	ortholog	SUBFAMILY NOT NAMED (PTHR22951:SF32)	vesicle coat protein(PC00235)	Arabidopsis thaliana
	15	ARATH|TAIR=AT4G22540|UniProtKB=Q940Y1	ORP2A_ARATH	Oxysterol-binding protein-related protein 2A	ORP2A	ortholog	OXYSTEROL-BINDING PROTEIN-RELATED PROTEIN 2A (PTHR10972:SF164)		Arabidopsis thaliana
	16	ARATH|TAIR=AT3G62270|UniProtKB=Q9M1P7	BOR2_ARATH	Probable boron transporter 2	BOR2	ortholog	BORON TRANSPORTER 2-RELATED (PTHR11453:SF92)		Arabidopsis thaliana
metabolic process (GO:0008152)	1	ARATH|TAIR=AT2G45290|UniProtKB=F4IW47	TKTC2_ARATH	Transketolase-2, chloroplastic	TKL-2	ortholog	TRANSKETOLASE 1-RELATED (PTHR43522:SF2)	dehydrogenase(PC00092);lyase(PC00144);transketolase(PC00221)	Arabidopsis thaliana
	2	ARATH|TAIR=AT3G47500|UniProtKB=Q8LFV3	CDF3_ARATH	Cyclic dof factor 3	CDF3	ortholog	CYCLIC DOF FACTOR 3 (PTHR31089:SF31)		Arabidopsis thaliana
	3	ARATH|TAIR=AT5G41340|UniProtKB=P42748	UBC4_ARATH	Ubiquitin-conjugating enzyme E2 4	UBC4	ortholog	UBIQUITIN-CONJUGATING ENZYME E2 H (PTHR24068:SF128)		Arabidopsis thaliana
	4	ARATH|TAIR=AT5G66460|UniProtKB=Q9FJZ3	MAN7_ARATH	Mannan endo-1,4-beta-mannosidase 7	MAN7	ortholog	MANNAN ENDO-1,4-BETA-MANNOSIDASE 7 (PTHR31451:SF53)		Arabidopsis thaliana
	5	ARATH|TAIR=AT4G12110|UniProtKB=Q8L7W5	SMO11_ARATH	Methylsterol monooxygenase 1-1	SMO1-1	ortholog	METHYLSTEROL MONOOXYGENASE 1-1-RELATED (PTHR11863:SF154)	hydroxylase(PC00122);oxidase(PC00175)	Arabidopsis thaliana
	6	ARATH|TAIR=AT4G14465|UniProtKB=Q8GWQ2	AHL20_ARATH	AT-hook motif nuclear-localized protein 20	AHL20	ortholog	AT-HOOK MOTIF NUCLEAR-LOCALIZED PROTEIN 20 (PTHR31100:SF60)		Arabidopsis thaliana
	7	ARATH|TAIR=AT2G46400|UniProtKB=Q9SKD9	WRK46_ARATH	Probable WRKY transcription factor 46	WRKY46	ortholog	WRKY TRANSCRIPTION FACTOR 30-RELATED (PTHR32096:SF20)		Arabidopsis thaliana
	8	ARATH|Gene=AT5G40840|UniProtKB=Q9FQ20	SCC12_ARATH	Sister chromatid cohesion 1 protein 2	SYN2	ortholog	SISTER CHROMATID COHESION 1 PROTEIN 2 (PTHR12585:SF58)		Arabidopsis thaliana
	9	ARATH|TAIR=AT5G24120|UniProtKB=Q9ZNX9	SIGE_ARATH	RNA polymerase sigma factor sigE, chloroplastic/mitochondrial	SIGE	ortholog	RNA POLYMERASE SIGMA FACTOR SIGE, CHLOROPLASTIC/MITOCHONDRIAL (PTHR30603:SF4)	winged helix/forkhead transcription factor(PC00246)	Arabidopsis thaliana
	10	ARATH|TAIR=AT2G46830|UniProtKB=P92973	CCA1_ARATH	Protein CCA1	CCA1	ortholog	PROTEIN CCA1 (PTHR12802:SF114)	chromatin/chromatin-binding protein(PC00077);metalloprotease(PC00153);transcription cofactor(PC00217)	Arabidopsis thaliana
	11	ARATH|TAIR=AT5G22510|UniProtKB=Q9FK88	INVE_ARATH	Alkaline/neutral invertase E, chloroplastic	INVE	ortholog	ALKALINE/NEUTRAL INVERTASE E, CHLOROPLASTIC (PTHR31916:SF31)		Arabidopsis thaliana
	12	ARATH|TAIR=AT1G54610|UniProtKB=Q9ZVM9	Y1461_ARATH	Probable serine/threonine-protein kinase At1g54610	At1g54610	ortholog	SUBFAMILY NOT NAMED (PTHR24056:SF383)	non-receptor serine/threonine protein kinase(PC00167);non-receptor tyrosine protein kinase(PC00168)	Arabidopsis thaliana
	13	ARATH|TAIR=AT5G23190|UniProtKB=Q9FMY1	C86B1_ARATH	Cytochrome P450 86B1	CYP86B1	ortholog	CYTOCHROME P450 86B1-RELATED (PTHR24296:SF1)	oxygenase(PC00177)	Arabidopsis thaliana
	14	ARATH|Gene=AT3G43920|UniProtKB=Q9LXW7	DCL3_ARATH	Endoribonuclease Dicer homolog 3	DCL3	ortholog	ENDORIBONUCLEASE DICER (PTHR14950:SF37)	endodeoxyribonuclease(PC00093)	Arabidopsis thaliana
	15	ARATH|TAIR=AT1G51450|UniProtKB=Q9C8J7	TRO_ARATH	Protein TRAUCO	TRO	ortholog	SET1/ASH2 HISTONE METHYLTRANSFERASE COMPLEX SUBUNIT ASH2 (PTHR10598:SF0)	DNA binding protein(PC00009)	Arabidopsis thaliana
	16	ARATH|TAIR=AT3G44830|UniProtKB=Q9FYC7	PDAT2_ARATH	Putative phospholipid:diacylglycerol acyltransferase 2	PDAT2	ortholog	PHOSPHOLIPID:DIACYLGLYCEROL ACYLTRANSFERASE (PTHR11440:SF4)	acyltransferase(PC00042)	Arabidopsis thaliana
	17	ARATH|Gene=AT4G39280|UniProtKB=Q9T034	SYFA_ARATH	Phenylalanine--tRNA ligase alpha subunit, cytoplasmic	At4g39280	ortholog	PHENYLALANINE--TRNA LIGASE ALPHA SUBUNIT (PTHR11538:SF40)		Arabidopsis thaliana
	18	ARATH|TAIR=AT1G55740|UniProtKB=Q84VX0	RFS1_ARATH	Probable galactinol--sucrose galactosyltransferase 1	RFS1	ortholog	GALACTINOL--SUCROSE GALACTOSYLTRANSFERASE 1-RELATED (PTHR31268:SF30)		Arabidopsis thaliana
	19	ARATH|TAIR=AT4G25230|UniProtKB=Q8VYC8	RIN2_ARATH	E3 ubiquitin protein ligase RIN2	RIN2	ortholog	E3 UBIQUITIN PROTEIN LIGASE RIN2-RELATED (PTHR22765:SF200)		Arabidopsis thaliana
	20	ARATH|TAIR=AT2G26330|UniProtKB=Q42371	ERECT_ARATH	LRR receptor-like serine/threonine-protein kinase ERECTA	ERECTA	ortholog	LRR RECEPTOR-LIKE SERINE/THREONINE-PROTEIN KINASE ERECTA (PTHR27000:SF188)		Arabidopsis thaliana
	21	ARATH|Gene=AT1G57750|UniProtKB=Q9FVS9	C96AF_ARATH	Alkane hydroxylase MAH1	CYP96A15	ortholog	ALKANE HYDROXYLASE MAH1 (PTHR24296:SF129)	oxygenase(PC00177)	Arabidopsis thaliana
multicellular organismal process (GO:0032501)	1	ARATH|TAIR=AT1G75540|UniProtKB=Q9LQZ7	BBX21_ARATH	B-box zinc finger protein 21	BBX21	ortholog	B-BOX ZINC FINGER PROTEIN 21 (PTHR31832:SF18)		Arabidopsis thaliana
	2	ARATH|Gene=AT1G06040|UniProtKB=Q96288	BBX24_ARATH	B-box zinc finger protein 24	BBX24	ortholog	B-BOX ZINC FINGER PROTEIN 24 (PTHR31832:SF8)		Arabidopsis thaliana
response to stimulus (GO:0050896)	1	ARATH|TAIR=AT5G28540|UniProtKB=Q9LKR3	MD37A_ARATH	Mediator of RNA polymerase II transcription subunit 37a	MED37A	ortholog	ENDOPLASMIC RETICULUM CHAPERONE BIP (PTHR19375:SF352)		Arabidopsis thaliana
	2	ARATH|TAIR=AT1G71400|UniProtKB=Q9C9H7	RLP12_ARATH	Receptor-like protein 12	RLP12	ortholog	RECEPTOR-LIKE PROTEIN 12 (PTHR27004:SF220)		Arabidopsis thaliana
	3	ARATH|TAIR=AT5G23310|UniProtKB=Q9FMX0	SODF3_ARATH	Superoxide dismutase [Fe] 3, chloroplastic	FSD3	ortholog	SUPEROXIDE DISMUTASE [FE] 3, CHLOROPLASTIC (PTHR42769:SF11)	oxidoreductase(PC00176)	Arabidopsis thaliana
	4	ARATH|TAIR=AT1G68050|UniProtKB=Q9C9W9	ADO3_ARATH	Adagio protein 3	ADO3	ortholog	ADAGIO PROTEIN 3 (PTHR46175:SF2)		Arabidopsis thaliana
	5	ARATH|TAIR=AT2G42610|UniProtKB=Q9S7R3	LSH10_ARATH	Protein LIGHT-DEPENDENT SHORT HYPOCOTYLS 10	LSH10	ortholog	PROTEIN LIGHT-DEPENDENT SHORT HYPOCOTYLS 10 (PTHR31165:SF10)		Arabidopsis thaliana
	6	ARATH|TAIR=AT1G75540|UniProtKB=Q9LQZ7	BBX21_ARATH	B-box zinc finger protein 21	BBX21	ortholog	B-BOX ZINC FINGER PROTEIN 21 (PTHR31832:SF18)		Arabidopsis thaliana
	7	ARATH|Gene=AT1G20620|UniProtKB=Q42547	CATA3_ARATH	Catalase-3	CAT3	ortholog	CATALASE 3-RELATED (PTHR11465:SF40)	peroxidase(PC00180)	Arabidopsis thaliana
	8	ARATH|Gene=AT2G26150|UniProtKB=O80982	HSFA2_ARATH	Heat stress transcription factor A-2	HSFA2	ortholog	HEAT STRESS TRANSCRIPTION FACTOR A-2-RELATED (PTHR10015:SF320)	winged helix/forkhead transcription factor(PC00246)	Arabidopsis thaliana
	9	ARATH|Gene=AT5G15250|UniProtKB=Q1PDW5	FTSH6_ARATH	ATP-dependent zinc metalloprotease FTSH 6, chloroplastic	FTSH6	ortholog	ATP-DEPENDENT ZINC METALLOPROTEASE FTSH 6, CHLOROPLASTIC (PTHR23076:SF109)	metalloprotease(PC00153)	Arabidopsis thaliana
	10	ARATH|TAIR=AT2G38310|UniProtKB=O80920	PYL4_ARATH	Abscisic acid receptor PYL4	PYL4	ortholog	ABSCISIC ACID RECEPTOR PYL4 (PTHR31213:SF48)		Arabidopsis thaliana
	11	ARATH|Gene=AT4G35090|UniProtKB=P25819	CATA2_ARATH	Catalase-2	CAT2	ortholog	CATALASE-RELATED (PTHR11465:SF23)	peroxidase(PC00180)	Arabidopsis thaliana
	12	ARATH|TAIR=AT1G32450|UniProtKB=Q9LQL2	PTR14_ARATH	Protein NRT1/ PTR FAMILY 7.3	NPF7.3	ortholog	PROTEIN NRT1/ PTR FAMILY 7.3 (PTHR11654:SF90)	transporter(PC00227)	Arabidopsis thaliana
	13	ARATH|TAIR=AT5G22410|UniProtKB=Q9FMR0	PER60_ARATH	Peroxidase 60	PER60	ortholog	PEROXIDASE 60 (PTHR31235:SF13)		Arabidopsis thaliana
	14	ARATH|Gene=AT1G06040|UniProtKB=Q96288	BBX24_ARATH	B-box zinc finger protein 24	BBX24	ortholog	B-BOX ZINC FINGER PROTEIN 24 (PTHR31832:SF8)		Arabidopsis thaliana
	15	ARATH|TAIR=AT1G71695|UniProtKB=Q96520	PER12_ARATH	Peroxidase 12	PER12	ortholog	PEROXIDASE 12 (PTHR31235:SF12)		Arabidopsis thaliana
	16	ARATH|TAIR=AT2G32800|UniProtKB=O48837	LRKS2_ARATH	Receptor like protein kinase S.2	LECRKS2	ortholog	RECEPTOR LIKE PROTEIN KINASE S.2 (PTHR27007:SF61)		Arabidopsis thaliana
	17	ARATH|TAIR=AT5G12080|UniProtKB=Q9LYG9	MSL10_ARATH	Mechanosensitive ion channel protein 10	MSL10	ortholog	MECHANOSENSITIVE ION CHANNEL PROTEIN 10 (PTHR31618:SF10)		Arabidopsis thaliana
	18	ARATH|TAIR=AT3G53810|UniProtKB=Q9M345	LRK42_ARATH	L-type lectin-domain containing receptor kinase IV.2	LECRK42	ortholog	L-TYPE LECTIN-DOMAIN CONTAINING RECEPTOR KINASE IV.2 (PTHR27007:SF208)		Arabidopsis thaliana
	19	ARATH|TAIR=AT4G26010|UniProtKB=Q93V93	PER44_ARATH	Peroxidase 44	PER44	ortholog	PEROXIDASE 44-RELATED (PTHR31235:SF179)		Arabidopsis thaliana
	20	ARATH|TAIR=AT4G05200|UniProtKB=Q9M0X5	CRK25_ARATH	Cysteine-rich receptor-like protein kinase 25	CRK25	ortholog	CYSTEINE-RICH RECEPTOR-LIKE PROTEIN KINASE 25 (PTHR27002:SF401)		Arabidopsis thaliana
	21	ARATH|TAIR=AT1G53540|UniProtKB=P13853	HS17C_ARATH	17.6 kDa class I heat shock protein 3	HSP17.6C	ortholog	17.4 KDA CLASS I HEAT SHOCK PROTEIN-RELATED (PTHR11527:SF296)	chaperone(PC00072)	Arabidopsis thaliana
	22	ARATH|TAIR=AT1G18890|UniProtKB=Q9M9V8	CDPKA_ARATH	Calcium-dependent protein kinase 10	CPK10	ortholog	CALCIUM-DEPENDENT PROTEIN KINASE 10 (PTHR24349:SF167)		Arabidopsis thaliana
	23	ARATH|TAIR=AT1G07400|UniProtKB=Q9LNW0	HS178_ARATH	17.8 kDa class I heat shock protein	HSP17.8	ortholog	17.6 KDA CLASS I HEAT SHOCK PROTEIN 1-RELATED (PTHR11527:SF268)	chaperone(PC00072)	Arabidopsis thaliana
	24	ARATH|TAIR=AT4G17870|UniProtKB=O49686	PYR1_ARATH	Abscisic acid receptor PYR1	PYR1	ortholog	ABSCISIC ACID RECEPTOR PYR1 (PTHR31213:SF89)		Arabidopsis thaliana
rhythmic process (GO:0048511)	1	ARATH|TAIR=AT1G68050|UniProtKB=Q9C9W9	ADO3_ARATH	Adagio protein 3	ADO3	ortholog	ADAGIO PROTEIN 3 (PTHR46175:SF2)		Arabidopsis thaliana
	2	ARATH|TAIR=AT1G22770|UniProtKB=Q9SQI2	GIGAN_ARATH	Protein GIGANTEA	GI	ortholog	PROTEIN GIGANTEA (PTHR36319:SF1)		Arabidopsis thaliana

## Sheet: Cellular Component
Cellular Component	Genes:411	Component hits:224
supramolecular complex (GO:0099080)	1	0.002	0.004
cell junction (GO:0030054)	10	0.024	0.045
membrane (GO:0016020)	24	0.058	0.107
protein-containing complex (GO:0032991)	16	0.039	0.071
organelle (GO:0043226)	64	0.156	0.286
extracellular region (GO:0005576)	2	0.005	0.009
cell (GO:0005623)	107	0.26	0.478
		Gene ID	Mapped IDs	Gene Name	Gene Symbol	Ortholog	PANTHER Family/Subfamily	PANTHER Protein Class	Species
cell junction (GO:0030054)	1	ARATH|TAIR=AT4G20140|UniProtKB=C0LGQ5	GSO1_ARATH	LRR receptor-like serine/threonine-protein kinase GSO1	GSO1	ortholog	LRR RECEPTOR-LIKE SERINE/THREONINE-PROTEIN KINASE GSO1-RELATED (PTHR27000:SF426)		Arabidopsis thaliana
	2	ARATH|TAIR=AT5G62890|UniProtKB=Q27GI3	NAT6_ARATH	Nucleobase-ascorbate transporter 6	NAT6	ortholog	NUCLEOBASE-ASCORBATE TRANSPORTER 6 (PTHR11119:SF81)	transporter(PC00227)	Arabidopsis thaliana
	3	ARATH|TAIR=AT4G15800|UniProtKB=Q8L9P8	RLF33_ARATH	Protein RALF-like 33	RALFL33	ortholog	PROTEIN RALF-LIKE 33 (PTHR33136:SF43)		Arabidopsis thaliana
	4	ARATH|TAIR=AT5G22410|UniProtKB=Q9FMR0	PER60_ARATH	Peroxidase 60	PER60	ortholog	PEROXIDASE 60 (PTHR31235:SF13)		Arabidopsis thaliana
	5	ARATH|TAIR=AT5G46700|UniProtKB=Q9FIQ5	TRN2_ARATH	Protein TORNADO 2	TRN2	ortholog	PROTEIN TORNADO 2 (PTHR32191:SF14)		Arabidopsis thaliana
	6	ARATH|TAIR=AT1G28440|UniProtKB=Q9SGP2	HSL1_ARATH	Receptor-like protein kinase HSL1	HSL1	ortholog	RECEPTOR-LIKE PROTEIN KINASE 5-RELATED (PTHR27000:SF219)		Arabidopsis thaliana
	7	ARATH|TAIR=AT1G71695|UniProtKB=Q96520	PER12_ARATH	Peroxidase 12	PER12	ortholog	PEROXIDASE 12 (PTHR31235:SF12)		Arabidopsis thaliana
	8	ARATH|TAIR=AT4G26010|UniProtKB=Q93V93	PER44_ARATH	Peroxidase 44	PER44	ortholog	PEROXIDASE 44-RELATED (PTHR31235:SF179)		Arabidopsis thaliana
	9	ARATH|Gene=AT4G28250|UniProtKB=Q9M0I2	EXPB3_ARATH	Expansin-B3	EXPB3	ortholog	EXPANSIN-B3 (PTHR31692:SF70)		Arabidopsis thaliana
	10	ARATH|TAIR=AT2G26330|UniProtKB=Q42371	ERECT_ARATH	LRR receptor-like serine/threonine-protein kinase ERECTA	ERECTA	ortholog	LRR RECEPTOR-LIKE SERINE/THREONINE-PROTEIN KINASE ERECTA (PTHR27000:SF188)		Arabidopsis thaliana
cell (GO:0005623)	1	ARATH|TAIR=AT5G02750|UniProtKB=Q8GXF8	SHGR9_ARATH	E3 ubiquitin-protein ligase SGR9, amyloplastic	SGR9	ortholog	E3 UBIQUITIN-PROTEIN LIGASE SGR9, AMYLOPLASTIC (PTHR15710:SF80)		Arabidopsis thaliana
	2	ARATH|TAIR=AT5G15900|UniProtKB=Q9LFT0	TBL19_ARATH	Protein trichome birefringence-like 19	TBL19	ortholog	PROTEIN TRICHOME BIREFRINGENCE-LIKE 19 (PTHR32285:SF48)		Arabidopsis thaliana
	3	ARATH|TAIR=AT1G60800|UniProtKB=Q93ZS4	NIK3_ARATH	Protein NSP-INTERACTING KINASE 3	NIK3	ortholog	PROTEIN NSP-INTERACTING KINASE 3 (PTHR27001:SF49)		Arabidopsis thaliana
	4	ARATH|TAIR=AT5G28540|UniProtKB=Q9LKR3	MD37A_ARATH	Mediator of RNA polymerase II transcription subunit 37a	MED37A	ortholog	ENDOPLASMIC RETICULUM CHAPERONE BIP (PTHR19375:SF352)		Arabidopsis thaliana
	5	ARATH|TAIR=AT3G19500|UniProtKB=Q9LT67	BH113_ARATH	Transcription factor bHLH113	BHLH113	ortholog	BASIC HELIX-LOOP-HELIX (BHLH) DNA-BINDING SUPERFAMILY PROTEIN-RELATED (PTHR16223:SF121)		Arabidopsis thaliana
	6	ARATH|TAIR=AT4G34980|UniProtKB=O49607	SBT16_ARATH	Subtilisin-like protease SBT1.6	SBT1.6	ortholog	SUBTILISIN-LIKE PROTEASE SBT1.6 (PTHR10795:SF442)	serine protease(PC00203)	Arabidopsis thaliana
	7	ARATH|TAIR=AT5G48570|UniProtKB=Q9FJL3	FKB65_ARATH	Peptidyl-prolyl cis-trans isomerase FKBP65	FKBP65	ortholog	FK506-BINDING PROTEIN 59 (PTHR10516:SF420)	calcium-binding protein(PC00060);chaperone(PC00072);isomerase(PC00135)	Arabidopsis thaliana
	8	ARATH|TAIR=AT1G21400|UniProtKB=Q9LPL5	ODBA1_ARATH	2-oxoisovalerate dehydrogenase subunit alpha 1, mitochondrial	At1g21400	ortholog	2-DEHYDROPANTOATE 2-REDUCTASE-RELATED (PTHR43380:SF4)		Arabidopsis thaliana
	9	ARATH|TAIR=AT4G27070|UniProtKB=P25269	TRBP2_ARATH	Tryptophan synthase beta chain 2, chloroplastic	TSB2	ortholog	TRYPTOPHAN SYNTHASE (PTHR42882:SF1)	deaminase(PC00088);dehydratase(PC00091);epimerase/racemase(PC00096)	Arabidopsis thaliana
	10	ARATH|TAIR=AT1G69230|UniProtKB=Q9LE54	SP1L2_ARATH	Protein SPIRAL1-like 2	SP1L2	ortholog	PROTEIN SPIRAL1-LIKE 2 (PTHR33403:SF5)		Arabidopsis thaliana
	11	ARATH|TAIR=AT5G23310|UniProtKB=Q9FMX0	SODF3_ARATH	Superoxide dismutase [Fe] 3, chloroplastic	FSD3	ortholog	SUPEROXIDE DISMUTASE [FE] 3, CHLOROPLASTIC (PTHR42769:SF11)	oxidoreductase(PC00176)	Arabidopsis thaliana
	12	ARATH|TAIR=AT3G24550|UniProtKB=Q9LV48	PERK1_ARATH	Proline-rich receptor-like protein kinase PERK1	PERK1	ortholog	PROLINE-RICH RECEPTOR-LIKE PROTEIN KINASE PERK1-RELATED (PTHR27001:SF649)		Arabidopsis thaliana
	13	ARATH|TAIR=AT1G14360|UniProtKB=Q9M9S6	UTR3_ARATH	UDP-galactose/UDP-glucose transporter 3	UTR3	ortholog	SOLUTE CARRIER FAMILY 35 MEMBER B1 (PTHR10778:SF10)	transporter(PC00227)	Arabidopsis thaliana
	14	ARATH|TAIR=AT1G68050|UniProtKB=Q9C9W9	ADO3_ARATH	Adagio protein 3	ADO3	ortholog	ADAGIO PROTEIN 3 (PTHR46175:SF2)		Arabidopsis thaliana
	15	ARATH|TAIR=AT2G14255|UniProtKB=Q3EC11	ZDHC2_ARATH	Probable protein S-acyltransferase 23	PAT23	ortholog	PALMITOYLTRANSFERASE PFA5 (PTHR22883:SF239)		Arabidopsis thaliana
	16	ARATH|TAIR=AT3G52750|UniProtKB=Q9LXJ0	FTZ22_ARATH	Cell division protein FtsZ homolog 2-2, chloroplastic	FTSZ2-2	ortholog	CELL DIVISION PROTEIN FTSZ HOMOLOG 2-2, CHLOROPLASTIC (PTHR30314:SF3)		Arabidopsis thaliana
	17	ARATH|TAIR=AT1G53310|UniProtKB=Q9MAH0	CAPP1_ARATH	Phosphoenolpyruvate carboxylase 1	PPC1	ortholog	PHOSPHOENOLPYRUVATE CARBOXYLASE 1 (PTHR30523:SF32)	lyase(PC00144)	Arabidopsis thaliana
	18	ARATH|TAIR=AT5G57240|UniProtKB=Q9LVD4	ORP4C_ARATH	Oxysterol-binding protein-related protein 4C	ORP4C	ortholog	OXYSTEROL-BINDING PROTEIN-RELATED PROTEIN 9 (PTHR10972:SF102)		Arabidopsis thaliana
	19	ARATH|TAIR=AT4G24000|UniProtKB=Q8VYR4	CSLG2_ARATH	Cellulose synthase-like protein G2	CSLG2	ortholog	CELLULOSE SYNTHASE-LIKE PROTEIN G1-RELATED (PTHR13301:SF157)		Arabidopsis thaliana
	20	ARATH|TAIR=AT1G17500|UniProtKB=Q9LNQ4	ALA4_ARATH	Probable phospholipid-transporting ATPase 4	ALA4	ortholog	PHOSPHOLIPID-TRANSPORTING ATPASE 4-RELATED (PTHR24092:SF154)	cation transporter(PC00068);hydrolase(PC00121)	Arabidopsis thaliana
	21	ARATH|TAIR=AT5G06530|UniProtKB=Q93YS4	AB22G_ARATH	ABC transporter G family member 22	ABCG22	ortholog	LD11139P (PTHR19241:SF557)	ATP-binding cassette (ABC) transporter(PC00003)	Arabidopsis thaliana
	22	ARATH|Gene=AT1G21640|UniProtKB=Q9C5W3	NADK2_ARATH	NAD kinase 2, chloroplastic	NADK2	ortholog	NAD+ KINASE FAMILY PROTEIN (PTHR20275:SF6)	nucleotide kinase(PC00172)	Arabidopsis thaliana
	23	ARATH|TAIR=AT4G25360|UniProtKB=Q8VYS5	TBL18_ARATH	Protein trichome birefringence-like 18	TBL18	ortholog	PROTEIN TRICHOME BIREFRINGENCE-LIKE 18 (PTHR32285:SF18)		Arabidopsis thaliana
	24	ARATH|TAIR=AT4G22120|UniProtKB=Q5XEZ5	CSC1_ARATH	Calcium permeable stress-gated cation channel 1	CSC1	ortholog	CALCIUM PERMEABLE STRESS-GATED CATION CHANNEL 1 (PTHR13018:SF107)		Arabidopsis thaliana
	25	ARATH|TAIR=AT3G11410|UniProtKB=P49598	P2C37_ARATH	Protein phosphatase 2C 37	PP2CA	ortholog	PROTEIN PHOSPHATASE 2C 37 (PTHR13832:SF637)	kinase inhibitor(PC00139);protein phosphatase(PC00195)	Arabidopsis thaliana
	26	ARATH|TAIR=AT1G11790|UniProtKB=Q9SA96	AROD1_ARATH	Arogenate dehydratase/prephenate dehydratase 1, chloroplastic	ADT1	ortholog	AROGENATE DEHYDRATASE/PREPHENATE DEHYDRATASE 1, CHLOROPLASTIC (PTHR21022:SF19)	dehydratase(PC00091)	Arabidopsis thaliana
	27	ARATH|TAIR=AT5G11100|UniProtKB=A0JJX5	SYT4_ARATH	Synaptotagmin-4	SYT4	ortholog	SYNAPTOTAGMIN-4 (PTHR10774:SF185)		Arabidopsis thaliana
	28	ARATH|Gene=AT4G28190|UniProtKB=Q8GZA8	ULT1_ARATH	Protein ULTRAPETALA 1	ULT1	ortholog	PROTEIN ULTRAPETALA 1 (PTHR34053:SF1)		Arabidopsis thaliana
	29	ARATH|Gene=AT3G25230|UniProtKB=Q38931	FKB62_ARATH	Peptidyl-prolyl cis-trans isomerase FKBP62	FKBP62	ortholog	PEPTIDYL-PROLYL CIS-TRANS ISOMERASE FKBP62 (PTHR10516:SF417)	calcium-binding protein(PC00060);chaperone(PC00072);isomerase(PC00135)	Arabidopsis thaliana
	30	ARATH|TAIR=AT1G70230|UniProtKB=O04523	TBL27_ARATH	Protein ALTERED XYLOGLUCAN 4	AXY4	ortholog	PROTEIN ALTERED XYLOGLUCAN 4 (PTHR32285:SF57)		Arabidopsis thaliana
	31	ARATH|TAIR=AT2G39350|UniProtKB=O80946	AB1G_ARATH	ABC transporter G family member 1	ABCG1	ortholog	ABC TRANSPORTER G FAMILY MEMBER 1 (PTHR19241:SF604)	ATP-binding cassette (ABC) transporter(PC00003)	Arabidopsis thaliana
	32	ARATH|TAIR=AT4G20140|UniProtKB=C0LGQ5	GSO1_ARATH	LRR receptor-like serine/threonine-protein kinase GSO1	GSO1	ortholog	LRR RECEPTOR-LIKE SERINE/THREONINE-PROTEIN KINASE GSO1-RELATED (PTHR27000:SF426)		Arabidopsis thaliana
	33	ARATH|TAIR=AT1G23390|UniProtKB=Q9LDE3	FBK9_ARATH	F-box/kelch-repeat protein At1g23390	At1g23390	ortholog	SUBFAMILY NOT NAMED (PTHR24414:SF44)	hydrolase(PC00121);non-motor actin binding protein(PC00165)	Arabidopsis thaliana
	34	ARATH|TAIR=AT2G29380|UniProtKB=Q9ZW21	P2C24_ARATH	Probable protein phosphatase 2C 24	At2g29380	ortholog	PROTEIN PHOSPHATASE 2C 24-RELATED (PTHR13832:SF597)	kinase inhibitor(PC00139);protein phosphatase(PC00195)	Arabidopsis thaliana
	35	ARATH|TAIR=AT2G18240|UniProtKB=Q9ZPV7	RER1D_ARATH	Protein RER1D	At2g18240	ortholog	PROTEIN RER1 (PTHR10743:SF0)		Arabidopsis thaliana
	36	ARATH|TAIR=AT3G60500|UniProtKB=Q9M209	CER7_ARATH	Exosome complex component RRP45B	RRP45B	ortholog	EXOSOME COMPLEX COMPONENT RRP45 (PTHR11097:SF14)	exoribonuclease(PC00099);hydrolase(PC00121)	Arabidopsis thaliana
	37	ARATH|TAIR=AT1G68570|UniProtKB=Q9SX20	PTR18_ARATH	Protein NRT1/ PTR FAMILY 3.1	NPF3.1	ortholog	PROTEIN NRT1/ PTR FAMILY 3.1 (PTHR11654:SF188)	transporter(PC00227)	Arabidopsis thaliana
	38	ARATH|TAIR=AT3G05030|UniProtKB=Q56XP4	NHX2_ARATH	Sodium/hydrogen exchanger 2	NHX2	ortholog	SODIUM/HYDROGEN EXCHANGER 2 (PTHR10110:SF165)		Arabidopsis thaliana
	39	ARATH|Gene=AT5G15250|UniProtKB=Q1PDW5	FTSH6_ARATH	ATP-dependent zinc metalloprotease FTSH 6, chloroplastic	FTSH6	ortholog	ATP-DEPENDENT ZINC METALLOPROTEASE FTSH 6, CHLOROPLASTIC (PTHR23076:SF109)	metalloprotease(PC00153)	Arabidopsis thaliana
	40	ARATH|TAIR=AT4G37870|UniProtKB=Q9T074	PCKA_ARATH	Phosphoenolpyruvate carboxykinase (ATP)	PCKA	ortholog	PHOSPHOENOLPYRUVATE CARBOXYKINASE (ATP) (PTHR30031:SF6)	lyase(PC00144)	Arabidopsis thaliana
	41	ARATH|TAIR=AT2G13800|UniProtKB=Q8LPS5	SERK5_ARATH	Somatic embryogenesis receptor kinase 5	SERK5	ortholog	BRASSINOSTEROID INSENSITIVE 1-ASSOCIATED RECEPTOR KINASE 1-RELATED (PTHR27001:SF1)		Arabidopsis thaliana
	42	ARATH|TAIR=AT3G14270|UniProtKB=Q9LUM0	FAB1B_ARATH	1-phosphatidylinositol-3-phosphate 5-kinase FAB1B	FAB1B	ortholog	1-PHOSPHATIDYLINOSITOL-3-PHOSPHATE 5-KINASE FAB1B (PTHR45748:SF11)		Arabidopsis thaliana
	43	ARATH|TAIR=AT2G38310|UniProtKB=O80920	PYL4_ARATH	Abscisic acid receptor PYL4	PYL4	ortholog	ABSCISIC ACID RECEPTOR PYL4 (PTHR31213:SF48)		Arabidopsis thaliana
	44	ARATH|TAIR=AT5G56500|UniProtKB=C0Z361	CPNB3_ARATH	Chaperonin 60 subunit beta 3, chloroplastic	CPN60B3	ortholog	CHAPERONIN 60 SUBUNIT BETA 3, CHLOROPLASTIC (PTHR45633:SF23)		Arabidopsis thaliana
	45	ARATH|TAIR=AT4G23496|UniProtKB=Q8LGD1	SP1L5_ARATH	Protein SPIRAL1-like 5	SP1L5	ortholog	PROTEIN SPIRAL1-LIKE 5 (PTHR33403:SF2)		Arabidopsis thaliana
	46	ARATH|TAIR=AT5G62890|UniProtKB=Q27GI3	NAT6_ARATH	Nucleobase-ascorbate transporter 6	NAT6	ortholog	NUCLEOBASE-ASCORBATE TRANSPORTER 6 (PTHR11119:SF81)	transporter(PC00227)	Arabidopsis thaliana
	47	ARATH|TAIR=AT4G15800|UniProtKB=Q8L9P8	RLF33_ARATH	Protein RALF-like 33	RALFL33	ortholog	PROTEIN RALF-LIKE 33 (PTHR33136:SF43)		Arabidopsis thaliana
	48	ARATH|TAIR=AT1G70260|UniProtKB=F4I5D5	WTR11_ARATH	WAT1-related protein At1g70260	At1g70260	ortholog	SUBFAMILY NOT NAMED (PTHR31218:SF61)		Arabidopsis thaliana
	49	ARATH|TAIR=AT1G32450|UniProtKB=Q9LQL2	PTR14_ARATH	Protein NRT1/ PTR FAMILY 7.3	NPF7.3	ortholog	PROTEIN NRT1/ PTR FAMILY 7.3 (PTHR11654:SF90)	transporter(PC00227)	Arabidopsis thaliana
	50	ARATH|TAIR=AT5G22410|UniProtKB=Q9FMR0	PER60_ARATH	Peroxidase 60	PER60	ortholog	PEROXIDASE 60 (PTHR31235:SF13)		Arabidopsis thaliana
	51	ARATH|TAIR=AT1G71010|UniProtKB=Q9SSJ8	FAB1C_ARATH	Putative 1-phosphatidylinositol-3-phosphate 5-kinase FAB1C	FAB1C	ortholog	1-PHOSPHATIDYLINOSITOL-3-PHOSPHATE 5-KINASE FAB1C-RELATED (PTHR45748:SF10)		Arabidopsis thaliana
	52	ARATH|TAIR=AT3G51420|UniProtKB=Q9SD07	SSL4_ARATH	Protein STRICTOSIDINE SYNTHASE-LIKE 4	SSL4	ortholog	PROTEIN STRICTOSIDINE SYNTHASE-LIKE 4 (PTHR10426:SF85)	lyase(PC00144)	Arabidopsis thaliana
	53	ARATH|TAIR=AT1G78240|UniProtKB=Q9C9Q8	PMTT_ARATH	Probable pectin methyltransferase QUA2	QUA2	ortholog	PECTIN METHYLTRANSFERASE QUA2-RELATED (PTHR10108:SF899)	methyltransferase(PC00155)	Arabidopsis thaliana
	54	ARATH|TAIR=AT5G46700|UniProtKB=Q9FIQ5	TRN2_ARATH	Protein TORNADO 2	TRN2	ortholog	PROTEIN TORNADO 2 (PTHR32191:SF14)		Arabidopsis thaliana
	55	ARATH|TAIR=AT1G56140|UniProtKB=C0LGH3	Y5614_ARATH	Probable LRR receptor-like serine/threonine-protein kinase At1g56140	At1g56140	ortholog	SUBFAMILY NOT NAMED (PTHR27006:SF228)		Arabidopsis thaliana
	56	ARATH|TAIR=AT3G28050|UniProtKB=Q94JU2	WTR18_ARATH	WAT1-related protein At3g28050	At3g28050	ortholog	SUBFAMILY NOT NAMED (PTHR31218:SF64)		Arabidopsis thaliana
	57	ARATH|TAIR=AT1G28440|UniProtKB=Q9SGP2	HSL1_ARATH	Receptor-like protein kinase HSL1	HSL1	ortholog	RECEPTOR-LIKE PROTEIN KINASE 5-RELATED (PTHR27000:SF219)		Arabidopsis thaliana
	58	ARATH|TAIR=AT1G70210|UniProtKB=P42751	CCD11_ARATH	Cyclin-D1-1	CYCD1-1	ortholog	CYCLIN-D1-1 (PTHR10177:SF404)	kinase activator(PC00138)	Arabidopsis thaliana
	59	ARATH|TAIR=AT1G71695|UniProtKB=Q96520	PER12_ARATH	Peroxidase 12	PER12	ortholog	PEROXIDASE 12 (PTHR31235:SF12)		Arabidopsis thaliana
	60	ARATH|TAIR=AT1G64660|UniProtKB=Q9SGU9	MGL_ARATH	Methionine gamma-lyase	MGL	ortholog	CYSTATHIONINE BETA LYASE (PTHR11808:SF72)	lyase(PC00144)	Arabidopsis thaliana
	61	ARATH|TAIR=AT1G06030|UniProtKB=Q9LNE3	SCRK2_ARATH	Probable fructokinase-2	At1g06030	ortholog	FRUCTOKINASE-2-RELATED (PTHR43085:SF31)	carbohydrate kinase(PC00065);nucleotide kinase(PC00172)	Arabidopsis thaliana
	62	ARATH|TAIR=AT1G29470|UniProtKB=Q6NPR7	PMTO_ARATH	Probable methyltransferase PMT24	At1g29470	ortholog	METHYLTRANSFERASE PMT24-RELATED (PTHR10108:SF1090)	methyltransferase(PC00155)	Arabidopsis thaliana
	63	ARATH|TAIR=AT2G32800|UniProtKB=O48837	LRKS2_ARATH	Receptor like protein kinase S.2	LECRKS2	ortholog	RECEPTOR LIKE PROTEIN KINASE S.2 (PTHR27007:SF61)		Arabidopsis thaliana
	64	ARATH|TAIR=AT4G33070|UniProtKB=O82647	PDC1_ARATH	Pyruvate decarboxylase 1	PDC1	ortholog	PYRUVATE DECARBOXYLASE 1-RELATED (PTHR43452:SF1)	decarboxylase(PC00089);dehydrogenase(PC00092);transferase(PC00220)	Arabidopsis thaliana
	65	ARATH|TAIR=AT1G72770|UniProtKB=Q9CAJ0	P2C16_ARATH	Protein phosphatase 2C 16	HAB1	ortholog	PROTEIN PHOSPHATASE 2C 16 (PTHR13832:SF629)	kinase inhibitor(PC00139);protein phosphatase(PC00195)	Arabidopsis thaliana
	66	ARATH|TAIR=AT1G68010|UniProtKB=Q9C9W5	HPR1_ARATH	Glycerate dehydrogenase HPR, peroxisomal	HPR	ortholog	2-KETOGLUCONATE REDUCTASE-RELATED (PTHR10996:SF178)	dehydrogenase(PC00092)	Arabidopsis thaliana
	67	ARATH|TAIR=AT1G57820|UniProtKB=Q8VYZ0	ORTH2_ARATH	E3 ubiquitin-protein ligase ORTHRUS 2	ORTH2	ortholog	E3 UBIQUITIN-PROTEIN LIGASE ORTHRUS 1-RELATED (PTHR14140:SF34)	ubiquitin-protein ligase(PC00234)	Arabidopsis thaliana
	68	ARATH|TAIR=AT5G37300|UniProtKB=Q93ZR6	WSD1_ARATH	O-acyltransferase WSD1	WSD1	ortholog	O-ACYLTRANSFERASE WSD1 (PTHR31650:SF24)		Arabidopsis thaliana
	69	ARATH|TAIR=AT3G03300|UniProtKB=Q3EBC8	DCL2_ARATH	Endoribonuclease Dicer homolog 2	At3g03300	ortholog	ENDORIBONUCLEASE DICER HOMOLOG 2 (PTHR14950:SF19)	endodeoxyribonuclease(PC00093)	Arabidopsis thaliana
	70	ARATH|TAIR=AT5G22220|UniProtKB=Q9FV71	E2FB_ARATH	Transcription factor E2FB	E2FB	ortholog	TRANSCRIPTION FACTOR E2FB (PTHR12081:SF82)	nucleic acid binding(PC00171);transcription factor(PC00218)	Arabidopsis thaliana
	71	ARATH|TAIR=AT5G08020|UniProtKB=Q9SD82	RFA1B_ARATH	Replication protein A 70 kDa DNA-binding subunit B	RPA1B	ortholog	REPLICATION PROTEIN A 70 KDA DNA-BINDING SUBUNIT (PTHR23273:SF4)	DNA binding protein(PC00009)	Arabidopsis thaliana
	72	ARATH|TAIR=AT1G02730|UniProtKB=Q9SRW9	CSLD5_ARATH	Cellulose synthase-like protein D5	CSLD5	ortholog	CELLULOSE SYNTHASE-LIKE PROTEIN D5 (PTHR13301:SF83)		Arabidopsis thaliana
	73	ARATH|TAIR=AT2G23460|UniProtKB=O80462	XLG1_ARATH	Extra-large guanine nucleotide-binding protein 1	XLG1	ortholog	EXTRA-LARGE GUANINE NUCLEOTIDE-BINDING PROTEIN 1 (PTHR10218:SF222)	heterotrimeric G-protein(PC00117)	Arabidopsis thaliana
	74	ARATH|TAIR=AT2G33100|UniProtKB=O49323	CSLD1_ARATH	Cellulose synthase-like protein D1	CSLD1	ortholog	CELLULOSE SYNTHASE-LIKE PROTEIN D1 (PTHR13301:SF94)		Arabidopsis thaliana
	75	ARATH|TAIR=AT3G29320|UniProtKB=Q9LIB2	PHS1_ARATH	Alpha-glucan phosphorylase 1	PHS1	ortholog	ALPHA-GLUCAN PHOSPHORYLASE 1 (PTHR11468:SF29)		Arabidopsis thaliana
	76	ARATH|TAIR=AT2G39760|UniProtKB=O22286	BPM3_ARATH	BTB/POZ and MATH domain-containing protein 3	BPM3	ortholog	BTB/POZ AND MATH DOMAIN-CONTAINING PROTEIN 3 (PTHR26379:SF281)		Arabidopsis thaliana
	77	ARATH|TAIR=AT5G12080|UniProtKB=Q9LYG9	MSL10_ARATH	Mechanosensitive ion channel protein 10	MSL10	ortholog	MECHANOSENSITIVE ION CHANNEL PROTEIN 10 (PTHR31618:SF10)		Arabidopsis thaliana
	78	ARATH|TAIR=AT5G04060|UniProtKB=Q9LZA4	PMT7_ARATH	Probable methyltransferase PMT7	At5g04060	ortholog	METHYLTRANSFERASE PMT7-RELATED (PTHR10108:SF1099)	methyltransferase(PC00155)	Arabidopsis thaliana
	79	ARATH|TAIR=AT5G24470|UniProtKB=Q6LA42	APRR5_ARATH	Two-component response regulator-like APRR5	APRR5	ortholog	TWO-COMPONENT RESPONSE REGULATOR-LIKE APRR5 (PTHR43874:SF70)	methyltransferase(PC00155);protein kinase(PC00193);transcription factor(PC00218)	Arabidopsis thaliana
	80	ARATH|TAIR=AT4G26850|UniProtKB=Q8RWE8	GGAP1_ARATH	GDP-L-galactose phosphorylase 1	VTC2	ortholog	GDP-L-GALACTOSE PHOSPHORYLASE 1 (PTHR20884:SF18)		Arabidopsis thaliana
	81	ARATH|TAIR=AT3G53810|UniProtKB=Q9M345	LRK42_ARATH	L-type lectin-domain containing receptor kinase IV.2	LECRK42	ortholog	L-TYPE LECTIN-DOMAIN CONTAINING RECEPTOR KINASE IV.2 (PTHR27007:SF208)		Arabidopsis thaliana
	82	ARATH|TAIR=AT4G26010|UniProtKB=Q93V93	PER44_ARATH	Peroxidase 44	PER44	ortholog	PEROXIDASE 44-RELATED (PTHR31235:SF179)		Arabidopsis thaliana
	83	ARATH|TAIR=AT3G22100|UniProtKB=Q9LRJ4	BH117_ARATH	Transcription factor bHLH117	BHLH117	ortholog	TRANSCRIPTION FACTOR BHLH117-RELATED (PTHR16223:SF51)		Arabidopsis thaliana
	84	ARATH|TAIR=AT1G18890|UniProtKB=Q9M9V8	CDPKA_ARATH	Calcium-dependent protein kinase 10	CPK10	ortholog	CALCIUM-DEPENDENT PROTEIN KINASE 10 (PTHR24349:SF167)		Arabidopsis thaliana
	85	ARATH|Gene=AT3G25560|UniProtKB=Q8RY65	NIK2_ARATH	Protein NSP-INTERACTING KINASE 2	NIK2	ortholog	PROTEIN NSP-INTERACTING KINASE 2 (PTHR27001:SF217)		Arabidopsis thaliana
	86	ARATH|TAIR=AT4G32830|UniProtKB=Q9M077	AUR1_ARATH	Serine/threonine-protein kinase Aurora-1	AUR1	ortholog	AURORA A (PTHR24350:SF0)	non-receptor serine/threonine protein kinase(PC00167)	Arabidopsis thaliana
	87	ARATH|TAIR=AT2G45290|UniProtKB=F4IW47	TKTC2_ARATH	Transketolase-2, chloroplastic	TKL-2	ortholog	TRANSKETOLASE 1-RELATED (PTHR43522:SF2)	dehydrogenase(PC00092);lyase(PC00144);transketolase(PC00221)	Arabidopsis thaliana
	88	ARATH|TAIR=AT4G17870|UniProtKB=O49686	PYR1_ARATH	Abscisic acid receptor PYR1	PYR1	ortholog	ABSCISIC ACID RECEPTOR PYR1 (PTHR31213:SF89)		Arabidopsis thaliana
	89	ARATH|TAIR=AT1G16130|UniProtKB=Q7X8C5	WAKLB_ARATH	Wall-associated receptor kinase-like 2	WAKL2	ortholog	WALL-ASSOCIATED RECEPTOR KINASE-LIKE 2-RELATED (PTHR27005:SF225)		Arabidopsis thaliana
	90	ARATH|TAIR=AT4G12110|UniProtKB=Q8L7W5	SMO11_ARATH	Methylsterol monooxygenase 1-1	SMO1-1	ortholog	METHYLSTEROL MONOOXYGENASE 1-1-RELATED (PTHR11863:SF154)	hydroxylase(PC00122);oxidase(PC00175)	Arabidopsis thaliana
	91	ARATH|TAIR=AT5G10520|UniProtKB=Q8H1D6	RBK1_ARATH	Receptor-like cytosolic serine/threonine-protein kinase RBK1	RBK1	ortholog	PROTEIN KINASE SUPERFAMILY PROTEIN-RELATED (PTHR27001:SF105)		Arabidopsis thaliana
	92	ARATH|TAIR=AT5G35200|UniProtKB=Q9LHS0	CAP10_ARATH	Putative clathrin assembly protein At5g35200	At5g35200	ortholog	SUBFAMILY NOT NAMED (PTHR22951:SF32)	vesicle coat protein(PC00235)	Arabidopsis thaliana
	93	ARATH|TAIR=AT1G79930|UniProtKB=Q9S7C0	HSP7O_ARATH	Heat shock 70 kDa protein 14	HSP70-14	ortholog	HSC70CB, ISOFORM G (PTHR45639:SF4)		Arabidopsis thaliana
	94	ARATH|TAIR=AT5G22510|UniProtKB=Q9FK88	INVE_ARATH	Alkaline/neutral invertase E, chloroplastic	INVE	ortholog	ALKALINE/NEUTRAL INVERTASE E, CHLOROPLASTIC (PTHR31916:SF31)		Arabidopsis thaliana
	95	ARATH|TAIR=AT1G04430|UniProtKB=Q940J9	PMT8_ARATH	Probable methyltransferase PMT8	At1g04430	ortholog	METHYLTRANSFERASE PMT8-RELATED (PTHR10108:SF692)	methyltransferase(PC00155)	Arabidopsis thaliana
	96	ARATH|TAIR=AT4G22540|UniProtKB=Q940Y1	ORP2A_ARATH	Oxysterol-binding protein-related protein 2A	ORP2A	ortholog	OXYSTEROL-BINDING PROTEIN-RELATED PROTEIN 2A (PTHR10972:SF164)		Arabidopsis thaliana
	97	ARATH|TAIR=AT1G54610|UniProtKB=Q9ZVM9	Y1461_ARATH	Probable serine/threonine-protein kinase At1g54610	At1g54610	ortholog	SUBFAMILY NOT NAMED (PTHR24056:SF383)	non-receptor serine/threonine protein kinase(PC00167);non-receptor tyrosine protein kinase(PC00168)	Arabidopsis thaliana
	98	ARATH|TAIR=AT5G57670|UniProtKB=Q5XF57	Y5576_ARATH	Probable receptor-like serine/threonine-protein kinase At5g57670	At5g57670	ortholog	SUBFAMILY NOT NAMED (PTHR27001:SF602)		Arabidopsis thaliana
	99	ARATH|TAIR=AT2G46710|UniProtKB=Q8GYY5	RGAP3_ARATH	Rho GTPase-activating protein 3	ROPGAP3	ortholog	RHO GTPASE-ACTIVATING PROTEIN 3 (PTHR23177:SF61)	cytoskeletal protein(PC00085)	Arabidopsis thaliana
	100	ARATH|TAIR=AT3G05590|UniProtKB=P42791	RL182_ARATH	60S ribosomal protein L18-2	RPL18B	ortholog	60S RIBOSOMAL PROTEIN L18-1-RELATED (PTHR10934:SF10)	ribosomal protein(PC00202)	Arabidopsis thaliana
	101	ARATH|TAIR=AT1G66480|UniProtKB=Q6NLC8	Y1648_ARATH	Uncharacterized protein At1g66480	At1g66480	ortholog	SUBFAMILY NOT NAMED (PTHR33148:SF6)		Arabidopsis thaliana
	102	ARATH|Gene=AT3G43920|UniProtKB=Q9LXW7	DCL3_ARATH	Endoribonuclease Dicer homolog 3	DCL3	ortholog	ENDORIBONUCLEASE DICER (PTHR14950:SF37)	endodeoxyribonuclease(PC00093)	Arabidopsis thaliana
	103	ARATH|TAIR=AT1G51450|UniProtKB=Q9C8J7	TRO_ARATH	Protein TRAUCO	TRO	ortholog	SET1/ASH2 HISTONE METHYLTRANSFERASE COMPLEX SUBUNIT ASH2 (PTHR10598:SF0)	DNA binding protein(PC00009)	Arabidopsis thaliana
	104	ARATH|Gene=AT4G39280|UniProtKB=Q9T034	SYFA_ARATH	Phenylalanine--tRNA ligase alpha subunit, cytoplasmic	At4g39280	ortholog	PHENYLALANINE--TRNA LIGASE ALPHA SUBUNIT (PTHR11538:SF40)		Arabidopsis thaliana
	105	ARATH|TAIR=AT2G42600|UniProtKB=Q5GM68	CAPP2_ARATH	Phosphoenolpyruvate carboxylase 2	PPC2	ortholog	PHOSPHOENOLPYRUVATE CARBOXYLASE 2 (PTHR30523:SF25)	lyase(PC00144)	Arabidopsis thaliana
	106	ARATH|TAIR=AT2G26330|UniProtKB=Q42371	ERECT_ARATH	LRR receptor-like serine/threonine-protein kinase ERECTA	ERECTA	ortholog	LRR RECEPTOR-LIKE SERINE/THREONINE-PROTEIN KINASE ERECTA (PTHR27000:SF188)		Arabidopsis thaliana
	107	ARATH|TAIR=AT3G16940|UniProtKB=Q9LSP8	CMTA6_ARATH	Calmodulin-binding transcription activator 6	CAMTA6	ortholog	CALMODULIN-BINDING TRANSCRIPTION ACTIVATOR 6 (PTHR23335:SF25)	transcription factor(PC00218)	Arabidopsis thaliana
extracellular region (GO:0005576)	1	ARATH|TAIR=AT1G53310|UniProtKB=Q9MAH0	CAPP1_ARATH	Phosphoenolpyruvate carboxylase 1	PPC1	ortholog	PHOSPHOENOLPYRUVATE CARBOXYLASE 1 (PTHR30523:SF32)	lyase(PC00144)	Arabidopsis thaliana
	2	ARATH|TAIR=AT2G42600|UniProtKB=Q5GM68	CAPP2_ARATH	Phosphoenolpyruvate carboxylase 2	PPC2	ortholog	PHOSPHOENOLPYRUVATE CARBOXYLASE 2 (PTHR30523:SF25)	lyase(PC00144)	Arabidopsis thaliana
membrane (GO:0016020)	1	ARATH|TAIR=AT2G47770|UniProtKB=O82245	TSPO_ARATH	Translocator protein homolog	TSPO	ortholog	TRANSLOCATOR PROTEIN (PTHR10057:SF0)	receptor(PC00197);transporter(PC00227)	Arabidopsis thaliana
	2	ARATH|TAIR=AT3G63380|UniProtKB=Q9LY77	ACA12_ARATH	Calcium-transporting ATPase 12, plasma membrane-type	ACA12	ortholog	CALCIUM-TRANSPORTING ATPASE 12, PLASMA MEMBRANE-TYPE (PTHR24093:SF440)	cation transporter(PC00068);hydrolase(PC00121);ion channel(PC00133)	Arabidopsis thaliana
	3	ARATH|TAIR=AT3G15990|UniProtKB=Q9LW86	SUT34_ARATH	Probable sulfate transporter 3.4	SULTR3；4	ortholog	SULFATE TRANSPORTER 3.4-RELATED (PTHR11814:SF85)		Arabidopsis thaliana
	4	ARATH|TAIR=AT5G47560|UniProtKB=Q8LG88	TDT_ARATH	Tonoplast dicarboxylate transporter	TDT	ortholog	PROTEIN I'M NOT DEAD YET-RELATED (PTHR10283:SF82)	cation transporter(PC00068)	Arabidopsis thaliana
	5	ARATH|TAIR=AT3G28860|UniProtKB=Q9LJX0	AB19B_ARATH	ABC transporter B family member 19	ABCB19	ortholog	ABC TRANSPORTER B FAMILY MEMBER 19 (PTHR24221:SF432)	cysteine protease(PC00081);serine protease(PC00203)	Arabidopsis thaliana
	6	ARATH|TAIR=AT1G14360|UniProtKB=Q9M9S6	UTR3_ARATH	UDP-galactose/UDP-glucose transporter 3	UTR3	ortholog	SOLUTE CARRIER FAMILY 35 MEMBER B1 (PTHR10778:SF10)	transporter(PC00227)	Arabidopsis thaliana
	7	ARATH|TAIR=AT5G62810|UniProtKB=Q9FXT6	PEX14_ARATH	Peroxisomal membrane protein PEX14	PEX14	ortholog	PEROXISOMAL MEMBRANE PROTEIN PEX14 (PTHR23058:SF0)	receptor(PC00197)	Arabidopsis thaliana
	8	ARATH|TAIR=AT4G39080|UniProtKB=Q8W4S4	VHAA3_ARATH	V-type proton ATPase subunit a3	VHA-a3	ortholog	V-TYPE PROTON ATPASE SUBUNIT A (PTHR11629:SF63)	ATP synthase(PC00002)	Arabidopsis thaliana
	9	ARATH|TAIR=AT1G32860|UniProtKB=Q8L868	E1311_ARATH	Glucan endo-1,3-beta-glucosidase 11	At1g32860	ortholog	GLUCAN ENDO-1,3-BETA-GLUCOSIDASE 11 (PTHR32227:SF256)		Arabidopsis thaliana
	10	ARATH|TAIR=AT4G00910|UniProtKB=O23086	ALMTA_ARATH	Aluminum-activated malate transporter 10	ALMT10	ortholog	ALUMINUM-ACTIVATED MALATE TRANSPORTER 10 (PTHR31086:SF65)		Arabidopsis thaliana
	11	ARATH|TAIR=AT5G40670|UniProtKB=P57758	CTNS_ARATH	Cystinosin homolog	At5g40670	ortholog	CYSTINOSIN (PTHR13131:SF5)	amino acid transporter(PC00046)	Arabidopsis thaliana
	12	ARATH|TAIR=AT1G68570|UniProtKB=Q9SX20	PTR18_ARATH	Protein NRT1/ PTR FAMILY 3.1	NPF3.1	ortholog	PROTEIN NRT1/ PTR FAMILY 3.1 (PTHR11654:SF188)	transporter(PC00227)	Arabidopsis thaliana
	13	ARATH|TAIR=AT3G14270|UniProtKB=Q9LUM0	FAB1B_ARATH	1-phosphatidylinositol-3-phosphate 5-kinase FAB1B	FAB1B	ortholog	1-PHOSPHATIDYLINOSITOL-3-PHOSPHATE 5-KINASE FAB1B (PTHR45748:SF11)		Arabidopsis thaliana
	14	ARATH|TAIR=AT2G27500|UniProtKB=Q9ZQG9	E1314_ARATH	Glucan endo-1,3-beta-glucosidase 14	At2g27500	ortholog	GLUCAN ENDO-1,3-BETA-GLUCOSIDASE 14 (PTHR32227:SF236)		Arabidopsis thaliana
	15	ARATH|TAIR=AT1G32450|UniProtKB=Q9LQL2	PTR14_ARATH	Protein NRT1/ PTR FAMILY 7.3	NPF7.3	ortholog	PROTEIN NRT1/ PTR FAMILY 7.3 (PTHR11654:SF90)	transporter(PC00227)	Arabidopsis thaliana
	16	ARATH|TAIR=AT1G71010|UniProtKB=Q9SSJ8	FAB1C_ARATH	Putative 1-phosphatidylinositol-3-phosphate 5-kinase FAB1C	FAB1C	ortholog	1-PHOSPHATIDYLINOSITOL-3-PHOSPHATE 5-KINASE FAB1C-RELATED (PTHR45748:SF10)		Arabidopsis thaliana
	17	ARATH|TAIR=AT2G44790|UniProtKB=O80517	BCB2_ARATH	Uclacyanin-2	At2g44790	ortholog	UCLACYANIN-2 (PTHR33021:SF267)		Arabidopsis thaliana
	18	ARATH|TAIR=AT5G25090|UniProtKB=Q8LC95	ENL3_ARATH	Early nodulin-like protein 3	At5g25090	ortholog	EARLY NODULIN-LIKE PROTEIN 3 (PTHR33021:SF200)		Arabidopsis thaliana
	19	ARATH|TAIR=AT2G23460|UniProtKB=O80462	XLG1_ARATH	Extra-large guanine nucleotide-binding protein 1	XLG1	ortholog	EXTRA-LARGE GUANINE NUCLEOTIDE-BINDING PROTEIN 1 (PTHR10218:SF222)	heterotrimeric G-protein(PC00117)	Arabidopsis thaliana
	20	ARATH|TAIR=AT1G08440|UniProtKB=Q9SJE8	ALMT2_ARATH	Aluminum-activated malate transporter 2	ALMT2	ortholog	ALUMINUM-ACTIVATED MALATE TRANSPORTER 1-RELATED (PTHR31086:SF22)		Arabidopsis thaliana
	21	ARATH|TAIR=AT2G40460|UniProtKB=Q8VZR7	PTR30_ARATH	Protein NRT1/ PTR FAMILY 5.1	NPF5.1	ortholog	PROTEIN NRT1/ PTR FAMILY 5.1 (PTHR11654:SF155)	transporter(PC00227)	Arabidopsis thaliana
	22	ARATH|TAIR=AT4G12110|UniProtKB=Q8L7W5	SMO11_ARATH	Methylsterol monooxygenase 1-1	SMO1-1	ortholog	METHYLSTEROL MONOOXYGENASE 1-1-RELATED (PTHR11863:SF154)	hydroxylase(PC00122);oxidase(PC00175)	Arabidopsis thaliana
	23	ARATH|TAIR=AT3G21180|UniProtKB=Q9LU41	ACA9_ARATH	Calcium-transporting ATPase 9, plasma membrane-type	ACA9	ortholog	CALCIUM-TRANSPORTING ATPASE 9, PLASMA MEMBRANE-TYPE (PTHR24093:SF457)	cation transporter(PC00068);hydrolase(PC00121);ion channel(PC00133)	Arabidopsis thaliana
	24	ARATH|TAIR=AT1G64780|UniProtKB=Q9ZPJ8	AMT12_ARATH	Ammonium transporter 1 member 2	AMT1-2	ortholog	AMMONIUM TRANSPORTER 1 MEMBER 2 (PTHR11730:SF84)	transporter(PC00227)	Arabidopsis thaliana
organelle (GO:0043226)	1	ARATH|TAIR=AT5G15900|UniProtKB=Q9LFT0	TBL19_ARATH	Protein trichome birefringence-like 19	TBL19	ortholog	PROTEIN TRICHOME BIREFRINGENCE-LIKE 19 (PTHR32285:SF48)		Arabidopsis thaliana
	2	ARATH|TAIR=AT5G19040|UniProtKB=Q94ID2	IPT5_ARATH	Adenylate isopentenyltransferase 5, chloroplastic	IPT5	ortholog	ADENYLATE ISOPENTENYLTRANSFERASE 5, CHLOROPLASTIC (PTHR11088:SF53)	nucleotidyltransferase(PC00174)	Arabidopsis thaliana
	3	ARATH|TAIR=AT4G18020|UniProtKB=Q6LA43	APRR2_ARATH	Two-component response regulator-like APRR2	APRR2	ortholog	TWO-COMPONENT RESPONSE REGULATOR-LIKE APRR2 (PTHR31312:SF6)		Arabidopsis thaliana
	4	ARATH|TAIR=AT3G04760|UniProtKB=Q9SR00	PP213_ARATH	Pentatricopeptide repeat-containing protein At3g04760, chloroplastic	At3g04760	ortholog	SUBFAMILY NOT NAMED (PTHR45613:SF61)		Arabidopsis thaliana
	5	ARATH|TAIR=AT1G14360|UniProtKB=Q9M9S6	UTR3_ARATH	UDP-galactose/UDP-glucose transporter 3	UTR3	ortholog	SOLUTE CARRIER FAMILY 35 MEMBER B1 (PTHR10778:SF10)	transporter(PC00227)	Arabidopsis thaliana
	6	ARATH|TAIR=AT1G68050|UniProtKB=Q9C9W9	ADO3_ARATH	Adagio protein 3	ADO3	ortholog	ADAGIO PROTEIN 3 (PTHR46175:SF2)		Arabidopsis thaliana
	7	ARATH|TAIR=AT1G03840|UniProtKB=Q9ZWA6	IDD3_ARATH	Zinc finger protein MAGPIE	MGP	ortholog	ZINC FINGER PROTEIN MAGPIE (PTHR10593:SF120)		Arabidopsis thaliana
	8	ARATH|TAIR=AT2G14255|UniProtKB=Q3EC11	ZDHC2_ARATH	Probable protein S-acyltransferase 23	PAT23	ortholog	PALMITOYLTRANSFERASE PFA5 (PTHR22883:SF239)		Arabidopsis thaliana
	9	ARATH|TAIR=AT2G42610|UniProtKB=Q9S7R3	LSH10_ARATH	Protein LIGHT-DEPENDENT SHORT HYPOCOTYLS 10	LSH10	ortholog	PROTEIN LIGHT-DEPENDENT SHORT HYPOCOTYLS 10 (PTHR31165:SF10)		Arabidopsis thaliana
	10	ARATH|TAIR=AT1G75540|UniProtKB=Q9LQZ7	BBX21_ARATH	B-box zinc finger protein 21	BBX21	ortholog	B-BOX ZINC FINGER PROTEIN 21 (PTHR31832:SF18)		Arabidopsis thaliana
	11	ARATH|TAIR=AT5G57240|UniProtKB=Q9LVD4	ORP4C_ARATH	Oxysterol-binding protein-related protein 4C	ORP4C	ortholog	OXYSTEROL-BINDING PROTEIN-RELATED PROTEIN 9 (PTHR10972:SF102)		Arabidopsis thaliana
	12	ARATH|TAIR=AT4G24000|UniProtKB=Q8VYR4	CSLG2_ARATH	Cellulose synthase-like protein G2	CSLG2	ortholog	CELLULOSE SYNTHASE-LIKE PROTEIN G1-RELATED (PTHR13301:SF157)		Arabidopsis thaliana
	13	ARATH|TAIR=AT1G17500|UniProtKB=Q9LNQ4	ALA4_ARATH	Probable phospholipid-transporting ATPase 4	ALA4	ortholog	PHOSPHOLIPID-TRANSPORTING ATPASE 4-RELATED (PTHR24092:SF154)	cation transporter(PC00068);hydrolase(PC00121)	Arabidopsis thaliana
	14	ARATH|TAIR=AT4G25360|UniProtKB=Q8VYS5	TBL18_ARATH	Protein trichome birefringence-like 18	TBL18	ortholog	PROTEIN TRICHOME BIREFRINGENCE-LIKE 18 (PTHR32285:SF18)		Arabidopsis thaliana
	15	ARATH|TAIR=AT3G11410|UniProtKB=P49598	P2C37_ARATH	Protein phosphatase 2C 37	PP2CA	ortholog	PROTEIN PHOSPHATASE 2C 37 (PTHR13832:SF637)	kinase inhibitor(PC00139);protein phosphatase(PC00195)	Arabidopsis thaliana
	16	ARATH|TAIR=AT5G11100|UniProtKB=A0JJX5	SYT4_ARATH	Synaptotagmin-4	SYT4	ortholog	SYNAPTOTAGMIN-4 (PTHR10774:SF185)		Arabidopsis thaliana
	17	ARATH|Gene=AT4G28190|UniProtKB=Q8GZA8	ULT1_ARATH	Protein ULTRAPETALA 1	ULT1	ortholog	PROTEIN ULTRAPETALA 1 (PTHR34053:SF1)		Arabidopsis thaliana
	18	ARATH|TAIR=AT1G20930|UniProtKB=Q8LG64	CKB22_ARATH	Cyclin-dependent kinase B2-2	CDKB2-2	ortholog	CYCLIN-DEPENDENT KINASE B2-2 (PTHR24056:SF178)	non-receptor serine/threonine protein kinase(PC00167);non-receptor tyrosine protein kinase(PC00168)	Arabidopsis thaliana
	19	ARATH|TAIR=AT1G70230|UniProtKB=O04523	TBL27_ARATH	Protein ALTERED XYLOGLUCAN 4	AXY4	ortholog	PROTEIN ALTERED XYLOGLUCAN 4 (PTHR32285:SF57)		Arabidopsis thaliana
	20	ARATH|TAIR=AT2G29380|UniProtKB=Q9ZW21	P2C24_ARATH	Probable protein phosphatase 2C 24	At2g29380	ortholog	PROTEIN PHOSPHATASE 2C 24-RELATED (PTHR13832:SF597)	kinase inhibitor(PC00139);protein phosphatase(PC00195)	Arabidopsis thaliana
	21	ARATH|TAIR=AT5G57660|UniProtKB=Q9FHH8	COL5_ARATH	Zinc finger protein CONSTANS-LIKE 5	COL5	ortholog	ZINC FINGER PROTEIN CONSTANS-LIKE 5 (PTHR31319:SF74)		Arabidopsis thaliana
	22	ARATH|TAIR=AT3G63470|UniProtKB=Q0WRX3	SCP40_ARATH	Serine carboxypeptidase-like 40	SCPL40	ortholog	SERINE CARBOXYPEPTIDASE-LIKE 36-RELATED (PTHR11802:SF132)	serine protease(PC00203)	Arabidopsis thaliana
	23	ARATH|TAIR=AT2G18240|UniProtKB=Q9ZPV7	RER1D_ARATH	Protein RER1D	At2g18240	ortholog	PROTEIN RER1 (PTHR10743:SF0)		Arabidopsis thaliana
	24	ARATH|Gene=AT2G26150|UniProtKB=O80982	HSFA2_ARATH	Heat stress transcription factor A-2	HSFA2	ortholog	HEAT STRESS TRANSCRIPTION FACTOR A-2-RELATED (PTHR10015:SF320)	winged helix/forkhead transcription factor(PC00246)	Arabidopsis thaliana
	25	ARATH|Gene=AT5G15250|UniProtKB=Q1PDW5	FTSH6_ARATH	ATP-dependent zinc metalloprotease FTSH 6, chloroplastic	FTSH6	ortholog	ATP-DEPENDENT ZINC METALLOPROTEASE FTSH 6, CHLOROPLASTIC (PTHR23076:SF109)	metalloprotease(PC00153)	Arabidopsis thaliana
	26	ARATH|TAIR=AT3G14270|UniProtKB=Q9LUM0	FAB1B_ARATH	1-phosphatidylinositol-3-phosphate 5-kinase FAB1B	FAB1B	ortholog	1-PHOSPHATIDYLINOSITOL-3-PHOSPHATE 5-KINASE FAB1B (PTHR45748:SF11)		Arabidopsis thaliana
	27	ARATH|TAIR=AT2G38310|UniProtKB=O80920	PYL4_ARATH	Abscisic acid receptor PYL4	PYL4	ortholog	ABSCISIC ACID RECEPTOR PYL4 (PTHR31213:SF48)		Arabidopsis thaliana
	28	ARATH|TAIR=AT5G56500|UniProtKB=C0Z361	CPNB3_ARATH	Chaperonin 60 subunit beta 3, chloroplastic	CPN60B3	ortholog	CHAPERONIN 60 SUBUNIT BETA 3, CHLOROPLASTIC (PTHR45633:SF23)		Arabidopsis thaliana
	29	ARATH|TAIR=AT4G17785|UniProtKB=Q8GWP0	MYB39_ARATH	Transcription factor MYB39	MYB39	ortholog	TRANSCRIPTION FACTOR MYB39 (PTHR10641:SF1132)	DNA binding protein(PC00009);homeodomain transcription factor(PC00119)	Arabidopsis thaliana
	30	ARATH|TAIR=AT5G62890|UniProtKB=Q27GI3	NAT6_ARATH	Nucleobase-ascorbate transporter 6	NAT6	ortholog	NUCLEOBASE-ASCORBATE TRANSPORTER 6 (PTHR11119:SF81)	transporter(PC00227)	Arabidopsis thaliana
	31	ARATH|TAIR=AT1G55580|UniProtKB=Q9ZWC5	SCL18_ARATH	Scarecrow-like protein 18	SCL18	ortholog	SCARECROW-LIKE PROTEIN 18 (PTHR31636:SF2)		Arabidopsis thaliana
	32	ARATH|TAIR=AT1G71010|UniProtKB=Q9SSJ8	FAB1C_ARATH	Putative 1-phosphatidylinositol-3-phosphate 5-kinase FAB1C	FAB1C	ortholog	1-PHOSPHATIDYLINOSITOL-3-PHOSPHATE 5-KINASE FAB1C-RELATED (PTHR45748:SF10)		Arabidopsis thaliana
	33	ARATH|TAIR=AT5G26660|UniProtKB=Q8LPH6	MYB86_ARATH	Transcription factor MYB86	MYB86	ortholog	TRANSCRIPTION FACTOR MYB86 (PTHR10641:SF1163)	DNA binding protein(PC00009);homeodomain transcription factor(PC00119)	Arabidopsis thaliana
	34	ARATH|TAIR=AT3G51420|UniProtKB=Q9SD07	SSL4_ARATH	Protein STRICTOSIDINE SYNTHASE-LIKE 4	SSL4	ortholog	PROTEIN STRICTOSIDINE SYNTHASE-LIKE 4 (PTHR10426:SF85)	lyase(PC00144)	Arabidopsis thaliana
	35	ARATH|TAIR=AT1G78240|UniProtKB=Q9C9Q8	PMTT_ARATH	Probable pectin methyltransferase QUA2	QUA2	ortholog	PECTIN METHYLTRANSFERASE QUA2-RELATED (PTHR10108:SF899)	methyltransferase(PC00155)	Arabidopsis thaliana
	36	ARATH|TAIR=AT5G35550|UniProtKB=Q9FJA2	TT2_ARATH	Transcription factor TT2	TT2	ortholog	TRANSCRIPTION FACTOR TT2 (PTHR10641:SF613)	DNA binding protein(PC00009);homeodomain transcription factor(PC00119)	Arabidopsis thaliana
	37	ARATH|TAIR=AT3G24500|UniProtKB=Q9LV58	MBF1C_ARATH	Multiprotein-bridging factor 1c	MBF1C	ortholog	MULTIPROTEIN BRIDGING FACTOR 1C-RELATED (PTHR10245:SF71)		Arabidopsis thaliana
	38	ARATH|TAIR=AT1G22770|UniProtKB=Q9SQI2	GIGAN_ARATH	Protein GIGANTEA	GI	ortholog	PROTEIN GIGANTEA (PTHR36319:SF1)		Arabidopsis thaliana
	39	ARATH|TAIR=AT1G70210|UniProtKB=P42751	CCD11_ARATH	Cyclin-D1-1	CYCD1-1	ortholog	CYCLIN-D1-1 (PTHR10177:SF404)	kinase activator(PC00138)	Arabidopsis thaliana
	40	ARATH|TAIR=AT5G14660|UniProtKB=Q9FUZ2	DEF1B_ARATH	Peptide deformylase 1B, chloroplastic/mitochondrial	PDF1B	ortholog	PEPTIDE DEFORMYLASE (PTHR10458:SF2)		Arabidopsis thaliana
	41	ARATH|Gene=AT1G06040|UniProtKB=Q96288	BBX24_ARATH	B-box zinc finger protein 24	BBX24	ortholog	B-BOX ZINC FINGER PROTEIN 24 (PTHR31832:SF8)		Arabidopsis thaliana
	42	ARATH|TAIR=AT1G29470|UniProtKB=Q6NPR7	PMTO_ARATH	Probable methyltransferase PMT24	At1g29470	ortholog	METHYLTRANSFERASE PMT24-RELATED (PTHR10108:SF1090)	methyltransferase(PC00155)	Arabidopsis thaliana
	43	ARATH|Gene=AT2G43840|UniProtKB=O22820	U74F1_ARATH	UDP-glycosyltransferase 74F1	UGT74F1	ortholog	UDP-GLYCOSYLTRANSFERASE 74F1-RELATED (PTHR11926:SF738)		Arabidopsis thaliana
	44	ARATH|TAIR=AT1G72770|UniProtKB=Q9CAJ0	P2C16_ARATH	Protein phosphatase 2C 16	HAB1	ortholog	PROTEIN PHOSPHATASE 2C 16 (PTHR13832:SF629)	kinase inhibitor(PC00139);protein phosphatase(PC00195)	Arabidopsis thaliana
	45	ARATH|TAIR=AT3G03300|UniProtKB=Q3EBC8	DCL2_ARATH	Endoribonuclease Dicer homolog 2	At3g03300	ortholog	ENDORIBONUCLEASE DICER HOMOLOG 2 (PTHR14950:SF19)	endodeoxyribonuclease(PC00093)	Arabidopsis thaliana
	46	ARATH|TAIR=AT1G02730|UniProtKB=Q9SRW9	CSLD5_ARATH	Cellulose synthase-like protein D5	CSLD5	ortholog	CELLULOSE SYNTHASE-LIKE PROTEIN D5 (PTHR13301:SF83)		Arabidopsis thaliana
	47	ARATH|TAIR=AT3G06690|UniProtKB=P0CZ24	Y3669_ARATH	Putative acyl-coenzyme A oxidase At3g06690	At3g06690	ortholog	ACYL-COENZYME A OXIDASE-LIKE PROTEIN (PTHR10909:SF352)	dehydrogenase(PC00092);oxidase(PC00175);transferase(PC00220)	Arabidopsis thaliana
	48	ARATH|TAIR=AT5G38710|UniProtKB=Q6NKX1	PROD2_ARATH	Proline dehydrogenase 2, mitochondrial	POX2	ortholog	PROLINE DEHYDROGENASE 2, MITOCHONDRIAL (PTHR13914:SF23)	oxidase(PC00175)	Arabidopsis thaliana
	49	ARATH|TAIR=AT2G33100|UniProtKB=O49323	CSLD1_ARATH	Cellulose synthase-like protein D1	CSLD1	ortholog	CELLULOSE SYNTHASE-LIKE PROTEIN D1 (PTHR13301:SF94)		Arabidopsis thaliana
	50	ARATH|TAIR=AT5G04060|UniProtKB=Q9LZA4	PMT7_ARATH	Probable methyltransferase PMT7	At5g04060	ortholog	METHYLTRANSFERASE PMT7-RELATED (PTHR10108:SF1099)	methyltransferase(PC00155)	Arabidopsis thaliana
	51	ARATH|TAIR=AT1G63100|UniProtKB=Q9CAN3	SCL28_ARATH	Scarecrow-like protein 28	SCL28	ortholog	SCARECROW-LIKE PROTEIN 28 (PTHR31636:SF16)		Arabidopsis thaliana
	52	ARATH|TAIR=AT5G50280|UniProtKB=Q9FGR7	PP426_ARATH	Pentatricopeptide repeat-containing protein At5g50280, chloroplastic	EMB1006	ortholog	SUBFAMILY NOT NAMED (PTHR45613:SF5)		Arabidopsis thaliana
	53	ARATH|TAIR=AT5G28640|UniProtKB=Q8L8A5	GIF1_ARATH	GRF1-interacting factor 1	GIF1	ortholog	GRF1-INTERACTING FACTOR 1 (PTHR23107:SF19)	chromatin/chromatin-binding protein(PC00077)	Arabidopsis thaliana
	54	ARATH|TAIR=AT3G16520|UniProtKB=Q9LK73	U88A1_ARATH	UDP-glycosyltransferase 88A1	UGT88A1	ortholog	UDP-GLYCOSYLTRANSFERASE 88A1 (PTHR11926:SF325)		Arabidopsis thaliana
	55	ARATH|TAIR=AT4G17870|UniProtKB=O49686	PYR1_ARATH	Abscisic acid receptor PYR1	PYR1	ortholog	ABSCISIC ACID RECEPTOR PYR1 (PTHR31213:SF89)		Arabidopsis thaliana
	56	ARATH|TAIR=AT2G44340|UniProtKB=O64868	VQ18_ARATH	VQ motif-containing protein 18	VQ18	ortholog	VQ MOTIF-CONTAINING PROTEIN 18 (PTHR33143:SF44)		Arabidopsis thaliana
	57	ARATH|TAIR=AT4G12110|UniProtKB=Q8L7W5	SMO11_ARATH	Methylsterol monooxygenase 1-1	SMO1-1	ortholog	METHYLSTEROL MONOOXYGENASE 1-1-RELATED (PTHR11863:SF154)	hydroxylase(PC00122);oxidase(PC00175)	Arabidopsis thaliana
	58	ARATH|TAIR=AT4G14465|UniProtKB=Q8GWQ2	AHL20_ARATH	AT-hook motif nuclear-localized protein 20	AHL20	ortholog	AT-HOOK MOTIF NUCLEAR-LOCALIZED PROTEIN 20 (PTHR31100:SF60)		Arabidopsis thaliana
	59	ARATH|TAIR=AT2G46400|UniProtKB=Q9SKD9	WRK46_ARATH	Probable WRKY transcription factor 46	WRKY46	ortholog	WRKY TRANSCRIPTION FACTOR 30-RELATED (PTHR32096:SF20)		Arabidopsis thaliana
	60	ARATH|TAIR=AT1G05680|UniProtKB=Q9SYK9	U74E2_ARATH	UDP-glycosyltransferase 74E2	UGT74E2	ortholog	UDP-GLYCOSYLTRANSFERASE 74C1-RELATED (PTHR11926:SF524)		Arabidopsis thaliana
	61	ARATH|TAIR=AT1G79930|UniProtKB=Q9S7C0	HSP7O_ARATH	Heat shock 70 kDa protein 14	HSP70-14	ortholog	HSC70CB, ISOFORM G (PTHR45639:SF4)		Arabidopsis thaliana
	62	ARATH|TAIR=AT1G04430|UniProtKB=Q940J9	PMT8_ARATH	Probable methyltransferase PMT8	At1g04430	ortholog	METHYLTRANSFERASE PMT8-RELATED (PTHR10108:SF692)	methyltransferase(PC00155)	Arabidopsis thaliana
	63	ARATH|TAIR=AT4G22540|UniProtKB=Q940Y1	ORP2A_ARATH	Oxysterol-binding protein-related protein 2A	ORP2A	ortholog	OXYSTEROL-BINDING PROTEIN-RELATED PROTEIN 2A (PTHR10972:SF164)		Arabidopsis thaliana
	64	ARATH|Gene=AT3G43920|UniProtKB=Q9LXW7	DCL3_ARATH	Endoribonuclease Dicer homolog 3	DCL3	ortholog	ENDORIBONUCLEASE DICER (PTHR14950:SF37)	endodeoxyribonuclease(PC00093)	Arabidopsis thaliana
protein-containing complex (GO:0032991)	1	ARATH|TAIR=AT1G21400|UniProtKB=Q9LPL5	ODBA1_ARATH	2-oxoisovalerate dehydrogenase subunit alpha 1, mitochondrial	At1g21400	ortholog	2-DEHYDROPANTOATE 2-REDUCTASE-RELATED (PTHR43380:SF4)		Arabidopsis thaliana
	2	ARATH|TAIR=AT1G68050|UniProtKB=Q9C9W9	ADO3_ARATH	Adagio protein 3	ADO3	ortholog	ADAGIO PROTEIN 3 (PTHR46175:SF2)		Arabidopsis thaliana
	3	ARATH|TAIR=AT5G62810|UniProtKB=Q9FXT6	PEX14_ARATH	Peroxisomal membrane protein PEX14	PEX14	ortholog	PEROXISOMAL MEMBRANE PROTEIN PEX14 (PTHR23058:SF0)	receptor(PC00197)	Arabidopsis thaliana
	4	ARATH|TAIR=AT3G62980|UniProtKB=Q570C0	TIR1_ARATH	Protein TRANSPORT INHIBITOR RESPONSE 1	TIR1	ortholog	PROTEIN TRANSPORT INHIBITOR RESPONSE 1 (PTHR16134:SF54)		Arabidopsis thaliana
	5	ARATH|TAIR=AT2G26990|UniProtKB=Q8W207	CSN2_ARATH	COP9 signalosome complex subunit 2	CSN2	ortholog	COP9 SIGNALOSOME COMPLEX SUBUNIT 2 (PTHR10678:SF3)		Arabidopsis thaliana
	6	ARATH|TAIR=AT3G60500|UniProtKB=Q9M209	CER7_ARATH	Exosome complex component RRP45B	RRP45B	ortholog	EXOSOME COMPLEX COMPONENT RRP45 (PTHR11097:SF14)	exoribonuclease(PC00099);hydrolase(PC00121)	Arabidopsis thaliana
	7	ARATH|TAIR=AT5G53940|UniProtKB=Q9FN32	YIPL7_ARATH	Protein yippee-like At5g53940	At5g53940	ortholog	SUBFAMILY NOT NAMED (PTHR13848:SF47)		Arabidopsis thaliana
	8	ARATH|TAIR=AT1G70210|UniProtKB=P42751	CCD11_ARATH	Cyclin-D1-1	CYCD1-1	ortholog	CYCLIN-D1-1 (PTHR10177:SF404)	kinase activator(PC00138)	Arabidopsis thaliana
	9	ARATH|TAIR=AT4G02570|UniProtKB=Q94AH6	CUL1_ARATH	Cullin-1	CUL1	ortholog	CULLIN-1-RELATED (PTHR11932:SF131)	ubiquitin-protein ligase(PC00234)	Arabidopsis thaliana
	10	ARATH|TAIR=AT3G03300|UniProtKB=Q3EBC8	DCL2_ARATH	Endoribonuclease Dicer homolog 2	At3g03300	ortholog	ENDORIBONUCLEASE DICER HOMOLOG 2 (PTHR14950:SF19)	endodeoxyribonuclease(PC00093)	Arabidopsis thaliana
	11	ARATH|TAIR=AT5G22220|UniProtKB=Q9FV71	E2FB_ARATH	Transcription factor E2FB	E2FB	ortholog	TRANSCRIPTION FACTOR E2FB (PTHR12081:SF82)	nucleic acid binding(PC00171);transcription factor(PC00218)	Arabidopsis thaliana
	12	ARATH|TAIR=AT5G08020|UniProtKB=Q9SD82	RFA1B_ARATH	Replication protein A 70 kDa DNA-binding subunit B	RPA1B	ortholog	REPLICATION PROTEIN A 70 KDA DNA-BINDING SUBUNIT (PTHR23273:SF4)	DNA binding protein(PC00009)	Arabidopsis thaliana
	13	ARATH|TAIR=AT2G23460|UniProtKB=O80462	XLG1_ARATH	Extra-large guanine nucleotide-binding protein 1	XLG1	ortholog	EXTRA-LARGE GUANINE NUCLEOTIDE-BINDING PROTEIN 1 (PTHR10218:SF222)	heterotrimeric G-protein(PC00117)	Arabidopsis thaliana
	14	ARATH|TAIR=AT4G32830|UniProtKB=Q9M077	AUR1_ARATH	Serine/threonine-protein kinase Aurora-1	AUR1	ortholog	AURORA A (PTHR24350:SF0)	non-receptor serine/threonine protein kinase(PC00167)	Arabidopsis thaliana
	15	ARATH|TAIR=AT1G54610|UniProtKB=Q9ZVM9	Y1461_ARATH	Probable serine/threonine-protein kinase At1g54610	At1g54610	ortholog	SUBFAMILY NOT NAMED (PTHR24056:SF383)	non-receptor serine/threonine protein kinase(PC00167);non-receptor tyrosine protein kinase(PC00168)	Arabidopsis thaliana
	16	ARATH|Gene=AT3G43920|UniProtKB=Q9LXW7	DCL3_ARATH	Endoribonuclease Dicer homolog 3	DCL3	ortholog	ENDORIBONUCLEASE DICER (PTHR14950:SF37)	endodeoxyribonuclease(PC00093)	Arabidopsis thaliana
supramolecular complex (GO:0099080)	1	ARATH|TAIR=AT4G32830|UniProtKB=Q9M077	AUR1_ARATH	Serine/threonine-protein kinase Aurora-1	AUR1	ortholog	AURORA A (PTHR24350:SF0)	non-receptor serine/threonine protein kinase(PC00167)	Arabidopsis thaliana
