# Supplementary material for: An Integrative Transcriptomic and Metabolomic Analysis of Red Pitaya (Hylocereus polyrhizus) Seedlings in Response to Heat Stress
Source: Genes (Basel). 2021 Oct 27;12(11):1714. doi: 10.3390/genes12111714 (PMC8625689; doi:10.3390/genes12111714)
Supplement: Supplementary file 1 [file genes-12-01714-s001.zip › Table S7 All DEGS pathway in KEGG-2 .xlsx]

## Sheet: Sheet1
Pathway Search Result
ko01100 Metabolic pathways (106)
ko:K00036 G6PD; glucose-6-phosphate 1-dehydrogenase [EC:1.1.1.49 1.1.1.363]
ko:K00083 E1.1.1.195; cinnamyl-alcohol dehydrogenase [EC:1.1.1.195]
ko:K00128 ALDH; aldehyde dehydrogenase (NAD+) [EC:1.2.1.3]
ko:K00131 gapN; glyceraldehyde-3-phosphate dehydrogenase (NADP+) [EC:1.2.1.9]
ko:K00166 BCKDHA; 2-oxoisovalerate dehydrogenase E1 component alpha subunit [EC:1.2.4.4]
ko:K00227 SC5DL; Delta7-sterol 5-desaturase [EC:1.14.19.20]
ko:K00232 E1.3.3.6; acyl-CoA oxidase [EC:1.3.3.6]
ko:K00318 PRODH; proline dehydrogenase [EC:1.5.-.-]
ko:K00387 SUOX; sulfite oxidase [EC:1.8.3.1]
ko:K00412 CYTB; ubiquinol-cytochrome c reductase cytochrome b subunit
ko:K00422 E1.10.3.1; polyphenol oxidase [EC:1.10.3.1]
ko:K00430 E1.11.1.7; peroxidase [EC:1.11.1.7]
ko:K00454 LOX2S; lipoxygenase [EC:1.13.11.12]
ko:K00475 F3H; naringenin 3-dioxygenase [EC:1.14.11.9]
ko:K00512 CYP17A; steroid 17alpha-monooxygenase / 17alpha-hydroxyprogesterone deacetylase [EC:1.14.14.19 1.14.14.32]
ko:K00588 E2.1.1.104; caffeoyl-CoA O-methyltransferase [EC:2.1.1.104]
ko:K00615 E2.2.1.1; transketolase [EC:2.2.1.1]
ko:K00679 E2.3.1.158; phospholipid:diacylglycerol acyltransferase [EC:2.3.1.158]
ko:K00688 PYG; glycogen phosphorylase [EC:2.4.1.1]
ko:K00695 E2.4.1.13; sucrose synthase [EC:2.4.1.13]
ko:K00700 GBE1; 1,4-alpha-glucan branching enzyme [EC:2.4.1.18]
ko:K00770 E2.4.2.24; 1,4-beta-D-xylan synthase [EC:2.4.2.24]
ko:K00847 E2.7.1.4; fructokinase [EC:2.7.1.4]
ko:K00850 pfkA; 6-phosphofructokinase 1 [EC:2.7.1.11]
ko:K00854 xylB; xylulokinase [EC:2.7.1.17]
ko:K00858 ppnK; NAD+ kinase [EC:2.7.1.23]
ko:K00876 udk; uridine kinase [EC:2.7.1.48]
ko:K00895 pfp; diphosphate-dependent phosphofructokinase [EC:2.7.1.90]
ko:K00921 PIKFYVE; 1-phosphatidylinositol-3-phosphate 5-kinase [EC:2.7.1.150]
ko:K00948 PRPS; ribose-phosphate pyrophosphokinase [EC:2.7.6.1]
ko:K00963 UGP2; UTP--glucose-1-phosphate uridylyltransferase [EC:2.7.7.9]
ko:K00967 PCYT2; ethanolamine-phosphate cytidylyltransferase [EC:2.7.7.14]
ko:K01006 ppdK; pyruvate, orthophosphate dikinase [EC:2.7.9.1]
ko:K01051 E3.1.1.11; pectinesterase [EC:3.1.1.11]
ko:K01061 E3.1.1.45; carboxymethylenebutenolidase [EC:3.1.1.45]
ko:K01087 otsB; trehalose 6-phosphate phosphatase [EC:3.1.3.12]
ko:K01176 AMY; alpha-amylase [EC:3.2.1.1]
ko:K01179 E3.2.1.4; endoglucanase [EC:3.2.1.4]
ko:K01187 malZ; alpha-glucosidase [EC:3.2.1.20]
ko:K01251 E3.3.1.1; adenosylhomocysteinase [EC:3.3.1.1]
ko:K01464 DPYS; dihydropyrimidinase [EC:3.5.2.2]
ko:K01568 PDC; pyruvate decarboxylase [EC:4.1.1.1]
ko:K01593 DDC; aromatic-L-amino-acid/L-tryptophan decarboxylase [EC:4.1.1.28 4.1.1.105]
ko:K01595 ppc; phosphoenolpyruvate carboxylase [EC:4.1.1.31]
ko:K01610 E4.1.1.49; phosphoenolpyruvate carboxykinase (ATP) [EC:4.1.1.49]
ko:K01623 ALDO; fructose-bisphosphate aldolase, class I [EC:4.1.2.13]
ko:K01626 E2.5.1.54; 3-deoxy-7-phosphoheptulonate synthase [EC:2.5.1.54]
ko:K01681 ACO; aconitate hydratase [EC:4.2.1.3]
ko:K01696 trpB; tryptophan synthase beta chain [EC:4.2.1.20]
ko:K01803 TPI; triosephosphate isomerase (TIM) [EC:5.3.1.1]
ko:K01853 CAS1; cycloartenol synthase [EC:5.4.99.8]
ko:K01858 INO1; myo-inositol-1-phosphate synthase [EC:5.5.1.4]
ko:K01895 ACSS; acetyl-CoA synthetase [EC:6.2.1.1]
ko:K01915 glnA; glutamine synthetase [EC:6.3.1.2]
ko:K02112 ATPF1B; F-type H+/Na+-transporting ATPase subunit beta [EC:7.1.2.2 7.2.2.1]
ko:K02114 ATPF1E; F-type H+-transporting ATPase subunit epsilon
ko:K02152 ATPeV1G; V-type H+-transporting ATPase subunit G
ko:K02154 ATPeV0A; V-type H+-transporting ATPase subunit a
ko:K02256 COX1; cytochrome c oxidase subunit 1 [EC:1.9.3.1]
ko:K02261 COX2; cytochrome c oxidase subunit 2
ko:K02291 crtB; 15-cis-phytoene synthase [EC:2.5.1.32]
ko:K02634 petA; apocytochrome f
ko:K02689 psaA; photosystem I P700 chlorophyll a apoprotein A1
ko:K02703 psbA; photosystem II P680 reaction center D1 protein [EC:1.10.3.9]
ko:K02704 psbB; photosystem II CP47 chlorophyll apoprotein
ko:K02712 psbK; photosystem II PsbK protein
ko:K03715 MGD; 1,2-diacylglycerol 3-beta-galactosyltransferase [EC:2.4.1.46]
ko:K03787 surE; 5'-nucleotidase [EC:3.1.3.5]
ko:K03878 ND1; NADH-ubiquinone oxidoreductase chain 1 [EC:7.1.1.2]
ko:K03879 ND2; NADH-ubiquinone oxidoreductase chain 2 [EC:7.1.1.2]
ko:K03883 ND5; NADH-ubiquinone oxidoreductase chain 5 [EC:7.1.1.2]
ko:K05278 FLS; flavonol synthase [EC:1.14.20.6]
ko:K05350 bglB; beta-glucosidase [EC:3.2.1.21]
ko:K05359 ADT; arogenate/prephenate dehydratase [EC:4.2.1.91 4.2.1.51]
ko:K05573 ndhB; NAD(P)H-quinone oxidoreductase subunit 2 [EC:7.1.1.2]
ko:K05928 E2.1.1.95; tocopherol O-methyltransferase [EC:2.1.1.95]
ko:K08081 TR1; tropinone reductase I [EC:1.1.1.206]
ko:K08679 E5.1.3.6; UDP-glucuronate 4-epimerase [EC:5.1.3.6]
ko:K09753 CCR; cinnamoyl-CoA reductase [EC:1.2.1.44]
ko:K09755 CYP84A; ferulate-5-hydroxylase [EC:1.14.-.-]
ko:K09833 HPT; homogentisate phytyltransferase / homogentisate geranylgeranyltransferase [EC:2.5.1.115 2.5.1.116]
ko:K09840 NCED; 9-cis-epoxycarotenoid dioxygenase [EC:1.13.11.51]
ko:K10712 ADO; cysteamine dioxygenase [EC:1.13.11.19]
ko:K10760 IPT; adenylate dimethylallyltransferase (cytokinin synthase) [EC:2.5.1.27 2.5.1.112]
ko:K11517 HAO; (S)-2-hydroxy-acid oxidase [EC:1.1.3.15]
ko:K12349 ASAH2; neutral ceramidase [EC:3.5.1.23]
ko:K13065 E2.3.1.133; shikimate O-hydroxycinnamoyltransferase [EC:2.3.1.133]
ko:K13066 E2.1.1.68; caffeic acid 3-O-methyltransferase [EC:2.1.1.68]
ko:K13508 GPAT; glycerol-3-phosphate acyltransferase [EC:2.3.1.15 2.3.1.198]
ko:K13510 LPCAT1_2; lysophosphatidylcholine acyltransferase / lyso-PAF acetyltransferase [EC:2.3.1.23 2.3.1.67]
ko:K14190 VTC2_5; GDP-L-galactose phosphorylase [EC:2.7.7.69]
ko:K14379 ACP5; tartrate-resistant acid phosphatase type 5 [EC:3.1.3.2]
ko:K14423 SMO1; methylsterol monooxygenase 1
ko:K15397 KCS; 3-ketoacyl-CoA synthase [EC:2.3.1.199]
ko:K15633 gpmI; 2,3-bisphosphoglycerate-independent phosphoglycerate mutase [EC:5.4.2.12]
ko:K15730 PTGES3; cytosolic prostaglandin-E synthase [EC:5.3.99.3]
ko:K15747 LUT5; beta-ring hydroxylase [EC:1.14.-.-]
ko:K15893 HPR1; glycerate dehydrogenase [EC:1.1.1.29]
ko:K15919 HPR2_3; glyoxylate/hydroxypyruvate reductase [EC:1.1.1.79 1.1.1.81]
ko:K18207 POMGNT2; protein O-mannose beta-1,4-N-acetylglucosaminyltransferase [EC:2.4.1.312]
ko:K20547 CHIB; basic endochitinase B [EC:3.2.1.14]
ko:K20772 ACS1_2_6; 1-aminocyclopropane-1-carboxylate synthase 1/2/6 [EC:4.4.1.14]
ko:K22133 AAE3; oxalate---CoA ligase [EC:6.2.1.8]
ko:K22395 cinnamyl-alcohol dehydrogenase [EC:1.1.1.195]
ko:K22596 GGCT; gamma-glutamylcyclotransferase, plant [EC:4.3.2.9]
ko:K22935 XK1; D-ribulokinase [EC:2.7.1.47]
ko01110 Biosynthesis of secondary metabolites (61)
ko:K00036 G6PD; glucose-6-phosphate 1-dehydrogenase [EC:1.1.1.49 1.1.1.363]
ko:K00083 E1.1.1.195; cinnamyl-alcohol dehydrogenase [EC:1.1.1.195]
ko:K00128 ALDH; aldehyde dehydrogenase (NAD+) [EC:1.2.1.3]
ko:K00166 BCKDHA; 2-oxoisovalerate dehydrogenase E1 component alpha subunit [EC:1.2.4.4]
ko:K00227 SC5DL; Delta7-sterol 5-desaturase [EC:1.14.19.20]
ko:K00232 E1.3.3.6; acyl-CoA oxidase [EC:1.3.3.6]
ko:K00318 PRODH; proline dehydrogenase [EC:1.5.-.-]
ko:K00422 E1.10.3.1; polyphenol oxidase [EC:1.10.3.1]
ko:K00430 E1.11.1.7; peroxidase [EC:1.11.1.7]
ko:K00454 LOX2S; lipoxygenase [EC:1.13.11.12]
ko:K00475 F3H; naringenin 3-dioxygenase [EC:1.14.11.9]
ko:K00588 E2.1.1.104; caffeoyl-CoA O-methyltransferase [EC:2.1.1.104]
ko:K00615 E2.2.1.1; transketolase [EC:2.2.1.1]
ko:K00688 PYG; glycogen phosphorylase [EC:2.4.1.1]
ko:K00700 GBE1; 1,4-alpha-glucan branching enzyme [EC:2.4.1.18]
ko:K00850 pfkA; 6-phosphofructokinase 1 [EC:2.7.1.11]
ko:K00895 pfp; diphosphate-dependent phosphofructokinase [EC:2.7.1.90]
ko:K00948 PRPS; ribose-phosphate pyrophosphokinase [EC:2.7.6.1]
ko:K01061 E3.1.1.45; carboxymethylenebutenolidase [EC:3.1.1.45]
ko:K01568 PDC; pyruvate decarboxylase [EC:4.1.1.1]
ko:K01593 DDC; aromatic-L-amino-acid/L-tryptophan decarboxylase [EC:4.1.1.28 4.1.1.105]
ko:K01610 E4.1.1.49; phosphoenolpyruvate carboxykinase (ATP) [EC:4.1.1.49]
ko:K01623 ALDO; fructose-bisphosphate aldolase, class I [EC:4.1.2.13]
ko:K01626 E2.5.1.54; 3-deoxy-7-phosphoheptulonate synthase [EC:2.5.1.54]
ko:K01681 ACO; aconitate hydratase [EC:4.2.1.3]
ko:K01696 trpB; tryptophan synthase beta chain [EC:4.2.1.20]
ko:K01803 TPI; triosephosphate isomerase (TIM) [EC:5.3.1.1]
ko:K01853 CAS1; cycloartenol synthase [EC:5.4.99.8]
ko:K01895 ACSS; acetyl-CoA synthetase [EC:6.2.1.1]
ko:K02291 crtB; 15-cis-phytoene synthase [EC:2.5.1.32]
ko:K03781 katE; catalase [EC:1.11.1.6]
ko:K03787 surE; 5'-nucleotidase [EC:3.1.3.5]
ko:K04124 E1.14.11.15; gibberellin 3beta-dioxygenase [EC:1.14.11.15]
ko:K05278 FLS; flavonol synthase [EC:1.14.20.6]
ko:K05350 bglB; beta-glucosidase [EC:3.2.1.21]
ko:K05359 ADT; arogenate/prephenate dehydratase [EC:4.2.1.91 4.2.1.51]
ko:K05928 E2.1.1.95; tocopherol O-methyltransferase [EC:2.1.1.95]
ko:K08081 TR1; tropinone reductase I [EC:1.1.1.206]
ko:K09753 CCR; cinnamoyl-CoA reductase [EC:1.2.1.44]
ko:K09755 CYP84A; ferulate-5-hydroxylase [EC:1.14.-.-]
ko:K09833 HPT; homogentisate phytyltransferase / homogentisate geranylgeranyltransferase [EC:2.5.1.115 2.5.1.116]
ko:K09840 NCED; 9-cis-epoxycarotenoid dioxygenase [EC:1.13.11.51]
ko:K10760 IPT; adenylate dimethylallyltransferase (cytokinin synthase) [EC:2.5.1.27 2.5.1.112]
ko:K11517 HAO; (S)-2-hydroxy-acid oxidase [EC:1.1.3.15]
ko:K11820 UGT74B1; N-hydroxythioamide S-beta-glucosyltransferase [EC:2.4.1.195]
ko:K12742 ispS; isoprene synthase [EC:4.2.3.27]
ko:K13065 E2.3.1.133; shikimate O-hydroxycinnamoyltransferase [EC:2.3.1.133]
ko:K13066 E2.1.1.68; caffeic acid 3-O-methyltransferase [EC:2.1.1.68]
ko:K13260 CYP81E1_7; isoflavone/4'-methoxyisoflavone 2'-hydroxylase [EC:1.14.14.90 1.14.14.89]
ko:K13508 GPAT; glycerol-3-phosphate acyltransferase [EC:2.3.1.15 2.3.1.198]
ko:K14190 VTC2_5; GDP-L-galactose phosphorylase [EC:2.7.7.69]
ko:K14423 SMO1; methylsterol monooxygenase 1
ko:K15397 KCS; 3-ketoacyl-CoA synthase [EC:2.3.1.199]
ko:K15633 gpmI; 2,3-bisphosphoglycerate-independent phosphoglycerate mutase [EC:5.4.2.12]
ko:K15747 LUT5; beta-ring hydroxylase [EC:1.14.-.-]
ko:K15893 HPR1; glycerate dehydrogenase [EC:1.1.1.29]
ko:K15919 HPR2_3; glyoxylate/hydroxypyruvate reductase [EC:1.1.1.79 1.1.1.81]
ko:K17912 CCD7; 9-cis-beta-carotene 9',10'-cleaving dioxygenase [EC:1.13.11.68]
ko:K20772 ACS1_2_6; 1-aminocyclopropane-1-carboxylate synthase 1/2/6 [EC:4.4.1.14]
ko:K22395 cinnamyl-alcohol dehydrogenase [EC:1.1.1.195]
ko:K22845 PGT1; phlorizin synthase [EC:2.4.1.357]
ko01120 Microbial metabolism in diverse environments (25)
ko:K00036 G6PD; glucose-6-phosphate 1-dehydrogenase [EC:1.1.1.49 1.1.1.363]
ko:K00128 ALDH; aldehyde dehydrogenase (NAD+) [EC:1.2.1.3]
ko:K00131 gapN; glyceraldehyde-3-phosphate dehydrogenase (NADP+) [EC:1.2.1.9]
ko:K00366 nirA; ferredoxin-nitrite reductase [EC:1.7.7.1]
ko:K00387 SUOX; sulfite oxidase [EC:1.8.3.1]
ko:K00485 FMO; dimethylaniline monooxygenase (N-oxide forming) [EC:1.14.13.8]
ko:K00615 E2.2.1.1; transketolase [EC:2.2.1.1]
ko:K00850 pfkA; 6-phosphofructokinase 1 [EC:2.7.1.11]
ko:K00895 pfp; diphosphate-dependent phosphofructokinase [EC:2.7.1.90]
ko:K00948 PRPS; ribose-phosphate pyrophosphokinase [EC:2.7.6.1]
ko:K01006 ppdK; pyruvate, orthophosphate dikinase [EC:2.7.9.1]
ko:K01061 E3.1.1.45; carboxymethylenebutenolidase [EC:3.1.1.45]
ko:K01595 ppc; phosphoenolpyruvate carboxylase [EC:4.1.1.31]
ko:K01610 E4.1.1.49; phosphoenolpyruvate carboxykinase (ATP) [EC:4.1.1.49]
ko:K01623 ALDO; fructose-bisphosphate aldolase, class I [EC:4.1.2.13]
ko:K01681 ACO; aconitate hydratase [EC:4.2.1.3]
ko:K01803 TPI; triosephosphate isomerase (TIM) [EC:5.3.1.1]
ko:K01895 ACSS; acetyl-CoA synthetase [EC:6.2.1.1]
ko:K01915 glnA; glutamine synthetase [EC:6.3.1.2]
ko:K05907 APR; adenylyl-sulfate reductase (glutathione) [EC:1.8.4.9]
ko:K10534 NR; nitrate reductase (NAD(P)H) [EC:1.7.1.1 1.7.1.2 1.7.1.3]
ko:K11517 HAO; (S)-2-hydroxy-acid oxidase [EC:1.1.3.15]
ko:K15633 gpmI; 2,3-bisphosphoglycerate-independent phosphoglycerate mutase [EC:5.4.2.12]
ko:K15893 HPR1; glycerate dehydrogenase [EC:1.1.1.29]
ko:K15919 HPR2_3; glyoxylate/hydroxypyruvate reductase [EC:1.1.1.79 1.1.1.81]
ko01130 Biosynthesis of antibiotics (26)
ko:K00036 G6PD; glucose-6-phosphate 1-dehydrogenase [EC:1.1.1.49 1.1.1.363]
ko:K00128 ALDH; aldehyde dehydrogenase (NAD+) [EC:1.2.1.3]
ko:K00166 BCKDHA; 2-oxoisovalerate dehydrogenase E1 component alpha subunit [EC:1.2.4.4]
ko:K00227 SC5DL; Delta7-sterol 5-desaturase [EC:1.14.19.20]
ko:K00318 PRODH; proline dehydrogenase [EC:1.5.-.-]
ko:K00615 E2.2.1.1; transketolase [EC:2.2.1.1]
ko:K00850 pfkA; 6-phosphofructokinase 1 [EC:2.7.1.11]
ko:K00895 pfp; diphosphate-dependent phosphofructokinase [EC:2.7.1.90]
ko:K00948 PRPS; ribose-phosphate pyrophosphokinase [EC:2.7.6.1]
ko:K00963 UGP2; UTP--glucose-1-phosphate uridylyltransferase [EC:2.7.7.9]
ko:K01061 E3.1.1.45; carboxymethylenebutenolidase [EC:3.1.1.45]
ko:K01610 E4.1.1.49; phosphoenolpyruvate carboxykinase (ATP) [EC:4.1.1.49]
ko:K01623 ALDO; fructose-bisphosphate aldolase, class I [EC:4.1.2.13]
ko:K01626 E2.5.1.54; 3-deoxy-7-phosphoheptulonate synthase [EC:2.5.1.54]
ko:K01681 ACO; aconitate hydratase [EC:4.2.1.3]
ko:K01696 trpB; tryptophan synthase beta chain [EC:4.2.1.20]
ko:K01803 TPI; triosephosphate isomerase (TIM) [EC:5.3.1.1]
ko:K01858 INO1; myo-inositol-1-phosphate synthase [EC:5.5.1.4]
ko:K01895 ACSS; acetyl-CoA synthetase [EC:6.2.1.1]
ko:K03781 katE; catalase [EC:1.11.1.6]
ko:K05359 ADT; arogenate/prephenate dehydratase [EC:4.2.1.91 4.2.1.51]
ko:K06013 STE24; STE24 endopeptidase [EC:3.4.24.84]
ko:K11517 HAO; (S)-2-hydroxy-acid oxidase [EC:1.1.3.15]
ko:K15633 gpmI; 2,3-bisphosphoglycerate-independent phosphoglycerate mutase [EC:5.4.2.12]
ko:K15893 HPR1; glycerate dehydrogenase [EC:1.1.1.29]
ko:K15919 HPR2_3; glyoxylate/hydroxypyruvate reductase [EC:1.1.1.79 1.1.1.81]
ko01200 Carbon metabolism (17)
ko:K00036 G6PD; glucose-6-phosphate 1-dehydrogenase [EC:1.1.1.49 1.1.1.363]
ko:K00131 gapN; glyceraldehyde-3-phosphate dehydrogenase (NADP+) [EC:1.2.1.9]
ko:K00615 E2.2.1.1; transketolase [EC:2.2.1.1]
ko:K00850 pfkA; 6-phosphofructokinase 1 [EC:2.7.1.11]
ko:K00948 PRPS; ribose-phosphate pyrophosphokinase [EC:2.7.6.1]
ko:K01006 ppdK; pyruvate, orthophosphate dikinase [EC:2.7.9.1]
ko:K01595 ppc; phosphoenolpyruvate carboxylase [EC:4.1.1.31]
ko:K01610 E4.1.1.49; phosphoenolpyruvate carboxykinase (ATP) [EC:4.1.1.49]
ko:K01623 ALDO; fructose-bisphosphate aldolase, class I [EC:4.1.2.13]
ko:K01681 ACO; aconitate hydratase [EC:4.2.1.3]
ko:K01803 TPI; triosephosphate isomerase (TIM) [EC:5.3.1.1]
ko:K01895 ACSS; acetyl-CoA synthetase [EC:6.2.1.1]
ko:K03781 katE; catalase [EC:1.11.1.6]
ko:K11517 HAO; (S)-2-hydroxy-acid oxidase [EC:1.1.3.15]
ko:K15633 gpmI; 2,3-bisphosphoglycerate-independent phosphoglycerate mutase [EC:5.4.2.12]
ko:K15893 HPR1; glycerate dehydrogenase [EC:1.1.1.29]
ko:K15919 HPR2_3; glyoxylate/hydroxypyruvate reductase [EC:1.1.1.79 1.1.1.81]
ko01210 2-Oxocarboxylic acid metabolism (2)
ko:K01681 ACO; aconitate hydratase [EC:4.2.1.3]
ko:K11820 UGT74B1; N-hydroxythioamide S-beta-glucosyltransferase [EC:2.4.1.195]
ko01212 Fatty acid metabolism (2)
ko:K00232 E1.3.3.6; acyl-CoA oxidase [EC:1.3.3.6]
ko:K03921 FAB2; acyl-[acyl-carrier-protein] desaturase [EC:1.14.19.2 1.14.19.11 1.14.19.26]
ko01230 Biosynthesis of amino acids (11)
ko:K00615 E2.2.1.1; transketolase [EC:2.2.1.1]
ko:K00850 pfkA; 6-phosphofructokinase 1 [EC:2.7.1.11]
ko:K00948 PRPS; ribose-phosphate pyrophosphokinase [EC:2.7.6.1]
ko:K01623 ALDO; fructose-bisphosphate aldolase, class I [EC:4.1.2.13]
ko:K01626 E2.5.1.54; 3-deoxy-7-phosphoheptulonate synthase [EC:2.5.1.54]
ko:K01681 ACO; aconitate hydratase [EC:4.2.1.3]
ko:K01696 trpB; tryptophan synthase beta chain [EC:4.2.1.20]
ko:K01803 TPI; triosephosphate isomerase (TIM) [EC:5.3.1.1]
ko:K01915 glnA; glutamine synthetase [EC:6.3.1.2]
ko:K05359 ADT; arogenate/prephenate dehydratase [EC:4.2.1.91 4.2.1.51]
ko:K15633 gpmI; 2,3-bisphosphoglycerate-independent phosphoglycerate mutase [EC:5.4.2.12]
ko00010 Glycolysis / Gluconeogenesis (10)
ko:K00128 ALDH; aldehyde dehydrogenase (NAD+) [EC:1.2.1.3]
ko:K00131 gapN; glyceraldehyde-3-phosphate dehydrogenase (NADP+) [EC:1.2.1.9]
ko:K00850 pfkA; 6-phosphofructokinase 1 [EC:2.7.1.11]
ko:K00895 pfp; diphosphate-dependent phosphofructokinase [EC:2.7.1.90]
ko:K01568 PDC; pyruvate decarboxylase [EC:4.1.1.1]
ko:K01610 E4.1.1.49; phosphoenolpyruvate carboxykinase (ATP) [EC:4.1.1.49]
ko:K01623 ALDO; fructose-bisphosphate aldolase, class I [EC:4.1.2.13]
ko:K01803 TPI; triosephosphate isomerase (TIM) [EC:5.3.1.1]
ko:K01895 ACSS; acetyl-CoA synthetase [EC:6.2.1.1]
ko:K15633 gpmI; 2,3-bisphosphoglycerate-independent phosphoglycerate mutase [EC:5.4.2.12]
ko00020 Citrate cycle (TCA cycle) (2)
ko:K01610 E4.1.1.49; phosphoenolpyruvate carboxykinase (ATP) [EC:4.1.1.49]
ko:K01681 ACO; aconitate hydratase [EC:4.2.1.3]
ko00030 Pentose phosphate pathway (7)
ko:K00036 G6PD; glucose-6-phosphate 1-dehydrogenase [EC:1.1.1.49 1.1.1.363]
ko:K00131 gapN; glyceraldehyde-3-phosphate dehydrogenase (NADP+) [EC:1.2.1.9]
ko:K00615 E2.2.1.1; transketolase [EC:2.2.1.1]
ko:K00850 pfkA; 6-phosphofructokinase 1 [EC:2.7.1.11]
ko:K00895 pfp; diphosphate-dependent phosphofructokinase [EC:2.7.1.90]
ko:K00948 PRPS; ribose-phosphate pyrophosphokinase [EC:2.7.6.1]
ko:K01623 ALDO; fructose-bisphosphate aldolase, class I [EC:4.1.2.13]
ko00040 Pentose and glucuronate interconversions (5)
ko:K00854 xylB; xylulokinase [EC:2.7.1.17]
ko:K00963 UGP2; UTP--glucose-1-phosphate uridylyltransferase [EC:2.7.7.9]
ko:K01051 E3.1.1.11; pectinesterase [EC:3.1.1.11]
ko:K01728 pel; pectate lyase [EC:4.2.2.2]
ko:K22935 XK1; D-ribulokinase [EC:2.7.1.47]
ko00051 Fructose and mannose metabolism (6)
ko:K00847 E2.7.1.4; fructokinase [EC:2.7.1.4]
ko:K00850 pfkA; 6-phosphofructokinase 1 [EC:2.7.1.11]
ko:K00895 pfp; diphosphate-dependent phosphofructokinase [EC:2.7.1.90]
ko:K01623 ALDO; fructose-bisphosphate aldolase, class I [EC:4.1.2.13]
ko:K01803 TPI; triosephosphate isomerase (TIM) [EC:5.3.1.1]
ko:K19355 MAN; mannan endo-1,4-beta-mannosidase [EC:3.2.1.78]
ko00052 Galactose metabolism (4)
ko:K00850 pfkA; 6-phosphofructokinase 1 [EC:2.7.1.11]
ko:K00963 UGP2; UTP--glucose-1-phosphate uridylyltransferase [EC:2.7.7.9]
ko:K01187 malZ; alpha-glucosidase [EC:3.2.1.20]
ko:K06617 E2.4.1.82; raffinose synthase [EC:2.4.1.82]
ko00053 Ascorbate and aldarate metabolism (2)
ko:K00128 ALDH; aldehyde dehydrogenase (NAD+) [EC:1.2.1.3]
ko:K14190 VTC2_5; GDP-L-galactose phosphorylase [EC:2.7.7.69]
ko00500 Starch and sucrose metabolism (11)
ko:K00688 PYG; glycogen phosphorylase [EC:2.4.1.1]
ko:K00695 E2.4.1.13; sucrose synthase [EC:2.4.1.13]
ko:K00700 GBE1; 1,4-alpha-glucan branching enzyme [EC:2.4.1.18]
ko:K00847 E2.7.1.4; fructokinase [EC:2.7.1.4]
ko:K00963 UGP2; UTP--glucose-1-phosphate uridylyltransferase [EC:2.7.7.9]
ko:K01087 otsB; trehalose 6-phosphate phosphatase [EC:3.1.3.12]
ko:K01176 AMY; alpha-amylase [EC:3.2.1.1]
ko:K01177 E3.2.1.2; beta-amylase [EC:3.2.1.2]
ko:K01179 E3.2.1.4; endoglucanase [EC:3.2.1.4]
ko:K01187 malZ; alpha-glucosidase [EC:3.2.1.20]
ko:K05350 bglB; beta-glucosidase [EC:3.2.1.21]
ko00520 Amino sugar and nucleotide sugar metabolism (5)
ko:K00770 E2.4.2.24; 1,4-beta-D-xylan synthase [EC:2.4.2.24]
ko:K00847 E2.7.1.4; fructokinase [EC:2.7.1.4]
ko:K00963 UGP2; UTP--glucose-1-phosphate uridylyltransferase [EC:2.7.7.9]
ko:K08679 E5.1.3.6; UDP-glucuronate 4-epimerase [EC:5.1.3.6]
ko:K20547 CHIB; basic endochitinase B [EC:3.2.1.14]
ko00620 Pyruvate metabolism (5)
ko:K00128 ALDH; aldehyde dehydrogenase (NAD+) [EC:1.2.1.3]
ko:K01006 ppdK; pyruvate, orthophosphate dikinase [EC:2.7.9.1]
ko:K01595 ppc; phosphoenolpyruvate carboxylase [EC:4.1.1.31]
ko:K01610 E4.1.1.49; phosphoenolpyruvate carboxykinase (ATP) [EC:4.1.1.49]
ko:K01895 ACSS; acetyl-CoA synthetase [EC:6.2.1.1]
ko00630 Glyoxylate and dicarboxylate metabolism (8)
ko:K01681 ACO; aconitate hydratase [EC:4.2.1.3]
ko:K01895 ACSS; acetyl-CoA synthetase [EC:6.2.1.1]
ko:K01915 glnA; glutamine synthetase [EC:6.3.1.2]
ko:K03781 katE; catalase [EC:1.11.1.6]
ko:K11517 HAO; (S)-2-hydroxy-acid oxidase [EC:1.1.3.15]
ko:K15893 HPR1; glycerate dehydrogenase [EC:1.1.1.29]
ko:K15919 HPR2_3; glyoxylate/hydroxypyruvate reductase [EC:1.1.1.79 1.1.1.81]
ko:K22133 AAE3; oxalate---CoA ligase [EC:6.2.1.8]
ko00640 Propanoate metabolism (2)
ko:K00166 BCKDHA; 2-oxoisovalerate dehydrogenase E1 component alpha subunit [EC:1.2.4.4]
ko:K01895 ACSS; acetyl-CoA synthetase [EC:6.2.1.1]
ko00562 Inositol phosphate metabolism (3)
ko:K00921 PIKFYVE; 1-phosphatidylinositol-3-phosphate 5-kinase [EC:2.7.1.150]
ko:K01803 TPI; triosephosphate isomerase (TIM) [EC:5.3.1.1]
ko:K01858 INO1; myo-inositol-1-phosphate synthase [EC:5.5.1.4]
ko00190 Oxidative phosphorylation (12)
ko:K00412 CYTB; ubiquinol-cytochrome c reductase cytochrome b subunit
ko:K01535 PMA1; H+-transporting ATPase [EC:7.1.2.1]
ko:K02112 ATPF1B; F-type H+/Na+-transporting ATPase subunit beta [EC:7.1.2.2 7.2.2.1]
ko:K02114 ATPF1E; F-type H+-transporting ATPase subunit epsilon
ko:K02152 ATPeV1G; V-type H+-transporting ATPase subunit G
ko:K02154 ATPeV0A; V-type H+-transporting ATPase subunit a
ko:K02256 COX1; cytochrome c oxidase subunit 1 [EC:1.9.3.1]
ko:K02261 COX2; cytochrome c oxidase subunit 2
ko:K03878 ND1; NADH-ubiquinone oxidoreductase chain 1 [EC:7.1.1.2]
ko:K03879 ND2; NADH-ubiquinone oxidoreductase chain 2 [EC:7.1.1.2]
ko:K03883 ND5; NADH-ubiquinone oxidoreductase chain 5 [EC:7.1.1.2]
ko:K05573 ndhB; NAD(P)H-quinone oxidoreductase subunit 2 [EC:7.1.1.2]
ko00195 Photosynthesis (8)
ko:K02112 ATPF1B; F-type H+/Na+-transporting ATPase subunit beta [EC:7.1.2.2 7.2.2.1]
ko:K02114 ATPF1E; F-type H+-transporting ATPase subunit epsilon
ko:K02634 petA; apocytochrome f
ko:K02639 petF; ferredoxin
ko:K02689 psaA; photosystem I P700 chlorophyll a apoprotein A1
ko:K02703 psbA; photosystem II P680 reaction center D1 protein [EC:1.10.3.9]
ko:K02704 psbB; photosystem II CP47 chlorophyll apoprotein
ko:K02712 psbK; photosystem II PsbK protein
ko00710 Carbon fixation in photosynthetic organisms (6)
ko:K00615 E2.2.1.1; transketolase [EC:2.2.1.1]
ko:K01006 ppdK; pyruvate, orthophosphate dikinase [EC:2.7.9.1]
ko:K01595 ppc; phosphoenolpyruvate carboxylase [EC:4.1.1.31]
ko:K01610 E4.1.1.49; phosphoenolpyruvate carboxykinase (ATP) [EC:4.1.1.49]
ko:K01623 ALDO; fructose-bisphosphate aldolase, class I [EC:4.1.2.13]
ko:K01803 TPI; triosephosphate isomerase (TIM) [EC:5.3.1.1]
ko00720 Carbon fixation pathways in prokaryotes (4)
ko:K01006 ppdK; pyruvate, orthophosphate dikinase [EC:2.7.9.1]
ko:K01595 ppc; phosphoenolpyruvate carboxylase [EC:4.1.1.31]
ko:K01681 ACO; aconitate hydratase [EC:4.2.1.3]
ko:K01895 ACSS; acetyl-CoA synthetase [EC:6.2.1.1]
ko00680 Methane metabolism (5)
ko:K00850 pfkA; 6-phosphofructokinase 1 [EC:2.7.1.11]
ko:K01595 ppc; phosphoenolpyruvate carboxylase [EC:4.1.1.31]
ko:K01623 ALDO; fructose-bisphosphate aldolase, class I [EC:4.1.2.13]
ko:K01895 ACSS; acetyl-CoA synthetase [EC:6.2.1.1]
ko:K15633 gpmI; 2,3-bisphosphoglycerate-independent phosphoglycerate mutase [EC:5.4.2.12]
ko00910 Nitrogen metabolism (4)
ko:K00366 nirA; ferredoxin-nitrite reductase [EC:1.7.7.1]
ko:K01673 cynT; carbonic anhydrase [EC:4.2.1.1]
ko:K01915 glnA; glutamine synthetase [EC:6.3.1.2]
ko:K10534 NR; nitrate reductase (NAD(P)H) [EC:1.7.1.1 1.7.1.2 1.7.1.3]
ko00920 Sulfur metabolism (2)
ko:K00387 SUOX; sulfite oxidase [EC:1.8.3.1]
ko:K05907 APR; adenylyl-sulfate reductase (glutathione) [EC:1.8.4.9]
ko00061 Fatty acid biosynthesis (1)
ko:K03921 FAB2; acyl-[acyl-carrier-protein] desaturase [EC:1.14.19.2 1.14.19.11 1.14.19.26]
ko00062 Fatty acid elongation (2)
ko:K01076 ABHD17; abhydrolase domain-containing protein 17 [EC:3.1.2.22]
ko:K15397 KCS; 3-ketoacyl-CoA synthase [EC:2.3.1.199]
ko00071 Fatty acid degradation (2)
ko:K00128 ALDH; aldehyde dehydrogenase (NAD+) [EC:1.2.1.3]
ko:K00232 E1.3.3.6; acyl-CoA oxidase [EC:1.3.3.6]
ko00073 Cutin, suberine and wax biosynthesis (2)
ko:K15400 HHT1; omega-hydroxypalmitate O-feruloyl transferase [EC:2.3.1.188]
ko:K15402 CYP86B1; fatty acid omega-hydroxylase [EC:1.14.-.-]
ko00100 Steroid biosynthesis (4)
ko:K00227 SC5DL; Delta7-sterol 5-desaturase [EC:1.14.19.20]
ko:K01052 LIPA; lysosomal acid lipase/cholesteryl ester hydrolase [EC:3.1.1.13]
ko:K01853 CAS1; cycloartenol synthase [EC:5.4.99.8]
ko:K14423 SMO1; methylsterol monooxygenase 1
ko00140 Steroid hormone biosynthesis (1)
ko:K00512 CYP17A; steroid 17alpha-monooxygenase / 17alpha-hydroxyprogesterone deacetylase [EC:1.14.14.19 1.14.14.32]
ko00561 Glycerolipid metabolism (4)
ko:K00128 ALDH; aldehyde dehydrogenase (NAD+) [EC:1.2.1.3]
ko:K00679 E2.3.1.158; phospholipid:diacylglycerol acyltransferase [EC:2.3.1.158]
ko:K03715 MGD; 1,2-diacylglycerol 3-beta-galactosyltransferase [EC:2.4.1.46]
ko:K13508 GPAT; glycerol-3-phosphate acyltransferase [EC:2.3.1.15 2.3.1.198]
ko00564 Glycerophospholipid metabolism (3)
ko:K00967 PCYT2; ethanolamine-phosphate cytidylyltransferase [EC:2.7.7.14]
ko:K13508 GPAT; glycerol-3-phosphate acyltransferase [EC:2.3.1.15 2.3.1.198]
ko:K13510 LPCAT1_2; lysophosphatidylcholine acyltransferase / lyso-PAF acetyltransferase [EC:2.3.1.23 2.3.1.67]
ko00565 Ether lipid metabolism (1)
ko:K13510 LPCAT1_2; lysophosphatidylcholine acyltransferase / lyso-PAF acetyltransferase [EC:2.3.1.23 2.3.1.67]
ko00600 Sphingolipid metabolism (1)
ko:K12349 ASAH2; neutral ceramidase [EC:3.5.1.23]
ko00590 Arachidonic acid metabolism (1)
ko:K15730 PTGES3; cytosolic prostaglandin-E synthase [EC:5.3.99.3]
ko00591 Linoleic acid metabolism (1)
ko:K00454 LOX2S; lipoxygenase [EC:1.13.11.12]
ko00592 alpha-Linolenic acid metabolism (2)
ko:K00232 E1.3.3.6; acyl-CoA oxidase [EC:1.3.3.6]
ko:K00454 LOX2S; lipoxygenase [EC:1.13.11.12]
ko01040 Biosynthesis of unsaturated fatty acids (2)
ko:K00232 E1.3.3.6; acyl-CoA oxidase [EC:1.3.3.6]
ko:K03921 FAB2; acyl-[acyl-carrier-protein] desaturase [EC:1.14.19.2 1.14.19.11 1.14.19.26]
ko00230 Purine metabolism (3)
ko00240 Pyrimidine metabolism (3)
ko00250 Alanine, aspartate and glutamate metabolism (1)
ko00260 Glycine, serine and threonine metabolism (4)
ko00270 Cysteine and methionine metabolism (3)
ko00280 Valine, leucine and isoleucine degradation (2)
ko00310 Lysine degradation (3)
ko00220 Arginine biosynthesis (1)
ko00330 Arginine and proline metabolism (2)
ko00340 Histidine metabolism (1)
ko00350 Tyrosine metabolism (2)
ko00360 Phenylalanine metabolism (2)
ko00380 Tryptophan metabolism (4)
ko00400 Phenylalanine, tyrosine and tryptophan biosynthesis (3)
ko00410 beta-Alanine metabolism (2)
ko00430 Taurine and hypotaurine metabolism (1)
ko00440 Phosphonate and phosphinate metabolism (1)
ko00450 Selenocompound metabolism (1)
ko00460 Cyanoamino acid metabolism (1)
ko00480 Glutathione metabolism (3)
ko00515 Mannose type O-glycan biosynthesis (1)
ko00740 Riboflavin metabolism (1)
ko00750 Vitamin B6 metabolism (1)
ko00760 Nicotinate and nicotinamide metabolism (2)
ko00770 Pantothenate and CoA biosynthesis (1)
ko00130 Ubiquinone and other terpenoid-quinone biosynthesis (2)
ko00900 Terpenoid backbone biosynthesis (2)
ko00904 Diterpenoid biosynthesis (1)
ko00906 Carotenoid biosynthesis (4)
ko00981 Insect hormone biosynthesis (1)
ko00908 Zeatin biosynthesis (3)
ko00903 Limonene and pinene degradation (1)
ko01051 Biosynthesis of ansamycins (1)
ko00940 Phenylpropanoid biosynthesis (9)
ko00945 Stilbenoid, diarylheptanoid and gingerol biosynthesis (2)
ko00941 Flavonoid biosynthesis (5)
ko00944 Flavone and flavonol biosynthesis (1)
ko00943 Isoflavonoid biosynthesis (1)
ko00901 Indole alkaloid biosynthesis (1)
ko00950 Isoquinoline alkaloid biosynthesis (2)
ko00960 Tropane, piperidine and pyridine alkaloid biosynthesis (1)
ko00965 Betalain biosynthesis (1)
ko00966 Glucosinolate biosynthesis (1)
ko00521 Streptomycin biosynthesis (1)
ko00364 Fluorobenzoate degradation (1)
ko00625 Chloroalkane and chloroalkene degradation (1)
ko00361 Chlorocyclohexane and chlorobenzene degradation (1)
ko00623 Toluene degradation (1)
ko00980 Metabolism of xenobiotics by cytochrome P450 (1)
ko00982 Drug metabolism - cytochrome P450 (2)
ko00983 Drug metabolism - other enzymes (3)
ko03020 RNA polymerase (3)
ko03022 Basal transcription factors (1)
ko03040 Spliceosome (6)
ko03010 Ribosome (5)
ko00970 Aminoacyl-tRNA biosynthesis (1)
ko03013 RNA transport (3)
ko03008 Ribosome biogenesis in eukaryotes (1)
ko03060 Protein export (1)
ko04141 Protein processing in endoplasmic reticulum (13)
ko04120 Ubiquitin mediated proteolysis (4)
ko03018 RNA degradation (3)
ko03030 DNA replication (3)
ko03410 Base excision repair (1)
ko03420 Nucleotide excision repair (1)
ko03430 Mismatch repair (1)
ko03440 Homologous recombination (1)
ko03460 Fanconi anemia pathway (1)
ko02010 ABC transporters (1)
ko02020 Two-component system (2)
ko04014 Ras signaling pathway (1)
ko04015 Rap1 signaling pathway (1)
ko04010 MAPK signaling pathway (2)
ko04013 MAPK signaling pathway - fly (3)
ko04016 MAPK signaling pathway - plant (8)
ko04011 MAPK signaling pathway - yeast (1)
ko04310 Wnt signaling pathway (1)
ko04340 Hedgehog signaling pathway (2)
ko04341 Hedgehog signaling pathway - fly (2)
ko04350 TGF-beta signaling pathway (1)
ko04371 Apelin signaling pathway (3)
ko04064 NF-kappa B signaling pathway (1)
ko04068 FoxO signaling pathway (4)
ko04020 Calcium signaling pathway (1)
ko04070 Phosphatidylinositol signaling system (3)
ko04071 Sphingolipid signaling pathway (1)
ko04024 cAMP signaling pathway (2)
ko04022 cGMP-PKG signaling pathway (2)
ko04151 PI3K-Akt signaling pathway (4)
ko04152 AMPK signaling pathway (2)
ko04150 mTOR signaling pathway (2)
ko04075 Plant hormone signal transduction (8)
ko04080 Neuroactive ligand-receptor interaction (1)
ko04144 Endocytosis (1)
ko04145 Phagosome (6)
ko04142 Lysosome (6)
ko04146 Peroxisome (5)
ko04140 Autophagy - animal (3)
ko04138 Autophagy - yeast (2)
ko04136 Autophagy - other (1)
ko04110 Cell cycle (4)
ko04111 Cell cycle - yeast (2)
ko04112 Cell cycle - Caulobacter (1)
ko04113 Meiosis - yeast (1)
ko04114 Oocyte meiosis (3)
ko04210 Apoptosis (2)
ko04214 Apoptosis - fly (2)
ko04216 Ferroptosis (1)
ko04217 Necroptosis (4)
ko04115 p53 signaling pathway (2)
ko04218 Cellular senescence (3)
ko04530 Tight junction (3)
ko04540 Gap junction (1)
ko02024 Quorum sensing (2)
ko02026 Biofilm formation - Escherichia coli (1)
ko04810 Regulation of actin cytoskeleton (1)
ko04620 Toll-like receptor signaling pathway (1)
ko04624 Toll and Imd signaling pathway (2)
ko04621 NOD-like receptor signaling pathway (2)
ko04625 C-type lectin receptor signaling pathway (1)
ko04612 Antigen processing and presentation (6)
ko04659 Th17 cell differentiation (1)
ko04657 IL-17 signaling pathway (2)
ko04910 Insulin signaling pathway (3)
ko04922 Glucagon signaling pathway (4)
ko04920 Adipocytokine signaling pathway (1)
ko03320 PPAR signaling pathway (2)
ko04912 GnRH signaling pathway (1)
ko04913 Ovarian steroidogenesis (1)
ko04915 Estrogen signaling pathway (5)
ko04914 Progesterone-mediated oocyte maturation (2)
ko04917 Prolactin signaling pathway (1)
ko04921 Oxytocin signaling pathway (2)
ko04918 Thyroid hormone synthesis (3)
ko04928 Parathyroid hormone synthesis, secretion and action (1)
ko04916 Melanogenesis (1)
ko04924 Renin secretion (1)
ko04925 Aldosterone synthesis and secretion (1)
ko04927 Cortisol synthesis and secretion (1)
ko04260 Cardiac muscle contraction (3)
ko04261 Adrenergic signaling in cardiomyocytes (1)
ko04270 Vascular smooth muscle contraction (1)
ko04970 Salivary secretion (1)
ko04971 Gastric acid secretion (1)
ko04976 Bile secretion (1)
ko04973 Carbohydrate digestion and absorption (1)
ko04979 Cholesterol metabolism (3)
ko04978 Mineral absorption (1)
ko04966 Collecting duct acid secretion (2)
ko04724 Glutamatergic synapse (1)
ko04727 GABAergic synapse (1)
ko04728 Dopaminergic synapse (2)
ko04726 Serotonergic synapse (1)
ko04720 Long-term potentiation (1)
ko04723 Retrograde endocannabinoid signaling (3)
ko04721 Synaptic vesicle cycle (2)
ko04722 Neurotrophin signaling pathway (2)
ko04744 Phototransduction (1)
ko04745 Phototransduction - fly (1)
ko04740 Olfactory transduction (1)
ko04750 Inflammatory mediator regulation of TRP channels (1)
ko04380 Osteoclast differentiation (1)
ko04211 Longevity regulating pathway (4)
ko04212 Longevity regulating pathway - worm (4)
ko04213 Longevity regulating pathway - multiple species (5)
ko04710 Circadian rhythm (3)
ko04713 Circadian entrainment (1)
ko04712 Circadian rhythm - plant (4)
ko04714 Thermogenesis (7)
ko04626 Plant-pathogen interaction (6)
ko05200 Pathways in cancer (7)
ko05230 Central carbon metabolism in cancer (2)
ko05202 Transcriptional misregulation in cancer (3)
ko05206 MicroRNAs in cancer (3)
ko05205 Proteoglycans in cancer (1)
ko05204 Chemical carcinogenesis (1)
ko05203 Viral carcinogenesis (2)
ko05212 Pancreatic cancer (1)
ko05225 Hepatocellular carcinoma (2)
ko05226 Gastric cancer (3)
ko05214 Glioma (2)
ko05220 Chronic myeloid leukemia (1)
ko05218 Melanoma (1)
ko05219 Bladder cancer (1)
ko05215 Prostate cancer (4)
ko05224 Breast cancer (1)
ko05222 Small cell lung cancer (3)
ko05223 Non-small cell lung cancer (2)
ko05322 Systemic lupus erythematosus (1)
ko05323 Rheumatoid arthritis (4)
ko05010 Alzheimer disease (4)
ko05012 Parkinson disease (6)
ko05014 Amyotrophic lateral sclerosis (ALS) (1)
ko05016 Huntington disease (5)
ko05020 Prion diseases (1)
ko05030 Cocaine addiction (1)
ko05031 Amphetamine addiction (2)
ko05034 Alcoholism (3)
ko05418 Fluid shear stress and atherosclerosis (7)
ko05410 Hypertrophic cardiomyopathy (HCM) (1)
ko04940 Type I diabetes mellitus (1)
ko04932 Non-alcoholic fatty liver disease (NAFLD) (4)
ko04931 Insulin resistance (3)
ko04934 Cushing syndrome (4)
ko05110 Vibrio cholerae infection (2)
ko05120 Epithelial cell signaling in Helicobacter pylori infection (2)
ko05130 Pathogenic Escherichia coli infection (1)
ko05133 Pertussis (2)
ko05134 Legionellosis (3)
ko05152 Tuberculosis (5)
ko05166 Human T-cell leukemia virus 1 infection (5)
ko05170 Human immunodeficiency virus 1 infection (4)
ko05162 Measles (4)
ko05164 Influenza A (3)
ko05161 Hepatitis B (2)
ko05160 Hepatitis C (2)
ko05168 Herpes simplex infection (3)
ko05163 Human cytomegalovirus infection (2)
ko05167 Kaposi sarcoma-associated herpesvirus infection (2)
ko05169 Epstein-Barr virus infection (3)
ko05165 Human papillomavirus infection (4)
ko05145 Toxoplasmosis (3)
ko05140 Leishmaniasis (1)
ko05142 Chagas disease (American trypanosomiasis) (1)
ko01524 Platinum drug resistance (1)
ko01522 Endocrine resistance (1)

## Sheet: ko
Top 15 KEGG pathways of DEGs	genes
ko01100 Metabolic pathways	106
ko01110 Biosynthesis of secondary metabolites	61
ko01130 Biosynthesis of antibiotics	26
ko01120 Microbial metabolism in diverse environments	25
ko01200 Carbon metabolism	17
ko04141 Protein processing in endoplasmic reticulum	13
ko00190 Oxidative phosphorylation	12
ko01230 Biosynthesis of amino acids	11
ko00500 Starch and sucrose metabolism	11
ko00010 Glycolysis / Gluconeogenesis	10
ko00940 Phenylpropanoid biosynthesis	9
ko00630 Glyoxylate and dicarboxylate metabolism	8
ko00195 Photosynthesis	8
ko04016 MAPK signaling pathway - plant	8
ko04075 Plant hormone signal transduction	8
