# Supplementary material for: An Integrative Transcriptomic and Metabolomic Analysis of Red Pitaya (Hylocereus polyrhizus) Seedlings in Response to Heat Stress
Source: Genes (Basel). 2021 Oct 27;12(11):1714. doi: 10.3390/genes12111714 (PMC8625689; doi:10.3390/genes12111714)
Supplement: Supplementary file 1 [file genes-12-01714-s001.zip › Table S8 N0_vs_N24 metabolites in this study.xlsx]

## Sheet:  N0_vs_N24.all
#ID	MS2 name	MS2 score	MS1 name	MS1 ppm	type	mzmed	rtmed	QC01neg1.QC01	QC02neg.QC02	QC03neg.QC03	N0h1neg.N0h1	N0h2neg.N0h2	N0h3neg.N0h3	N24h1neg.N24h1	N24h2neg.N24h2	N24h3neg.N24h3	N0_Mean	N24_Mean	Fold_change	log2FC	Pvalue	VIP	regulated
meta_1					Unmapped	96.9623	409.694	0.003985	0.00361655	0.00373798	0.00446447	0.00405069	0.00238227	0.00564862	0.00424347	0.00390646	0.00363248	0.00459952	1.26622	0.340528	0.310769	0.90002	unchanged
meta_2			Hydroxymethylphosphote;P-(Hydroxymethyl)-phosphonic acid	-10.4837	MS1 mz matched	111.021	211.575	0.000458549	0.000384233	0.000362594	0.000106178	0.000419939	0.000944892	0.000165656	0.00011864	0.000644292	0.000490336	0.000309529	0.631259	-0.663695	0.579221	0.541927	unchanged
meta_3					Unmapped	114.937	30.2625	0.00100658	0.00165154	0.00150566	0.00143194	0.00251167	0.000445838	0.00323578	0.00240788	0.00240354	0.00146315	0.0026824	1.8333	0.874446	0.166531	1.23478	unchanged
meta_4					Unmapped	114.98	302.111	0.000598435	0.000545061	0.000537447	0.000500815	0.000588561	0.000560399	0.000741461	0.000579154	0.000602423	0.000549925	0.000641013	1.16564	0.221118	0.208398	1.13994	unchanged
meta_5	Maleic acid	0.9998			MS2 forward	115.004	384.866	0.00787301	0.00686614	0.00662896	0.00565661	0.00588732	0.00795751	0.00814157	0.00650537	0.00629991	0.00650048	0.00698228	1.07412	0.103153	0.634881	0.47291	unchanged
meta_6	Succinate	0.9873			MS2 forward	117.02	367.192	0.00029569	0.000206544	0.000249409	0.000190008	0.00016343	0.000236043	0.000378117	0.000173155	0.000236376	0.000196494	0.00026255	1.33617	0.418107	0.393177	0.802088	unchanged
meta_7	L-Pyroglutamic acid	0.9789			MS2 forward	128.036	278.617	0.000814455	0.000789849	0.000722826	0.000340184	0.000419477	0.00207326	0.000236949	0.000441565	0.00068452	0.000944307	0.000454344	0.481141	-1.05547	0.479526	0.695278	unchanged
meta_8	Mesaconic acid	0.9971			MS2 forward	129.02	420.022	0.00109737	0.00111617	0.00091066	0.000455745	0.000575579	0.000454304	0.00162306	0.00173184	0.00195129	0.000495209	0.00176873	3.57169	1.83661	0.00203821	1.76388	up
meta_9	N-Acetyl-L-alanine	0.9998			MS2 forward	130.051	361.115	4.04e-05	3.57e-05	3.56e-05	3.61e-05	4.22e-05	4.42e-05	2.47e-05	3.03e-05	4.16e-05	4.08e-05	3.22e-05	0.788226	-0.343318	0.219382	1.13247	unchanged
meta_10	L-Isoleucine	0.9975			MS2 forward	130.087	243.429	0.000192937	0.000154355	0.000184708	0.000120457	0.000124354	0.000141401	0.000232101	0.000299864	0.00026242	0.000128737	0.000264795	2.05686	1.04044	0.0132733	1.73181	up
meta_11					Unmapped	132.886	158.782	0.0020882	0.00189668	0.00180196	0.00136533	0.00178456	0.00128796	0.00337012	0.00210008	0.00240449	0.00147929	0.0026249	1.77444	0.827361	0.0802546	1.45698	unchanged
meta_12	L-Malic acid	0.9779			MS2 forward	133.015	384.866	0.0418619	0.0358345	0.0359052	0.0292462	0.032607	0.0439109	0.0454191	0.0357211	0.0357742	0.0352547	0.0389715	1.10543	0.144602	0.538379	0.600759	unchanged
meta_13	L-Threonate	0.9863			MS2 forward	135.03	296.067	0.000330648	0.000318739	0.000300924	0.000287271	0.000320839	0.000278715	0.000368225	0.000469177	0.000353793	0.000295608	0.000397065	1.34321	0.425688	0.0946071	1.4824	unchanged
meta_14	2-Oxoadipic acid	0.9681			MS2 forward	141.017	332.59	0.000965399	0.00094808	0.000817542	0.00108676	0.0010221	0.000785345	0.00104888	0.00130167	0.000891768	0.000964738	0.00108077	1.12028	0.163858	0.486402	0.69693	unchanged
meta_15			Oxoglutaric acid;3-Oxoglutaric acid;2-Oxoglutarate;Oxoglutaric acid;2-Ketoglutaric acid;alpha-Ketoglutaric acid;Oxaloacetate 4-methyl ester;5-Hydroxy-2,4-dioxopentanoate;Methyloxaloacetate;Dehydro-D-arabinono-1,4-lactone;(5R)-3,4-Dihydroxy-5-(hydroxymethyl)furan-2(5H)-one	-3.58371826426484;-3.58371826426484;-3.42415329260827;-3.42415329260827;-3.42415329260827;-3.42415329260827;-3.42415329260827	MS1 mz matched	145.014	349.103	0.00053822	0.000413692	0.000433227	0.000435787	0.000296474	0.000606203	0.000647662	0.000367694	0.000567614	0.000446155	0.000527657	1.18268	0.242056	0.541734	0.52113	unchanged
meta_16	L-Glutamine	0.958			MS2 forward	145.062	352.337	0.00350218	0.00299471	0.00328902	0.00112392	0.00201153	0.00566017	0.00188488	0.00316406	0.00322929	0.00293187	0.00275941	0.941175	-0.0874644	0.914886	0.0860138	unchanged
meta_17	Citramalic acid	0.9887			MS2 forward	147.03	433.784	0.0396007	0.0358293	0.0334972	0.0372548	0.0379124	0.0317746	0.0443509	0.0202998	0.0390774	0.0356472	0.034576	0.969949	-0.0440192	0.898769	0.189304	unchanged
meta_18	Dihydroxyacetone	1			MS2 reverse	149.046	278.481	0.0255967	0.0210537	0.0225626	0.0312355	0.0125068	0.0197561	0.0257162	0.0262759	0.0223448	0.0211661	0.024779	1.17069	0.22736	0.578879	0.514997	unchanged
meta_19	Xanthine	0.9305			MS2 forward	151.026	198.175	3.21e-05	2.24e-05	2.23e-05	1.41e-05	1.54e-05	1.74e-05	1.19e-05	3.25e-05	3.31e-05	1.56e-05	2.58e-05	1.65261	0.724747	0.280247	1.0485	unchanged
meta_20	Ribitol	0.9574			MS2 forward	151.061	217.728	9.43e-05	9.5e-05	9.02e-05	9.25e-05	7.71e-05	9.38e-05	0.000128041	0.000133451	6.43e-05	8.78e-05	0.000108608	1.2368	0.306612	0.449789	0.810908	unchanged
meta_21	D-Arabitol	0.6373			MS2 forward	151.061	198.175	0.000105589	7.16e-05	7.51e-05	7.68e-05	4.31e-05	7.98e-05	0.000100047	0.000119362	7.48e-05	6.65e-05	9.81e-05	1.47377	0.559511	0.146089	1.23252	unchanged
meta_22	Gentisic acid	0.7737			MS2 reverse	153.019	76.056	0.00023825	0.000388201	0.000408488	0.000602666	0.000278129	0.000178951	0.000376246	0.000652043	0.000433764	0.000353249	0.000487351	1.37962	0.464276	0.437648	0.711784	unchanged
meta_23			Diethyl sulfate;DES	12.4885	MS1 mz matched	153.032	162.828	0.000658884	0.00054356	0.000601489	0.000513717	0.000782391	0.000706197	0.000212107	0.000544022	0.000331875	0.000667435	0.000362668	0.543376	-0.879977	0.0747929	1.3349	unchanged
meta_24	Orotate	0.9937			MS2 forward	155.009	211.541	0.000417584	0.000357807	0.000322197	8.99e-05	0.000348163	0.000840409	0.000116187	9.83e-05	0.000593459	0.000426158	0.000269324	0.63198	-0.662048	0.599467	0.517019	unchanged
meta_25					Unmapped	156.991	301.999	0.00821489	0.00719479	0.007581	0.00694718	0.00756934	0.00731343	0.00976668	0.00752273	0.0076673	0.00727665	0.0083189	1.14323	0.193119	0.284949	1.04054	unchanged
meta_26	Allantoin	0.9692			MS2 forward	157.036	170.728	0.000552808	0.000471294	0.000556208	9.97e-05	0.00116639	0.000695626	0.000134481	0.000543137	0.000420279	0.00065392	0.000365966	0.559649	-0.837406	0.457749	0.658201	unchanged
meta_27			Aminoadipic acid;Acetylhomoserine;(卤)-2,2'-Iminobispropanoic acid;L-2-Aminoadipate;L-alpha-Aminoadipate;L-alpha-Aminoadipic acid;L-2-Aminoadipic acid;L-2-Aminohexanedioate;N-Methyl-L-glutamate;N-Methyl-L-glutamic acid;O-Acetyl-L-homoserine;O-Acetylhomoserine;beta-Alanopine;N-(D-1-Carboxyethyl)-beta-alanine;Alanopine;2,2'-Iminodipropanoate;meso-N-(1-Carboxyethyl)-alanine;L-Glutamate methylester;4-…	-11.2237746382238;-11.2237746382238;-11.2237746382238;-11.1753486708966;-11.1753486708966;-11.1753486708966;-11.1753486708966;-11.1753486708966;-11.1753486708966;-11.1753486708966;-11.1753486708966;-11.1753486708966	MS1 mz matched	160.061	238.289	0.000133998	0.000117756	0.000126258	0.000111242	7.9e-05	0.000165814	4.7e-05	5.4e-05	0.000155242	0.000118675	8.54e-05	0.719862	-0.474208	0.488203	0.709935	unchanged
meta_28	3-Hydorxy-3-methylglutaric acid	0.83			MS2 forward	161.045	245.855	0.000171037	0.000129844	0.000188677	0.000292179	9.71e-05	0.000143548	0.000151433	0.000128057	0.000138077	0.000177596	0.000139189	0.783741	-0.351552	0.581712	0.613503	unchanged
meta_29	Malonic acid	0.7996			MS2 reverse	163.024	345.271	0.000124593	9.4e-05	0.00014935	0.000125217	0.000113217	8.22e-05	0.000100181	9.29e-05	0.000109997	0.000106883	0.00010102	0.94514	-0.0814005	0.702482	0.433886	unchanged
meta_30	L-Phenylalanine	0.9005			MS2 forward	164.071	237.313	0.000184402	0.000166445	0.000153252	0.000136121	9.68e-05	0.000130214	0.000214264	0.00024917	0.000223802	0.000121048	0.000229078	1.89246	0.920264	0.00279106	1.72051	unchanged
meta_31	Glyceric acid	0.6198			MS2 reverse	165.04	343.995	0.00189667	0.00169547	0.00168461	0.00174021	0.00165428	0.00164026	0.0011789	0.00253461	0.000995185	0.00167825	0.00156956	0.935239	-0.0965923	0.843794	0.123184	unchanged
meta_32	3-Methylxanthine	0.8153			MS2 reverse	165.04	297.392	0.0014764	0.00124996	0.00123651	0.00218498	0.000830427	0.00114603	0.00032676	0.00113792	0.000346454	0.00138715	0.000603711	0.435218	-1.20019	0.195498	1.1301	unchanged
meta_33	Tropic acid	0.9926			MS2 reverse	165.055	113.956	0.000164357	0.000187729	0.000162677	0.000158362	0.000284433	0.000265541	0.000352196	0.000185698	0.000195833	0.000236112	0.000244575	1.03585	0.0508087	0.905656	0.15091	unchanged
meta_34	Uric acid	0.9852			MS2 forward	167.02	307.973	6.67e-05	4.2e-05	5.24e-05	2.9e-05	1.21e-05	6.87e-06	1.35e-05	9.6e-05	4.46e-06	1.6e-05	3.8e-05	2.37198	1.24609	0.532346	0.680801	unchanged
meta_35	D-Arabinono-1,4-lactone	0.8828			MS2 reverse	169.01	372.02	0.00011213	0.000156882	0.00010953	0.000138889	0.000179229	0.000172257	0.000120578	0.00016786	0.000198459	0.000163458	0.000162299	0.992909	-0.0102664	0.966962	0.0491139	unchanged
meta_36			Furfuryl propyl disulfide;2-Methyl-3-(propyldithio)furan;(Z)-But-1-ene-1,2,4-tricarboxylate;Homo-cis-aconitate;cis-Homoaconitate;(Z)-1,2,4-But-1-enetricarboxylic acid;(Z)-But-2-ene-1,2,3-tricarboxylate;cis-2-Methylaconitate;(E)-3-(Methoxycarbonyl)pent-2-enedioate;(E)-2-(Methoxycarbonylmethyl)butenedioate;trans-Homoaconitate;(E)-1,2,4-But-1-enetricarboxylic acid;2-Methyl-trans-aconitate	0.231874246050641;0.231874246050641;4.786416787203;4.786416787203;4.786416787203;4.786416787203;4.786416787203;4.786416787203	MS1 mz matched	169.014	266.386	0.000128463	0.00010893	0.000125023	0.000139313	9.47e-05	0.000123475	0.000127977	0.000109059	0.000352081	0.00011915	0.000196373	1.64811	0.720812	0.42734	0.703196	unchanged
meta_37					Unmapped	170.996	447.502	0.000594901	0.000458747	0.00051654	0.000426715	0.00044789	0.000418219	0.000636711	0.000501591	0.000576818	0.000430942	0.000571706	1.32664	0.407782	0.0628064	1.54169	unchanged
meta_38			1,2,3,4-Tetrahydro-beta-carboline;Deoxypeganine;3-Deoxyvasicine	11.0081317096255;11.2893666473985	MS1 mz matched	171.102	79.795	0.00226701	0.00239287	0.00277548	0.00120305	0.000828105	0.000851278	0.00507398	0.00343792	0.00360801	0.000960812	0.00403997	4.20475	2.07202	0.0225233	1.69133	up
meta_39	Isocitrate	0.9128			MS2 forward	173.008	347.816	0.000873034	0.000775094	0.00081103	0.000689402	0.000761996	0.000991279	0.00102728	0.000948376	0.00109736	0.000814226	0.00102434	1.25805	0.331192	0.132731	1.28634	unchanged
meta_40	cis-Aconitate	0.9974			MS2 forward	173.009	419.433	0.00154629	0.0016478	0.00133095	0.000481746	0.000701159	0.000591927	0.00253555	0.0028773	0.00301734	0.00059161	0.00281006	4.74985	2.24788	0.00117632	1.77621	up
meta_41	Citrate	0.834			MS2 reverse	173.008	157.328	0.000713453	0.000733287	0.000690365	0.00100121	0.000667357	0.000846481	0.000764671	0.000548958	0.000589864	0.000838349	0.000634498	0.756842	-0.401937	0.165542	1.21849	unchanged
meta_42					Unmapped	174.937	409.425	0.000708828	0.000603287	0.000743853	0.000653446	0.000628132	0.000381694	0.000794522	0.000619974	0.000628753	0.000554424	0.000681083	1.22845	0.296841	0.298448	0.924045	unchanged
meta_43	L-Ascorbic acid	0.9727			MS2 forward	175.024	47.897	0.000300759	0.000332199	0.000319056	0.000973587	0.000113988	0.000492884	0.000306559	0.000392041	0.000267351	0.00052682	0.000321984	0.611184	-0.710322	0.497717	0.719235	unchanged
meta_44	2-Isopropylmalic acid	0.9326			MS2 forward	175.061	350.53	0.000980429	0.000873286	0.000876902	0.000363923	0.000382523	0.00114648	0.000671304	0.000389061	0.000713598	0.000630975	0.000591321	0.937154	-0.0936419	0.896564	0.143148	unchanged
meta_45	L-Gulonic gamma-lactone	0.8493			MS2 forward	177.04	132.474	0.000615075	0.000358743	0.000682212	0.000428595	0.000534264	0.000339091	0.000337089	0.000347978	0.000463145	0.000433984	0.000382737	0.881916	-0.181286	0.504888	0.650802	unchanged
meta_46	myo-Inositol	0.9806			MS2 forward	179.055	371.012	0.00101877	0.000812979	0.000843915	0.000714309	0.000400147	0.000708008	0.00120555	0.000431089	0.000548203	0.000607488	0.00072828	1.19884	0.261637	0.67957	0.381287	unchanged
meta_47	D-Fructose	0.9917			MS2 forward	179.056	246.765	0.00117732	0.00100563	0.000991206	0.00211065	0.000323336	0.000886118	0.000730888	0.000710065	0.000652888	0.0011067	0.000697947	0.630655	-0.665077	0.51964	0.700625	unchanged
meta_48	Acamprosate	0.9566			MS2 forward	180.033	41.314	9.55e-05	6.66e-05	7.85e-05	0.00033207	5.08e-05	7.69e-05	0.000299011	7.17e-05	0.000233784	0.000153272	0.000201512	1.31474	0.394774	0.691261	0.297229	unchanged
meta_49					Unmapped	181.005	221.285	0.000300372	0.000230218	0.000246661	0.000208281	0.000249011	0.000221114	0.000293652	0.000223279	0.000243963	0.000226135	0.000253631	1.12159	0.165548	0.332084	0.898862	unchanged
meta_50					Unmapped	182.929	154.083	0.000613006	0.000434035	0.000447894	0.000248501	0.000562914	0.000465571	0.000716146	0.000556409	0.000558998	0.000425662	0.000610518	1.43428	0.520326	0.177251	1.21576	unchanged
meta_51	3-Phosphoserine	0.9843			MS2 reverse	185.01	58.1205	0.000110697	8.49e-05	0.000123536	0.000252692	0.000205697	0.000203182	5.82e-05	0.000129499	0.000123734	0.000220524	0.000103814	0.470759	-1.08694	0.0174685	1.6331	down
meta_52	Indoleacrylic acid	0.9837			MS2 forward	186.055	180.704	3.33e-05	3.63e-05	3.38e-05	1.98e-05	6.6e-05	2.53e-05	2.81e-05	2.15e-05	6.1e-05	3.7e-05	3.69e-05	0.995695	-0.00622477	0.99373	0.0275842	unchanged
meta_53			Amantadine hydrochloride	17.102	MS1 mz matched	186.113	202.649	0.000635853	0.000554758	0.00057311	0.000532686	0.000362408	0.000730434	0.000795617	0.0011066	0.000930808	0.000541842	0.000944342	1.74283	0.801436	0.0460769	1.486	unchanged
meta_54	Homocitrate	0.6942			MS2 forward	187.024	354.235	0.000149344	0.000135484	0.000131224	9.83e-05	9.55e-05	0.000173135	0.000153066	0.000209635	0.000165075	0.000122309	0.000175925	1.43837	0.524435	0.165502	1.2148	unchanged
meta_55	Azelaic acid	0.9473			MS2 forward	187.097	323.262	8.81e-05	7.82e-05	9.6e-05	5.9e-05	6.43e-05	8.23e-05	0.000128299	0.00013096	0.000103084	6.85e-05	0.000120781	1.76321	0.818204	0.0112112	1.67971	unchanged
meta_56	Quinate	0.7925			MS2 forward	191.055	321.414	0.000687636	0.00068631	0.000659259	0.000400216	0.000525337	0.000913037	0.00098729	0.000905416	0.000795931	0.000612863	0.000896212	1.46234	0.548275	0.200193	1.2078	unchanged
meta_57	Ferulic acid	0.9881			MS2 forward	193.05	266.29	0.000389984	0.000370985	0.000420495	0.000503474	0.00027397	0.000454974	0.000396979	0.000330755	0.00117698	0.000410806	0.000634905	1.54551	0.628084	0.499617	0.577198	unchanged
meta_58			Methiuron	-9.86615	MS1 mz matched	193.086	189.486	0.000130074	9.96e-05	9.19e-05	0.00016788	0.000396016	6.88e-05	1.52e-05	2.04e-05	4.54e-05	0.000210895	2.7e-05	0.127982	-2.96598	0.197091	1.21688	unchanged
meta_59					Unmapped	194.927	409.796	0.00281431	0.00286921	0.0030641	0.00279175	0.00314953	0.00148994	0.00415977	0.00297937	0.00244244	0.00247708	0.00319386	1.28937	0.366664	0.372965	0.825103	unchanged
meta_60	Galactonic acid	0.9086			MS2 forward	195.05	356.372	0.00138878	0.00111767	0.00122445	0.00131686	0.001237	0.00122518	0.000893845	0.0016038	0.00111209	0.00125968	0.00120325	0.955203	-0.0661214	0.814157	0.189516	unchanged
meta_61					Unmapped	195.912	161.965	0.000313003	0.00027881	0.000265689	0.000353195	0.000667495	0.000340643	7.48e-05	0.000442423	0.000141005	0.000453778	0.000219424	0.483549	-1.04827	0.206852	1.01877	unchanged
meta_62					Unmapped	197.008	76.056	0.000333165	0.00040956	0.000431939	0.000698432	0.000274086	0.00013207	0.000459057	0.000661923	0.000437768	0.000368196	0.000519583	1.41116	0.496879	0.47847	0.665301	unchanged
meta_63	IS	0.906			MS2 forward	198.032	221.285	0.00604038	0.00498504	0.0048927	0.00470702	0.00474441	0.00499154	0.00718243	0.00536117	0.00560779	0.00481432	0.00605047	1.25676	0.329713	0.159636	1.31141	unchanged
meta_64	p-CHLOROPHENYLALANINE	0.9038			MS2 forward	198.032	251.307	0.00100817	0.00105369	0.000981427	0.000895089	0.00104618	0.00237943	0.00111698	0.00097051	0.00108519	0.00144023	0.00105756	0.734296	-0.445567	0.502714	0.659415	unchanged
meta_65			CCCP;Carbonyl cyanide m-chlorophenyl hydrazone	-3.95892	MS1 mz matched	203.019	406.485	0.00223766	0.00169171	0.00192633	0.00244861	0.00200993	0.00209069	0.00201788	0.00215368	0.00207413	0.00218308	0.0020819	0.953653	-0.0684638	0.536439	0.64971	unchanged
meta_66	alpha-ketoglutarate	0.8201			MS2 reverse	205.034	354.311	0.000263159	0.00024145	0.000217723	0.000287385	0.000249499	0.000336714	0.000176964	0.000204884	0.000248258	0.000291199	0.000210035	0.721277	-0.471375	0.0702842	1.42827	unchanged
meta_67	N-Acetyl-L-phenylalanine	0.959			MS2 forward	206.081	298.715	4.27e-05	3.46e-05	3.5e-05	7.75e-05	5.16e-05	5.28e-05	1.48e-05	1.64e-05	4.52e-05	6.06e-05	2.55e-05	0.420157	-1.251	0.0552851	1.50205	unchanged
meta_68					Unmapped	207.939	339.196	0.00159112	0.00146377	0.00136439	0.00135143	0.00171241	0.00198447	0.00174335	0.00155472	0.00152555	0.00168277	0.00160787	0.955491	-0.0656863	0.73153	0.289573	unchanged
meta_69	D-(+)-Xylose	0.9956			MS2 reverse	209.066	308.009	0.000110387	9.67e-05	9.17e-05	0.000129734	0.000128837	0.000101803	0.000107206	9.12e-05	8.65e-05	0.000120125	9.49e-05	0.790385	-0.339372	0.0947576	1.34422	unchanged
meta_70					Unmapped	212.956	302.104	0.000214022	0.000186521	0.000211244	0.000179608	0.000201709	0.000196107	0.000256667	0.000209005	0.000204489	0.000192475	0.000223387	1.1606	0.214875	0.196948	1.19801	unchanged
meta_71	m-Chlorohippuric acid	0.8507			MS2 reverse	213.016	131.639	0.000253829	0.000168181	0.000244638	0.000289018	0.000173431	0.000199201	0.000169674	0.000210129	0.000188979	0.00022055	0.000189594	0.859642	-0.218192	0.47602	0.734114	unchanged
meta_72			S-(1,2-Dichlorovinyl)-L-cysteine;DCVC	23.5809	MS1 mz matched	213.963	27.002	0.00110235	0.00104257	0.0010815	0.00174034	0.00134803	0.00147518	0.00176074	0.000957003	0.00161047	0.00152118	0.00144274	0.94843	-0.0763863	0.793127	0.338775	unchanged
meta_73			N-Nonanoylglycine;Ethyl 3-(N-butylacetamido)propiote;Ethyl butylacetylaminopropiote	13.2766513665115;13.4788365998334	MS1 mz matched	214.144	152.711	0.000115361	0.000109245	0.000107928	5.04e-05	5.84e-05	0.000115397	9.67e-05	0.000170478	0.000171491	7.47e-05	0.000146215	1.95614	0.968012	0.0925549	1.33896	unchanged
meta_74	Pectin (Galacturonic acid)	0.6625			MS2 reverse	215.013	157.971	0.000150862	0.000142761	0.000180292	0.000145987	6.05e-05	0.000105718	0.000113446	0.000143974	0.000128432	0.000104059	0.000128617	1.236	0.305683	0.430377	0.723958	unchanged
meta_75	D-Glucuronate	0.6235			MS2 reverse	215.022	83.2775	9.54e-05	0.000165179	0.000163187	0.000222528	0.000222773	0.000113881	0.000108979	0.000156315	0.000150156	0.000186394	0.000138483	0.742961	-0.428641	0.318849	0.946461	unchanged
meta_76			Chlorohydrin;Nithiazide	-11.4435588655965;0.0944305859326326	MS1 mz matched	215.032	246.439	0.00262989	0.00240196	0.00248107	0.00726005	0.00109219	0.0030925	0.00183314	0.00251199	0.00157751	0.00381491	0.00197422	0.5175	-0.95037	0.418014	0.844766	unchanged
meta_77	Pantothenate	0.9872			MS2 forward	218.102	252.577	0.000370681	0.000305712	0.000303296	0.000397576	0.000275212	0.000464414	0.00035014	0.00027003	0.00026751	0.000379067	0.000295893	0.780583	-0.357376	0.272956	1.01886	unchanged
meta_78	Cytosine	0.9954			MS2 reverse	221.08	45.847	4.96e-05	7.95e-05	8.82e-05	7.75e-05	1.7e-05	6.68e-05	6.74e-05	9.92e-05	9.09e-05	5.38e-05	8.58e-05	1.59606	0.674516	0.224058	1.06118	unchanged
meta_79	N-Acetyl-L-tyrosine	0.9861			MS2 forward	222.076	330.746	0.000271518	0.00029171	0.000255965	0.000310458	0.000204598	0.000298348	0.000151951	0.000192878	0.000250645	0.000271135	0.000198491	0.732075	-0.449936	0.176006	1.19966	unchanged
meta_80			1-Benzyl-1,2,3,4-tetrahydroisoquinoline;(R,S)-Tetrahydrobenzylisoquinoline;(RS)-1-Benzyl-1,2,3,4-tetrahydroisoquinoline	-11.7798061627153;-11.7820469211978	MS1 mz matched	222.133	251.707	0.000393847	0.000340378	0.000357136	0.000285491	0.000321261	0.000355883	0.000320816	0.000343571	0.000338126	0.000320878	0.000334171	1.04143	0.0585593	0.588194	0.57323	unchanged
meta_81	Sinapic acid	0.9583			MS2 forward	223.06	296.81	7.2e-05	5.16e-05	5.59e-05	7.67e-05	0.000136931	4.43e-05	1.96e-05	5.22e-05	4.57e-05	8.6e-05	3.92e-05	0.455636	-1.13405	0.220538	1.1075	unchanged
meta_82			Radium-224;Radium-226;Radium-228	1.33495575218716;1.33495575218716;1.33495575218716	MS1 mz matched	225	406.004	4.84e-05	4.27e-05	4.21e-05	5.63e-05	5.51e-05	5.81e-05	5.88e-05	4.53e-05	6.52e-05	5.65e-05	5.65e-05	0.999202	-0.00115136	0.994595	0.0948204	unchanged
meta_83	Traumatic Acid	0.9894			MS2 forward	227.127	272.966	0.000253445	0.000184024	0.0002206	9.7e-05	7.69e-05	6.93e-05	0.000309866	0.00049073	0.000221099	8.11e-05	0.000340565	4.2002	2.07046	0.0805819	1.57195	unchanged
meta_84			Metyrapol;Deoxyguanidinoproclavaminic acid;Deoxyguanidinoproclavamite;Deoxyamidinoproclavamite	5.33257321391759;23.143736120353	MS1 mz matched	227.127	104.208	0.000270394	0.000374037	0.000420729	0.000657095	0.00118419	0.000247694	0.000468269	0.000237757	0.000626743	0.000696326	0.000444256	0.638	-0.648371	0.460688	0.722056	unchanged
meta_85			Flonicamid	1.7237	MS1 mz matched	228.159	133.037	0.000241507	0.000280748	0.000294898	9.82e-05	0.000153746	0.000263938	0.000175766	0.000323344	0.000439277	0.000171969	0.000312796	1.81891	0.863076	0.206849	1.08489	unchanged
meta_86			Ribose 1-phosphate;D-Arabinose 5-phosphate;Beta-L-arabinose 1-phosphate;Xylulose 5-phosphate;D-Xylulose 1-phosphate;D-Ribulose 5-phosphate;D-Ribose 5-phosphate;D-Ribose 5-phosphate;Ribose 5-phosphate;D-Ribulose 5-phosphate;D-Xylulose 5-phosphate;alpha-D-Ribose 1-phosphate;Ribose 1-phosphate;D-Ribose 1-phosphate;L-Ribulose 5-phosphate;D-Arabinose 5-phosphate;L-Xylulose 5-phosphate;alpha-D-Ribose 5…	-13.9546425228985;-13.9546425228985;-13.9546425228985;-13.9546425228985;-13.9546425228985;-13.9546425228985;-13.9546425228985;-13.9546425228985;-13.9546425228985;-13.9546425228985;-13.9546425228985;-13.9546425228985;-13.9546425228985;-13.9546425228985;-13	MS1 mz matched	229.107	197.321	4.19e-05	3.79e-05	3.75e-05	4.15e-05	4.3e-05	1.66e-05	7.31e-05	5.5e-05	2.55e-05	3.37e-05	5.12e-05	1.5207	0.604738	0.353957	0.891127	unchanged
meta_87			Dodecanedioic acid;Bis(1-methylethyl) hexanedioate;Dipropyl hexanedioate;Talaromycin A;Dodecanedioic acid;Diisopropyl adipate;Dibutyl succite	10.7902692949523;10.7902692949523;10.7902692949523;10.7902692949523;10.8302433436641;10.8302433436641;10.8302433436641	MS1 mz matched	229.154	180.737	0.000139403	0.000155305	0.000129874	5.37e-05	7.75e-05	5.42e-05	0.00016437	0.000251708	0.000196642	6.18e-05	0.00020424	3.30402	1.72422	0.022687	1.70223	up
meta_88					Unmapped	230.038	352.932	0.000896767	0.000752495	0.000859968	0.000246467	0.00042432	0.00115656	0.000553538	0.00078176	0.000743381	0.000609115	0.000692893	1.13754	0.185918	0.795252	0.284389	unchanged
meta_89			Thorium;D-Ribitol 5-phosphate;Ribitol 5-phosphate;L-Ribitol 1-phosphate;Xylitol 5-phosphate;D-Xylitol 5-phosphate;L-Arabinitol 5-phosphate;D-Arabinitol 1-phosphate;D-Arabitol 1-phosphate	-13.1874917416778;0.86193967459467;0.86193967459467;0.86193967459467;0.86193967459467	MS1 mz matched	231.026	158.626	0.000584393	0.000543204	0.000598585	0.000727029	0.000130373	0.000393363	0.00051117	0.000445146	0.000447874	0.000416922	0.000468063	1.12266	0.166927	0.795755	0.203639	unchanged
meta_90			3-(3,4-Dichlorophenyl)-1-hydroxy-1-methylurea;Hydroxylinuron	2.9915	MS1 mz matched	232.987	483.374	0.000178685	0.000138832	0.000109542	0.000158407	0.000132839	0.000124533	0.000175332	0.000165453	0.00015246	0.000138593	0.000164415	1.18631	0.246487	0.112205	1.29855	unchanged
meta_91					Unmapped	234.022	280.18	0.000680903	0.00067537	0.000716721	0.000765963	0.00044323	0.000554976	0.00114701	0.000934204	0.000564058	0.000588056	0.000881758	1.49945	0.584429	0.225201	1.10131	unchanged
meta_92	3-Hydroxyisovaleric acid	0.7703			MS2 reverse	235.117	101.705	0.000129127	0.000225833	0.000212031	0.000144406	9.4e-05	0.000246889	0.000183026	0.000193278	0.000451198	0.000161756	0.000275834	1.70525	0.769983	0.331424	0.833916	unchanged
meta_93			Plantagonine;5-[2H-Pyrrol-4-(3H)-ylidenemethyl]-2-furanmethanol;1,2-Dehydrosalsolinol;2-Propenyl 2-aminobenzoate;5-Hydroxytryptophol;N,N-dimethylindoliumolate;Dihomomethionine	22.7096408155992;22.7096408155992;22.7096408155992;22.7096408155992;22.7096408155992;22.7096408155992;3.95296424315031	MS1 mz matched	236.095	29.065	0.000799792	0.00140084	0.00144549	0.00141567	0.000956329	0.00124494	0.00151755	0.00101605	0.00133919	0.00120565	0.00129093	1.07074	0.0986024	0.690157	0.302526	unchanged
meta_94			3-Iodopropanoic acid;	-22.1213638922716;	MS1 mz matched	236.882	409.382	0.000434556	0.000377449	0.000439005	0.000511865	0.00040534	0.000195676	0.000646119	0.000434379	0.000414446	0.00037096	0.000498315	1.34331	0.425793	0.346954	0.833305	unchanged
meta_95			D-Erythro-imidazole-glycerol-phosphate;D-erythro-1-(Imidazol-4-yl)glycerol 3-phosphate;D-erythro-Imidazole-glycerol 3-phosphate;D-erythro-Imidazole-glycerol phosphate	14.625131128478;14.5100205640859	MS1 mz matched	237.039	291.56	4.24e-05	3.26e-05	3.07e-05	9.58e-05	0.000105777	4.68e-05	1.41e-05	1.08e-05	2.29e-05	8.28e-05	1.59e-05	0.192465	-2.37733	0.0620157	1.57948	unchanged
meta_96	2-Dehydro-3-deoxy-D-gluconate	0.9452			MS2 forward	237.06	345.912	0.00168116	0.00153828	0.00139593	0.00167335	0.00199767	0.00184563	0.00128817	0.00145768	0.00167523	0.00183889	0.00147369	0.801406	-0.319394	0.0686573	1.40579	unchanged
meta_97			(x)-1,2-Propanediol 1-O-b-D-glucopyranoside;	-5.26195867053559;	MS1 mz matched	237.097	209.189	9.74e-05	9.72e-05	9.57e-05	0.000128982	0.000120269	0.000104744	0.000139704	8.49e-05	9.92e-05	0.000117998	0.000107927	0.91465	-0.128708	0.616241	0.513028	unchanged
meta_98	D-Mannose	0.9561			MS2 reverse	239.076	370.849	0.000587156	0.000524937	0.000518947	0.000435176	0.000234627	0.000543463	0.000718489	0.000293648	0.000363762	0.000404422	0.000458633	1.13405	0.181478	0.753268	0.280842	unchanged
meta_99	Acadesine (Drug)	0.9991			MS2 reverse	239.076	284.801	0.000102785	9.37e-05	0.000141942	0.00022912	4.14e-05	7.42e-05	7.32e-05	7.28e-05	0.000106155	0.00011491	8.4e-05	0.731323	-0.451419	0.649449	0.52645	unchanged
meta_100					Unmapped	240.042	151.138	0.00178177	0.00178411	0.0019163	0.00156045	0.00204652	0.00174458	0.00226144	0.00204912	0.00219126	0.00178385	0.00216727	1.21494	0.280887	0.0973088	1.41454	unchanged
meta_101			Cyclophosphamide;Ifosfamide;D-Galactose 6-sulfate;D-Glucose 6-sulfate;6-Deoxy-6-sulfo-D-glucote;6-Deoxy-6-sulfoglucote	-18.5355382828534;-18.5355382828534;-0.769171010585483;-0.769171010585483;-0.769171010585483	MS1 mz matched	241.001	409.214	0.000155907	0.000154639	0.000166425	0.000150267	0.00014834	6.76e-05	0.000178089	0.000179558	0.000179041	0.000122085	0.000178896	1.46534	0.551232	0.172157	1.28516	unchanged
meta_102	D-Glucose 6-phosphate	0.6502			MS2 forward	241.011	425.316	0.000116741	0.000132207	0.000102814	0.000109297	0.000143857	0.000102511	0.000115187	0.000101257	0.000113357	0.000118555	0.000109934	0.927277	-0.108927	0.578176	0.533201	unchanged
meta_103	alpha-D-Galactose 1-phosphate	0.9277			MS2 forward	241.01	380.591	0.000270365	0.00019184	0.000200908	0.000107264	0.000238453	0.000196609	0.000207623	0.000226847	0.000236758	0.000180775	0.000223743	1.23769	0.307645	0.382814	0.899639	unchanged
meta_104	Thymidine	0.858			MS2 reverse	241.081	96.588	0.000532449	0.000500664	0.000491514	0.000286079	0.0005661	0.00047621	0.000246875	0.000809137	0.000488848	0.000442796	0.000514953	1.16296	0.217798	0.719384	0.414085	unchanged
meta_105			Maculine;1,3-Dioxolo(4,5-g)furo(2,3-b)quinoline, 9-methoxy-	-11.5711	MS1 mz matched	242.05	245.779	0.000768527	0.000634	0.000705852	0.0011371	0.000398089	0.000548356	0.000328044	0.00051242	0.000781506	0.000694513	0.000540657	0.778469	-0.361289	0.594507	0.585711	unchanged
meta_106	Cytidine	0.8422			MS2 forward	242.077	222.358	0.000129039	0.000121799	0.000105469	5.29e-05	5.98e-05	0.000103181	0.000105953	0.000187883	0.000141205	7.19e-05	0.000145014	2.01566	1.01126	0.0714834	1.4461	unchanged
meta_107					Unmapped	242.175	114.443	0.00108924	0.00143586	0.00144528	0.000878779	0.000659758	0.00143935	0.00120419	0.00188675	0.00165798	0.00099263	0.00158297	1.59473	0.673308	0.128144	1.25392	unchanged
meta_108			(卤)-1,4-Nonanediol diacetate;Menthyl ethylene glycol carbonate;1,11-Undecanedicarboxylic acid;	9.5430406930687;9.5430406930687;9.5430406930687;	MS1 mz matched	243.17	167.478	0.000170093	0.000148379	0.000165006	7.65e-05	9.03e-05	7.28e-05	0.00022914	0.000299381	0.000252078	7.99e-05	0.0002602	3.25834	1.70414	0.00932664	1.76051	up
meta_109			Valerylcarnitine;Pivaloylcarnitine;2-Methylbutyroylcarnitine;Isovalerylcarnitine;Isovalerylcarnitine;O-Isovaleryl-L-carnitine	10.0382314181457;10.0382314181457;10.0382314181457;10.0382314181457;10.0716789299811	MS1 mz matched	244.165	357.709	4.02e-05	4.2e-05	3.51e-05	3.03e-05	3.4e-05	4.5e-05	4.86e-05	4.39e-05	4.24e-05	3.64e-05	4.5e-05	1.23454	0.303973	0.184052	1.2187	unchanged
meta_110					Unmapped	245.042	326.508	6.56e-05	6.93e-05	6.16e-05	0.000209383	3.95e-05	4.98e-05	7.89e-05	2.33e-05	5.4e-05	9.95e-05	5.21e-05	0.523126	-0.934769	0.483388	0.749927	unchanged
meta_111					Unmapped	246.953	161.259	0.000256872	0.000201133	0.000220412	0.000228569	9.36e-05	0.000165531	0.000300088	0.000303362	0.000169552	0.000162554	0.000257667	1.58511	0.664587	0.182392	1.14718	unchanged
meta_112			(E)-2-Methyl-2-buten-1-ol O-beta-D-Glucopyranoside;Prenyl glucoside;	-3.98346020255621;-3.98346020255621;	MS1 mz matched	247.117	219.72	0.000131119	0.000109313	0.000117793	0.000115181	6.42e-05	0.00012695	0.000172388	0.000159561	0.000116659	0.000102125	0.000149536	1.46424	0.550156	0.13866	1.23558	unchanged
meta_113			Cysteinyl-Gamma-glutamate;Gamma-glutamyl-Cysteine;Cysteinyl-Glutamine;Glutaminyl-Cysteine;Phezopyridine hydrochloride	0.817413553068837;0.817413553068837;0.817413553068837;0.817413553068837;1.72757058932516	MS1 mz matched	248.079	127.02	0.000689101	0.00109339	0.00114926	0.000889009	0.00117625	0.00106993	0.00136613	0.00115313	0.00124304	0.00104506	0.0012541	1.20002	0.263061	0.121305	1.29236	unchanged
meta_114					Unmapped	251.002	372.679	0.00974443	0.0087401	0.0114284	0.00843919	0.00989177	0.0108805	0.0108696	0.00861736	0.00983172	0.00973714	0.00977291	1.00367	0.00528931	0.972149	0.038537	unchanged
meta_115			2,3-Butanediol glucoside;Cimetidine	-7.5479659851871;13.0892284772264	MS1 mz matched	251.112	185.636	0.000126746	0.000112329	0.000111135	0.000159353	0.000165535	0.00017356	0.000183397	0.000131725	0.000139729	0.000166149	0.000151617	0.912534	-0.13205	0.463723	0.7166	unchanged
meta_116			Sulfamethoxazole;Sulfamethoxazole	4.5022347035607;4.54926080443342	MS1 mz matched	252.053	351.712	0.00010442	8.75e-05	9.76e-05	8.2e-06	0.000237425	4.23e-05	7.24e-05	0.000245433	0.000108201	9.6e-05	0.000141996	1.47958	0.565187	0.63373	0.524456	unchanged
meta_117					Unmapped	252.891	303.365	0.000709609	0.00063248	0.000612138	0.000595102	0.000672747	0.000585821	0.000836103	0.000691848	0.000700297	0.00061789	0.000742749	1.20207	0.265525	0.0983404	1.36937	unchanged
meta_118					Unmapped	252.913	409.796	0.000123097	0.000114002	0.000122671	0.000118399	0.000113852	9.97e-05	0.000146094	0.000112736	0.00013209	0.000110636	0.000130307	1.1778	0.236096	0.170892	1.14404	unchanged
meta_119	Chrysin	0.6765			MS2 forward	253.049	159.067	0.00013545	9.43e-05	0.000100901	9.44e-05	0.000205974	0.000205457	7.92e-05	7.14e-05	6.37e-05	0.000168619	7.14e-05	0.423633	-1.23911	0.118006	1.38413	unchanged
meta_120	Ammeline	0.9622			MS2 reverse	253.092	303.998	0.00200555	0.00179812	0.00195382	0.00153112	0.00183524	0.00131356	0.00228604	0.00259106	0.00203638	0.00155998	0.0023045	1.47726	0.562926	0.0280135	1.5855	unchanged
meta_121					Unmapped	254.893	409.507	0.000219194	0.00016214	0.000204889	0.000215002	0.000188297	0.000111112	0.000290012	0.000218301	0.000192709	0.00017147	0.000233674	1.36277	0.446541	0.218697	1.05789	unchanged
meta_122					Unmapped	254.966	301.999	0.000684905	0.000641211	0.000731094	0.000618976	0.000675854	0.000677585	0.000926349	0.000654948	0.000661711	0.000657472	0.000747669	1.13719	0.185472	0.42015	0.81006	unchanged
meta_123	Parachlorophenol	0.7955			MS2 reverse	254.998	447.439	0.000942048	0.000733454	0.000739517	0.000733957	0.000721668	0.000673379	0.0010083	0.000687211	0.000764017	0.000709668	0.000819841	1.15525	0.2082	0.373069	0.860266	unchanged
meta_124	Pinocembrin	0.9662			MS2 forward	255.065	169.419	6.15e-05	4.55e-05	4.9e-05	8.33e-05	0.000170522	6.47e-05	2.51e-05	2.42e-05	5.04e-05	0.000106187	3.32e-05	0.312566	-1.67777	0.147202	1.3093	unchanged
meta_125			Artemidiol;Methyl (2R*,3S*)-2,3-dihydro-3-hydroxy-2-isopropenyl-5-benzofurancarboxylate;1'-Acetoxychavicol;1'-Acetoxychavicol acetate;(S)-2,3-Dihydro-6-hydroxy-5-(hydroxyacetyl)-2-isopropenylbenzofuran;Aloesol;Coixinden B;1'-Acetoxychavicol acetate;Coixinden B	7.65135654238907;7.65135654238907;7.65135654238907;7.65135654238907;7.65135654238907;7.65135654238907;7.65135654238907;7.68937652827602;7.68937652827602	MS1 mz matched	255.068	28.417	0.000133417	0.000159245	0.000152747	0.000139022	9.5e-05	0.000185326	0.000229277	0.000143799	0.000103698	0.000139774	0.000158925	1.13702	0.185251	0.69651	0.391119	unchanged
meta_126			1,3,5-Trihydroxy-10-methylacridone;Orbencarb;Thiobencarb;Benthiocarb;S-4-Chlorobenzyl diethylthiocarbamate	-14.8123766262868;3.50107230064974;3.50107230064974	MS1 mz matched	256.058	258.37	0.000140022	0.000134745	0.000140782	0.000163949	0.000144992	0.000169062	0.00011959	0.000135715	0.000158473	0.000159334	0.000137926	0.865639	-0.208163	0.198174	1.17127	unchanged
meta_127	Alternariol	0.9854			MS2 reverse	257.043	31.569	0.000252864	0.000214811	0.000260659	0.000307132	0.000329253	0.000476164	0.000131276	9.59e-05	0.000303242	0.00037085	0.00017679	0.476715	-1.0688	0.0822143	1.39802	unchanged
meta_128			Isopropyl beta-D-glucoside;IBMX;3-Isobutyl-1-methyxanthine	-6.02538364593652;-12.156045809403	MS1 mz matched	257.078	124.948	0.000295107	0.000267378	0.000279729	0.000144621	0.000318372	0.000443786	0.000164938	0.000367062	0.000642896	0.00030226	0.000391632	1.29568	0.373709	0.618749	0.44845	unchanged
meta_129			Histidinyl-Cysteine;Cysteinyl-Histidine;(1-Ribosylimidazole)-4-acetate;Spongothymidine	8.12116736754172;8.12116736754172;-17.2156326670539;-17.2156326670539	MS1 mz matched	257.081	170.5	0.000485585	0.000410879	0.00045685	0.000475564	0.000737183	0.00101593	0.000167808	9.47e-05	0.000440692	0.000742894	0.000234404	0.315528	-1.66416	0.0621762	1.45202	unchanged
meta_130	3-Methyluridine	1			MS2 reverse	257.08	46.993	7.03e-05	7.97e-05	9.37e-05	6.22e-05	9.16e-05	0.000168585	9.08e-05	5.73e-05	0.000121463	0.000107477	8.99e-05	0.836126	-0.258208	0.66221	0.438351	unchanged
meta_131			Cyclophosphamide;Ifosfamide;D-Galactose 6-sulfate;D-Glucose 6-sulfate;6-Deoxy-6-sulfo-D-glucote;6-Deoxy-6-sulfoglucote	-18.5355382828534;-18.5355382828534;-0.769171010585483;-0.769171010585483;-0.769171010585483	MS1 mz matched	259.011	409.358	8.2e-05	8.02e-05	7.58e-05	7.25e-05	7.71e-05	4.46e-05	9.38e-05	9.53e-05	9.42e-05	6.47e-05	9.44e-05	1.4594	0.545375	0.0992234	1.47933	unchanged
meta_132					Unmapped	259.838	409.796	0.000143269	0.000118005	0.000152343	0.000127383	0.000139238	0.000120463	0.000172251	0.000129043	0.000130616	0.000129028	0.00014397	1.11581	0.158087	0.407641	0.805137	unchanged
meta_133			Dehydroanonaine;2-Naphthalenol 2-aminobenzoate;4-O-(beta-L-Arabinofuranosyl)-(2S,4S)-4-hydroxyproline	16.6149344120096;16.6149344120096;-5.70124344127576	MS1 mz matched	262.092	325.224	0.00022307	0.00020501	0.000233316	0.000197128	0.000221506	0.000330904	0.000283375	0.000269894	0.000246343	0.000249846	0.000266537	1.06681	0.0932973	0.728511	0.38429	unchanged
meta_134			dapsone hydroxylamine;Ozagrel hydrochloride	11.8800169188599;-24.9936947724238	MS1 mz matched	263.056	289.003	0.000540881	0.000438678	0.000474918	0.000362106	0.000350763	0.000335925	0.000555907	0.000517898	0.000462902	0.000349598	0.000512235	1.46521	0.55111	0.0201192	1.7122	unchanged
meta_135			Acetyl-N-formyl-5-methoxykynurenamine;di-Hydroxymelatonin;Alpha-N-Phenylacetyl-L-glutamine;Phenylacetylglutamine;alpha-N-Phenylacetyl-L-glutamine;N2-(2-Phenylacetyl)-L-glutamine;Formyl-N-acetyl-5-methoxykynuremine	3.5079946518406;3.5079946518406;3.5079946518406;3.53449875253421;3.53449875253421	MS1 mz matched	263.112	245.727	0.000369807	0.000320509	0.000322083	0.000356483	0.000276768	0.000308235	0.000357992	0.00025383	0.00062334	0.000313829	0.000411721	1.31193	0.391689	0.469156	0.624225	unchanged
meta_136	(R)-mevalonic acid 5-Phosphate	0.658			MS2 reverse	265.091	352.292	0.000104035	0.000101838	8.95e-05	8.57e-05	8.52e-05	9.79e-05	9.57e-05	0.000125245	9.71e-05	8.96e-05	0.000105993	1.183	0.242456	0.225192	1.16154	unchanged
meta_137			Atenolol;Practolol;Practolol	-15.18843472971;-15.18843472971;-15.0283848619797	MS1 mz matched	265.146	25.027	0.00928635	0.0137724	0.0148401	0.00491735	0.0288674	0.00699185	0.00168369	0.0099918	0.00855995	0.0135922	0.00674514	0.496251	-1.01086	0.471612	0.657885	unchanged
meta_138			Cysteinyl-Serine;Serinyl-Cysteine;1-phthaleneacetic acid sodium salt	-3.7375311520558;-3.7375311520558;4.80653689005697	MS1 mz matched	267.071	369.444	0.000669986	0.000440323	0.000531871	0.000378737	0.000491566	0.000374723	0.000640427	0.000498414	0.000467321	0.000415009	0.000535387	1.29006	0.367441	0.147714	1.24508	unchanged
meta_139	2'-Deoxy-D-ribose	0.7938			MS2 reverse	267.107	265.266	7.41e-05	6.65e-05	7.35e-05	7.67e-05	7.76e-05	8.31e-05	7.79e-05	9.76e-05	7.06e-05	7.91e-05	8.21e-05	1.03671	0.0520153	0.757009	0.396253	unchanged
meta_140			Diethylstilbestrol;Diethylstilbestrol;DES;4-Methyl-2,4-bis-(p-hydroxyphenyl)pent-1-ene;Equilin;17alpha-Dihydroequilenin;3-Hydroxyestra-1,3,5(10),6-tetraen-17-one;6-Dehydroestrone;Indanestrol;4,4'-(2-Ethyl-1-butenylidene)diphenol;1,1-Bis(4-hydroxyphenyl)-2-ethyl-1-butene	-15.9495004149737;-15.8379958999929;-15.8379958999929;-15.8379958999929;-15.8379958999929;-15.8379958999929;-15.8379958999929;-15.8379958999929	MS1 mz matched	267.142	24.574	0.000405448	0.000640673	0.000719301	0.000291936	0.00152751	0.000360269	0.000161706	0.000571335	0.000436602	0.000726572	0.000389881	0.536603	-0.898072	0.494342	0.623599	unchanged
meta_141			Threoninyl-Aspartate;L-beta-aspartyl-L-threonine ;Aspartyl-Threonine;C20913;Tabtoxin biosynthesis intermediate 3	-5.06738601986111;-5.06738601986111;-5.06738601986111;-5.12633861509823	MS1 mz matched	269.053	220.38	0.000110472	9.25e-05	9.43e-05	6.28e-05	7.2e-05	9.04e-05	0.000163415	0.000212766	0.000112525	7.51e-05	0.000162902	2.16992	1.11764	0.0840861	1.53564	unchanged
meta_142			Chloroprocaine;Chloroprocaine	-16.6803951176289;-16.659663437804	MS1 mz matched	269.102	204.094	5.3e-05	4.07e-05	4.33e-05	5.07e-05	7.14e-05	4.92e-05	3.13e-05	1.69e-05	4.52e-05	5.71e-05	3.11e-05	0.545568	-0.874169	0.0765039	1.40245	unchanged
meta_143			(E)-2-Methyl-2-buten-1-ol O-beta-D-Glucopyranoside;Prenyl glucoside;	-12.0438814946031;-12.0438814946031;	MS1 mz matched	269.101	99.882	0.000210364	0.000339984	0.00031257	0.000376166	0.000518512	0.000654902	0.000173058	0.000191146	0.000393664	0.000516527	0.000252623	0.48908	-1.03186	0.0704695	1.40667	unchanged
meta_144			Isocurcumenol;7,9-Illudadiene-3,14-diol;alpha-Rotunol;2-Methyl-4-phenyl-2-butyl 2-methylpropanoate;1,10-Epoxygermacrone;Curcumenol;Zerumbone oxide;beta-Santalic acid;Dehydrocurdione;Oxysolavetivone;3-Phenylpropyl hexanoate;Rishitinol;3,7-Bisaboladiene-2,8-dione;Cyclodehydroisolubimin;Marasmene;4,6-Decadiyn-1-ol isovalerate;(Z)-alpha-Bergamotenoic acid;Curcumenone;Epiacoronene;Procurcumenol;7-Hydr…	-21.2669025181702;-21.2669025181702;-21.2669025181702;-21.2669025181702;-21.2669025181702;-21.2669025181702;-21.2669025181702;-21.2669025181702;-21.2669025181702;-21.2669025181702;-21.2669025181702;-21.2669025181702;-21.2669025181702;-21.2669025181702;-21	MS1 mz matched	269.12	28.989	0.000361042	0.000620406	0.000619081	0.000349677	0.0011731	0.00123649	0.000285744	0.00110824	0.000544022	0.000919754	0.000646001	0.702363	-0.509711	0.506723	0.541563	unchanged
meta_145	Jasmonic acid	0.9773			MS2 reverse	269.137	95.715	0.000101187	0.000172347	0.000157136	0.000364331	0.000518649	0.000193136	0.000129572	0.000122515	0.000182259	0.000358705	0.000144782	0.403624	-1.30892	0.14589	1.33807	unchanged
meta_146					Unmapped	271.057	158.626	0.000569407	0.000471449	0.000499259	0.000273988	0.000337776	0.000758493	0.000285322	0.000551848	0.000575374	0.000456752	0.000470848	1.03086	0.0438494	0.941489	0.0815335	unchanged
meta_147	Arbutin	0.9667			MS2 forward	271.081	145.121	0.000179985	0.000147323	0.000149944	0.000162736	0.000165614	0.000228071	0.000231527	0.000172085	0.000283604	0.000185474	0.000229072	1.23506	0.304584	0.330999	0.824144	unchanged
meta_148			Isoferulic acid 3-sulfate;Ferulic acid 4-sulfate;	22.9060684117792;22.9060684117792;	MS1 mz matched	273.009	447.439	0.00706509	0.00587424	0.00580042	0.00583037	0.00532421	0.0051741	0.00852117	0.00560069	0.0064198	0.00544289	0.00684722	1.25801	0.331144	0.24452	1.08771	unchanged
meta_149			(x)-1,2-Propanediol 1-O-b-D-glucopyranoside;	-5.26195867053559;	MS1 mz matched	273.073	209.189	3.44e-05	3.39e-05	3.18e-05	5.11e-05	4.25e-05	4.29e-05	4.7e-05	3.49e-05	3.59e-05	4.55e-05	3.93e-05	0.863567	-0.211619	0.269646	1.00604	unchanged
meta_150			4,5-Dihydropiperlonguminine;4'-hydroxypropanolol;Homatropine;Annotine;Annotinine;Norhyoscyamine;Epinorlycoramine;Dihydro-beta-erythroidine	-6.71046925728767;-6.71046925728767;-6.55237594054232;-6.55237594054232;-6.55237594054232;-6.55237594054232;-6.55237594054232;-6.55237594054232	MS1 mz matched	274.15	384.741	0.000282933	0.000279035	0.000281582	0.000150935	0.000223876	0.00013176	0.000194259	0.000228801	0.000274562	0.000168857	0.000232541	1.37715	0.461682	0.157958	1.17262	unchanged
meta_151			Physostigmine;Physostigmine;Eserine	4.26728299822635;4.18333252154414	MS1 mz matched	274.165	232.303	3.72e-05	3.27e-05	3.07e-05	1.88e-05	2.41e-05	5.85e-05	4.62e-05	7.89e-05	5.81e-05	3.38e-05	6.11e-05	1.80737	0.85389	0.161667	1.21424	unchanged
meta_152			5-(3-Buten-1-ynyl)-2,2'-bithiophene;5-(3-Buten-1-ynyl)-2,2'-bithienyl	15.2773	MS1 mz matched	275.02	384.866	0.0391153	0.0364423	0.0354955	0.0301388	0.0307428	0.0409891	0.0415212	0.0333004	0.0340907	0.0339569	0.0363041	1.06912	0.0964274	0.623229	0.477125	unchanged
meta_153			Panaquinquecol 2;Ginsenoyne K;Ginsenoyne C;[8]-Shogaol;Cyclandelate;Panaquinquecol 7;Buddledin A;[6]-Shogaol;Shogaol;Sugeonyl acetate;Onchidal;[E,(+)]-2-[(E)-2-Acetoxyethenyl]-4-(2,2-dimethyl-6-methylenecyclohexyl)-2-butel	-5.59288035755148;-5.59288035755148;-5.59288035755148;-5.59288035755148;-5.59288035755148;-5.59288035755148;-5.43138799127854;-5.43138799127854;-5.43138799127854;-5.43138799127854	MS1 mz matched	275.167	31.016	0.000228453	0.000285714	0.000345854	0.000165813	0.000207283	0.000248228	0.000264653	0.000324318	0.000435442	0.000207108	0.000341471	1.64876	0.721381	0.0979522	1.35892	unchanged
meta_154	2-C-Methyl-D-erythritol 2,4-cyclodiphosphate	0.8585			MS2 forward	276.987	360.504	3.18e-05	2.56e-05	2.92e-05	1.97e-05	1.8e-05	1.94e-05	6.66e-05	3.89e-05	4.49e-05	1.9e-05	5.01e-05	2.63534	1.39799	0.065237	1.57171	unchanged
meta_155			Dehydroxymethylflazine;	10.4610672619345;	MS1 mz matched	277.072	250.902	0.000938951	0.000869011	0.000887105	0.000797028	0.000361325	0.000818217	0.00065359	0.000630139	0.000642223	0.000658857	0.000641984	0.974391	-0.0374279	0.920168	0.144539	unchanged
meta_156	all cis-(6,9,12)-Linolenic acid	0.996			MS2 forward	277.216	137.213	0.0019769	0.00218931	0.00326398	0.00349197	0.0013194	0.000798684	0.00396483	0.00267849	0.0014953	0.00187002	0.00271288	1.45072	0.53677	0.483486	0.640138	unchanged
meta_157	Sulfamethoxypyridazine	0.9832			MS2 reverse	279.058	278.617	4.95e-05	5.69e-05	3.88e-05	6.21e-06	1.41e-05	0.000206137	1.09e-05	1.53e-05	2.99e-05	7.55e-05	1.87e-05	0.247618	-2.01381	0.476914	0.703414	unchanged
meta_158			Levosimendan;2-(4-Methoxyphenethyl)chromone;(2-Isopropyl-1-benzofuran-3-yl)(4-hydroxyphenyl)methanone;2-Isopropyl-3-(4-hydroxybenzoyl)benzofuran	-1.12599723799647;-10.5544288151171;-10.5544288151171	MS1 mz matched	279.107	293.49	0.000169087	0.0001579	0.00016544	0.000145595	0.00022781	0.000275538	0.000116413	0.000232179	0.000154537	0.000216315	0.00016771	0.775305	-0.367165	0.395068	0.707605	unchanged
meta_159			Levosimendan;2-(4-Methoxyphenethyl)chromone;(2-Isopropyl-1-benzofuran-3-yl)(4-hydroxyphenyl)methanone;2-Isopropyl-3-(4-hydroxybenzoyl)benzofuran	-1.77396330872406;-11.202388776534;-11.202388776534	MS1 mz matched	279.107	273.541	6.58e-05	5.83e-05	5.89e-05	4.92e-05	8.29e-05	0.000149793	4.7e-05	9.67e-05	5.96e-05	9.4e-05	6.78e-05	0.721296	-0.471336	0.48759	0.607757	unchanged
meta_160			Olomoucine;Ostruthin;Glepidotin C;Doisynoestrol;cis-1-Ethyl-1,2,3,4-tetrahydro-7-methoxy-2-methyl-2-phenthrenecarboxylic acid	2.65231875165983;-6.37248374944417;-6.37248374944417;-6.37248374944417	MS1 mz matched	279.125	25.763	0.000154836	0.000157448	0.000180977	0.000133582	0.000382685	0.000177775	0.00010896	0.000104836	0.000268698	0.000231347	0.000160831	0.695195	-0.52451	0.498475	0.638682	unchanged
meta_161	Linoleic acid	0.9999			MS2 forward	279.231	42.066	0.00118844	0.00183652	0.00160407	0.00654457	0.000436529	0.000519285	0.0107876	0.000829277	0.00570622	0.00250013	0.00577437	2.30963	1.20766	0.409887	0.699678	unchanged
meta_162	IBMX	0.6456			MS2 reverse	281.123	125.21	0.00419296	0.00419682	0.00413352	0.00219527	0.00389524	0.00660391	0.00187145	0.0061421	0.00823933	0.00423147	0.00541762	1.28032	0.3565	0.632454	0.443414	unchanged
meta_163	Oleic acid	1			MS2 forward	281.247	40.732	0.000357734	0.000578959	0.000479917	0.00476586	0.000526866	0.000240282	0.0056573	0.000345757	0.0082213	0.00184434	0.00474145	2.57082	1.36223	0.36042	0.746031	unchanged
meta_164	Guanosine	0.9982			MS2 forward	282.083	243.391	0.000224153	0.000189477	0.000247443	0.000110595	0.000166694	0.000227373	0.000218802	0.000255619	0.000207012	0.000168221	0.000227144	1.35028	0.433254	0.21617	1.17791	unchanged
meta_165					Unmapped	282.975	409.214	0.000188272	0.000123948	0.000196787	0.000136289	0.000169263	7.07e-05	0.000213992	0.000100666	0.000101472	0.000125418	0.00013871	1.10598	0.14533	0.794327	0.257803	unchanged
meta_166	Glycitein	0.9568			MS2 reverse	283.066	290.116	3.37e-05	3.69e-05	3.58e-05	3.96e-05	4.54e-05	2.23e-05	4e-05	2.72e-05	2.76e-05	3.58e-05	3.16e-05	0.883113	-0.17933	0.638662	0.445513	unchanged
meta_167			2-O-Benzoyl-D-glucose;p-Cresol glucuronide;D-Vacciniin;9-Hydroxybenzo[a]pyrene-4,5-oxide;9-Hydroxybenzo[a]pyrene-4,5-epoxide;9,10-Dihydroxybenzo[a]pyrene;Benzo[a]pyrene-9,10-diol;4,5-Dihydroxybenzo[a]pyrene;Benzo[a]pyrene-4,5-diol;11,12-Dihydroxybenzo[a]pyrene;Benzo[a]pyrene-11,12-diol	-9.16225012611825;-9.16225012611825;-9.16225012611825;11.6162947749816;11.6162947749816;11.6162947749816;11.6162947749816	MS1 mz matched	283.077	258.409	0.000308294	0.000239668	0.000240683	0.000218547	0.00026493	0.000284957	0.000280018	0.000251669	0.00024013	0.000256145	0.000257272	1.0044	0.00633756	0.963669	0.104113	unchanged
meta_168			2'-Hydroxy-4',6'-dimethoxychalcone;(S)-5,7-Dihydroxy-6,8-dimethylflavanone;Stercurensin;DL-Propylene glycol dibenzoate;Batatasin I;Coformycin	21.6152586113063;21.6152586113063;21.6152586113063;21.6152586113063;21.6152586113063;-3.87171120134656	MS1 mz matched	283.101	330.498	0.000510854	0.000457001	0.000450015	0.000372548	0.000495736	0.00051356	0.000439677	0.000610315	0.000334399	0.000460615	0.000461464	1.00184	0.00265785	0.993179	0.113101	unchanged
meta_169			2'-Hydroxy-4',6'-dimethoxychalcone;(S)-5,7-Dihydroxy-6,8-dimethylflavanone;Stercurensin;DL-Propylene glycol dibenzoate;Batatasin I;Coformycin	16.7737363478851;16.7737363478851;16.7737363478851;16.7737363478851;16.7737363478851;-8.71311007170317	MS1 mz matched	283.11	28.431	0.000205008	0.000286953	0.000283867	0.000784233	0.000281937	0.000221441	0.000311503	0.000331195	0.000284927	0.000429204	0.000309208	0.720423	-0.473083	0.570747	0.616855	unchanged
meta_170	D-Mannitol 1-phosphate	0.7003			MS2 reverse	283.128	125.007	0.000116529	0.000125572	0.000112184	8.53e-05	0.000135262	0.000181889	8.6e-05	0.000182926	0.000230665	0.000134145	0.000166537	1.24147	0.312054	0.564096	0.537072	unchanged
meta_171	Kaempferol	0.9963			MS2 forward	285.039	46.803	0.00054787	0.000872662	0.000855898	0.00181535	0.000351013	0.000263022	0.000775229	0.00164523	0.000661607	0.000809794	0.00102736	1.26866	0.343309	0.735191	0.318558	unchanged
meta_172			Isopropyl citrate;Methaqualone;Arborine;Glycosine;Glycophymoline;3-(m-Aminophenyl)-2-(p-methoxyphenyl)acrylonitrile	-1.01117428398031;-22.3900946222006;-22.3900946222006;-22.3900946222006;-22.3900946222006	MS1 mz matched	285.075	131.133	0.000544763	0.000615952	0.000576776	0.00174448	0.00194417	0.00126339	0.000101185	0.000140184	0.000470884	0.00165068	0.000237418	0.14383	-2.79756	0.00743683	1.71572	down
meta_173			N-[2-(4-Prenyloxyphenyl)ethyl]tiglamide;Isolobinine;4-Aminoestra-1,3,5(10)-triene-3,17beta-diol;2-Aminoestra-1,3,5(10)-triene-3,17beta-diol;2-Aminoestradiol	-5.77634491799412;-5.67536652740234;-5.67536652740234;-5.67536652740234	MS1 mz matched	286.187	315.427	5.55e-05	6.21e-05	5.06e-05	6.13e-05	5.5e-05	7.09e-05	8.4e-05	6.23e-05	6.75e-05	6.24e-05	7.12e-05	1.14122	0.190573	0.339804	0.849932	unchanged
meta_174			Bis(2-methyl-3-furanyl)tetrasulfide;	2.19929645589366;	MS1 mz matched	288.948	414.332	0.00050018	0.000357324	0.000430979	0.000383005	0.000521116	0.00042303	0.000387685	0.000272573	0.000376932	0.000442384	0.00034573	0.781517	-0.355651	0.154875	1.1895	unchanged
meta_175					Unmapped	288.986	447.37	0.000210266	0.000167757	0.000174508	0.000239619	0.000145885	0.000174223	0.000271656	0.000154718	0.000156963	0.000186576	0.000194446	1.04218	0.0596086	0.877339	0.118356	unchanged
meta_176			Sedoheptulose 1-phosphate;D-Sedoheptulose 7-phosphate;Sedoheptulose 7-phosphate;D-Sedoheptulose 7-phosphate;D-altro-Heptulose 7-phosphate;altro-Heptulose 7-phosphate;Sedoheptulose 1-phosphate;altro-Heptulose 1-phosphate;D-glycero-beta-D-manno-Heptose 7-phosphate;D-glycero-beta-D-manno-Heptose 1-phosphate;D-glycero-alpha-D-manno-Heptose 7-phosphate;D-glycero-alpha-D-manno-Heptose 1-phosphate;D-gly…	-16.0091555171875;-16.0091555171875;-16.0670775751635;-16.0670775751635;-16.0670775751635;-16.0670775751635;-16.0670775751635;-16.0670775751635;-16.0670775751635;-16.0670775751635	MS1 mz matched	289.036	409.796	0.000636227	0.000568018	0.000540439	0.000617231	0.000513801	0.000485526	0.000720707	0.000502513	0.000532747	0.000538852	0.000585322	1.08624	0.119341	0.595551	0.476823	unchanged
meta_177			Sedoheptulose 1-phosphate;D-Sedoheptulose 7-phosphate;Sedoheptulose 7-phosphate;D-Sedoheptulose 7-phosphate;D-altro-Heptulose 7-phosphate;altro-Heptulose 7-phosphate;Sedoheptulose 1-phosphate;altro-Heptulose 1-phosphate;D-glycero-beta-D-manno-Heptose 7-phosphate;D-glycero-beta-D-manno-Heptose 1-phosphate;D-glycero-alpha-D-manno-Heptose 7-phosphate;D-glycero-alpha-D-manno-Heptose 1-phosphate;D-gly…	-15.1223821449383;-15.1223821449383;-15.1803042542789;-15.1803042542789;-15.1803042542789;-15.1803042542789;-15.1803042542789;-15.1803042542789;-15.1803042542789;-15.1803042542789	MS1 mz matched	289.036	383.287	0.00250117	0.00324238	0.00374997	0.00331553	0.00363001	0.00174291	0.00464311	0.00346444	0.00395365	0.00289615	0.0040204	1.38819	0.473203	0.188661	1.13178	unchanged
meta_178			Benomyl;Trimethoprim;Trimethoprim;Benomyl;Benlate	-9.96250436319689;-9.96250436319689;-9.99524708771589;-9.99524708771589	MS1 mz matched	289.128	219.085	0.000164664	0.000144124	0.000136448	0.000127213	8.41e-05	0.000153269	0.000203336	0.000175557	0.000133413	0.000121532	0.000170769	1.40513	0.490704	0.160617	1.18981	unchanged
meta_179	Bestatin	0.7441			MS2 reverse	289.157	144.949	4.82e-05	6.05e-05	5.29e-05	5.5e-05	3.54e-05	6.15e-05	4.53e-05	6.62e-05	5.59e-05	5.06e-05	5.58e-05	1.10205	0.140184	0.631515	0.450272	unchanged
meta_180			Sedoheptulose 1-phosphate;D-Sedoheptulose 7-phosphate;Sedoheptulose 7-phosphate;D-Sedoheptulose 7-phosphate;D-altro-Heptulose 7-phosphate;altro-Heptulose 7-phosphate;Sedoheptulose 1-phosphate;altro-Heptulose 1-phosphate;D-glycero-beta-D-manno-Heptose 7-phosphate;D-glycero-beta-D-manno-Heptose 1-phosphate;D-glycero-alpha-D-manno-Heptose 7-phosphate;D-glycero-alpha-D-manno-Heptose 1-phosphate;D-gly…	6.81860947909113;6.81860947909113;6.81860947909113;6.81860947909113;6.81860947909113;6.81860947909113;6.81860947909113;6.81860947909113;6.81860947909113;6.81860947909113	MS1 mz matched	289.164	280.64	5.43e-05	4.99e-05	6.2e-05	0.000140549	6.12e-05	4.26e-05	3.7e-05	5.51e-05	3.84e-05	8.14e-05	4.35e-05	0.534616	-0.903425	0.333686	0.978201	unchanged
meta_181			3,4,3',4'-Tetrachlorobiphenyl;PCB 77;2,2',5,5'-Tetrachlorobiphenyl;2,2',5,5'-TCB;PCB 52;2,2',4,4'-Tetrachlorobiphenyl;PCB 47;2,2',4,5-Tetrachlorobiphenyl;PCB 48;2,3,4,4'-Tetrachlorobiphenyl;PCB 60;2,3,4,5-Tetrachlorobiphenyl;PCB 61;2,3,5,6-Tetrachlorobiphenyl;PCB 65;2,4,4',6-Tetrachlorobiphenyl;PCB 75;3,4,4',5-Tetrachlorobiphenyl;PCB 81	3.42479827930036;3.42479827930036;3.42479827930036;3.42479827930036;3.42479827930036;3.42479827930036;3.42479827930036;3.42479827930036;3.42479827930036	MS1 mz matched	290.98	384.221	0.00205626	0.00206163	0.00196662	0.00147271	0.00163185	0.00267795	0.00208268	0.00175835	0.00179781	0.00192751	0.00187961	0.975152	-0.036301	0.912559	0.0895697	unchanged
meta_182			Nicotinate D-ribonucleoside;Hexadecanoic acid;Hexadecanoate;Hexadecylic acid;Palmitic acid;Palmitate;Cetylic acid	7.8054263322017;-24.1960473026297	MS1 mz matched	291.195	46.559	0.000960568	0.000670214	0.000713751	0.000813471	0.000178518	0.000303829	0.00173564	0.000934879	0.00113299	0.000431939	0.00126784	2.93522	1.55347	0.0565656	1.41392	unchanged
meta_183			Carboxyifosfamide;Carboxycyclophosphamide;Carboxyphosphamide;S-(Indolylmethylthiohydroximoyl)-L-cysteine	-14.5183137996356;-14.5183137996356;-14.5183137996356;-9.05919611950023	MS1 mz matched	292.081	318.499	6.13e-05	6.76e-05	6.64e-05	3.91e-05	4.58e-05	0.000106206	2.75e-05	5.23e-05	8.32e-05	6.37e-05	5.43e-05	0.853199	-0.229045	0.74542	0.327545	unchanged
meta_184			Estazolam;Estazolam	-1.50203750623792;-1.42008357270576	MS1 mz matched	293.067	285.447	0.000995873	0.000778328	0.000886225	0.00105437	0.000361774	0.000814463	0.000466081	0.000673434	0.000642454	0.000743536	0.000593989	0.798871	-0.323966	0.544644	0.642132	unchanged
meta_185			Glyzarin;7-Acetoxy-2-methylisoflavone;3-Methoxy-2-(4-methylbenzoyl)-4H-1-benzopyran-4-one;Tuliposide B;6-Tuliposide B;6-O-[(3S)-3,4-Dihydroxy-2-methylenebutanoyl]-D-glucose	12.8909864261287;12.8909864261287;12.8909864261287;-7.14054739431037;-7.14054739431037	MS1 mz matched	293.086	183.2	6.54e-05	8.61e-05	7.32e-05	6.6e-05	7.98e-05	7.8e-05	0.000101426	0.000113088	7.82e-05	7.46e-05	9.76e-05	1.30766	0.386988	0.141706	1.36238	unchanged
meta_186			Cinchonidine;(R)-Rhazinilam;Cinchonine;(9S)-Cinchon-9-ol;Eburmonine;Vinburnine;Cinchonidine;(8alpha,9R)-Cinchon-9-ol;10-Deoxysarpagine;Sarpagan-17-ol;Coryntheal	16.324395910009;16.324395910009;16.3696081084427;16.3696081084427;16.3696081084427;16.3696081084427;16.3696081084427	MS1 mz matched	293.178	24.3355	0.00408718	0.00578011	0.00615288	0.00139827	0.00970454	0.00172588	0.000621433	0.00517029	0.00225602	0.00427623	0.00268258	0.627324	-0.672717	0.635762	0.396688	unchanged
meta_187	9-OxoODE	0.9332			MS2 forward	293.21	46.706	0.00200735	0.00131069	0.00128451	0.00140346	0.000292131	0.000946467	0.00192849	0.00152388	0.00136406	0.000880687	0.00160547	1.82298	0.866298	0.139911	1.24223	unchanged
meta_188	9(S)-HOTrE	0.8544			MS2 forward	293.21	61.2155	0.000218782	0.000247864	0.000269677	0.000189824	0.000187086	0.000159909	0.000338676	0.000330994	0.000247281	0.00017894	0.000305651	1.70812	0.772411	0.0388031	1.64479	unchanged
meta_189			3,5-Dibromo-4-hydroxybenzoate	-19.9383	MS1 mz matched	294.901	302.083	0.00186221	0.00165915	0.00163115	0.00157819	0.00177508	0.00162335	0.00224242	0.0017048	0.00167501	0.00165887	0.00187408	1.12973	0.175977	0.365023	0.895253	unchanged
meta_190					Unmapped	294.992	453.821	0.0501456	0.0423174	0.0439957	0.0373797	0.03829	0.029341	0.0453258	0.0386014	0.0468859	0.0350035	0.0436044	1.24571	0.316973	0.0879812	1.30162	unchanged
meta_191					Unmapped	294.992	480.07	0.0135266	0.0119357	0.0121387	0.0145156	0.0246907	0.0254678	0.0262217	0.00826064	0.0114493	0.021558	0.0153105	0.710202	-0.493699	0.403789	0.749663	unchanged
meta_192	Mevalonic acid	0.9921			MS2 reverse	295.138	209.957	6.69e-05	7.04e-05	8.34e-05	4.34e-05	4.15e-05	4.05e-05	8.53e-05	3.39e-05	8.82e-05	4.18e-05	6.91e-05	1.65494	0.726782	0.261141	1.03565	unchanged
meta_193	9R,10S-EpOME	0.9444			MS2 forward	295.226	46.226	0.000711817	0.000779151	0.000739624	0.000932513	0.000212709	0.000798226	0.000746231	0.000813955	0.000954423	0.000647816	0.000838203	1.29389	0.371715	0.483539	0.62745	unchanged
meta_194			Haematopodin;Indolylacryloylglycine;Metiamide	-7.34294006241247;-7.34294006241247;5.73578672046411	MS1 mz matched	296.072	220.41	0.000295779	0.000207413	0.00024859	0.000100214	0.000144533	0.000186313	0.000275605	0.000350517	0.000178728	0.000143686	0.000268283	1.86714	0.900832	0.112623	1.40617	unchanged
meta_195			N-Acetylserotonin sulfate;Quilphos;Phoxim	-9.39702740842045;18.2564172074639;18.2564172074639	MS1 mz matched	297.06	198.507	8.19e-05	6.36e-05	7.26e-05	4.74e-05	0.000134293	0.000130517	2.55e-05	2.55e-05	6.31e-05	0.00010406	3.8e-05	0.365301	-1.45284	0.131128	1.29476	unchanged
meta_196			4'-N-desmethylolanzapine;Dibenzylsuccite;Enterolactone	-4.08318360645664;11.7402191396798;11.7402191396798	MS1 mz matched	297.117	303.565	0.000819723	0.000732003	0.000718784	0.000560879	0.000904518	0.000903997	0.00109311	0.00118144	0.000907652	0.000789798	0.00106074	1.34305	0.425511	0.133118	1.31934	unchanged
meta_197			(x)-1,2-Propanediol 1-O-b-D-glucopyranoside;	-5.26195867053559;	MS1 mz matched	297.117	209.219	0.000182813	0.000152638	0.000146185	0.000199082	0.000202303	0.000174174	0.000215876	0.000141587	0.00015127	0.000191853	0.000169578	0.883893	-0.178057	0.44766	0.736813	unchanged
meta_198			Olomoucine;Ostruthin;Glepidotin C;Doisynoestrol;cis-1-Ethyl-1,2,3,4-tetrahydro-7-methoxy-2-methyl-2-phenthrenecarboxylic acid	2.65231875165983;-6.37248374944417;-6.37248374944417;-6.37248374944417	MS1 mz matched	297.152	27.687	0.00853763	0.0117443	0.0122428	0.0107155	0.0117538	0.0130459	0.0070263	0.0140345	0.00780744	0.0118384	0.00962275	0.812842	-0.298953	0.426235	0.704094	unchanged
meta_199					Unmapped	299.095	356.068	7.61e-05	6.51e-05	6.88e-05	2.17e-05	4.51e-05	0.000207785	3.72e-05	2.41e-05	7.15e-05	9.15e-05	4.42e-05	0.483358	-1.04884	0.507003	0.656649	unchanged
meta_200	Salidroside	0.717			MS2 reverse	299.112	137.999	9.48e-05	0.000119832	0.000119455	7.57e-05	9.16e-05	0.000265325	0.000141658	0.000118545	0.000103999	0.000144215	0.000121401	0.841806	-0.24844	0.745156	0.300702	unchanged
meta_201			Salicylic acid beta-D-glucoside;Dimethyl fukiic acid;4-(beta-D-Glucosyloxy)benzoate;4-Hydroxybenzoate-O-glucoside	-13.0206590059587;-13.0206590059587;-13.0206590059587	MS1 mz matched	299.257	45.537	0.000188761	0.000216632	0.000274772	0.000451933	3.55e-05	0.000185203	0.000279194	0.000210574	0.000273147	0.000224227	0.000254305	1.13414	0.1816	0.829365	0.145819	unchanged
meta_202	N-Acetylglucosamine 1-phosphate	0.998			MS2 forward	300.047	428.698	5.9e-05	5.52e-05	4.91e-05	6.57e-05	7.16e-05	6.31e-05	6.06e-05	7.07e-05	6.99e-05	6.68e-05	6.71e-05	1.00395	0.00569355	0.952022	0.074527	unchanged
meta_203			1-Guanidino-1-deoxy-scyllo-inositol 4-phosphate;N-Amidino-scyllo-inosamine 4-phosphate	2.01749	MS1 mz matched	300.068	278.617	0.000108948	7.3e-05	8.65e-05	4.21e-05	3.26e-05	0.00029233	4.69e-05	6.34e-05	7.6e-05	0.000122337	6.21e-05	0.507638	-0.978128	0.552704	0.589151	unchanged
meta_204			Carboxybupranolol, 4-chloro-3-[3-(1,1-dimethylethylamino)-2-hydroxy-propyloxy]benzoic acid;Flutriafol	-4.90189426864313;12.9849383614759	MS1 mz matched	300.107	122.223	0.000284549	0.00035504	0.000315987	0.000246747	0.00044991	0.000354567	0.000321371	0.000439148	0.000402622	0.000350408	0.000387714	1.10646	0.145956	0.619846	0.531783	unchanged
meta_205	Quercetin	0.9874			MS2 forward	301.033	158.987	0.00194857	0.00267916	0.00241816	0.00344183	0.000723197	0.000757874	0.00187669	0.00410407	0.00178987	0.00164097	0.00259021	1.57847	0.658524	0.466285	0.676195	unchanged
meta_206			Glycerol tributanoate;Tributyrin;Glyceryl tributyrate;Glycerol tributyrate	-3.10616829002695;-2.9784272514228	MS1 mz matched	301.164	134.417	0.00049128	0.000566008	0.000638306	0.000101996	7.12e-05	8.26e-05	0.000798527	0.00168921	0.00122445	8.52e-05	0.0012374	14.517	3.85967	0.0462364	1.65446	up
meta_207			Neuraminic acid;N-(1-Deoxy-1-fructosyl)serine;Neuraminic acid;5-Amino-3,5-dideoxy-D-glycero-D-galacto-2-nonulosonic acid;Miserotoxin	-1.55936782977936;-1.55936782977936;-1.49759224590328;-1.49759224590328	MS1 mz matched	302.065	157.971	0.0184374	0.0163746	0.0165603	0.0116778	0.00990942	0.0125692	0.0210457	0.0213294	0.0204705	0.0113855	0.0209486	1.83994	0.879658	0.0035356	1.76924	unchanged
meta_208					Unmapped	302.943	406.413	7.04e-05	8.4e-05	6.39e-05	0.000102629	8.27e-05	9.38e-05	6.94e-05	0.000113456	8.28e-05	9.31e-05	8.86e-05	0.951645	-0.0715046	0.774575	0.251934	unchanged
meta_209	(+-)-Taxifolin	0.9881			MS2 forward	303.049	48.417	0.00117039	0.00160226	0.00161014	0.00195139	0.000927229	0.000565936	0.0012818	0.00294672	0.00195321	0.00114819	0.00206058	1.79464	0.843692	0.227024	1.04691	unchanged
meta_210			Gentisein;Urolithin C;Gentisein;1,3,7-Trihydroxyxanthone;Mesuaxanthone B;1,5,6-Trihydroxyxanthone;1,3,5-Trihydroxyxanthone	3.38718887985021;3.38718887985021;3.27818873515241;3.27818873515241;3.27818873515241	MS1 mz matched	303.051	371.891	0.00666903	0.005611	0.00529181	0.00729986	0.00553482	0.00798313	0.0051612	0.00415529	0.00610974	0.00693927	0.00514208	0.741011	-0.432433	0.127589	1.30959	unchanged
meta_211			Thymidine 3',5'-cyclic monophosphate;Taxifolin;Dihydroquercetin;(+)-Dihydroquercetin;(+)-Taxifolin;trans-Dihydroquercetin;Pentahydroxyflavanone;Dihydrotricetin;cis-Dihydroquercetin	17.7729663834486;-22.5578449922184;-22.5578449922184;-22.5578449922184	MS1 mz matched	303.051	323.772	0.0016017	0.0014142	0.00159206	0.00169683	0.00174602	0.00426951	0.00111768	0.00114617	0.00185378	0.00257078	0.00137254	0.533901	-0.905357	0.291703	1.0139	unchanged
meta_212	Uridine	0.8256			MS2 forward	303.082	150.687	0.000102646	8.41e-05	8.62e-05	2.97e-05	5.35e-05	6.95e-05	8.62e-05	0.000140556	0.000106109	5.09e-05	0.000110966	2.18011	1.1244	0.0424259	1.53957	up
meta_213			7a-Hydroxytestosterone;7b-Hydroxydehydroepiandrosterone;11-Ketoetiocholanolone;w Hydroxy testosterone;16a-Hydroxydehydroisoandrosterone;6beta-Hydroxytestosterone;3a,16-Dihydroxyandrostenone;10-Acetoxy-8-heptadecene-4,6-diyn-3-ol;7a-Hydroxydehydroepiandrosterone;Ginsenoyne G;16-Oxoandrostenediol;19-Hydroxytestosterone;11beta,17beta-Dihydroxy-4-androsten-3-one;3a,16b-Dihydroxyandrostenone;3a,16a-Di…	-9.35162407911555;-9.35162407911555;-9.35162407911555;-9.35162407911555;-9.35162407911555;-9.35162407911555;-9.35162407911555;-9.35162407911555;-9.35162407911555;-9.35162407911555;-9.35162407911555;-9.35162407911555;-9.35162407911555;-9.35162407911555;-9.	MS1 mz matched	303.198	30.261	0.000177409	0.000205698	0.000220925	8.78e-05	0.000123157	0.000141772	0.000208231	0.000214374	0.000286581	0.000117564	0.000236395	2.01078	1.00776	0.0225299	1.58638	up
meta_214					Unmapped	303.679	58.566	4.45e-05	6.77e-05	7.18e-05	7.62e-05	5.45e-05	5.22e-05	0.000109542	6.98e-05	8.7e-05	6.1e-05	8.88e-05	1.45653	0.542539	0.124628	1.23324	unchanged
meta_215					Unmapped	304.994	384.101	0.000351544	0.000348871	0.000350231	0.000243683	0.00034407	0.000296132	0.00034948	0.000307164	0.000313803	0.000294628	0.000323482	1.09793	0.134793	0.436031	0.787442	unchanged
meta_216					Unmapped	305.017	260.991	6.65e-05	5.45e-05	5.49e-05	3.14e-05	3.05e-05	3.72e-05	7.29e-05	9.51e-05	6.74e-05	3.31e-05	7.85e-05	2.37316	1.24681	0.027207	1.705	up
meta_217			(+)-Gallocatechin;(-)-Epigallocatechin;Leucocyanidin;2-(3,4-Dihydroxyphenyl)-3,4-dihydro-2H-1-benzopyran-3,4,5,7-tetrol;3,3',4,4',5,7-Flavanhexol;3,4-Cyanidiol;Leucoanthocyanidol;Leucocianidol;Leucocyanidol;Leukocyanidine;Procyanidol;Resivit;2,3-trans-3,4-cis-Leucocyanidin;(+)-Gallocatechin;Gallocatechol;(-)-Epigallocatechin;Epigallocatechol	13.2229481240661;13.2229481240661;13.0687350116712;13.0687350116712;13.0687350116712	MS1 mz matched	305.067	330.048	0.000112992	9.9e-05	8.51e-05	0.000139857	0.000111157	0.000230443	6.76e-05	0.000109217	0.00011005	0.000160486	9.56e-05	0.59587	-0.74693	0.20539	1.15704	unchanged
meta_218			trans-O-Methylgrandmarin;6-O-Desmethyl-mycophenolic acid;Cimifugin	7.64430242049026;7.64430242049026;7.76942167588657	MS1 mz matched	305.113	184.3	3.7e-05	3.93e-05	3.3e-05	2.43e-05	4.11e-05	4.02e-05	4.77e-05	5.22e-05	5.08e-05	3.52e-05	5.03e-05	1.42644	0.512423	0.103412	1.4737	unchanged
meta_219			(Z)-9-Heptadecenoic acid;Cyclohexaneundecanoic acid;10Z-Heptadecenoic acid;2,4-Heptadecanedione;omega-Cyclohexylundecanoic acid;Cyclohexaneundecanoic acid;9E-Heptadecenoic acid;(E)-Heptadec-9-enoic acid	-19.498566617484;-19.498566617484;-19.498566617484;-19.498566617484;-19.385610359678;-19.385610359678	MS1 mz matched	305.174	46.462	0.000146118	0.000193554	0.000234933	0.000171142	9.04e-05	0.000151261	0.000245643	0.000141743	0.000258373	0.000137616	0.000215253	1.56416	0.645384	0.165028	1.11287	unchanged
meta_220			2-O-p-Coumaroyltartronic acid;	12.5818171109112;	MS1 mz matched	306.056	150.481	0.000675187	0.000651939	0.000573174	0.000221297	0.000363572	0.000402476	0.000523325	0.000988334	0.000737446	0.000329115	0.000749702	2.27793	1.18772	0.0726776	1.51058	unchanged
meta_221					Unmapped	306.992	406.485	0.000226761	0.000251529	0.000235177	0.000307302	0.000285444	0.000263572	0.000277199	0.000298899	0.000314542	0.000285439	0.00029688	1.04008	0.0566955	0.530145	0.526126	unchanged
meta_222			4R,5R,6S-Trihydroxy-2-hydroxymethyl-2-cyclohexen-1-one 6-(2-hydroxy-6-methylbenzoate);Allamandin	1.28891074625256;1.29832360442039	MS1 mz matched	307.082	280.599	0.00274686	0.00215847	0.00218425	0.000734822	0.00144399	0.00243852	0.00535386	0.0042292	0.00279907	0.00153911	0.00412737	2.68166	1.42313	0.051531	1.51801	unchanged
meta_223	Bisdemethoxycurcumin	0.7293			MS2 reverse	307.101	245.727	0.000263551	0.000221745	0.000235609	0.000340744	0.0001575	0.000207525	0.000211677	0.000161063	0.000379629	0.000235256	0.00025079	1.06603	0.0922454	0.865358	0.0552823	unchanged
meta_224			(E)-2-Methyl-2-buten-1-ol O-beta-D-Glucopyranoside;Prenyl glucoside;	-3.98346020255621;-3.98346020255621;	MS1 mz matched	307.138	219.723	0.000185877	0.000153962	0.000160639	0.000162229	9.39e-05	0.000180442	0.000227606	0.000219177	0.000164679	0.000145536	0.000203821	1.40049	0.48593	0.156774	1.20453	unchanged
meta_225			(E)-2-Methyl-2-buten-1-ol O-beta-D-Glucopyranoside;Prenyl glucoside;	-12.0438814946031;-12.0438814946031;	MS1 mz matched	307.138	104.695	0.000263358	0.000237362	0.000249731	0.000184811	0.000140763	0.000320602	0.000262683	0.000362115	0.000261213	0.000215392	0.000295337	1.37116	0.455398	0.289643	0.989002	unchanged
meta_226	Hexadecanedioic acid	0.9583			MS2 reverse	307.189	47.407	0.00062637	0.000727822	0.000664184	0.000848803	0.000448852	0.000687055	0.000936121	0.000673541	0.000764791	0.00066157	0.000791484	1.19637	0.258667	0.411331	0.703966	unchanged
meta_227			Ribose 1,5-bisphosphate;D-Ribose 5-diphosphate;D-Ribose 1,5-bisphosphate;Ribose 1,5-bisphosphate;alpha-D-Ribose 1,5-bisphosphate;D-Ribulose 1,5-bisphosphate;D-Ribose 2,5-bisphosphate	14.2316341359918;14.1809858848881;14.1809858848881;14.1809858848881;14.1809858848881	MS1 mz matched	308.99	384.866	0.00637823	0.00651111	0.00615278	0.00469013	0.00560368	0.00754877	0.00691441	0.0059252	0.00606449	0.00594753	0.00630137	1.05949	0.0833743	0.724336	0.374987	unchanged
meta_228			Valdiate;3-Hydroxy-6,8-dimethoxy-7(11)-eremophilen-12,8-olide;Cupreine;Sarpagine	-17.8297608918859;-17.8297608918859;14.1648996140865;14.1648996140865	MS1 mz matched	309.172	25.111	0.00183847	0.00253029	0.0026901	0.000976303	0.0019869	0.00155106	0.000493573	0.0025132	0.00103887	0.00150475	0.00134855	0.896192	-0.15812	0.831287	0.129599	unchanged
meta_229			Ibogaine;Tabernthine;Astrocasine	2.74883181899625;2.74883181899625;2.74883181899625	MS1 mz matched	309.205	47.386	0.00489081	0.00491832	0.00495186	0.0049045	0.0014649	0.00262713	0.00910886	0.00775511	0.00672872	0.00299884	0.00786423	2.62242	1.3909	0.0209092	1.5931	up
meta_230					Unmapped	310.932	301.999	0.00151808	0.00134446	0.0013905	0.00127369	0.00140131	0.00138963	0.00181787	0.00134498	0.00133514	0.00135488	0.00149933	1.10662	0.146158	0.462944	0.743621	unchanged
meta_231			Nivalenol;Moringyne;3-Hydroxychavicol 1-glucoside;4-Hydroxycinmyl alcohol 4-D-glucoside;p-Coumaryl alcohol 4-O-glucoside;Nivalenol;Deoxyanisatin	-6.0969963295609;-6.0969963295609;-6.0969963295609;-6.08738472809033;-6.08738472809033;-6.08738472809033	MS1 mz matched	311.112	204.679	5.11e-05	3.83e-05	6.48e-05	6.23e-05	8.47e-05	5.81e-05	2.65e-05	2.56e-05	4.55e-05	6.84e-05	3.25e-05	0.475431	-1.07269	0.0293233	1.56061	down
meta_232			2,3-Butanediol glucoside;Cimetidine	-7.5479659851871;13.0892284772264	MS1 mz matched	311.133	185.719	0.000277265	0.000209486	0.000211346	0.000233279	0.000350465	0.000215007	0.000372333	0.000271921	0.000364976	0.00026625	0.00033641	1.26351	0.337437	0.263308	0.97511	unchanged
meta_233			N-Undecylbenzenesulfonic acid;Jatrophone;Broussonin C;Centrolobine;Yakuchinone A;Yakuchinone-A	3.4740027856096;14.415107032193;14.415107032193;14.415107032193;14.415107032193	MS1 mz matched	311.167	27.094	0.032553	0.0441317	0.0450532	0.0419264	0.0334397	0.0406857	0.0294853	0.0399182	0.0324583	0.0386839	0.0339539	0.877727	-0.188156	0.312143	0.889604	unchanged
meta_234			Clorazepate;Clorazepate;Clorazepic acid	3.75773191432671;3.82109870611177	MS1 mz matched	313.033	45.217	0.00057076	0.000442918	0.000390139	0.000767527	0.000699886	0.000269713	0.000547012	0.000883573	0.000498954	0.000579042	0.00064318	1.11076	0.151553	0.762408	0.319777	unchanged
meta_235			2-Hydroxyenterolactone;4-Hydroxyenterolactone;2'-Hydroxy-4,4',6'-trimethoxychalcone;beta,2-Dihydroxy-4,6-dimethoxy-3-methylchalcone;5-Hydroxyenterolactone;2'-Hydroxyenterolactone;6-Hydroxyenterolactone;(-)-3,4,9-Trimethoxypterocarpan;7-Hydroxyenterolactone;5,8-Dimethoxychalepensin;4'-Hydroxyenterolactone;p-Hydroxyphenethyl trans-ferulate;2,3,9-Trimethoxypterocarpan;6'-Hydroxyenterolactone;Dihydro…	14.5688484382327;14.5688484382327;14.5688484382327;14.5688484382327;14.5688484382327;14.5688484382327;14.5688484382327;14.5688484382327;14.5688484382327;14.5688484382327;14.5688484382327;14.5688484382327;14.5688484382327;14.5688484382327;23.2400663837742	MS1 mz matched	313.113	321.292	0.00164479	0.00152011	0.00141101	0.00151145	0.00127873	0.00163584	0.00164093	0.00161287	0.00115765	0.00147534	0.00147048	0.996707	-0.00475848	0.980831	0.0294123	unchanged
meta_236			7,8-Dihydropteroic acid;Dihydropteroate;7,8-Dihydropteroate	-4.94981517917025;-4.82788502354906	MS1 mz matched	313.111	352.325	0.00311963	0.0026524	0.00284355	0.000563166	0.00166938	0.00496387	0.00155064	0.0027168	0.00251139	0.00239881	0.00225961	0.941972	-0.0862435	0.927253	0.0621814	unchanged
meta_237			7,8-Dihydropteroic acid;Dihydropteroate;7,8-Dihydropteroate	-1.42751294458417;-1.30558235948599	MS1 mz matched	313.112	303.895	0.000680126	0.000558409	0.000622978	0.000445928	0.000553674	0.000420863	0.000681403	0.000849273	0.000645404	0.000473488	0.00072536	1.53195	0.615369	0.0356606	1.58787	unchanged
meta_238					Unmapped	314.862	409.404	0.000241162	0.000233815	0.000267879	0.000274285	0.000279574	0.000125176	0.00040918	0.000250941	0.000263809	0.000226345	0.000307976	1.36065	0.444296	0.318242	0.88125	unchanged
meta_239					Unmapped	315.05	42.888	0.000625387	0.000723427	0.000960001	0.00209401	0.000198014	0.000197994	0.00125382	0.00140278	0.000871119	0.000830006	0.00117591	1.41675	0.502581	0.643282	0.427733	unchanged
meta_240			Cysteinyldopa;5-S-Cysteinyl-DOPA	-8.04245	MS1 mz matched	315.07	229.925	0.00059246	0.000548949	0.000530205	0.000457777	0.000874344	0.00121398	0.000457401	0.000207391	0.000548648	0.000848702	0.00040448	0.476587	-1.06919	0.168342	1.21292	unchanged
meta_241			Cysteinyldopa;5-S-Cysteinyl-DOPA	-8.03454	MS1 mz matched	315.07	175.17	0.000188677	0.00015478	0.000145244	0.000108519	0.000287786	0.00026881	9.85e-05	9.12e-05	0.000295869	0.000221705	0.000161868	0.730105	-0.453823	0.534335	0.602948	unchanged
meta_242			2-(4-Chlorophenyl)-3-phenyl-3-(2-pyridinyl)acrylonitrile	20.8256	MS1 mz matched	315.083	154.543	0.00049886	0.000423323	0.000445628	0.000350472	0.000884878	0.000721335	0.000188227	0.000838032	0.000330182	0.000652228	0.000452147	0.693234	-0.528586	0.474896	0.580332	unchanged
meta_243	Nateglinide	0.7629			MS2 reverse	316.186	216.688	8.7e-05	7.58e-05	7.75e-05	3.89e-05	4.18e-05	3.11e-05	7.64e-05	0.000150354	5.72e-05	3.72e-05	9.46e-05	2.54169	1.34579	0.179195	1.3307	unchanged
meta_244			Bis(2-methylpropanoyloxy)-9,10-epoxy-p-mentha-1,3,5-triene;alpha-Zearalenol;beta-Zearalenol;11beta-Chloromethylestradiol;Org 4333;16beta-Chloroandrost-4-ene-3,17-dione	-19.6069260841636;-19.6069260841636;-19.6069260841636;5.61135677394228;5.61135677394228	MS1 mz matched	319.156	25.0865	0.000198525	0.000180903	0.000235898	6.3e-05	0.000118951	5.23e-05	0.000200029	0.000176619	6.95e-05	7.81e-05	0.000148724	1.90458	0.929472	0.216186	1.17124	unchanged
meta_245					Unmapped	319.885	25.002	0.000187412	0.000185274	0.000204372	8.55e-05	0.000353047	0.000223501	7.68e-05	0.000521996	0.000155648	0.000220694	0.000251467	1.13943	0.188318	0.856943	0.259665	unchanged
meta_246					Unmapped	320.858	396.065	5.74e-05	3.44e-05	4.25e-05	1.5e-05	2.25e-05	2.24e-05	8.59e-05	3.84e-05	5.39e-05	1.99e-05	5.94e-05	2.97862	1.57464	0.101726	1.45018	unchanged
meta_247			2,3,7,8-Tetrachlorodibenzodioxin;Tetrachlorodibenzodioxin;2,3,7,8-Tetrachlorodibenzo-p-dioxin;TCDD;PCDD 48;1,2,3,4-Tetrachlorodibenzodioxin;1,2,3,4-TCDD;1,2,3,4-Tetrachlorodibenzo-p-dioxin;1,3,6,8-Tetrachlorodibenzo-p-dioxin;1,3,6,8-Tetrachlorodibenzodioxin;1,3,6,8-TCDD	-18.6352186999098;-18.6352186999098;-18.6352186999098	MS1 mz matched	320.957	409.28	6.52e-05	4.62e-05	6.39e-05	4.04e-05	5.23e-05	3.14e-05	8.68e-05	5.68e-05	6.21e-05	4.14e-05	6.86e-05	1.65786	0.729318	0.0792976	1.39708	unchanged
meta_248			Zeranol;16beta-Chloro-17beta-hydroxyandrost-4-en-3-one;16beta-Chlorotestosterone;19-Chloro-17beta-hydroxyandrost-4-en-3-one	-18.1762862940297;6.72905608827889;6.72905608827889	MS1 mz matched	321.172	31.676	0.00217205	0.00229996	0.00305605	0.00112805	0.00116975	0.00124146	0.00150453	0.00129225	0.000967331	0.00117976	0.0012547	1.06352	0.0888538	0.68163	0.475159	unchanged
meta_249			(S)-[8]-Gingerol;Rapanone;Decylubiquinone;6-Decylubiquinone;2,3-Dimethoxy-5-methyl-6-decyl-1,4-benzoquinone;[8]-Gingerol;(8)-Gingerol;Mocolin L acid	17.3505586246603;17.3797322528583;17.3797322528583;17.3797322528583;17.3797322528583	MS1 mz matched	321.208	24.139	0.000169083	0.000274919	0.000278309	0.000262208	0.000202621	6.69e-05	0.000314358	0.000269273	0.000270258	0.000177258	0.00028463	1.60574	0.683238	0.198786	1.17934	unchanged
meta_250			4,4'-Diaminostilbene dihydrochloride	13.8264	MS1 mz matched	322.092	313.834	0.000149675	0.000150492	0.000144813	6.03e-05	0.000273481	0.000195365	5.22e-05	0.000172275	0.000297434	0.000176369	0.000173981	0.986459	-0.0196697	0.981023	0.0233601	unchanged
meta_251					Unmapped	323.006	383.372	0.000426628	0.000357498	0.000338219	0.000320579	0.000715186	0.000285067	0.000894959	0.000776514	0.000792868	0.000440277	0.000821447	1.86575	0.899755	0.100963	1.4591	unchanged
meta_252	D-Lactose	0.6558			MS2 forward	323.096	311.197	7.64e-05	7.6e-05	6.9e-05	6.42e-05	0.000149942	0.000101554	4.23e-05	7.28e-05	0.000102306	0.000105248	7.25e-05	0.688445	-0.538586	0.34608	0.840115	unchanged
meta_253	Glutathione	0.7952			MS2 reverse	323.096	278.858	0.000103104	0.000110893	9.66e-05	0.0003007	8.17e-05	8.64e-05	5.92e-05	9.93e-05	0.000100762	0.000156272	8.64e-05	0.552914	-0.854874	0.436385	0.823586	unchanged
meta_254			(Z)-2-Methyl-2-butene-1,4-diol 4-O-beta-D-Glucopyranoside;Ilicifolinoside A;	-7.2050336734243;-7.2050336734243;	MS1 mz matched	323.133	187.691	0.000235112	0.000199514	0.00020647	0.000279069	0.000108812	0.000252813	0.000404268	0.000318284	0.00021771	0.000213565	0.000313421	1.46757	0.553427	0.256777	0.994345	unchanged
meta_255			DHAP(10:0);Phaseollidin;(-)-Phaseollidin;Isobavachalcone;Spathelia bischromene;2,2,6,6,10-Pentamethyl-2H,6H,12H-benzo[1,2-b:3,4-b':5,6-b'']tripyran-12-one;Glabranin;Glabridin;(-)-Phaseollinisoflavan;Otobain	-2.25092237583419;-9.68697726434447;-9.68697726434447;-9.68697726434447;-9.68697726434447;-9.68697726434447;-9.68697726434447;-9.68697726434447	MS1 mz matched	323.133	245.777	0.00124321	0.00103633	0.00105625	0.00114432	0.000869338	0.000985148	0.00113868	0.0007503	0.00213089	0.000999601	0.00133995	1.34049	0.422759	0.496463	0.583209	unchanged
meta_256	p-Hydroxyphenylbutazone	0.7274			MS2 reverse	323.133	284.107	0.00116131	0.000973053	0.00104483	0.00127794	0.000704435	0.00100903	0.00103675	0.00098709	0.001247	0.000997136	0.00109028	1.09341	0.128839	0.648613	0.353319	unchanged
meta_257			Atroviridin;O-Demethylforbexanthone;Demethoxykanugin;Dihydrosterigmatocystin;Miraxanthin-II	-10.8863176842818;-10.8863176842818;-10.8863176842818;-10.8863176842818;1.49781491986422	MS1 mz matched	325.075	435.814	8.95e-05	0.000103953	7.38e-05	5.62e-05	5.65e-05	7.93e-05	9.48e-05	0.000122268	6.65e-05	6.4e-05	9.45e-05	1.47683	0.562502	0.189938	1.23452	unchanged
meta_258			Atenolol;Practolol;Practolol	-15.18843472971;-15.18843472971;-15.0283848619797	MS1 mz matched	325.183	27.027	0.0855832	0.106166	0.112413	0.0899574	0.0953736	0.106737	0.0693188	0.118809	0.0896195	0.0973561	0.0925826	0.950968	-0.0725308	0.777975	0.224321	unchanged
meta_259			Acitretin;Isoacitretin;AA861;Docebenone;Moxestrol;11beta-Methoxy-17alpha-ethinylestradiol;17alpha-Ethinyl-11beta-methoxy-1,3,5(10)-estratrien-3,17-diol;Preg-4,16-diene-3,11,20-trione	-18.0340677423794;-18.0340677423794;-18.0503157379152;-18.0503157379152;-18.0503157379152	MS1 mz matched	325.182	706.16	0.00588512	0.00610401	0.00419205	0.00419451	0.00342751	0.00412365	0.00598563	0.00373754	0.00444722	0.00391523	0.00472347	1.20644	0.270751	0.349496	0.859724	unchanged
meta_260	Adenosine	0.9984			MS2 forward	326.109	157.968	0.000433309	0.000392294	0.000404405	0.000258898	0.000285596	0.00032027	0.000364908	0.000528662	0.00042922	0.000288255	0.00044093	1.52965	0.613205	0.0707878	1.52647	unchanged
meta_261			7-Hydroxy-6-methyl-8-ribityl lumazine;7-Hydroxy-6-methyl-8-ribityl lumazine	14.7414568955988;14.7381042291389	MS1 mz matched	327.107	272.79	3.64e-05	4.27e-05	2.49e-05	3.34e-05	6.12e-05	4.63e-05	2.67e-05	3.22e-05	3.44e-05	4.7e-05	3.11e-05	0.661973	-0.595156	0.179875	1.20297	unchanged
meta_262	L-Rhamnose	0.9448			MS2 reverse	327.128	337.367	0.000251199	0.000210699	0.000193849	0.000165549	0.000294267	0.000279036	0.000231892	0.00030508	0.000289472	0.000246284	0.000275482	1.11855	0.161635	0.571733	0.593917	unchanged
meta_263	Pyrethrosin	0.6266			MS2 reverse	327.127	265.571	3.71e-05	3.8e-05	3.34e-05	3.79e-05	3.52e-05	4.29e-05	3.92e-05	5.25e-05	3.94e-05	3.87e-05	4.37e-05	1.13001	0.176336	0.384697	0.869416	unchanged
meta_264			N-[2-(4-Prenyloxyphenyl)ethyl]tiglamide;Isolobinine;4-Aminoestra-1,3,5(10)-triene-3,17beta-diol;2-Aminoestra-1,3,5(10)-triene-3,17beta-diol;2-Aminoestradiol	8.60410410040179;8.70508394311655;8.70508394311655;8.70508394311655	MS1 mz matched	327.215	93.529	0.00144448	0.00226765	0.00144137	0.000958478	0.00377407	0.00123279	0.00138683	0.00386038	0.00340402	0.00198845	0.00288374	1.45025	0.536301	0.489647	0.676991	unchanged
meta_265					Unmapped	327.216	145.597	0.0021462	0.00224783	0.00244545	0.00119052	0.00163036	0.00131742	0.00218997	0.00361692	0.00290093	0.00137943	0.00290261	2.1042	1.07327	0.054918	1.58718	unchanged
meta_266			(9R,10S,12Z)-9,10-Dihydroxy-8-oxo-12-octadecenoic acid;Corchorifatty acid F;Auxin a;2,3-Dinor-8-iso prostaglandin F1alpha;2,3-Dinor-8-iso PGF1alpha	0.0789092910939413;0.0789092910939413;0.0789092910939413;0	MS1 mz matched	327.216	70.068	0.0012513	0.00177192	0.00169579	0.00129998	0.0021269	0.00217838	0.000514984	0.000950907	0.00354755	0.00186842	0.00167115	0.894418	-0.160978	0.85773	0.235366	unchanged
meta_267	Adenosine 3',5'-cyclic phosphate (cAMP)	0.8202			MS2 forward	328.043	248.356	6.99e-05	7.78e-05	5.98e-05	4.11e-05	3.22e-05	4.49e-05	6.94e-05	0.000107227	5.1e-05	3.94e-05	7.59e-05	1.92671	0.946139	0.152277	1.36828	unchanged
meta_268			Glyzarin;7-Acetoxy-2-methylisoflavone;3-Methoxy-2-(4-methylbenzoyl)-4H-1-benzopyran-4-one;Tuliposide B;6-Tuliposide B;6-O-[(3S)-3,4-Dihydroxy-2-methylenebutanoyl]-D-glucose	12.8909864261287;12.8909864261287;12.8909864261287;-7.14054739431037;-7.14054739431037	MS1 mz matched	329.062	183.297	0.000117924	0.000154501	0.000123388	0.000121623	0.000151579	0.000140958	0.000192837	0.000209088	0.000167738	0.000138053	0.000189888	1.37547	0.45992	0.0292109	1.61067	unchanged
meta_269					Unmapped	329.086	274.606	0.000254837	0.000229995	0.000251713	0.000300719	0.000463958	0.000452988	0.000294309	0.000184061	0.000242191	0.000405888	0.000240187	0.591757	-0.756924	0.0672659	1.42358	unchanged
meta_270			3'-Glucosyl-2',4',6'-trihydroxyacetophenone;1-O-Vanilloyl-beta-D-glucose	-15.3961699948159;-15.4500930187306	MS1 mz matched	329.085	352.322	0.000136335	0.000121807	0.000129863	4.56e-05	7.97e-05	0.000214505	7.97e-05	0.000133342	0.00011756	0.00011329	0.000110186	0.972594	-0.0400897	0.958594	0.0220658	unchanged
meta_271			Ethyl (S)-3-hydroxybutyrate glucoside;Triamiphos	1.80973496033618;-12.9192026268562	MS1 mz matched	329.107	281.92	0.000487878	0.000349862	0.00031698	0.000273288	0.000124001	0.000301563	0.000116571	0.000370024	0.000208358	0.000232951	0.000231651	0.99442	-0.00807332	0.989493	0.00671861	unchanged
meta_272	Acetylvalerenolic acid	0.9351			MS2 reverse	329.112	155.307	8.37e-05	9.39e-05	0.000106747	0.000100196	6.46e-05	4.43e-05	0.000113788	5.45e-05	0.00011579	6.97e-05	9.47e-05	1.35834	0.44184	0.391639	0.698909	unchanged
meta_273			(卤)-Fenarimol;Mahanimbine;(+)-3,11-Dihydro-3,5-dimethyl-3-(4-methyl-3-pentenyl)pyrano[3,2-a]carbazole	16.0137803595342;23.2604132446373	MS1 mz matched	330.201	198.95	0.00013053	0.000101312	0.000125771	7.79e-05	8.45e-05	6.36e-05	0.000148758	0.000188545	0.000157652	7.53e-05	0.000164985	2.19066	1.13137	0.00717067	1.73468	up
meta_274	6-Methylmercaptopurine	0.9546			MS2 reverse	331.06	183.162	6.11e-05	5.97e-05	5.18e-05	6.27e-05	8.38e-05	8.5e-05	7.85e-05	8.96e-05	4.5e-05	7.72e-05	7.1e-05	0.920584	-0.119379	0.713839	0.250003	unchanged
meta_275			Fospropofol;1-O-Galloyl-beta-D-glucose;1-Galloyl-beta-glucose;beta-Glucogallin;1-Galloyl-beta-D-glucose	4.36766764079066;11.1420847683206	MS1 mz matched	331.065	143.083	0.0029412	0.00337124	0.00355385	0.00403507	0.00506493	0.00883122	0.00302323	0.00135555	0.00342552	0.00597707	0.00260143	0.435235	-1.20013	0.13265	1.31304	unchanged
meta_276			Fospropofol;Vat Yellow 4;C.I. Vat Yellow 4;Dibenzo[b,def]chrysene-7,14-dione	13.401729225857;-8.13048035782655	MS1 mz matched	331.078	242.331	0.000311934	0.000273705	0.000315483	0.000382931	0.000307718	0.000370631	0.000359985	0.000295632	0.000239875	0.00035376	0.000298497	0.843785	-0.245052	0.265911	0.978431	unchanged
meta_277					Unmapped	333.005	22.891	0.000298619	0.000351495	0.000318779	0.000420081	0.000273532	0.000511916	0.000633602	0.000634519	0.000600683	0.000401843	0.000622935	1.55019	0.632449	0.0825062	1.50885	unchanged
meta_278			2-Methyl-1,4-naphthalenediol bis(dihydrogen phosphate);	17.9077447338734;	MS1 mz matched	333.007	211.311	4.01e-05	3.11e-05	3.23e-05	9.89e-06	2.82e-05	0.000380759	1.49e-05	1.42e-05	8.68e-05	0.000139619	3.86e-05	0.276599	-1.85413	0.492521	0.681059	unchanged
meta_279	Nicotinamide ribotide	0.8867			MS2 reverse	333.057	415.825	0.000199173	0.000207352	0.000245205	0.000387476	0.000147734	0.000132914	0.000255921	0.000162987	0.000219928	0.000222708	0.000212945	0.956163	-0.0646708	0.919103	0.169729	unchanged
meta_280			2-Phenylethanol glucuronide;Thalassemine;L-Thalassemine	-4.20287796947179;-0.670906347534316	MS1 mz matched	333.072	110.625	0.00022116	0.000265943	0.000292665	0.000407334	0.000247784	0.000372139	0.00055716	0.000147192	0.000401926	0.000342419	0.000368759	1.07692	0.106917	0.852841	0.117419	unchanged
meta_281			Mitomycin;Mitomycin;Mitomycin C	-11.1325693160574;-11.0736104788101	MS1 mz matched	333.117	219.08	6.63e-05	5.21e-05	5.64e-05	5.48e-05	4.9e-05	6.1e-05	7.78e-05	6.39e-05	5.18e-05	5.49e-05	6.45e-05	1.17424	0.231728	0.336133	0.932124	unchanged
meta_282					Unmapped	334.836	303.35	0.000536107	0.000452394	0.000450307	0.000438622	0.000506943	0.000476586	0.000614566	0.000467152	0.000493374	0.000474051	0.000525031	1.10754	0.147361	0.385626	0.836329	unchanged
meta_283			6-Methyl-griseofulvin;NMNH;Reduced nicotimide nucleotide	3.15969772830298;15.5124358658441	MS1 mz matched	335.078	370.976	0.00339707	0.00333771	0.00297732	0.00346451	0.00164869	0.00364746	0.00412633	0.00168281	0.00240558	0.00292022	0.00273824	0.937682	-0.0928291	0.859815	0.20836	unchanged
meta_284			Benzyl glycinate 4-methylbenzenesulfonate salt;Atheroline	13.6654463212528;23.7321823224354	MS1 mz matched	336.092	46.8635	6.75e-05	5.74e-05	8.71e-05	9.8e-05	7.66e-05	8.32e-05	7.55e-05	7.41e-05	5.25e-05	8.59e-05	6.74e-05	0.784077	-0.350932	0.13223	1.21931	unchanged
meta_285			Delphinidin;Phenylmercury acetate	5.19230659959121;-5.95965186986611	MS1 mz matched	337.021	372.024	0.00279278	0.00233894	0.00219623	0.00277738	0.00234106	0.00273263	0.0020646	0.00167992	0.00260109	0.00261703	0.0021152	0.808246	-0.307133	0.193872	1.22828	unchanged
meta_286			Versicolorin A	-12.4061	MS1 mz matched	337.039	479.618	0.00128772	0.00173807	0.00218618	0.0015321	0.00202327	0.0023434	0.00261333	0.00220375	0.00153736	0.00196626	0.00211814	1.07725	0.107348	0.71984	0.417214	unchanged
meta_287			6-Demethylgriseofulvin;Griseophenone B	-3.74849452433853;-3.70146103135823	MS1 mz matched	337.054	377.575	0.000546371	0.000569313	0.00058084	0.000560223	0.000304545	0.000563104	0.000850886	0.000473005	0.000455494	0.000475957	0.000593128	1.24618	0.317512	0.497263	0.621877	unchanged
meta_288			D-Erythroascorbic acid 1'-a-D-xylopyranoside;	-6.40860160634481;	MS1 mz matched	337.076	330.074	0.00802068	0.00697688	0.00613872	0.00617667	0.00994295	0.0070849	0.00345068	0.00717537	0.00544492	0.00773484	0.00535699	0.692579	-0.529949	0.203224	1.03708	unchanged
meta_289			3-O-p-Coumaroylquinic acid;Hydrojuglone glucoside;alpha-Hydrojuglone 4-O-b-D-glucoside;Deoxy-5-methylcytidylate;5-Methyldeoxycytidine 5'-phosphate	5.41969562737127;5.41969562737127;5.41969562737127;-1.86873622981194	MS1 mz matched	337.093	279.361	0.0139746	0.0113592	0.0119297	0.011664	0.00599221	0.0114471	0.00785073	0.0141788	0.0131844	0.0097011	0.011738	1.20996	0.274962	0.49308	0.608061	unchanged
meta_290			Phenylalanyl-Isoleucine;Leucyl-phenylalanine;Isoleucyl-Phenylalanine;	-14.5332031250622;-14.5332031250622;-14.5332031250622;	MS1 mz matched	337.182	27.687	0.000895692	0.00119217	0.00123963	0.00121042	0.000779613	0.00108048	0.000765865	0.0010939	0.000901358	0.00102351	0.000920375	0.899238	-0.153225	0.555039	0.567267	unchanged
meta_291			Imidazoleacetic acid ribotide;4,4-Difluoro-17beta-hydroxy-17alpha-methyl-androst-5-en-3-one	-13.622094575517;-7.1172662080231	MS1 mz matched	337.203	24.151	0.000783405	0.0011794	0.00123223	0.00195216	0.000800783	0.00213441	0.00182179	0.00117	0.00179473	0.00162912	0.0015955	0.979367	-0.0300792	0.94737	0.130906	unchanged
meta_292			Asparenomycin A	-9.09923	MS1 mz matched	339.07	168.076	0.000119969	9.84e-05	9.31e-05	5.96e-05	0.000190226	0.000262393	1.36e-05	2.87e-05	9.65e-05	0.000170726	4.62e-05	0.27079	-1.88475	0.159222	1.23485	unchanged
meta_293	Matairesinol	0.8184			MS2 reverse	339.127	151.794	0.000107187	0.00011265	0.00011028	7.22e-05	0.000212857	0.000147463	6.88e-05	0.00019176	0.000103306	0.000144184	0.000121303	0.84131	-0.249291	0.697366	0.286909	unchanged
meta_294	Norethindrone Acetate	0.9841			MS2 forward	339.198	663.482	0.00261851	0.00211479	0.00211776	0.00324753	0.00144136	0.00156313	0.00223242	0.00177476	0.00305397	0.00208401	0.00235372	1.12942	0.175581	0.720049	0.246363	unchanged
meta_295			4,4'-Diaminostilbene dihydrochloride	13.8264	MS1 mz matched	341.086	312.764	0.000337797	0.000225628	0.000284623	0.000340548	0.00023616	0.000271959	0.000204871	0.000177537	0.000219317	0.000282889	0.000200575	0.709024	-0.496094	0.100152	1.45572	unchanged
meta_296	Sucrose	0.9486			MS2 forward	341.108	345.264	0.0474788	0.0442708	0.0377311	0.060689	0.0532469	0.0473096	0.0460944	0.0373966	0.0617352	0.0537485	0.0484087	0.900653	-0.150956	0.55582	0.657746	unchanged
meta_297			2,3,4,5-Tetrachloro-4'-biphenylol;4-Hydroxy-2',3',4'-5'-tetrachlorobiphenyl;4-Hydroxy-2,2',4',6'-tetrachlorobiphenyl;2,2',4',6'-Tetrachloro-4-biphenylol;4-Hydroxy-2',3,4',6'-tetrachlorobiphenyl;2',3,4',6'-Tetrachloro-4-biphenylol;2',3',4',5'-Tetrachloro-3-biphenylol;2',3',4',5'-Tetrachloro-3-hydroxybiphenyl;4-Hydroxy-2',3,5,5'-tetrachlorobiphenyl;2',3,5,5'-Tetrachloro-4-biphenylol	-7.51837179522403;-7.51837179522403;-7.51837179522403;-7.51837179522403;-7.51837179522403	MS1 mz matched	342.872	161.259	0.000348141	0.0003889	0.00034503	0.000200009	0.000221141	0.000202241	0.00055964	0.000463937	0.000425496	0.000207797	0.000483025	2.3245	1.21692	0.0180987	1.73331	up
meta_298			Clavamycin B;Clavamycin C	8.83626890752387;8.83626890752387	MS1 mz matched	343.128	296.703	0.000200444	0.000154811	0.000159657	0.000116529	0.000399733	0.000144146	0.000127986	0.000271583	0.000107219	0.000220136	0.000168929	0.767386	-0.381976	0.654137	0.351196	unchanged
meta_299	Maltitol	0.886			MS2 reverse	343.122	388.311	6.43e-05	7.14e-05	5.09e-05	6.43e-05	6.65e-05	9.11e-05	8.52e-05	7.32e-05	5.41e-05	7.4e-05	7.09e-05	0.957824	-0.0621679	0.814647	0.16572	unchanged
meta_300			Murrayacinine;	22.2019181292001;	MS1 mz matched	344.181	205.38	2.57e-05	2.65e-05	2.92e-05	1.65e-05	1.45e-05	2.66e-05	2.36e-05	4.01e-05	3.65e-05	1.92e-05	3.34e-05	1.73757	0.797075	0.0908024	1.35561	unchanged
meta_301	Xanthylic acid (XMP)	0.7568			MS2 reverse	345.025	407.038	0.00111585	0.000873512	0.00112559	0.001255	0.00101061	0.00156926	0.00121249	0.00110447	0.00102528	0.00127829	0.00111408	0.871541	-0.19836	0.420935	0.776051	unchanged
meta_302			Zaleplon;Zaleplon	14.223227086553;14.0924603043271	MS1 mz matched	345.153	249.427	6.63e-05	6.72e-05	6.91e-05	0.000198984	0.000157276	5.95e-05	3.51e-05	4.88e-05	6.69e-05	0.000138571	5.03e-05	0.362799	-1.46276	0.160928	1.32458	unchanged
meta_303			13-(2-Methylcrotonoyl)oxylupanine;13-(2-Methylcrotonoyl)oxylupinine;(+)-13alpha-Tigloyloxylupanine	-0.385009	MS1 mz matched	345.225	216.226	5.71e-05	5.01e-05	5.63e-05	6.32e-05	5.79e-05	3.29e-05	2.84e-05	6.87e-05	2.68e-05	5.13e-05	4.13e-05	0.804281	-0.314228	0.582161	0.471411	unchanged
meta_304			(+)-Gallocatechin;(-)-Epigallocatechin;Leucocyanidin;2-(3,4-Dihydroxyphenyl)-3,4-dihydro-2H-1-benzopyran-3,4,5,7-tetrol;3,3',4,4',5,7-Flavanhexol;3,4-Cyanidiol;Leucoanthocyanidol;Leucocianidol;Leucocyanidol;Leukocyanidine;Procyanidol;Resivit;2,3-trans-3,4-cis-Leucocyanidin;(+)-Gallocatechin;Gallocatechol;(-)-Epigallocatechin;Epigallocatechol	13.2229481240661;13.2229481240661;13.0687350116712;13.0687350116712;13.0687350116712	MS1 mz matched	346.097	330.715	0.000130361	9.87e-05	0.000106737	8.14e-05	0.000137074	0.000105764	9.98e-05	0.000134838	8.66e-05	0.000108081	0.000107059	0.990544	-0.0137067	0.964578	0.0574445	unchanged
meta_305	Dehydroascorbic acid (Oxidized vitamin C)	0.6012			MS2 forward	347.023	125.224	0.000157954	0.000221819	0.000256556	0.000739554	0.000388777	0.000465599	0.000273562	0.000131297	0.000159261	0.00053131	0.00018804	0.353918	-1.49851	0.0682075	1.5237	unchanged
meta_306			2-O-(6-Phospho-alpha-mannosyl)-D-glycerate;2-(alpha-D-Mannosyl)-3-phosphoglycerate;2-O-(6-Phospho-alpha-mannosyl)-D-glycerate;2-O-(6-Phospho-alpha-D-mannosyl)-D-glycerate;2-O-(alpha-D-Glucopyranosyl)-3-phospho-D-glycerate;(2R)-2-(alpha-D-Glucopyranosyloxy)-3-(phosphonooxy)propanoate	-13.4864449039416;-13.5941878912739;-13.5941878912739;-13.5941878912739	MS1 mz matched	347.041	393.778	0.000443657	0.000470328	0.000400342	0.000539937	0.000483367	0.00098882	0.00043995	0.000391056	0.000453886	0.000670708	0.000428297	0.638575	-0.647073	0.267853	1.08068	unchanged
meta_307			Gyrocyanin;Oleic acid methyl ester;Methyl oleate;17-Methyl-6Z-octadecenoic acid;17-Methyl-6Z-octadecenoate;Lactobacillic acid;11R,12S-Methylene-octadecanoic acid	-10.8008054700428;-1.6876412344359;-1.6876412344359;-1.6876412344359	MS1 mz matched	348.272	49.518	3.73e-05	5.22e-05	3.3e-05	1.54e-05	1.83e-05	3.26e-05	4.22e-05	5.95e-05	0.000104844	2.21e-05	6.88e-05	3.11464	1.63906	0.12037	1.34164	unchanged
meta_308			Penicillin V;Penicillin V;Penicillin X	-4.3571199682208;-4.23601002705405;-4.23601002705405	MS1 mz matched	349.092	346.544	0.00011562	0.000115663	0.000129594	0.000152303	0.000147232	0.000123839	0.000126363	0.00010792	0.00013203	0.000141125	0.000122104	0.865221	-0.208859	0.172777	1.20581	unchanged
meta_309			2-Hydroxyenterolactone;4-Hydroxyenterolactone;2'-Hydroxy-4,4',6'-trimethoxychalcone;beta,2-Dihydroxy-4,6-dimethoxy-3-methylchalcone;5-Hydroxyenterolactone;2'-Hydroxyenterolactone;6-Hydroxyenterolactone;(-)-3,4,9-Trimethoxypterocarpan;7-Hydroxyenterolactone;5,8-Dimethoxychalepensin;4'-Hydroxyenterolactone;p-Hydroxyphenethyl trans-ferulate;2,3,9-Trimethoxypterocarpan;6'-Hydroxyenterolactone;Dihydro…	14.5688484382327;14.5688484382327;14.5688484382327;14.5688484382327;14.5688484382327;14.5688484382327;14.5688484382327;14.5688484382327;14.5688484382327;14.5688484382327;14.5688484382327;14.5688484382327;14.5688484382327;14.5688484382327;23.2400663837742	MS1 mz matched	349.089	321.338	8.4e-05	9.8e-05	9.07e-05	9.15e-05	8.17e-05	9.7e-05	9.26e-05	0.000100781	7.54e-05	9.01e-05	8.96e-05	0.994329	-0.00820531	0.956677	0.0123341	unchanged
meta_310			3-O-Caffeoyl-1-O-methylquinic acid;3-O-Feruloylquinic acid;3-O-Caffeoyl-4-O-methylquinic acid;5-O-Feruloylquinic acid;O-Feruloylquite;3-O-Feruloylquinic acid	6.16064624487715;6.16064624487715;6.16064624487715;6.24812047025823	MS1 mz matched	349.093	251.142	0.000295472	0.000238897	0.000197196	0.000217778	0.00016175	0.00018982	0.00014019	0.000160709	0.000156401	0.000189783	0.000152433	0.8032	-0.316169	0.13464	1.34962	unchanged
meta_311			Benomyl;Trimethoprim;Trimethoprim;Benomyl;Benlate	-9.96250436319689;-9.96250436319689;-9.99524708771589;-9.99524708771589	MS1 mz matched	349.148	219.72	0.000522263	0.000440558	0.000370532	0.000374658	0.000274453	0.000452856	0.000583558	0.000507396	0.000381631	0.000367322	0.000490862	1.33633	0.418271	0.190987	1.13772	unchanged
meta_312					Unmapped	350.867	302.649	0.000738817	0.000620604	0.000637172	0.000599606	0.000679324	0.000578706	0.000879313	0.000632165	0.000684162	0.000619212	0.00073188	1.18195	0.241175	0.270736	1.0254	unchanged
meta_313			Violacene	-15.6296	MS1 mz matched	350.881	396.065	0.0002512	0.000193269	0.000210554	7.25e-05	0.000152071	8.8e-05	0.000463053	0.000193788	0.000254688	0.000104184	0.000303843	2.91641	1.54419	0.124363	1.36784	unchanged
meta_314			Griseofulvin;Griseofulvin	-3.72538106381586;-3.821952024445	MS1 mz matched	351.07	269.204	0.000112741	0.00011981	9.01e-05	9.21e-05	5.04e-05	0.000120483	0.000102468	8.52e-05	0.000245649	8.77e-05	0.000144452	1.64741	0.720197	0.385833	0.747313	unchanged
meta_315			Triflupromazine;Berberastine	-13.1536758093432;-2.91890372125968	MS1 mz matched	351.117	194.22	0.000120156	9.44e-05	9.74e-05	9.89e-05	0.000160775	9.1e-05	0.000125875	0.000134924	0.000151694	0.00011688	0.000137498	1.1764	0.234378	0.454428	0.739878	unchanged
meta_316	5,6,7,8-tetrahydro-2-Naphthoic Acid	0.6433			MS2 reverse	351.164	196.816	3.07e-05	3.79e-05	3.25e-05	2.73e-05	3.13e-05	3.4e-05	2.91e-05	2.34e-05	5.83e-05	3.08e-05	3.69e-05	1.19714	0.259594	0.632012	0.404063	unchanged
meta_317					Unmapped	352.943	301.999	0.00109384	0.00104396	0.00118089	0.0010658	0.00103883	0.0011271	0.0015171	0.00101146	0.00107353	0.00107724	0.0012007	1.1146	0.156528	0.520568	0.638572	unchanged
meta_318			Idoxuridine;	21.3200921891487;	MS1 mz matched	352.979	302.045	8.14e-05	9.67e-05	0.000112442	8.71e-05	0.000101756	0.000113118	7.14e-05	0.000101495	9.53e-05	0.00010066	8.94e-05	0.88816	-0.171109	0.398445	0.736602	unchanged
meta_319			Fospropofol;1-O-Galloyl-beta-D-glucose;1-Galloyl-beta-glucose;beta-Glucogallin;1-Galloyl-beta-D-glucose	4.36766764079066;11.1420847683206	MS1 mz matched	353.062	144.279	0.000110234	9.67e-05	0.000107858	0.000172323	0.00021413	9.2e-05	0.000118833	0.000142985	0.000164104	0.000159486	0.000141974	0.890197	-0.167803	0.682769	0.412555	unchanged
meta_320			Isopropyl apiosylglucoside;Cristacarpin;Futoquinol;Xanthohumol;Notopterol	-7.3332795559575;9.31817238440296;9.31817238440296;9.31817238440296;9.31817238440296	MS1 mz matched	353.143	234.97	0.000107819	9.56e-05	0.000104198	9.45e-05	7.88e-05	0.000106775	0.000122647	0.000137507	9.31e-05	9.34e-05	0.000117753	1.26113	0.334712	0.20132	1.16783	unchanged
meta_321			Acetylsalvipisone;Tephrowatsin A;3,6-Dimethoxyestra-1,3,5(10),6,8-pentaene-17beta-carboxylic acid methyl ester	8.16159755805236;8.1878553774987;8.1878553774987	MS1 mz matched	353.177	28.437	0.000533839	0.000788765	0.000779259	0.000650812	0.000429149	0.000765215	0.00030528	0.000724271	0.000452097	0.000615059	0.000493883	0.802984	-0.316556	0.486369	0.622114	unchanged
meta_322			9-Hydroxy-7-megastigmen-3-one glucoside;Blumenol C glucoside;	-2.15843107973291;-2.15843107973291;	MS1 mz matched	353.195	196.319	4.26e-05	4.6e-05	4.91e-05	3.21e-05	0.000120682	3.13e-05	1.57e-05	4.17e-05	8.4e-05	6.14e-05	4.71e-05	0.768198	-0.38045	0.713484	0.349656	unchanged
meta_323			(-)-Aspidospermine;Aspidospermine	-18.9938349905065;-18.9142273665819	MS1 mz matched	353.213	26.351	0.00216512	0.00264702	0.0027767	0.00151127	0.00251937	0.00293259	0.00140822	0.00265031	0.00151489	0.00232107	0.00185781	0.800409	-0.321191	0.469174	0.586731	unchanged
meta_324			5-Amino-6-(5'-phosphoribitylamino)uracil;5-Amino-6-(5'-phospho-D-ribitylamino)uracil;5-Amino-2,6-dioxy-4-(5'-phospho-D-ribitylamino)pyrimidine;5-Amino-6-(5-phospho-D-ribitylamino)uracil	-3.69221715233212;-3.6509336701593	MS1 mz matched	355.065	331.459	0.000543351	0.000794844	0.000851841	0.000588469	0.000281279	0.00047301	0.000440708	0.00079917	0.000802508	0.000447586	0.000680795	1.52104	0.605056	0.200144	1.07083	unchanged
meta_325			Gyrocyanin;Aspulvinone E;(5Z)-4-Hydroxy-3-(4-hydroxyphenyl)-5-[(4-hydroxyphenyl)methylene]-2(5H)-furanone	18.6662900466855;18.5767820623959	MS1 mz matched	355.086	427.256	0.000512902	0.00041328	0.000441934	0.000439883	0.000479994	0.000344358	0.00042924	0.000730348	0.000394105	0.000421412	0.000517898	1.22896	0.297437	0.469292	0.768823	unchanged
meta_326			Phenytoin methylcatechol;5,5',6,6'-Tetrahydroxy-3,3'-biindolyl;5-Hydroxy-4-methoxy-3-methyl-2,6-canthinedione;Dehypoxanthine futalosine	17.8772805991328;17.8772805991328;17.8772805991328;-15.5358378005814	MS1 mz matched	355.102	118.24	0.0253813	0.0259895	0.0278863	0.0348785	0.0491006	0.0409689	0.0165384	0.0125251	0.0155189	0.0416493	0.0148608	0.356808	-1.48678	0.0166184	1.69768	down
meta_327			1-(sn-Glycero-3-phospho)-1D-myo-inositol ;12-Keto-leukotriene B4;12-Keto-LTB4;5-Hydroxy-12-oxo-delta5,8,11,14-eicosapolyenoic acid;Prostaglandin A2;PGA2;Medullin;Prostaglandin B2;PGB2;Prostaglandin C2;PGC2;Prostaglandin J2;PGJ2;delta-12-Prostaglandin J2;delta-12-PGJ2;Lathyrol;17-Oxogrindelic acid;6beta,7beta-Dihydroxykaurenoic acid;ent-6alpha,7alpha-Dihydroxykaur-16-en-19-oic acid;Di-n-hexyl phth…	-12.8659964579632;-13.165201738861;-13.165201738861;-13.165201738861;-13.165201738861;-13.165201738861;-13.165201738861;-13.165201738861;-13.165201738861;-13.165201738861;-13.165201738861;-13.165201738861;-13.165201738861;-13.165201738861;-13.165201738861	MS1 mz matched	355.193	30.347	0.00134188	0.00175373	0.00186009	0.00175785	0.000942137	0.00164477	0.000916009	0.00153816	0.0013663	0.00144825	0.00127349	0.879329	-0.185525	0.61173	0.507111	unchanged
meta_328			Balsalazide;Deacetoxycephalosporin C;DAOC	-11.4400582065524;-21.0025497095156	MS1 mz matched	356.081	183.23	0.000160873	0.000182686	0.000157512	0.000128281	0.000161705	0.000159304	0.000218309	0.000252518	0.000186716	0.000149763	0.000219181	1.46352	0.549438	0.0465812	1.57661	unchanged
meta_329					Unmapped	356.88	396.065	0.000453029	0.000299052	0.000328684	0.000110637	0.000255206	0.000160341	0.000805287	0.000341259	0.000447784	0.000175395	0.000531443	3.02998	1.59931	0.116491	1.38807	unchanged
meta_330			4'-N-desmethylolanzapine;Dibenzylsuccite;Enterolactone	-4.08318360645664;11.7402191396798;11.7402191396798	MS1 mz matched	357.137	303.235	0.000119334	9.75e-05	0.000103604	8.26e-05	0.000120686	0.000141634	0.000156424	0.000161103	0.000122676	0.000114966	0.000146734	1.27633	0.351998	0.214747	1.15054	unchanged
meta_331					Unmapped	357.211	220.722	6.92e-05	7.11e-05	5.72e-05	5.18e-05	3.99e-05	7.11e-05	5.53e-05	7.11e-05	9.08e-05	5.43e-05	7.24e-05	1.33427	0.416048	0.257965	0.948725	unchanged
meta_332			Starch acetate;Glutathione amide;L-gamma-Glutamyl-L-cysteinylglycimide	9.53233217294164;-5.88043507379917	MS1 mz matched	358.097	242.02	0.000352056	0.000233325	0.000291451	0.000258175	0.000338485	0.000324103	0.000379801	0.000325882	0.000221755	0.000306921	0.000309146	1.00725	0.0104214	0.968852	0.123387	unchanged
meta_333			N-Desmethyl-p-hydroxyrosiglitazone;N-Desmethyl-O-hydroxy rosiglitazone;	8.89293668857941;8.89293668857941;	MS1 mz matched	358.097	263.793	0.000145964	0.000125309	0.000123926	0.000125368	0.000119037	0.000163844	0.000143793	0.000205882	0.00011503	0.000136083	0.000154902	1.13829	0.186869	0.577666	0.610211	unchanged
meta_334			Glucoputranjivin;1-Methylethyl glucosinolate	-16.018	MS1 mz matched	360.044	407.659	0.000140757	9.73e-05	0.000122048	0.00010488	0.000131173	0.000104257	0.000130718	8.19e-05	9.42e-05	0.000113437	0.000102283	0.901673	-0.149324	0.557611	0.54651	unchanged
meta_335			Clavamycin B;Clavamycin C	8.83626890752387;8.83626890752387	MS1 mz matched	361.138	85.124	0.00113816	0.00145246	0.00146623	0.00124457	0.00278917	0.00287697	0.00128202	0.00256103	0.000928411	0.00230357	0.00159048	0.690444	-0.534403	0.381774	0.702499	unchanged
meta_336			Clavamycin B;Clavamycin C	8.83626890752387;8.83626890752387	MS1 mz matched	361.138	103.528	0.00103774	0.00142843	0.00148751	0.00113613	0.00266043	0.00279712	0.00123291	0.00195646	0.000822126	0.00219789	0.00133716	0.608384	-0.716945	0.254646	0.9375	unchanged
meta_337			17,21-Epoxy-9-fluoro-11beta-hydroxypregn-4-ene-3,20-dione;17,21-Epoxy-9-fluoro-11beta-hydroxyprogesterone	-13.7646	MS1 mz matched	361.184	258.444	0.000139782	0.000129828	0.000128957	0.000179563	9.11e-05	0.000118197	9.98e-05	0.00011927	0.000139148	0.000129636	0.000119398	0.921025	-0.118688	0.745551	0.391864	unchanged
meta_338			Maltulose;Isomaltose;Inulobiose;Galactinol;Sucrose;D-Maltose;Epimelibiose;Kojibiose;Glucinol;Trehalose;Sakebiose;Mannobiose;3-b-Galactopyranosyl glucose;Trehalulose;Allolactose;Turanose;beta-Lactose;Galabiose;Cellobiose;Lactulose;DEAE-cellulose;Melibiose;Neotrehalose;Glucose-1,3-mannose oligosaccharide;Fagopyritol A1;Alpha-Lactose;Sucrose;Cane sugar;Saccharose;1-alpha-D-Glucopyranosyl-2-beta-D-fr…	-6.46417774342739;-6.46417774342739;-6.46417774342739;-6.46417774342739;-6.46417774342739;-6.46417774342739;-6.46417774342739;-6.46417774342739;-6.46417774342739;-6.46417774342739;-6.46417774342739;-6.46417774342739;-6.46417774342739;-6.46417774342739;-6.	MS1 mz matched	363.088	345.278	0.000371668	0.000301547	0.000259524	0.000367169	0.000404033	0.000323639	0.00037406	0.000288269	0.000356827	0.000364947	0.000339718	0.93087	-0.103348	0.511652	0.644422	unchanged
meta_339			5-Fluorodeoxyuridine monophosphate;Phaseollidin hydrate;Deoxymiroestrol;3-Lilylflaviolin	-7.0514878179143;-19.5822435230954;-19.5822435230954;-19.5822435230954	MS1 mz matched	363.117	144.606	0.000273218	0.000251872	0.000288315	0.00019746	0.000362193	0.000360163	0.000216261	0.000364024	0.000349489	0.000306605	0.000309925	1.01083	0.0155364	0.965499	0.0852252	unchanged
meta_340			Balfourodinium	-16.1102	MS1 mz matched	363.164	214.241	3.36e-05	3.5e-05	3.48e-05	2.94e-05	1.71e-05	2.99e-05	6.08e-05	2.64e-05	5.62e-05	2.55e-05	4.78e-05	1.87568	0.90741	0.163927	1.18925	unchanged
meta_341	Indapamide	0.7422			MS2 reverse	364.047	370.392	0.000126044	0.000130173	0.00014232	0.000181288	0.000123723	0.000116146	0.000125619	0.000109974	0.000125048	0.000140386	0.000120214	0.856311	-0.223793	0.432074	0.835738	unchanged
meta_342					Unmapped	364.896	396.582	0.000115026	0.000105202	9.97e-05	4.15e-05	0.000118694	4.77e-05	0.000228515	0.000101762	0.000159759	6.93e-05	0.000163345	2.35692	1.2369	0.110132	1.30549	unchanged
meta_343			Tetrahydropentoxyline;Semilepidinoside B;	0.109520140256424;0.109520140256424;	MS1 mz matched	365.143	222.998	0.000254839	0.000225526	0.000208005	5.33e-05	0.000157109	0.000284271	2.26e-05	0.000274916	0.000510494	0.000164892	0.000269324	1.63333	0.70782	0.553137	0.542159	unchanged
meta_344					Unmapped	366.081	330.228	0.000226524	0.000183472	0.000151701	0.000156792	0.000191549	0.000190511	0.000161108	0.000222214	0.000190534	0.000179617	0.000191285	1.06496	0.0907984	0.612983	0.543163	unchanged
meta_345					Unmapped	367.065	373.299	0.00239771	0.00213189	0.00213484	0.00298326	0.00190717	0.00198232	0.00237892	0.00223364	0.00187467	0.00229092	0.00216241	0.943906	-0.0832846	0.758307	0.32693	unchanged
meta_346			3-O-Caffeoyl-1-O-methylquinic acid;3-O-Feruloylquinic acid;3-O-Caffeoyl-4-O-methylquinic acid;5-O-Feruloylquinic acid;O-Feruloylquite;3-O-Feruloylquinic acid	0.727498485080462;0.727498485080462;0.727498485080462;0.814972235204076	MS1 mz matched	367.103	285.153	0.0103354	0.0078547	0.00848711	0.0259407	0.00346706	0.0113095	0.00391871	0.00524817	0.00663109	0.0135724	0.00526599	0.387992	-1.3659	0.334023	1.0082	unchanged
meta_347			3-O-Caffeoyl-1-O-methylquinic acid;3-O-Feruloylquinic acid;3-O-Caffeoyl-4-O-methylquinic acid;5-O-Feruloylquinic acid;O-Feruloylquite;3-O-Feruloylquinic acid	6.16064624487715;6.16064624487715;6.16064624487715;6.24812047025823	MS1 mz matched	367.104	248.327	0.0408461	0.0476064	0.032938	0.0419237	0.0129711	0.0285593	0.0295291	0.0257702	0.0265041	0.027818	0.0272678	0.98022	-0.028822	0.953785	0.116536	unchanged
meta_348			Testosterone sulfate;Epitestosterone sulfate;Dehydroepiandrosterone sulfate;Dehydroepiandrosterone sulfate;3beta-Hydroxyandrost-5-en-17-one 3-sulfate;DHEA sulfate	0.693437680358087;0.693437680358087;0.693437680358087;0.814850487108216	MS1 mz matched	367.159	215.734	0.000770611	0.000712375	0.000754116	0.000740956	0.00119169	0.00141864	0.000457507	0.0022719	0.000101402	0.0011171	0.000943603	0.844693	-0.243501	0.824508	0.128525	unchanged
meta_349	Perindopril	0.6486			MS2 forward	367.228	25.814	0.00132217	0.00172489	0.00176574	0.000730612	0.00171575	0.00149341	0.000296436	0.00236197	0.000682648	0.00131326	0.00111368	0.848031	-0.237811	0.795249	0.17	unchanged
meta_350			Xanthotoxol arabinoside;Hovenitin I;6-Methoxytaxifolin;5,5'-Dehydrodivanillate	12.3705032203527;12.3705032203527;12.2729173532586;12.2729173532586	MS1 mz matched	369.048	371.282	0.000161463	0.000193335	0.00016215	0.000188776	9.6e-05	0.000205177	0.000209678	8.83e-05	0.000145208	0.000163333	0.000147733	0.904493	-0.144818	0.765331	0.333851	unchanged
meta_351			(E)-1-O-Cinnamoyl-beta-D-glucose;(E)-2-O-Cinnamoyl-beta-D-glucopyranose;1-Pentadecanecarboxylic acid;trans-Cinmoyl beta-D-glucoside;1-O-trans-Cinmoyl-beta-D-glucopyranose;Mellitoxin;Hyenchin;Picrotin	2.40918202134822;2.40918202134822;2.40918202134822;2.25729776303345;2.25729776303345;2.25729776303345	MS1 mz matched	369.114	277.751	0.000384435	0.000318246	0.000350566	0.000610806	0.000273792	0.000414645	0.000312813	0.000323207	0.00025506	0.000433081	0.000297026	0.685845	-0.544045	0.296833	1.04205	unchanged
meta_352			Thioridazine;	-1.8187037624705;	MS1 mz matched	369.153	274.105	3.75e-05	3.53e-05	3.85e-05	0.000125126	0.000167486	5.84e-05	0.000240654	1.08e-05	0.00022905	0.000117015	0.000160169	1.36879	0.452898	0.63578	0.399729	unchanged
meta_353	Androsterone sulfate	0.9849			MS2 forward	369.171	31.686	0.000185979	0.000171696	0.000172819	0.000204238	5.79e-05	0.000175212	0.000128917	0.000108701	0.000136178	0.000145774	0.000124599	0.854743	-0.226438	0.684798	0.469984	unchanged
meta_354					Unmapped	370.895	396.511	0.000215384	0.000180941	0.000173142	7.61e-05	0.000191563	8.48e-05	0.000433755	0.000188944	0.000262754	0.0001175	0.000295151	2.51192	1.32879	0.117807	1.32537	unchanged
meta_355			Nivalenol;Moringyne;3-Hydroxychavicol 1-glucoside;4-Hydroxycinmyl alcohol 4-D-glucoside;p-Coumaryl alcohol 4-O-glucoside;Nivalenol;Deoxyanisatin	-6.0969963295609;-6.0969963295609;-6.0969963295609;-6.08738472809033;-6.08738472809033;-6.08738472809033	MS1 mz matched	371.132	204.581	9.78e-05	8.93e-05	0.000102983	0.000134205	0.00015648	0.000111086	6.53e-05	3.32e-05	9.78e-05	0.000133924	6.54e-05	0.488447	-1.03373	0.0457108	1.53032	down
meta_356			9-Hydroxy-7-megastigmen-3-one glucoside;Blumenol C glucoside;	-2.15843107973291;-2.15843107973291;	MS1 mz matched	371.205	196.304	0.000235784	0.000238802	0.000226201	0.000155655	0.00058908	0.000153846	7.26e-05	0.000212979	0.000425724	0.000299527	0.000237116	0.791636	-0.33709	0.744663	0.310948	unchanged
meta_357			Laurelliptine;Moupinamide;N-cis-Feruloyltyramine;Muricinine;Laurolitsine;N-Feruloyltyramine;trans-N-Feruloyltyramine;Acetylcaranine;Belamarine;Kresoxim-methyl;BAS 490 F;Laurolitsine	24.2450926468485;24.2450926468485;24.2450926468485;24.2450926468485;24.2450926468485;24.2709610087807;24.2709610087807;24.2709610087807;24.2709610087807	MS1 mz matched	372.146	26.426	0.000157488	0.000175016	0.000208482	7.44e-05	2.72e-05	3.9e-05	3.39e-05	1.83e-05	3.15e-05	4.69e-05	2.79e-05	0.595526	-0.747763	0.312928	1.02435	unchanged
meta_358			6-Hydroxymethyletoricoxib;Etoricoxib 1'-N'-oxide;	6.33419362552467;6.33419362552467;	MS1 mz matched	373.052	158.628	0.000192899	0.00021242	0.000187718	0.000207939	0.000205668	0.000141682	0.000286568	0.000268131	0.000361545	0.000185096	0.000305415	1.65003	0.722492	0.031645	1.50025	unchanged
meta_359			3-O-p-Coumaroylquinic acid;Hydrojuglone glucoside;alpha-Hydrojuglone 4-O-b-D-glucoside;Deoxy-5-methylcytidylate;5-Methyldeoxycytidine 5'-phosphate	5.41969562737127;5.41969562737127;5.41969562737127;-1.86873622981194	MS1 mz matched	373.075	279.586	5.32e-05	4.57e-05	3.89e-05	5.19e-05	5.36e-05	6.35e-05	2.99e-05	2.56e-05	5.18e-05	5.63e-05	3.58e-05	0.634772	-0.65569	0.111195	1.40521	unchanged
meta_360			2-Hydroxyenterolactone;4-Hydroxyenterolactone;2'-Hydroxy-4,4',6'-trimethoxychalcone;beta,2-Dihydroxy-4,6-dimethoxy-3-methylchalcone;5-Hydroxyenterolactone;2'-Hydroxyenterolactone;6-Hydroxyenterolactone;(-)-3,4,9-Trimethoxypterocarpan;7-Hydroxyenterolactone;5,8-Dimethoxychalepensin;4'-Hydroxyenterolactone;p-Hydroxyphenethyl trans-ferulate;2,3,9-Trimethoxypterocarpan;6'-Hydroxyenterolactone;Dihydro…	14.5688484382327;14.5688484382327;14.5688484382327;14.5688484382327;14.5688484382327;14.5688484382327;14.5688484382327;14.5688484382327;14.5688484382327;14.5688484382327;14.5688484382327;14.5688484382327;14.5688484382327;14.5688484382327;23.2400663837742	MS1 mz matched	373.133	321.368	0.000181338	0.000174121	0.000178197	0.000189645	0.000158144	0.000190384	0.000200492	0.000172463	0.000132406	0.000179391	0.000168454	0.939029	-0.0907587	0.658579	0.393428	unchanged
meta_361			Icaceine	15.9897	MS1 mz matched	374.242	32.901	0.000453083	0.000375006	0.00030761	0.000186141	0.000600446	0.000270916	0.000379791	0.000202044	0.000495184	0.000352501	0.000359006	1.01845	0.0263818	0.968276	0.029992	unchanged
meta_362					Unmapped	376.107	357.934	0.000284882	0.000197058	0.000238948	0.000162719	0.000234366	0.000260838	0.000249021	0.000282797	0.000181975	0.000219307	0.000237931	1.08492	0.11759	0.67809	0.489678	unchanged
meta_363					Unmapped	376.107	321.338	0.000590712	0.000616844	0.000586226	0.00047652	0.000481903	0.000598778	0.000550196	0.000623455	0.000480186	0.000519067	0.000551279	1.06206	0.0868628	0.605019	0.558631	unchanged
meta_364			Maltulose;Isomaltose;Inulobiose;Galactinol;Sucrose;D-Maltose;Epimelibiose;Kojibiose;Glucinol;Trehalose;Sakebiose;Mannobiose;3-b-Galactopyranosyl glucose;Trehalulose;Allolactose;Turanose;beta-Lactose;Galabiose;Cellobiose;Lactulose;DEAE-cellulose;Melibiose;Neotrehalose;Glucose-1,3-mannose oligosaccharide;Fagopyritol A1;Alpha-Lactose;Sucrose;Cane sugar;Saccharose;1-alpha-D-Glucopyranosyl-2-beta-D-fr…	-6.46417774342739;-6.46417774342739;-6.46417774342739;-6.46417774342739;-6.46417774342739;-6.46417774342739;-6.46417774342739;-6.46417774342739;-6.46417774342739;-6.46417774342739;-6.46417774342739;-6.46417774342739;-6.46417774342739;-6.46417774342739;-6.	MS1 mz matched	377.083	345.295	0.00288186	0.00343468	0.00271414	0.00358683	0.00364408	0.00322134	0.00343871	0.00274899	0.00431607	0.00348408	0.00350126	1.00493	0.00709369	0.973871	0.0571354	unchanged
meta_365			Hydroxygaleon;Austrobailignan 7;1,2,3,4-Tetrahydro-1-[1-hydroxy-3-(4-hydroxyphenyl)-2-propenyl]-7-methoxy-2,6-naphthalenediol;7-Hydroxyaustrobailignan 5;Phaseollidin hydrate;Deoxymiroestrol;3-Lilylflaviolin	-19.6518029614744;-19.6518029614744;-19.6518029614744;-19.6518029614744;-19.5822435230954;-19.5822435230954;-19.5822435230954	MS1 mz matched	377.106	144.543	0.000240397	0.000226264	0.000258677	0.000483994	0.000561175	0.000235394	0.000246754	0.000119234	0.000240156	0.000426854	0.000202048	0.473342	-1.07905	0.136063	1.32178	unchanged
meta_366			Demethylcalabaxanthone;6,11-Dihydroxy-3-methyl-3-(4-methyl-3-pentenyl)-3H,7H-pyrano[2,3-c]xanthen-7-one;Isouvaretin;1-(4,6-Dihydroxy-3-((2-hydroxyphenyl)methyl)-2-methoxyphenyl)-3-phenyl-1-propanone;Uvaretin	-1.91407185213577;-1.91407185213577;-1.85113343576664;-1.85113343576664	MS1 mz matched	377.133	215.203	0.000123953	0.000107661	0.000108275	0.000158196	0.000164713	0.000188279	8.62e-05	0.000161013	6.41e-05	0.000170396	0.000103798	0.609154	-0.71512	0.141434	1.25952	unchanged
meta_367			Gonyautoxin V;Gonyautoxin 5;Gonyautoxin V;GTX5;Toxin B1	6.95400282398448;6.99779208676643	MS1 mz matched	378.094	250.687	0.000476935	0.000353038	0.000462537	0.000666437	0.000157625	0.000483393	0.000274327	0.000324856	0.000323558	0.000435818	0.00030758	0.705754	-0.502764	0.480057	0.757473	unchanged
meta_368			Borax;WIN54954;5-(5-(2,6-Dichloro-4-(4,5-dihydro-2-oxazoly)phenoxy)pentyl)-3-methylisoxazole	-15.6357137628343;-11.1592940944039	MS1 mz matched	381.081	266.178	0.00135518	0.00126282	0.00120758	0.00162766	0.000909656	0.00137658	0.00126829	0.000965168	0.0038513	0.00130463	0.00202825	1.55466	0.636597	0.514992	0.555117	unchanged
meta_369			1,2,10-Trihydroxydihydro-trans-linalyl oxide 7-O-beta-D-glucopyranoside;Hydroxysenkirkine	-4.96410239644578;-12.0360054486007	MS1 mz matched	381.174	186.95	0.000344867	0.000316209	0.000304123	0.000335948	0.000323889	0.000536971	0.000319637	0.000522956	9.49e-05	0.000398936	0.000312496	0.783323	-0.352322	0.583	0.442273	unchanged
meta_370			Buxamine E	-0.0502146	MS1 mz matched	383.35	44.0435	0.000134163	0.000109914	0.000113469	0.000125506	5.52e-06	3.22e-05	0.000103082	0.000173772	0.00013028	5.44e-05	0.000135711	2.49478	1.31891	0.142216	1.23154	unchanged
meta_371			Niazicin A;Ciprofloxacin hydrochloride;Ciprofloxacin hydrochloride monohydrate	1.23909584356581;-1.29829494921246	MS1 mz matched	384.113	345.278	0.000478472	0.000405518	0.000381459	0.000480935	0.000393637	0.000412358	0.000433807	0.000293593	0.000575554	0.000428977	0.000434318	1.01245	0.0178521	0.955034	0.0491675	unchanged
meta_372			Shoyuflavone A;Pyrazosulfuron	19.428136877113;17.5683078863395	MS1 mz matched	385.071	150.525	6.93e-05	5.13e-05	5.07e-05	0.000313064	0.00029323	2.94e-05	5.51e-05	8.49e-05	6.55e-05	0.000211906	6.85e-05	0.323271	-1.62918	0.256631	1.1147	unchanged
meta_373					Unmapped	385.111	238.787	0.00016879	0.000132431	0.000154201	0.000228514	0.000202817	0.00013919	9.05e-05	0.0001329	0.000164145	0.000190174	0.000129172	0.679234	-0.558019	0.151146	1.23594	unchanged
meta_374					Unmapped	385.112	118.07	0.00699479	0.00714449	0.0083076	0.0146749	0.0208574	0.0103456	0.00194646	0.00247973	0.00433194	0.0152926	0.00291938	0.190901	-2.3891	0.0491328	1.59875	down
meta_375			1-O-Sinapoylglucose;1-O-Sipoyl-beta-D-glucose;1-O-Sipoyl beta-D-glucoside;4-O-beta-D-Glucosyl-sipate	-5.94864882723897;-5.95667734463519;-5.95667734463519	MS1 mz matched	385.111	296.755	0.000105937	9.84e-05	0.000104872	0.000148382	0.000246068	9.12e-05	3.92e-05	7.72e-05	9.45e-05	0.000161887	7.03e-05	0.434232	-1.20346	0.170386	1.22974	unchanged
meta_376			Corchoionol C 9-glucoside;Citroside A;Sonchuionoside C;	-24.6637656859681;-24.6637656859681;-24.6637656859681;	MS1 mz matched	385.185	356.217	3.61e-05	3.26e-05	3.63e-05	1.99e-05	4.44e-05	3.45e-05	3.83e-05	6.05e-05	3.26e-05	3.3e-05	4.38e-05	1.32884	0.410162	0.385511	0.879787	unchanged
meta_377			Nemopride	-24.6731	MS1 mz matched	386.162	26.357	0.000388192	0.000444309	0.000395931	0.000161335	7.21e-05	0.000101873	5.88e-05	6.71e-05	7.7e-05	0.000111758	6.76e-05	0.605247	-0.724403	0.23175	1.19526	unchanged
meta_378					Unmapped	386.202	310.615	2.56e-05	2.42e-05	2.28e-05	3.46e-05	3.38e-05	3.8e-05	1.42e-05	1.47e-05	2.56e-05	3.55e-05	1.82e-05	0.511764	-0.966449	0.032571	1.66476	unchanged
meta_379			NTP;	8.8921239379739;	MS1 mz matched	386.967	385.028	0.00133734	0.00124886	0.0012279	0.000886043	0.0011259	0.00136382	0.00147114	0.00120483	0.00129516	0.00112525	0.00132371	1.17636	0.234333	0.295195	0.973284	unchanged
meta_380			Artemetin;5-Hydroxyauranetin;7-Hydroxy-3',4',5,6,8-pentamethoxyflavone;Dimethyl (1R*,2S*,3S*)-2-carboxy-3-(3,4-dihydroxyphenyl)-2,3-dihydro-5,6-dihydroxy-1H-indene-1-acetate;3'-Hydroxy-4',5,6,7,8-pentamethoxyflavone;4'-Hydroxy-3',5,6,7,8-pentamethoxyflavone;5-Hydroxy-3,3',4',7,8-pentamethoxyflavone;Demethylnobiletin;2,4,6-Phenanthrenetriol 2-O-b-D-glucoside;2'-Hydroxy-3,4',5',7,8-pentamethoxyflav…	-9.19957352447636;-9.19957352447636;-9.19957352447636;-9.19957352447636;-9.19957352447636;-9.19957352447636;-9.19957352447636;-9.19957352447636;-9.19957352447636;-9.19957352447636;-9.15422665088181;-9.15422665088181	MS1 mz matched	387.112	321.292	7.4e-05	7.27e-05	8.21e-05	7.64e-05	6.51e-05	8.82e-05	7.76e-05	8.06e-05	5.97e-05	7.65e-05	7.26e-05	0.948328	-0.0765412	0.693886	0.323038	unchanged
meta_381			Ramiprilat;Trimethobenzamide;Trimethobenzamide;Doxylamine succite	-6.25760204494525;-6.25760204494525;-6.20093055172435;-6.20093055172435	MS1 mz matched	387.197	442.232	1.64e-05	2.04e-05	1.5e-05	1.16e-05	2.1e-05	2.25e-05	2.23e-05	2.44e-05	2.6e-05	1.84e-05	2.42e-05	1.31933	0.399808	0.222287	1.16738	unchanged
meta_382			Dihydroroseoside;9,13-Dihydroxy-4-megastigmen-3-one 9-glucoside;5a,6a-Epoxy-7E-megastigmene-3b,9e-diol 9-glucoside;Icariside B8;5a,6a-Epoxy-7E-megastigmene-3a,9e-diol 3-glucoside;Rehmaionoside C	3.30233876320256;3.30233876320256;3.30233876320256;3.30233876320256;3.30233876320256;3.3487056094032	MS1 mz matched	387.2	131.196	0.00056061	0.000718163	0.000738884	0.000463874	0.00156514	0.00104895	0.000732162	0.00102519	0.00145785	0.00102599	0.00107173	1.04459	0.0629332	0.911188	0.122869	unchanged
meta_383			3-keto-Digoxigenin;11beta,21-Dihydroxypregn-4-ene-3,20-dione 21-acetate;Corticosterone 21-acetate;6beta,17beta-Dihydroxyandrost-4-en-3-one diacetate;6beta-Hydroxytestosterone diacetate;11alpha,17beta-Dihydroxyandrost-4-en-3-one diacetate;11alpha-Hydroxytestosterone diacetate	-6.622963929453;-6.68967737781617;-6.68967737781617;-6.68967737781617	MS1 mz matched	387.222	247.105	3.9e-05	6.13e-05	4.3e-05	9.96e-05	6.72e-05	8.03e-05	4.62e-05	4.86e-05	5.16e-05	8.24e-05	4.88e-05	0.59244	-0.75526	0.0667369	1.59397	unchanged
meta_384			Isopropyl apiosylglucoside;Cristacarpin;Futoquinol;Xanthohumol;Notopterol	-7.3332795559575;9.31817238440296;9.31817238440296;9.31817238440296;9.31817238440296	MS1 mz matched	389.12	235.108	8e-05	8.47e-05	8.67e-05	0.000115456	6.97e-05	0.000100129	8.47e-05	0.000109524	4.58e-05	9.51e-05	8e-05	0.841272	-0.249356	0.549279	0.521568	unchanged
meta_385			3'-Glucosyl-2',4',6'-trihydroxyacetophenone;1-O-Vanilloyl-beta-D-glucose	14.8981316754795;14.8442070179792	MS1 mz matched	389.122	155.351	0.000139593	0.000140255	0.000149314	0.000141672	0.000125714	0.000122742	0.00020762	0.000121848	0.000181006	0.000130042	0.000170158	1.30848	0.38789	0.251246	1.04313	unchanged
meta_386			(E)-2-Glucosyl-3,4',5-trihydroxystilbene;trans-Piceid;cis-Piceid;(Z)-Resveratrol 4'-glucoside;Piceid;Polydatin;3,4,5-Trihydroxystilbene-3-beta-monoglucoside;Populin	1.36441185626432;1.36441185626432;1.36441185626432;1.36441185626432;1.28161914633445;1.28161914633445	MS1 mz matched	389.122	181.87	0.000112107	0.000124806	0.000105971	0.000124886	0.000115606	4.38e-05	9.27e-05	0.000174573	0.000102285	9.48e-05	0.000123181	1.29974	0.378224	0.478592	0.684864	unchanged
meta_387			(R)-Hispaglabridin B;Shinflavanone;6,8-Di-DMA-chrysin;6,8-Di-(3,3-dimethylallyl)chrysin;6,8-Di-(3,3-DMA)chrysin;6-Geranylchrysin;8-Geranylchrysin	-9.27897675146982;-9.27897675146982;-9.25514200902863;-9.25514200902863;-9.25514200902863	MS1 mz matched	389.179	320.058	9.43e-05	9.48e-05	8.73e-05	0.000239016	0.000212404	8.24e-05	2.4e-05	4.13e-05	6.4e-05	0.000177933	4.31e-05	0.2424	-2.04454	0.101123	1.4655	unchanged
meta_388			Glycoperine	-9.00092	MS1 mz matched	390.123	337.985	0.000114447	8.75e-05	8.43e-05	6.75e-05	0.000137462	0.000122412	8.9e-05	0.000147861	0.000128763	0.000109117	0.000121868	1.11685	0.15944	0.667299	0.464417	unchanged
meta_389			Epithiemycin E;MM13902	-10.4384	MS1 mz matched	391.031	447.395	0.00159457	0.00130588	0.00124683	0.0019169	0.00128337	0.00132683	0.00196865	0.00120286	0.00143196	0.00150903	0.00153449	1.01687	0.0241369	0.937601	0.0215736	unchanged
meta_390			Epithiemycin E;MM13902	-4.59143	MS1 mz matched	391.03	460.232	0.000905863	0.000717139	0.00066073	0.00112713	0.000548105	0.000783742	0.000807635	0.000589263	0.00086966	0.00081966	0.00075552	0.921748	-0.117556	0.756237	0.390907	unchanged
meta_391					Unmapped	391.077	116.841	0.000616013	0.000830732	0.000691237	0.000907978	0.00107674	0.00145545	0.000508472	0.0004061	0.000577602	0.00114672	0.000497391	0.433749	-1.20507	0.0467102	1.58968	down
meta_392					Unmapped	392.878	302.03	0.00171553	0.00150818	0.00152071	0.00145129	0.0016456	0.00150132	0.00197381	0.0015322	0.00158855	0.00153274	0.00169819	1.10794	0.147885	0.360362	0.87992	unchanged
meta_393			Gonyautoxin V;Gonyautoxin 5;Gonyautoxin V;GTX5;Toxin B1	15.7835446844798;15.8273343338982	MS1 mz matched	395.108	157.292	0.000104743	9.48e-05	0.000102288	0.000116974	0.000144796	9.9e-05	0.000108056	9.97e-05	4.55e-05	0.000120266	8.44e-05	0.702001	-0.510456	0.214333	1.02086	unchanged
meta_394	Estradiol Cypionate	0.9966			MS2 forward	395.26	24.3355	0.000277207	0.000291407	0.000368434	0.000272485	0.000109552	8.91e-05	8.99e-05	0.000201285	0.000133268	0.000157054	0.000141492	0.900913	-0.150541	0.829305	0.233199	unchanged
meta_395					Unmapped	396.977	301.998	0.000112046	0.000122063	0.000119854	7.98e-05	0.00011595	9.68e-05	0.000149631	0.00012977	0.000130055	9.75e-05	0.000136486	1.39945	0.484862	0.0433805	1.54437	unchanged
meta_396			Methyl acrylate-divinylbenzene, completely hydrolyzed, copolymer;S-Adenosyl-4-methylthio-2-oxobutanoate	-6.01181400262693;0.79324132272327	MS1 mz matched	397.114	253.761	0.00146992	0.00106438	0.00121642	0.00107802	0.00113379	0.00119871	0.00204008	0.00166004	0.00126915	0.00113684	0.00165642	1.45704	0.543037	0.141565	1.39432	unchanged
meta_397	Demethoxycurcumin	0.945			MS2 reverse	397.133	196.774	0.000354554	0.000296691	0.000325334	0.000383544	0.000304857	0.000146618	0.000594349	0.000310213	0.000184394	0.00027834	0.000362985	1.30411	0.383065	0.585332	0.533293	unchanged
meta_398					Unmapped	397.224	25.855	0.00059699	0.000702499	0.000749754	0.000514941	0.000696812	0.000978222	0.000563099	0.000672324	0.00049701	0.000729991	0.000577478	0.791074	-0.338115	0.379362	0.781725	unchanged
meta_399			N-Desmethyldiltiazem;Dihydroanhydropodorhizol;Yatein;(-)-Yatein;(3R,4R)-4-(1,3-Benzodioxol-5-ylmethyl)-3-(3,4,5-trimethoxybenzyl)dihydrofuran-2(3H)-one;(+)-Aschantin	-1.69438291419836;-17.9931536050824;-17.9931536050824	MS1 mz matched	399.14	158.643	0.000304948	0.000280798	0.000259185	0.000445771	0.000407396	0.000224426	0.000167411	0.000164916	0.000253379	0.000359197	0.000195235	0.543532	-0.879563	0.12401	1.36712	unchanged
meta_400			Corchoionoside B;	-5.82872423169957;	MS1 mz matched	399.164	198.499	5.95e-05	5.44e-05	4.88e-05	5.16e-05	7.47e-05	7.21e-05	6.54e-05	0.000115189	5.29e-05	6.61e-05	7.78e-05	1.17755	0.235792	0.61097	0.592	unchanged
meta_401			3',4',5',7,8-Pentamethoxyflavan;4-Acetylzearalenone;Casegravol isovalerate;Quassinol;6'-O-Formylmarmin;LY395153	-20.2369915388109;-20.2369915388109;-20.2369915388109;-20.2369915388109;-20.2369915388109;-2.22129174786383	MS1 mz matched	400.177	26.351	0.000390482	0.000451824	0.000480548	0.000238976	9.14e-05	0.000130006	7.53e-05	9.39e-05	6.71e-05	0.000153467	7.88e-05	0.513391	-0.96187	0.230543	1.18127	unchanged
meta_402	Galactinol	0.8547			MS2 forward	401.128	345.267	0.0164563	0.0155869	0.014616	0.0224659	0.0186072	0.0172648	0.0170111	0.0131242	0.0239599	0.019446	0.0180317	0.927273	-0.108933	0.716394	0.454928	unchanged
meta_403	alpha,alpha-Trehalose	0.6249			MS2 reverse	401.136	158.601	0.000154469	0.000150545	0.000144294	0.000186715	0.000232677	0.000139925	0.000126189	0.000149701	0.00012659	0.000186439	0.00013416	0.719592	-0.474749	0.183088	1.20106	unchanged
meta_404			2,4-Dihydroxy-7,8-dimethoxy-2H-1,4-benzoxazin-3(4H)-one 2-glucoside;Azoxystrobin	6.32108051900912;-6.92454395360124	MS1 mz matched	402.114	291.598	6.35e-05	7.74e-05	6.01e-05	0.000157457	0.000202713	5.07e-05	2.6e-05	4.53e-05	3.08e-05	0.000136942	3.4e-05	0.248473	-2.00884	0.147741	1.33804	unchanged
meta_405			Lactose 6-phosphate;Trehalose 6-phosphate;3-O-(3,6-Anhydro-alpha-D-galactopyranosyl)-D-galactose 4-O-sulfate	-24.976157388634;-24.976157388634;-1.23743232789031	MS1 mz matched	403.053	409.334	0.000102317	8.44e-05	9.97e-05	7.44e-05	7.75e-05	4.42e-05	0.000107513	0.000130053	9.84e-05	6.54e-05	0.000111988	1.71332	0.776798	0.0309502	1.55941	unchanged
meta_406			Testosterone sulfate;Epitestosterone sulfate;Dehydroepiandrosterone sulfate;Dehydroepiandrosterone sulfate;3beta-Hydroxyandrost-5-en-17-one 3-sulfate;DHEA sulfate	0.693437680358087;0.693437680358087;0.693437680358087;0.814850487108216	MS1 mz matched	403.135	216.039	0.000488212	0.000512348	0.000516076	0.000574098	0.000936383	0.00111216	0.000339928	0.00179367	6.46e-05	0.000874213	0.000732717	0.838144	-0.25473	0.820758	0.133477	unchanged
meta_407			Pisumionoside;15beta-Hydroxy-7alpha-mercapto-pregn-4-ene-3,20-dione 7-acetate	-23.875777815637;-17.6102499219003	MS1 mz matched	403.195	320.068	6.79e-05	6.87e-05	5.23e-05	7.4e-05	6.38e-05	6.05e-05	8.63e-05	5.77e-05	7.96e-05	6.61e-05	7.45e-05	1.1276	0.173255	0.445464	0.654152	unchanged
meta_408			Cephaloglycin;Cefaloglycin;Cephaloglycin anhydrous	7.5714740037376;7.46285789054207	MS1 mz matched	404.103	345.303	0.0100585	0.00919044	0.00896193	0.00896116	0.0101583	0.00864564	0.0110755	0.00929797	0.0114534	0.00925503	0.0106089	1.14629	0.196971	0.178074	1.11499	unchanged
meta_409					Unmapped	405.014	447.37	0.00254345	0.0022808	0.00230053	0.00286837	0.00197256	0.00214823	0.00330538	0.00205316	0.0025817	0.00232972	0.00264675	1.13608	0.184064	0.526835	0.533313	unchanged
meta_410			(R)-Apiumetin glucoside;omega-Salicoyisalicin;Edulisin VI;Naproxen O-glucuronide;Piceatannol 4'-glucoside;Afzelechin 7-apioside;Benzyl 2,6-dihydroxybenzoate 2-glucoside;Flacourtin;(E)-Oxyresveratrol 3'-O-b-D-glucoside;Astringin;Trichocarpin	-5.86590801236209;-5.86590801236209;-5.86590801236209;-5.86590801236209;-5.86590801236209;-5.86590801236209;-5.86590801236209;-5.86590801236209;-5.86590801236209;-5.90949024728751;-5.90949024728751	MS1 mz matched	405.117	49.22	0.00151444	0.00215164	0.00204096	0.000658286	0.00267219	0.00403293	0.000829067	0.000848061	0.00365102	0.00245447	0.00177605	0.723598	-0.466739	0.643271	0.458553	unchanged
meta_411			(R)-Apiumetin glucoside;omega-Salicoyisalicin;Edulisin VI;Naproxen O-glucuronide;Piceatannol 4'-glucoside;Afzelechin 7-apioside;Benzyl 2,6-dihydroxybenzoate 2-glucoside;Flacourtin;(E)-Oxyresveratrol 3'-O-b-D-glucoside;Braxoron;9alpha-Bromo-11-oxoprogesterone;9alpha-Bromopregn-4-ene-3,11,20-trione	-24.2818502559505;-24.2818502559505;-24.2818502559505;-24.2818502559505;-24.2818502559505;-24.2818502559505;-24.2818502559505;-24.2818502559505;-24.2818502559505;5.22217385052129	MS1 mz matched	405.117	198.346	0.000208318	0.000168444	0.000172158	0.000123855	0.000345357	0.00037492	7.07e-05	7.51e-05	0.000170323	0.000281377	0.000105344	0.374389	-1.41739	0.143791	1.27215	unchanged
meta_412			(R)-Apiumetin glucoside;omega-Salicoyisalicin;Edulisin VI;Naproxen O-glucuronide;Piceatannol 4'-glucoside;Afzelechin 7-apioside;Benzyl 2,6-dihydroxybenzoate 2-glucoside;Flacourtin;(E)-Oxyresveratrol 3'-O-b-D-glucoside;Astringin;Trichocarpin	-5.86590801236209;-5.86590801236209;-5.86590801236209;-5.86590801236209;-5.86590801236209;-5.86590801236209;-5.86590801236209;-5.86590801236209;-5.86590801236209;-5.90949024728751;-5.90949024728751	MS1 mz matched	405.116	76.411	0.000963463	0.000695698	0.00069621	0.000206655	0.00115048	0.00155468	0.00036824	0.000313126	0.00123237	0.000970603	0.000637913	0.657234	-0.605522	0.543558	0.578415	unchanged
meta_413			(3S,7E,9S)-9-Hydroxy-4,7-megastigmadien-3-one 9-glucoside;5-Megastigmen-7-yne-3,9-diol 9-glucoside;5-Megastigmen-7-yne-3,9-diol 3-glucoside;Aspidodasycarpine;Lonicerin	-5.81659893271002;-5.81659893271002;-5.81659893271002;20.8001689946193;20.8001689946193	MS1 mz matched	405.166	98.738	0.000973141	0.00157321	0.00128106	0.000913166	0.00237097	0.00143171	0.00108512	0.00418563	0.00230292	0.00157195	0.00252455	1.606	0.683475	0.413399	0.834101	unchanged
meta_414			(3S,7E,9S)-9-Hydroxy-4,7-megastigmadien-3-one 9-glucoside;5-Megastigmen-7-yne-3,9-diol 9-glucoside;5-Megastigmen-7-yne-3,9-diol 3-glucoside;Aspidodasycarpine;Lonicerin	-5.81659893271002;-5.81659893271002;-5.81659893271002;20.8001689946193;20.8001689946193	MS1 mz matched	405.166	84.219	0.000886798	0.00157283	0.00150403	0.000890688	0.002566	0.00135582	0.000874365	0.00490607	0.00264318	0.00160417	0.00280787	1.75036	0.807651	0.419612	0.824724	unchanged
meta_415					Unmapped	406.9	484.761	4.96e-05	5.31e-05	4.21e-05	2.58e-05	3.64e-05	2.13e-05	7.48e-05	4.28e-05	6.68e-05	2.78e-05	6.14e-05	2.20648	1.14175	0.0550763	1.49497	unchanged
meta_416					Unmapped	406.99	447.37	0.00366251	0.00312009	0.00261778	0.00426273	0.0025512	0.00294946	0.00464044	0.00276121	0.00301001	0.00325446	0.00347055	1.0664	0.0927456	0.796714	0.203531	unchanged
meta_417			6-Hydroxy-5-[(4-sulfophenyl)azo]-2-naphthalenesulfonic acid;	-15.2722274007278;	MS1 mz matched	407.002	483.176	0.0014382	0.00116005	0.00137194	0.0012547	0.00108212	0.00120896	0.00191985	0.00140844	0.00145057	0.00118192	0.00159295	1.34776	0.430566	0.118382	1.3675	unchanged
meta_418	Tamsulosin	0.8086			MS2 reverse	407.163	84.219	0.000288493	0.000480145	0.000485089	0.000266724	0.000861898	0.000471878	0.000286354	0.0015237	0.000839065	0.0005335	0.000883038	1.65518	0.726988	0.44665	0.779299	unchanged
meta_419			Corchoionol C 9-glucoside;Citroside A;Sonchuionoside C;Sufentanil	2.41355338539624;2.41355338539624;2.41355338539624;-20.1966428001857	MS1 mz matched	407.182	104.456	0.000227567	0.000265408	0.000278528	0.000179284	0.000572472	0.000322546	0.000211436	0.000436394	0.000583353	0.000358101	0.000410394	1.14603	0.196644	0.757015	0.303978	unchanged
meta_420					Unmapped	408.035	159.131	8.82e-05	7.43e-05	7.53e-05	5.97e-05	4.66e-05	6.43e-05	0.000108437	5.4e-05	7.07e-05	5.68e-05	7.77e-05	1.36712	0.451144	0.324476	0.915827	unchanged
meta_421			3-O-Caffeoyl-1-O-methylquinic acid;3-O-Feruloylquinic acid;3-O-Caffeoyl-4-O-methylquinic acid;5-O-Feruloylquinic acid;O-Feruloylquite;3-O-Feruloylquinic acid	6.16064624487715;6.16064624487715;6.16064624487715;6.24812047025823	MS1 mz matched	408.129	239.404	0.000146534	0.00011113	0.000139847	9.08e-05	0.000106943	0.000135153	0.000122649	0.000124231	0.000120103	0.000110975	0.000122328	1.1023	0.140516	0.473502	0.756854	unchanged
meta_422			N-Carbamoyl glucuronide lorcaserin;	11.3897400367518;	MS1 mz matched	408.909	301.999	0.00190909	0.0016784	0.00178213	0.00161681	0.00175124	0.00173743	0.00236599	0.00169543	0.00168488	0.00170183	0.00191543	1.12551	0.170583	0.444222	0.775841	unchanged
meta_423					Unmapped	409.076	293.439	6.84e-05	7.2e-05	5.58e-05	0.000131547	0.000185515	7.84e-05	3.89e-05	2.47e-05	0.000103637	0.000131821	5.57e-05	0.422763	-1.24208	0.129085	1.27755	unchanged
meta_424	1-Palmitoyl Lysophosphatidic Acid	0.9989			MS2 forward	409.234	232.525	0.000409169	0.0003733	0.000415175	0.000269126	0.000291797	0.000288752	0.000488181	0.000549973	0.000439962	0.000283225	0.000492705	1.73962	0.798775	0.0183812	1.74364	unchanged
meta_425			(S)-[10]-Gingerol;5a-Tetrahydrocorticosterone;Tetrahydrodeoxycortisol;Tetrahydrocorticosterone;Pregnanetriolone;MG(18:4(6Z,9Z,12Z,15Z)/0:0/0:0);MG(0:0/18:4(6Z,9Z,12Z,15Z)/0:0);Tetrahydrocorticosterone;3alpha,20alpha,21-Trihydroxy-5beta-pregn-11-one;3alpha,17alpha,21-Trihydroxy-5beta-pregn-20-one;Tetrahydro-11-deoxycortisol;5beta-Pregne-3alpha,17alpha,20alpha-triol-11-one;Pregnetriolone;(3alpha,5b…	17.9599630419333;17.9599630419333;17.9599630419333;17.9599630419333;17.9599630419333;17.9599630419333;17.9599630419333;17.9873728642784;17.9873728642784;17.9873728642784;17.9873728642784;17.9873728642784;17.9873728642784	MS1 mz matched	409.276	24.347	0.000151021	0.000264134	0.000254695	5.11e-05	0.000182154	0.000155588	1.67e-05	0.000181447	0.000266112	0.0001296	0.000154737	1.19395	0.255747	0.782373	0.262687	unchanged
meta_426			Phenethyl rutinoside;2,2-Dimethyl-3,4-bis(4-methoxyphenyl)-2H-1-benzopyran-7-ol acetate	-4.41020691923172;9.29847644467895	MS1 mz matched	411.164	327.523	4.08e-05	3.63e-05	3.1e-05	5.19e-05	0.000150203	3.87e-05	1.69e-05	7.23e-05	3.83e-05	8.03e-05	4.25e-05	0.529713	-0.916716	0.405753	0.736921	unchanged
meta_427			5-(2,3-Dihydroxy-3-methylbutyl)-4-(3,4-epoxy-4-methylpentanoyl)-3,4-dihydroxy-2-isopentanoyl-2-cyclopenten-1-one;Abscisic alcohol 11-glucoside;	-6.59373100955316;-6.59373100955316;	MS1 mz matched	411.2	191.182	0.000390105	0.0004194	0.000354511	0.000267236	0.000816706	0.000197204	0.000220695	0.00071466	0.000727832	0.000427049	0.000554395	1.2982	0.376514	0.64726	0.453342	unchanged
meta_428					Unmapped	412.195	84.265	0.000477341	0.000490164	0.000542157	0.000293626	0.000880398	0.000441693	0.000362985	0.00145746	0.000777692	0.000538573	0.000866046	1.60804	0.685303	0.43285	0.798224	unchanged
meta_429					Unmapped	412.195	98.738	0.000403249	0.000442648	0.000410169	0.000286755	0.000753573	0.000342729	0.00032226	0.00127934	0.00068982	0.000461019	0.000763807	1.65678	0.728382	0.406894	0.836358	unchanged
meta_430			N-desalkyl delavirdine;Clavamycin A	-11.3297823301521;9.69989039917184	MS1 mz matched	413.143	188.587	0.000858198	0.000691764	0.00068631	7.36e-05	0.00115174	0.00145762	2.05e-05	0.000353921	0.00062362	0.000894321	0.000332694	0.372007	-1.4266	0.31418	0.917438	unchanged
meta_431			N-desalkyl delavirdine;Clavamycin A	-1.11989110534623;19.9099963370814	MS1 mz matched	413.147	286.704	5.67e-05	7.41e-05	6.38e-05	5.14e-05	4.23e-05	1.28e-05	7.56e-05	8.26e-05	6.45e-05	3.55e-05	7.42e-05	2.09036	1.06375	0.0623632	1.50408	unchanged
meta_432			Isopropyl apiosylglucoside;Cristacarpin;Futoquinol;Xanthohumol;Notopterol	-7.3332795559575;9.31817238440296;9.31817238440296;9.31817238440296;9.31817238440296	MS1 mz matched	413.164	235.082	0.000192103	0.000179444	0.000190029	0.000196765	0.000155607	0.000201549	0.000223657	0.000261561	9.91e-05	0.00018464	0.000194782	1.05493	0.0771429	0.85878	0.251186	unchanged
meta_433			Garcinone C;1-(2H-1,3-Benzodioxol-5-yl)-2-[2,6-dimethoxy-4-(prop-2-en-1-yl)phenoxy]propyl acetate;Heteroflavanone C;Neoisostegane	14.8413256906864;14.8413256906864;14.8413256906864;14.7283263623365	MS1 mz matched	413.164	216.03	6.51e-05	6.82e-05	7.35e-05	6.91e-05	0.00012213	0.000140502	4.55e-05	0.000277147	1.97e-05	0.000110583	0.000114135	1.03212	0.0456084	0.969914	0.127552	unchanged
meta_434			(4R,5S,7R,11S)-11,12-Dihydroxy-1(10)-spirovetiven-2-one 11-glucoside;(4R,5S,7R,11x)-11,12-Dihydroxy-1(10)-spirovetiven-2-one 12-glucoside;Tentoxin	-5.71693619556571;-5.71693619556571;-8.93230687442581	MS1 mz matched	413.216	196.403	0.001084	0.00106564	0.0010732	0.000709039	0.0028658	0.000727547	0.000266918	0.000990297	0.00199797	0.00143413	0.00108506	0.756598	-0.402401	0.712337	0.349831	unchanged
meta_435					Unmapped	414.998	372.024	0.00125084	0.00103405	0.000983378	0.00128542	0.00107988	0.00115156	0.00097555	0.000906328	0.00113514	0.00117229	0.00100567	0.857873	-0.221163	0.14091	1.29352	unchanged
meta_436			Floribundoside;2-O-Caffeoylarbutin;4'-Hydroxyfenoprofen glucuronide;5,7,8-Trihydroxyflavanone 7-glucoside;Dihydrogenistin;5-Hydroxyaloin A;Eriodictin;(2R,3R)-3,3',4',7-Tetrahydroxyflavanone 7-O-alpha-L-Rhamnopyranoside;7-Hydroxyaloin B;ringenin 7-O-beta-D-glucoside;Prunin;Phlorizin chalcone;Chalcone 2'-O-glucoside;2',4,4',6'-Tetrahydroxychalcone 4'-O-glucoside;THC 4'-glucoside;Chalcoringenin 4'-g…	-2.98741390772765;-2.98741390772765;-2.98741390772765;-2.98741390772765;-2.98741390772765;-2.98741390772765;-2.98741390772765;-2.98741390772765;-2.98741390772765;-2.99455474775076;-2.99455474775076;-2.99455474775076;-2.99455474775076;-2.99455474775076	MS1 mz matched	415.106	345.263	0.000303825	0.000336473	0.000309309	0.000329334	0.000365072	0.000254356	0.000409122	0.000264805	0.000329501	0.000316254	0.000334476	1.05762	0.0808182	0.749135	0.280914	unchanged
meta_437			8-Acetoxypinoresinol;4'-Methylliquiritigenin 7-rhamnoside;1-Acetoxypinoresinol;Lophotoxin	-9.27148077192405;-9.27148077192405;-9.22894812927058;-9.22894812927058	MS1 mz matched	415.143	137.332	0.000337739	0.000391045	0.000612641	0.000397856	0.000461709	0.000206751	0.000718587	0.000688001	0.00030671	0.000355439	0.000571099	1.60674	0.68414	0.248091	1.09047	unchanged
meta_438			8-Acetoxypinoresinol;4'-Methylliquiritigenin 7-rhamnoside;1-Acetoxypinoresinol;Lophotoxin	6.92615634558166;6.92615634558166;6.96868967716983;6.96868967716983	MS1 mz matched	415.143	409.382	0.000647454	0.000550846	0.00054135	0.000400887	0.000515283	0.0004594	0.000616493	0.00085989	0.000578993	0.000458523	0.000685125	1.4942	0.579372	0.11013	1.44247	unchanged
meta_439			Spironolactone;Spironolactone	-18.3913042355712;-18.3187446674943	MS1 mz matched	415.194	83.6375	0.000163101	0.000244939	0.000287265	0.000152755	0.000416667	0.000239402	0.000215134	0.000712094	0.000459139	0.000269608	0.000462122	1.71405	0.777412	0.321048	0.964244	unchanged
meta_440			Spironolactone;Spironolactone	-7.52086491840563;-7.44830456155988	MS1 mz matched	415.194	252.792	3.77e-05	2.92e-05	3.96e-05	3.58e-05	4.53e-05	4.28e-05	3.85e-05	0.000168919	7.69e-05	4.13e-05	9.48e-05	2.29559	1.19886	0.300566	1.0692	unchanged
meta_441	Ramipril	0.6764			MS2 reverse	415.222	196.561	8.27e-05	7.02e-05	7.16e-05	5.99e-05	0.000178626	9.09e-05	4.57e-05	0.000114227	0.000152101	0.000109816	0.000103994	0.946978	-0.0785979	0.908	0.0970546	unchanged
meta_442			N-Acetyl gemifloxacin;2-N,6-N-Bis(2,3-dihydroxybenzoyl)-L-lysine amide	2.76402791088048;-18.2187088879685	MS1 mz matched	416.138	234.895	0.000139264	0.000116306	0.000111926	0.000129378	9.49e-05	0.000138939	0.000132214	0.000180084	6.23e-05	0.000121072	0.000124876	1.03142	0.0446298	0.924945	0.165674	unchanged
meta_443			Muscapurpurin	-0.423379	MS1 mz matched	417.065	279.418	0.000279986	0.000247043	0.000268957	0.000183396	0.000447949	0.000475808	0.000123948	0.000143871	0.000287902	0.000369051	0.00018524	0.501937	-0.994421	0.179302	1.164	unchanged
meta_444			1,2,10-Trihydroxydihydro-trans-linalyl oxide 7-O-beta-D-glucopyranoside;Hydroxysenkirkine	-4.96410239644578;-12.0360054486007	MS1 mz matched	417.151	186.95	0.000198362	0.000205559	0.000197532	0.000356242	0.0002247	0.000342279	0.000174414	0.000306433	6.62e-05	0.00030774	0.000182339	0.592508	-0.755093	0.211903	1.05606	unchanged
meta_445			2-(4-Allyl-2,6-dimethoxyphenoxy)-1-(3,4,5-trimethoxyphenyl)-1-propanol;Judeol;(1a,5b,6a)-7-Protoilludene-1,5,6,14-tetrol 14-(2,4-dihydroxy-6-methylbenzoic acid);Melleolide E;Diosbulbin H;13-Hydroxydihydromelleolide;Asteltoxin;Fluorometholone 17-acetate;9-Fluoro-11beta,17-dihydroxy-6alpha-methylpreg-1,4-diene-3,20-dione 17-acetate;6alpha-Methyl-9alpha-fluoro-17-acetoxy-21-deoxyprednisolone;Descino…	20.3340918624611;20.3340918624611;20.3340918624611;20.3340918624611;20.3340918624611;20.3340918624611;20.3340918624611;-18.9925961633463;-18.9925961633463	MS1 mz matched	417.208	706.71	0.000171784	0.000103972	0.000137403	0.000129834	0.000148653	0.000131338	0.000172834	0.0001395	0.000193078	0.000136608	0.000168471	1.23324	0.302452	0.167833	1.18884	unchanged
meta_446			Carbenicillin;Carbenicillin	-1.47319983545006;-1.58692962433428	MS1 mz matched	418.097	116.716	0.000996926	0.000762408	0.000685003	0.000943135	0.00107551	0.00118647	0.000439206	0.000360636	0.000460941	0.00106837	0.000420261	0.393366	-1.34606	0.00494909	1.74505	down
meta_447			Cyanidin 3-arabinoside;Cyanidin 7-arabinoside;Cyanidin 3-xyloside;NBMPR;4-Nitrobenzylthioinosine	-3.7303940003658;-3.7303940003658;-3.7303940003658;14.933307881447	MS1 mz matched	418.096	204.646	5.86e-05	5.57e-05	7.59e-05	8.59e-05	9.58e-05	8.2e-05	3.02e-05	1.86e-05	6.43e-05	8.79e-05	3.77e-05	0.429122	-1.22054	0.0572266	1.59698	unchanged
meta_448			6,6'-Dibromoindigotin;6,6'-Dibromoindigo;Tyrian purple	0.238064	MS1 mz matched	419.052	221.922	0.000150333	0.000130685	0.000142193	0.000115345	0.00012318	0.000136877	0.000177685	0.00012212	0.000134903	0.000125134	0.000144903	1.15798	0.211612	0.363544	0.866528	unchanged
meta_449					Unmapped	419.078	330.074	6.83e-05	6.72e-05	5.92e-05	6.23e-05	8.4e-05	7.53e-05	3.7e-05	6.77e-05	6.11e-05	7.39e-05	5.53e-05	0.74839	-0.418138	0.183901	1.10959	unchanged
meta_450	Sedoheptulose	0.9474			MS2 reverse	419.149	186.362	8.96e-05	9.72e-05	7.48e-05	8.84e-05	0.000108539	0.000127448	6.99e-05	0.000143798	3e-05	0.000108138	8.12e-05	0.751063	-0.412994	0.511181	0.55017	unchanged
meta_451			5beta-Cholestane-3alpha,7alpha,27-triol;3 alpha,7 alpha,26-Trihydroxy-5beta-cholestane;3b,5a,6b-Cholestanetriol;(3alpha,5alpha,22R,23R)-Cholestane-3,22,23-triol;5-b-Cholestane-3a ,7a ,12a-triol;3beta,5alpha,6beta-Cholestanetriol;Cholestane-3beta-5alpha,6beta-triol;3alpha,7alpha,26-Trihydroxy-5beta-cholestane;5beta-Cholestane-3alpha,7alpha,26-triol;3alpha,7alpha,12alpha-Trihydroxy-5beta-cholestane…	-23.834788675204;-23.834788675204;-23.834788675204;-23.834788675204;-23.834788675204;-23.7267886620396;-23.7267886620396;-23.7267886620396	MS1 mz matched	419.35	31.655	0.000115353	6.78e-05	8.47e-05	4.91e-05	0.000117909	7.84e-05	0.00012832	0.0001631	5.8e-05	8.18e-05	0.000116463	1.42412	0.510071	0.407631	0.862052	unchanged
meta_452			Indigo Carmine;	7.16916364287939;	MS1 mz matched	420.991	447.548	0.000105044	0.00011151	0.0001322	0.000135397	0.000105367	0.000101548	0.000172486	9.77e-05	8.79e-05	0.000114104	0.000119358	1.04605	0.0649454	0.868313	0.158821	unchanged
meta_453			Lactose 6-phosphate;Trehalose 6-phosphate;2-Sulfotrehalose;2-O-Sulfo-alpha,alpha-trehalose	-24.976157388634;-24.976157388634;-2.36925839837268	MS1 mz matched	421.064	409.382	5.46e-05	6.05e-05	5.93e-05	4.88e-05	4.59e-05	3.15e-05	5.76e-05	6.18e-05	7.28e-05	4.2e-05	6.41e-05	1.52385	0.607721	0.0361439	1.48045	unchanged
meta_454			Corchoionol C 9-glucoside;Citroside A;Sonchuionoside C;	-5.35456179125301;-5.35456179125301;-5.35456179125301;	MS1 mz matched	421.161	123.582	0.00257209	0.00359084	0.00331028	0.00232148	0.00472105	0.00408083	0.00323324	0.00711443	0.00359579	0.00370779	0.00464782	1.25353	0.325994	0.555232	0.646483	unchanged
meta_455			Gluconasturtiin;Glucosturtiin;2-Phenylethyl glucosinolate	-8.91752593440933;-8.98205432822142	MS1 mz matched	422.053	330.079	6.48e-05	6.17e-05	4.86e-05	5.46e-05	8.02e-05	6.27e-05	3.24e-05	5.97e-05	5.38e-05	6.58e-05	4.86e-05	0.738774	-0.436796	0.201038	1.05585	unchanged
meta_456					Unmapped	423.024	384.216	0.000453076	0.000407268	0.000406945	0.000295431	0.000275367	0.000569956	0.000430404	0.000291865	0.000341621	0.000380251	0.00035463	0.93262	-0.100638	0.821747	0.220677	unchanged
meta_457					Unmapped	423.109	345.267	0.000648989	0.000572762	0.000552023	0.000683661	0.000680001	0.000629098	0.000714404	0.00056194	0.000795822	0.000664254	0.000690722	1.03985	0.0563716	0.740588	0.241376	unchanged
meta_458	Perseitol	0.7469			MS2 reverse	423.176	131.196	0.000285899	0.000279107	0.000275645	0.000182071	0.000685256	0.000504836	0.000232348	0.000445348	0.000645942	0.000457388	0.000441213	0.964636	-0.0519428	0.936256	0.0623761	unchanged
meta_459					Unmapped	423.249	45.876	0.000336236	0.00057863	0.00050412	0.000440191	0.000137354	0.000207081	0.000861285	0.000649294	0.000600938	0.000261542	0.000703839	2.69112	1.4282	0.0226845	1.55865	up
meta_460					Unmapped	425	447.68	0.0008775	0.000649358	0.000671628	0.000923472	0.000578408	0.000762417	0.000976668	0.000612111	0.000676366	0.000754766	0.000755048	1.00037	0.000539894	0.998591	0.0419152	unchanged
meta_461					Unmapped	425	384.216	0.000435637	0.000369337	0.000418354	0.000286273	0.000276101	0.00053709	0.000439049	0.000350172	0.000310203	0.000366488	0.000366475	0.999963	-5.27e-05	0.999895	0.0255135	unchanged
meta_462					Unmapped	425.108	373.949	0.000137637	9.98e-05	0.000110135	0.000112819	0.00016271	0.000196332	7.6e-05	0.000100529	0.000112729	0.000157287	9.64e-05	0.613004	-0.706032	0.113293	1.3346	unchanged
meta_463			6-(2-Carboxyethyl)-7-hydroxy-2,2-dimethyl-4-chromanone glucoside;	6.75462268585678;	MS1 mz matched	425.155	158.601	0.000170317	0.000146654	0.0001655	0.000317813	0.000373327	0.000141621	0.00012543	0.000201757	0.000120426	0.000277587	0.000149205	0.537506	-0.895646	0.199528	1.14998	unchanged
meta_464			11,13-Dihydrotaraxinic acid glucosyl ester;Abscisic acid glucose ester;Abscisic acid-beta-D-glucopyranosyl ester;beta-D-Glucopyranosyl abscisate	7.54970243575622;7.50887517036026	MS1 mz matched	425.192	157.966	5.83e-05	7.95e-05	8.22e-05	6.21e-05	0.000377763	0.00015933	5.82e-05	0.000123807	0.000100225	0.000199726	9.41e-05	0.470954	-1.08634	0.375232	0.819911	unchanged
meta_465			Prostaglandin D2-1-glyceryl ester ;Prostaglandin PGE2 1-glyceryl ester;Prostaglandin PGE2 glyceryl ester;Azafrin	12.307930410522;12.307930410522;12.307930410522;-23.4589245959573	MS1 mz matched	425.255	25.691	0.000343854	0.000352183	0.000306013	0.000285486	0.00024296	0.000315481	0.00020373	0.000367553	0.000260549	0.000281309	0.000277277	0.985667	-0.0208277	0.943968	0.0297628	unchanged
meta_466			Theaflavic acid;Diethylstilbestrol diphosphate;Fosfestrol;Diethylstilbestrol bisphosphate	8.44082348754409;-2.42945811401412	MS1 mz matched	427.078	298.567	3.61e-05	3.12e-05	2.85e-05	1.69e-05	2.19e-05	1.96e-05	5.75e-05	3.61e-05	4.23e-05	1.94e-05	4.53e-05	2.33117	1.22105	0.0494184	1.6002	up
meta_467	Estrone 3-glucuronide	0.6538			MS2 reverse	427.18	216.02	0.00161332	0.00158218	0.00168908	0.001624	0.00278062	0.00334018	0.0011039	0.00519209	0.000199667	0.0025816	0.00216522	0.838713	-0.25375	0.816996	0.135963	unchanged
meta_468			Taraxacolide 1-O-b-D-glucopyranoside;Carapaubine	-6.14799513971148;17.0483193743093	MS1 mz matched	427.195	198.049	0.000146959	0.000121582	0.00013816	0.000144317	0.000169981	0.000126657	0.000140042	0.000195208	0.000142037	0.000146985	0.000159096	1.08239	0.114224	0.614792	0.546451	unchanged
meta_469			Abiraterone sulfate;7-Benzylideneltrexone;BNTX	-17.1084455681271;-9.23521764060666	MS1 mz matched	428.19	123.582	0.000215308	0.000335294	0.000300595	0.000232697	0.000464268	0.000370292	0.000357562	0.000657951	0.000351459	0.000355752	0.000455658	1.28083	0.357077	0.46343	0.77142	unchanged
meta_470			Sesamolin;Glycyrrhizaflavonol A;Gancaonin P;Justisolin;Uralenol;8'-Episesaminone;2,3-Dehydrokievitol;Neouralenol;Glycyrrhizaisoflavone A;Styraxin;Norsolorinic acid;Norsolorite;2-Hexanoyl-1,3,6,8-tetrahydroxy-9,10-anthraquinone	10.1244172316859;10.1244172316859;10.1244172316859;10.1244172316859;10.1244172316859;10.1244172316859;10.1244172316859;10.1244172316859;10.1244172316859;9.99715486371235;9.99715486371235	MS1 mz matched	429.122	345.278	0.000404573	0.000422034	0.00034237	0.000423466	0.00044625	0.000464687	0.000331978	0.000314429	0.000413571	0.000444801	0.000353326	0.794346	-0.332161	0.0806997	1.49717	unchanged
meta_471			Stypandrol	7.90437	MS1 mz matched	429.138	174.074	0.00143983	0.00122033	0.00125498	0.00161853	0.000721117	0.00146354	0.00240691	0.00131676	0.0016422	0.00126773	0.00178863	1.41089	0.496605	0.289553	0.897286	unchanged
meta_472			Stypandrol	5.57956	MS1 mz matched	429.134	292.143	0.000361425	0.000326748	0.000324722	0.000591257	0.0011522	0.000207888	0.000136449	0.000191161	0.00017549	0.000650448	0.0001677	0.257822	-1.95555	0.220038	1.1669	unchanged
meta_473			Phenethyl rutinoside;2,2-Dimethyl-3,4-bis(4-methoxyphenyl)-2H-1-benzopyran-7-ol acetate	-4.41020691923172;9.29847644467895	MS1 mz matched	429.174	356.224	0.0010842	0.000918896	0.000941248	0.000593722	0.00140118	0.000928538	0.00108523	0.00179855	0.00116281	0.000974479	0.00134886	1.38419	0.469039	0.314167	0.971832	unchanged
meta_474			(3S,7E,9S)-9-Hydroxy-4,7-megastigmadien-3-one 9-glucoside;5-Megastigmen-7-yne-3,9-diol 9-glucoside;5-Megastigmen-7-yne-3,9-diol 3-glucoside;Aspidodasycarpine;Lonicerin	-5.81659893271002;-5.81659893271002;-5.81659893271002;20.8001689946193;20.8001689946193	MS1 mz matched	429.21	84.219	0.00460441	0.00334017	0.00366917	0.00196156	0.00631242	0.00281406	0.00246488	0.0102294	0.00510004	0.00369601	0.00593143	1.60482	0.68241	0.455381	0.765314	unchanged
meta_475			(3S,7E,9S)-9-Hydroxy-4,7-megastigmadien-3-one 9-glucoside;5-Megastigmen-7-yne-3,9-diol 9-glucoside;5-Megastigmen-7-yne-3,9-diol 3-glucoside;Aspidodasycarpine;Lonicerin	-5.81659893271002;-5.81659893271002;-5.81659893271002;20.8001689946193;20.8001689946193	MS1 mz matched	429.21	98.8525	0.00430538	0.00346503	0.00319932	0.00204623	0.00583285	0.00294022	0.00271803	0.0101278	0.00472843	0.00360643	0.00585807	1.62434	0.699853	0.432586	0.808343	unchanged
meta_476			Demethylcalabaxanthone;6,11-Dihydroxy-3-methyl-3-(4-methyl-3-pentenyl)-3H,7H-pyrano[2,3-c]xanthen-7-one;Isouvaretin;1-(4,6-Dihydroxy-3-((2-hydroxyphenyl)methyl)-2-methoxyphenyl)-3-phenyl-1-propanone;Uvaretin	-1.91407185213577;-1.91407185213577;-1.85113343576664;-1.85113343576664	MS1 mz matched	430.154	215.889	0.000649469	0.000573544	0.000594243	0.000568569	0.0010251	0.00118413	0.000375198	0.00157746	6.38e-05	0.000925935	0.000672161	0.725927	-0.462104	0.649436	0.350076	unchanged
meta_477			Benzyl gentiobioside;Zizybeoside I;Zizybeoside I	-7.31598683128614;-7.31598683128614;-7.40461011023739	MS1 mz matched	431.153	240.207	5.69e-05	5.46e-05	5.15e-05	0.000107377	9.01e-05	9.9e-05	0.000139301	0.000187707	4.08e-05	9.88e-05	0.000122611	1.24058	0.31101	0.638241	0.553906	unchanged
meta_478			3 beta,7 alpha-Dihydroxy-5-cholestenoate;Rockogenin;23S,25,26-Trihydroxyvitamin D3;Neochlorogenin;24-Hydroxycalcitriol;Gitogenin;3beta,5beta-Ketotriol;2,22-Dideoxyecdysone;Neogitogenin;3beta,7alpha-Dihydroxy-5-cholestenoate;3beta,7alpha-Dihydroxy-5-cholesten-26-oic acid;Calcitetrol;1alpha,24R,25-Trihydroxyvitamin D3;(1S,3R,5Z,7E,24R,25)-9,10-Secocholesta-5,7,10(19)-triene-1,3,24,25-tetrol	-13.7857267993475;-13.7857267993475;-13.7857267993475;-13.7857267993475;-13.7857267993475;-13.8784800289335;-13.8784800289335;-13.8784800289335;-13.8784800289335;-13.8784800289335	MS1 mz matched	431.314	33.5385	0.000891196	0.000662029	0.00061628	0.000503226	0.00135695	0.000864895	0.000605271	0.00100458	0.000402823	0.000908358	0.000670892	0.738577	-0.43718	0.482735	0.562175	unchanged
meta_479			A-Nor-5alpha-cholestan-2-one;B-Norcholesterol;3beta-Hydroxy-B-norcholest-5-ene	4.83430162605203;4.83430162605203	MS1 mz matched	431.35	30.192	0.000834754	0.000652108	0.00114183	0.000474039	0.00131217	0.000283903	0.00149871	0.00134259	0.000878708	0.000690039	0.00124	1.79701	0.845597	0.224027	1.13	unchanged
meta_480					Unmapped	432.185	98.816	0.000526767	0.000567724	0.000507983	0.000263326	0.000965097	0.000473767	0.000338882	0.00145037	0.000819512	0.000567397	0.000869587	1.53259	0.615973	0.481315	0.720567	unchanged
meta_481			Halomon;6-Bromo-3-(bromomethyl)-7-methyl-2,3,7-trichloro-1-octene	-11.5618	MS1 mz matched	432.813	302.705	0.000408941	0.000373665	0.000376011	0.000327573	0.000402884	0.000352824	0.000469281	0.000381405	0.000369741	0.000361094	0.000406809	1.1266	0.171977	0.306835	0.956825	unchanged
meta_482			Halosulfuron-methyl;Halosulfuron-methyl	0.349966821432714;0.454334854469634	MS1 mz matched	433.041	219.08	2.43e-05	2.34e-05	2.34e-05	1.76e-05	1.44e-05	2.36e-05	3.07e-05	3.27e-05	2.42e-05	1.85e-05	2.92e-05	1.57727	0.657434	0.0449046	1.50741	unchanged
meta_483			Quercetin 7-xyloside;Quercetin 3-arabinoside;Avicularin;6-Hydroxyluteolin 6-xyloside;Fukinolic acid;Chlorohyssopifolin A	-11.6954076648504;-11.6954076648504;-11.6954076648504;-11.6954076648504;-11.6954076648504;-23.1873628019762	MS1 mz matched	433.08	279.986	0.000618222	0.000412376	0.000575073	0.000441657	0.000460796	0.000564694	0.000783833	0.00073981	0.000524208	0.000489049	0.000682617	1.39581	0.481098	0.121792	1.37488	unchanged
meta_484			LPA(0:0/18:2(9Z,12Z));LPA(18:2(9Z,12Z)/0:0);Oleoylglycerone phosphate	-9.99462651295091;-9.99462651295091;-9.90228289072195	MS1 mz matched	433.234	224.715	0.00169653	0.00142594	0.00151185	0.000935826	0.000947583	0.000841699	0.00262371	0.00180959	0.00154076	0.00090837	0.00199135	2.19222	1.1324	0.0782077	1.55069	unchanged
meta_485					Unmapped	434.811	409.796	9.76e-05	8.26e-05	9.37e-05	7.17e-05	9.53e-05	7.51e-05	0.000131865	0.000102771	0.000100171	8.07e-05	0.000111602	1.38303	0.467834	0.0755876	1.4185	unchanged
meta_486					Unmapped	434.856	396.115	4.17e-05	3.04e-05	3.58e-05	9.07e-06	2.23e-05	1.18e-05	6.61e-05	2.81e-05	3.9e-05	1.44e-05	4.44e-05	3.08635	1.6259	0.104415	1.40195	unchanged
meta_487			7-Chloro-3,3',4',5,6,8-hexamethoxyflavone;Irisxanthone;Swertianolin;Bellidifolin-8-O-glucoside	-4.41947527270825;-23.0036372341641;-23.0036372341641	MS1 mz matched	435.091	42.681	0.000100958	0.000112087	0.000130805	0.000495335	0.00012503	5.76e-05	8.28e-05	3.14e-05	0.0002201	0.000225995	0.000111436	0.493089	-1.02008	0.499752	0.729747	unchanged
meta_488	1-Oleoyl-sn-glycerol 3-phosphate	0.9858			MS2 forward	435.249	222.358	0.000886191	0.00074517	0.00077658	0.000382847	0.000563167	0.00055458	0.000929938	0.00104415	0.000953858	0.000500198	0.000975984	1.95119	0.964358	0.00465082	1.74785	unchanged
meta_489			Licorisoflavan A;16alpha,17-Dihydroxypregn-4-ene-3,20-dione cyclic acetal with 2-furyl methyl ketone	7.70307409582867;7.75829532922332	MS1 mz matched	437.237	144.461	9.77e-05	0.000104426	9.84e-05	0.000110149	9.75e-05	0.000111486	0.000120316	0.000111418	5.99e-05	0.00010639	9.72e-05	0.913603	-0.130361	0.677593	0.35054	unchanged
meta_490					Unmapped	437.306	23.6135	5.83e-05	8.09e-05	8.32e-05	1.28e-05	3.93e-05	4.03e-05	0.000111115	7.61e-05	9.97e-05	3.08e-05	9.56e-05	3.10459	1.6344	0.00949208	1.65189	up
meta_491					Unmapped	439.002	384.219	0.00012093	0.00010196	0.000112807	7.37e-05	9.61e-05	0.000137908	0.000104272	7.03e-05	8.41e-05	0.000102551	8.62e-05	0.840614	-0.250484	0.497532	0.629156	unchanged
meta_492			N-(4-Chloro-3-methyl-5-isothiazolyl)-N-methyl-2-[p-[(alpha,alpha,alpha-trifluoro-p-tolyl)oxy]phenyl]acetamide;ITOPA	3.86313	MS1 mz matched	439.051	371.616	0.000113514	0.000103518	9.76e-05	9.98e-05	6.4e-05	9.65e-05	0.000128916	8.38e-05	7.62e-05	8.68e-05	9.63e-05	1.11002	0.150589	0.661266	0.406523	unchanged
meta_493			3,5-Dihydroxyphenyl 1-O-(6-O-galloyl-beta-D-glucopyranoside);	-14.7152160194319;	MS1 mz matched	439.081	345.894	9.65e-05	7.81e-05	8.99e-05	9.96e-05	7.61e-05	7.62e-05	0.000113236	7.78e-05	8.16e-05	8.4e-05	9.09e-05	1.08254	0.114415	0.642125	0.407899	unchanged
meta_494			Ginkgolide C;Ginkgolide C;BN 52022	-15.5898733962033;-15.6771186091562	MS1 mz matched	439.124	345.93	9.19e-05	8.22e-05	7.81e-05	0.000105054	9.86e-05	0.000101838	8.71e-05	9.09e-05	7.57e-05	0.000101837	8.46e-05	0.83037	-0.268173	0.0483698	1.52711	unchanged
meta_495			Sertindole;Sertindole	-15.8949363960899;-15.8554075523695	MS1 mz matched	439.171	159.949	0.000431476	0.000328204	0.000352435	0.000267579	0.000276217	0.000382984	0.000457324	0.000842475	0.000378509	0.000308927	0.000559436	1.8109	0.85671	0.217852	1.22351	unchanged
meta_496			Diferuloylputrescine;Holyrine A	-12.1941485294618;10.3792770673033	MS1 mz matched	439.189	27.004	6.12e-05	7.34e-05	7.71e-05	7.76e-05	7.93e-05	0.000110484	4e-05	2.9e-05	0.0001	8.91e-05	5.63e-05	0.631707	-0.662673	0.276168	1.05778	unchanged
meta_497			Tirofiban;Tirofiban	-7.97370504986633;-7.98960553977167	MS1 mz matched	439.231	180.014	0.00011012	0.000113393	0.000106588	0.000162339	0.000143062	7.17e-05	5.47e-05	6.46e-05	8.23e-05	0.000125697	6.72e-05	0.53469	-0.903225	0.159835	1.31026	unchanged
meta_498					Unmapped	441.066	279.735	0.000139823	0.000138123	0.000133039	9.16e-05	0.000160441	0.000112718	8.27e-05	0.000198728	0.000170647	0.000121599	0.000150689	1.23924	0.309451	0.520718	0.64368	unchanged
meta_499	hydrocortisone 21-acetate	0.6586			MS2 reverse	441.169	159.925	0.00016437	0.000130127	0.00012449	0.000107892	0.000110108	0.000141653	0.000173297	0.000284005	0.000128649	0.000119884	0.000195317	1.62921	0.704177	0.240474	1.18599	unchanged
meta_500			1,2,10-Trihydroxydihydro-trans-linalyl oxide 7-O-beta-D-glucopyranoside;Hydroxysenkirkine	-4.96410239644578;-12.0360054486007	MS1 mz matched	441.195	186.95	0.000802709	0.000637885	0.000702275	0.000738456	0.000695899	0.00112823	0.000717095	0.00131249	0.0002209	0.000854193	0.000750163	0.878213	-0.187358	0.784006	0.182424	unchanged
meta_501			dehydrofelodipine;Sarcostin	-2.61617107659718;3.92428228152899	MS1 mz matched	441.25	27.156	0.000268972	0.000332297	0.000338842	0.000301557	0.000300087	0.000370989	0.000301113	0.000242123	0.000309247	0.000324211	0.000284161	0.876469	-0.190225	0.273591	0.999198	unchanged
meta_502			4a-Methylzymosterol-4-carboxylic acid;Camellenodiol;(3beta,22E,24R)-5,8-Epidioxy-23-methylergosta-6,22-dien-3-ol;4a-Carboxy-4b-methyl-5a-cholesta-8,24-dien-3b-ol;4-Methylzymosterol intermediate 1;Testosterone decanoate;17beta-Hydroxyandrost-4-en-3-one decanoate;4alpha-Methylzymosterol-4-carboxylate;4alpha-Carboxy-4beta-methyl-5alpha-cholesta-8,24-dien-3beta-ol	-3.83253154837687;-3.83253154837687;-3.83253154837687;-3.83253154837687;-3.83253154837687;-3.84315670555377;-3.84315670555377	MS1 mz matched	441.336	32.919	0.000661496	0.000560879	0.000548848	0.000652529	0.00254997	0.000723949	0.000169303	0.000426398	0.00134788	0.00130882	0.000647862	0.494998	-1.01451	0.420575	0.749708	unchanged
meta_503					Unmapped	442.961	447.37	0.000143343	0.000175842	0.000149852	0.000180013	0.000109701	0.000155968	0.000214529	0.000120429	0.000151494	0.000148561	0.000162151	1.09148	0.126285	0.71548	0.29724	unchanged
meta_504			Artomunoxanthentrione;	6.97332636024389;	MS1 mz matched	443.117	141.907	0.000254688	0.000309247	0.000318507	0.000268596	0.000549352	0.000367989	0.000132824	0.00023394	0.000180143	0.000395312	0.000182302	0.46116	-1.11666	0.109504	1.34688	unchanged
meta_505	Fludrocortisone acetate	0.9909			MS2 reverse	443.19	216.575	7.65e-05	6.73e-05	8.22e-05	6.35e-05	0.000267767	7.23e-05	4.39e-05	0.000163701	6.18e-05	0.00013453	8.98e-05	0.667552	-0.583047	0.597688	0.435371	unchanged
meta_506			N-debutylhalofantrine;	-8.59116351617091;	MS1 mz matched	443.313	33.0165	0.000110675	8.45e-05	9.47e-05	8.79e-05	0.000230244	0.00015873	0.000112594	0.000144635	9.45e-05	0.00015895	0.000117235	0.73756	-0.439168	0.422096	0.697743	unchanged
meta_507			Benexate hydrochloride	23.2456	MS1 mz matched	444.949	482.914	0.000227821	0.000233876	0.000238943	0.000181546	0.000209531	0.000192275	0.000308648	0.000268682	0.000287686	0.000194451	0.000288339	1.48284	0.568359	0.00384579	1.71931	unchanged
meta_508			(5a,6a,8a,11a)-8-Hydroxy-2-oxo-1(10),3-guaiadien-12,6-olide-15-al 8-(4-hydroxyphenylacetate);Lactupicrin;(-)-cis-Rotenolone;Lactupicrin;12a-Hydroxyrotenone;Sumatrol;Tephrosin;Toxicarol;alpha-Toxicarol	5.96606174577851;5.96606174577851;5.96606174577851;5.85170891849893;5.85170891849893;5.85170891849893;5.85170891849893;5.85170891849893	MS1 mz matched	445.112	171.345	0.000254762	0.00021579	0.000243041	0.000517577	0.00102303	0.000222901	2.15e-05	3.82e-05	0.000103558	0.000587837	5.44e-05	0.0925795	-3.43316	0.148382	1.33542	unchanged
meta_509			Corchoionol C 9-glucoside;Citroside A;Sonchuionoside C;	-5.35456179125301;-5.35456179125301;-5.35456179125301;	MS1 mz matched	445.205	123.582	0.00358989	0.00394694	0.00351633	0.00238697	0.00567189	0.00423193	0.00426029	0.00803112	0.00337658	0.00409693	0.00522266	1.27477	0.350241	0.552342	0.656535	unchanged
meta_510			(3beta,5beta,8beta,22E,24xi)-Ergosta-6,22-diene-3,5,8-triol;4alpha-Carboxy-5alpha-cholesta-8-en-3beta-ol;(2beta,3alpha,9alpha,24R)-Ergosta-7,22-diene-2,3,9-triol;Schleicherastatin 6;3beta-Hydroxy-5alpha-cholest-7-ene-4alpha-carboxylate;Stylisterol A;Stylisterol C;Hatomasterol;(22R,23R)-22,23-Dihydroxy-campest-4-en-3-one	0.7080370766572;0.7080370766572;0.7080370766572;0.7080370766572;0.697115591381469;0.697115591381469;0.697115591381469;0.697115591381469;0.697115591381469	MS1 mz matched	446.373	31.655	0.000289759	0.000212994	0.000231412	9.4e-05	0.000493326	0.000114491	0.000247176	0.000243599	0.000203562	0.000233943	0.000231446	0.989325	-0.0154836	0.986442	0.0361077	unchanged
meta_511			Piperenol C;Isosakuranin;Puddumin A;7-Hydroxy-8-O-methylaloin B;Aromadendrin 4'-methyl ether 7-rhamnoside;Chalconosakuranetin;Sakuranin;NSC 407308	-6.5761147786059;-6.5761147786059;-6.5761147786059;-6.5761147786059;-6.5761147786059;-6.5761147786059;-6.47123680288547	MS1 mz matched	447.127	131.685	0.00109839	0.0014422	0.00168099	0.00399396	0.00508261	0.00177684	0.000178566	0.000204463	0.00108743	0.00361781	0.000490153	0.135484	-2.88381	0.0737386	1.5148	unchanged
meta_512			Garcimangosone C;	11.6386615524412;	MS1 mz matched	447.127	238.099	5.21e-05	4.95e-05	7.46e-05	8e-05	0.000137725	4.76e-05	2.02e-05	1.81e-05	5.4e-05	8.84e-05	3.08e-05	0.3478	-1.52367	0.147346	1.27719	unchanged
meta_513			4-Hydroxy-5-(3',4',5'-trihydroxyphenyl)-valeric acid-O-methyl-O-glucuronide;Sakuranin;NSC 407308	10.7515438280254;-23.1873340491475	MS1 mz matched	447.127	176.072	0.000291725	0.00021032	0.000234713	0.000255597	0.00043122	0.000517801	0.000106902	5.38e-05	0.000266011	0.000401539	0.000142221	0.35419	-1.49741	0.0627434	1.43261	unchanged
meta_514			Cyhalothrin	-14.485	MS1 mz matched	448.844	302.542	0.000483723	0.0004425	0.000426466	0.00041063	0.000484701	0.000403705	0.000566059	0.000449312	0.000452262	0.000433012	0.000489211	1.12979	0.17605	0.300684	0.953542	unchanged
meta_515			Dihydrocycloartomunin;Cycloaltilisin;Artonin T;Dihydroisocycloartomunin;Cajaisoflavone;4-Benzyloxy-2'-hydroxy-3',4',5',6'-tetramethoxychalcone	-8.55947392210925;-8.55947392210925;-8.55947392210925;-8.55947392210925;-8.55947392210925;-8.66343424306211	MS1 mz matched	449.149	321.268	4.67e-05	7.76e-05	6.58e-05	8.41e-05	6.72e-05	6.42e-05	8.09e-05	9.11e-05	3.96e-05	7.19e-05	7.05e-05	0.981694	-0.026655	0.943608	0.00722674	unchanged
meta_516			Dihydrocycloartomunin;Cycloaltilisin;Artonin T;Dihydroisocycloartomunin;Cajaisoflavone;Auriculoside;7,3',5'-Trihydroxy-4'-methoxyflavan 3'-glucoside	-24.1092293083408;-24.1092293083408;-24.1092293083408;-24.1092293083408;-24.1092293083408;9.77446314866455	MS1 mz matched	449.149	216.02	4.05e-05	3.58e-05	4.7e-05	4.12e-05	6.41e-05	7.09e-05	2.98e-05	0.000109415	1.45e-05	5.87e-05	5.12e-05	0.872141	-0.197367	0.82672	0.124374	unchanged
meta_517					Unmapped	450.919	301.999	0.000612868	0.000591285	0.000642949	0.000558379	0.000605697	0.00062963	0.000855705	0.000632425	0.000584847	0.000597902	0.000690992	1.15569	0.20876	0.381639	0.883574	unchanged
meta_518					Unmapped	450.956	302.392	3.62e-05	3.97e-05	3.4e-05	3.35e-05	5.55e-05	5.19e-05	7.56e-05	5.62e-05	5.41e-05	4.7e-05	6.2e-05	1.31984	0.400367	0.194676	1.1441	unchanged
meta_519			Phenylethyl primeveroside;Calophyllolide	-7.80237325307754;6.24756104835388	MS1 mz matched	451.135	180.627	6.66e-05	7e-05	6.14e-05	9.25e-05	0.000147931	0.000110701	4e-05	6.72e-05	2.7e-05	0.000117056	4.47e-05	0.382064	-1.38811	0.0267777	1.52159	down
meta_520			Phenethyl rutinoside;2,2-Dimethyl-3,4-bis(4-methoxyphenyl)-2H-1-benzopyran-7-ol acetate	-4.41020691923172;9.29847644467895	MS1 mz matched	451.156	356.224	3.01e-05	3.02e-05	3.68e-05	2.31e-05	4.39e-05	4.17e-05	3.83e-05	4.96e-05	3.23e-05	3.62e-05	4.01e-05	1.10682	0.146421	0.667706	0.504276	unchanged
meta_521			Spironolactone;Spironolactone	-7.52086491840563;-7.44830456155988	MS1 mz matched	451.16	245.855	7.66e-05	6.61e-05	6.16e-05	4.24e-05	0.000115822	8.3e-05	0.000114834	5.42e-05	0.000164913	8.04e-05	0.000111313	1.38445	0.469317	0.472385	0.630175	unchanged
meta_522			5b-Cholestane-3a,7a,12a,24,25-pentol;5a-Cholestane-3a,7a,12a,23,25-pentol;Cholestane-3,7,12,24,25-pentol;5b-Cholestane-3a,7a,12a,25,26-pentol;5b-Cholestane-3a,7a,12a,23S,25-pentol;5b-Cholestane-3a,7a,12a,23R,25-pentol;5alpha-Cyprinol	-22.3391093170491;-22.3391093170491;-22.3391093170491;-22.3391093170491;-22.3391093170491;-22.3391093170491;-22.3952592481348	MS1 mz matched	451.34	32.6085	0.000104276	7.99e-05	8.88e-05	8.52e-05	0.000149717	0.000124123	7.21e-05	9.2e-05	7.91e-05	0.000119689	8.1e-05	0.677071	-0.562621	0.166939	1.20757	unchanged
meta_523			(卤)-Leptophos;	-9.70718282984341;	MS1 mz matched	452.08	243.827	0.000383703	0.000310462	0.000351944	0.000408687	9.45e-05	0.000299702	0.000283532	0.000231871	0.00020083	0.000267645	0.000238744	0.89202	-0.164852	0.787019	0.311377	unchanged
meta_524					Unmapped	452.12	157.971	0.000142464	0.000158559	0.000154212	0.000229782	4.11e-05	0.000122337	0.000117969	0.000127499	0.00015845	0.00013107	0.00013464	1.02723	0.0387637	0.954499	0.0161776	unchanged
meta_525					Unmapped	454.896	302.014	4.49e-05	3.47e-05	3.47e-05	4.52e-05	5.05e-05	3.9e-05	6.26e-05	3.43e-05	4.02e-05	4.49e-05	4.57e-05	1.01756	0.0251162	0.938178	0.0716702	unchanged
meta_526			Thiazopyr;Sulfazecin;SQ 26445	19.9713153540891;14.895412743043	MS1 mz matched	455.114	303.237	5.32e-05	4.74e-05	5.09e-05	3.95e-05	5.01e-05	5.67e-05	7.4e-05	8.59e-05	4.66e-05	4.88e-05	6.88e-05	1.41111	0.496826	0.221214	1.19325	unchanged
meta_527	pregnenolone sulfate	0.8082			MS2 reverse	455.211	174.825	0.000113021	0.000114355	0.00011112	9.89e-05	0.000129313	0.000259057	8.24e-05	0.000149371	4.66e-05	0.000162423	9.28e-05	0.571192	-0.807954	0.305724	0.870958	unchanged
meta_528	Oleanolic acid	0.9413			MS2 forward	455.349	33.047	0.00015372	0.000125833	0.000118302	0.000329812	0.000365415	0.000297391	0.000359621	5.96e-05	0.000303801	0.000330873	0.000241	0.728377	-0.457242	0.433479	0.826381	unchanged
meta_529					Unmapped	457.044	372.093	0.000126993	0.000131303	0.000115045	0.000148997	0.0001004	0.000123762	0.000114071	6.48e-05	0.000121406	0.000124386	0.000100086	0.80464	-0.313584	0.346749	0.93614	unchanged
meta_530			7-Hydroxy-4-methylphthalide O-[arabinosyl-(1-&gt;6)-glucoside];cis-p-Coumaric acid 4-[apiosyl-(1-&gt;2)-glucoside];2'-(E)-Feruloyl-3-(arabinosylxylose);5a,11a-Dehydrooxytetracycline	-16.7437014335649;-16.7437014335649;-16.7437014335649;4.92281163200957	MS1 mz matched	457.135	321.08	3.83e-05	3.05e-05	3.22e-05	3.71e-05	3.63e-05	2.85e-05	4.46e-05	4.13e-05	2.52e-05	3.4e-05	3.7e-05	1.09003	0.124368	0.675291	0.465779	unchanged
meta_531	Amygdalin	0.895			MS2 reverse	457.154	196.956	0.000140186	0.000123758	0.000123556	0.000136293	0.000116118	6.03e-05	0.000212122	0.000128045	8.06e-05	0.000104232	0.000140253	1.34559	0.428234	0.474949	0.689313	unchanged
meta_532			Polhovolide	-22.237	MS1 mz matched	457.165	352.936	0.000126058	9.98e-05	0.000113906	5.27e-05	7.62e-05	0.000147283	4.63e-05	0.000173962	7.5e-05	9.21e-05	9.84e-05	1.06906	0.0963403	0.901576	0.184874	unchanged
meta_533			Pubesenolide;	-7.01849742271095;	MS1 mz matched	457.3	173.374	6.81e-05	5.92e-05	7.09e-05	9.98e-05	9.83e-05	9.95e-05	4.3e-05	3.67e-05	3.77e-05	9.92e-05	3.91e-05	0.394214	-1.34295	0.000607599	1.79188	down
meta_534					Unmapped	458.938	161.891	0.000986867	0.000854788	0.000835587	0.00070217	0.000499108	0.000660605	0.000679052	0.00128057	0.000640415	0.000620628	0.000866681	1.39646	0.481772	0.35777	0.939486	unchanged
meta_535			Glycitein 4'-O-glucuronide;Glycitein 7-O-glucuronide;Irilone 4'-glucoside;Anhydrochlortetracycline;Anhydro-7-chlorotetracycline	23.6674347114362;23.6674347114362;23.6674347114362;16.8459849377849	MS1 mz matched	459.111	194.22	7.19e-05	6.93e-05	7.25e-05	0.000183553	0.00017301	0.00015722	3.59e-05	3.02e-05	6.89e-05	0.000171261	4.5e-05	0.262776	-1.92809	0.00187395	1.77109	down
meta_536			Wistin;6''-Acetylliquiritin;5,7-Dihydroxy-2',6-dimethoxyisoflavone 7-rhamnoside;	-9.58258194384957;-9.58258194384957;-9.58258194384957;	MS1 mz matched	459.133	417.745	2.92e-05	2.73e-05	2.56e-05	3.17e-05	2.25e-05	2.18e-05	2.82e-05	2.1e-05	2.96e-05	2.53e-05	2.63e-05	1.03723	0.0527308	0.832671	0.106369	unchanged
meta_537			Taraxinic acid glucosyl ester;Chitobiose;Diacetylchitobiose;N,N'-Diacetylchitobiose	-14.9290384728319;-5.42236319330025	MS1 mz matched	459.136	324.658	5.36e-05	8.02e-05	6.99e-05	5.42e-05	7.73e-05	0.000102267	6.75e-05	7.56e-05	6.66e-05	7.79e-05	6.99e-05	0.897297	-0.156342	0.625494	0.433695	unchanged
meta_538			Methyl salicylate O-[rhamnosyl-(1-&gt;6)-glucoside];Paeonolide	6.35346884020084;6.3021817936292	MS1 mz matched	459.148	175.417	0.000676201	0.000559526	0.00061993	0.000483139	0.000753894	0.000752865	0.00164584	0.000415449	0.000937856	0.000663299	0.000999713	1.50718	0.591855	0.447328	0.731734	unchanged
meta_539			N-Desmethyl sildenafil (UK-103,320);Lincomycin hydrochloride;Lincomycin hydrochloride monohydrate	17.2379071970774;-8.24248534883292	MS1 mz matched	459.197	159.941	0.000453631	0.000390291	0.000363494	0.000365624	0.00015456	0.000455765	0.000696532	0.000478665	0.000576729	0.000325316	0.000583975	1.7951	0.844064	0.0843099	1.34309	unchanged
meta_540			Quercetin-4'-glucuronide;Quercetin 3'-O-glucuronide;Quercetin 4'-glucuronide;Quercetin 3-O-glucuronide;Fucofuroeckol B	-3.76285799936138;-3.76285799936138;-3.76285799936138;-3.76285799936138;-7.10759689222245	MS1 mz matched	459.324	30.346	0.000279236	0.000167844	0.000188094	0.000263336	0.000187416	0.000164245	0.000171439	0.000157577	0.000171017	0.000204999	0.000166678	0.813066	-0.298556	0.328199	1.01303	unchanged
meta_541			Tamsulosin hydrochloride;1-O-[2-(L-Cysteimido)-2-deoxy-alpha-D-glucopyranosyl]-1D-myo-inositol;Desacetylmycothiol	-19.2962458311594;-3.15214929297208	MS1 mz matched	460.164	345.264	0.000113529	9.26e-05	0.00011087	7.02e-05	7.53e-05	0.000157829	0.000109467	6.2e-05	6.78e-05	0.000101121	7.97e-05	0.788578	-0.342675	0.552479	0.553704	unchanged
meta_542			Pimozide;Bitolterol	-16.2637613730173;0.363600726984588	MS1 mz matched	460.22	225.118	2.28e-05	3e-05	2.05e-05	1.62e-05	1.31e-05	2.72e-05	2.32e-05	5.68e-05	4.18e-05	1.88e-05	4.06e-05	2.15287	1.10626	0.141638	1.30543	unchanged
meta_543			Kaempferide 7-glucoside;Swertiajaponin;Pratensein 3'-glucoside;Diosmetin 7-O-beta-D-glucopyranoside;Tricin arabinoside;Isoswertiajaponin;2-Cinnamoyl-1-galloyl-beta-D-glucopyranose;6-Cinnamoyl-1-galloylglucose;Leptosin;6-beta-D-Glucopyranosyldiosmetin;Farnesyl triphosphate	-21.8566233961979;-21.8566233961979;-21.8566233961979;-21.8566233961979;-21.8566233961979;-21.8566233961979;-21.8566233961979;-21.8566233961979;-21.8566233961979;-21.8566233961979;18.8514369481269	MS1 mz matched	461.106	254.023	0.000146346	0.000124583	0.000117797	0.000278875	0.000440617	0.000209884	5.12e-05	5.21e-05	6.36e-05	0.000309792	5.56e-05	0.179581	-2.4773	0.0648891	1.5683	unchanged
meta_544	Isoquercitin	0.8502			MS2 forward	463.086	307.325	0.000103632	8.4e-05	8e-05	7.92e-05	5.09e-05	7.05e-05	7.82e-05	9.18e-05	6.38e-05	6.69e-05	7.79e-05	1.16569	0.22118	0.395282	0.793284	unchanged
meta_545			Hesperetin 5-O-glucoside;Hesperetin 7-glucoside;Hesperetin 7-O-glucoside	-21.4775171125444;-21.4775171125444;-21.5602504373974	MS1 mz matched	463.122	179.377	9.45e-05	8.19e-05	7.8e-05	9.89e-05	0.000167847	0.0001901	3.18e-05	2.18e-05	7.6e-05	0.000152276	4.32e-05	0.283514	-1.81851	0.0368717	1.54728	down
meta_546			cis-Resveratrol 3-O-glucuronide;cis-Resveratrol 4'-O-glucuronide;Cassiaside;trans-Resveratrol 4'-O-glucuronide;trans-Resveratrol 3-O-glucuronide;Spectinomycin dihydrochloride	10.560966735039;10.560966735039;10.560966735039;10.560966735039;10.560966735039;8.16605903769746	MS1 mz matched	463.121	159.508	9.75e-05	0.000123242	8.4e-05	0.000157958	0.00014573	0.000122558	0.000120761	0.000111213	9.8e-05	0.000142082	0.00010999	0.774129	-0.369354	0.0703605	1.42219	unchanged
meta_547			PSF-A;Enhydrin;Glaucolide A;Diffutin;1-(2-Hydroxy-3,4,5,6-tetramethoxyphenyl)-3-(2,3,4,6-tetramethoxyphenyl)-2-propen-1-one	-8.58589536197918;-8.48442439614181;-8.48442439614181;-8.48442439614181;-8.48442439614181	MS1 mz matched	463.164	321.292	7.16e-05	0.000113553	9.94e-05	8.8e-05	7.29e-05	0.000105545	0.000116479	0.000138918	7.5e-05	8.88e-05	0.000110136	1.24039	0.310789	0.384599	0.881108	unchanged
meta_548			Dulciol A;Garcinone E;Dulciol B;Rhizocticin C;Rhizocticin D	-4.06876147603913;-4.06876147603913;-4.06876147603913;6.89336057358047;6.89336057358047	MS1 mz matched	463.216	252.611	0.000276887	0.000235773	0.00024152	0.000122203	4.99e-05	6.79e-05	0.000441654	0.00060495	0.000244058	8e-05	0.000430221	5.37729	2.42688	0.072793	1.57333	unchanged
meta_549			3beta-Tirucalla-7,24-dien-3-ol;gamma-Taraxasterol;Dammaradienol;Camelliol A;(3beta,4beta,5alpha,24Z)-4-Methylstigmasta-7,24(28)-dien-3-ol;29-Methylisofucosterol;Parkeol;(3xi,4alpha,5alpha,14alpha)-4,14-Dimethylergosta-8,24-dien-3-ol;(S)-2,3-Epoxysqualene;Epi-alpha-amyrin;Camelliol C;(3beta,4alpha,5alpha,24Z)-4-Methylstigmasta-8,24(28)-dien-3-ol;3-Epimoretenol;3beta-Cucurbita-5,24-dien-3-ol;(3beta…	8.99137988964928;8.99137988964928;8.99137988964928;8.99137988964928;8.99137988964928;8.99137988964928;8.99137988964928;8.99137988964928;8.99137988964928;8.99137988964928;8.99137988964928;8.99137988964928;8.99137988964928;8.99137988964928;8.99137988964928;8.99137988964928;8.99137988964928;8.99137988964928;8.99137988964928;8.99137988964928;8.99137988964928;8.99137988964928;8.99137988964928;8.991379…	MS1 mz matched	463.339	31.448	5.04e-05	3.94e-05	4.6e-05	0.00011891	0.000152657	0.000103734	0.000119941	0.00010347	0.000111441	0.0001251	0.000111617	0.892221	-0.164527	0.454584	0.712711	unchanged
meta_550	Adenosine 3',5'-diphosphate (PAP)	0.7256			MS2 reverse	463.983	158.782	0.000158072	0.000133507	0.000138236	8.43e-05	9.98e-05	0.000102183	0.000242125	0.000168594	0.000188305	9.54e-05	0.000199675	2.09215	1.06499	0.0349511	1.645	up
meta_551					Unmapped	465.071	371.357	0.000246243	0.000223515	0.000200996	0.000206883	0.000188537	0.000256276	0.00019722	0.00015626	0.0002161	0.000217232	0.00018986	0.873997	-0.1943	0.366661	0.867129	unchanged
meta_552			Stypandrol	7.90437	MS1 mz matched	465.114	174.045	0.00109914	0.00107595	0.00108608	0.00128559	0.000659404	0.00118232	0.00194651	0.00108931	0.00132716	0.00104244	0.00145433	1.39512	0.480391	0.272986	0.933588	unchanged
meta_553	Cholesterol 3-sulfate	0.9988			MS2 forward	465.301	24.315	0.000371413	0.000447473	0.000491843	0.000334067	0.000196962	0.000191122	0.00031132	0.000567289	0.000260748	0.000240717	0.000379786	1.57773	0.657847	0.282369	1.02661	unchanged
meta_554			6-beta-hydroxydexamethasone;Abyssinone V;Lonchocarpol A;Senegalensin;6,8-Diprenylringenin	5.34818157811046;8.08439718698325;8.08439718698325	MS1 mz matched	467.21	191.081	0.00014726	0.000139663	0.000117149	0.000144804	0.000145415	0.000219251	0.000158266	0.000200049	2.72e-05	0.000169823	0.000128493	0.756628	-0.402343	0.52754	0.523473	unchanged
meta_555			Miconazole;Tenitramine	-12.0155048073925;24.2722004720886	MS1 mz matched	468.112	48.59	0.000169384	0.000247686	0.000233176	5.12e-05	0.000339666	0.00046081	9.34e-05	9.66e-05	0.000385374	0.000283905	0.000191802	0.675587	-0.565786	0.586595	0.521733	unchanged
meta_556			7-hydroxymethotrexate;	8.71564083973683;	MS1 mz matched	469.17	255.187	4.68e-05	3.64e-05	3.56e-05	3.37e-05	2.75e-05	6.94e-05	5.46e-05	4.97e-05	4.28e-05	4.35e-05	4.9e-05	1.12679	0.172218	0.718222	0.379928	unchanged
meta_557			5,8-Epoxy-5,8-dihydro-3-hydroxy-8'-apo-b,y-carotenal;beta-Citraurin epoxide;	9.49123667594134;9.49123667594134;	MS1 mz matched	469.281	26.929	0.000137911	0.00017602	0.000187926	0.00016516	0.000149215	0.000192367	0.000120056	0.000153115	0.000145321	0.000168914	0.000139497	0.825848	-0.276052	0.144887	1.21041	unchanged
meta_558			2-Hydroxy-3-oxo-12-oleanen-28-oic acid;16-Hydroxy-3-oxo-12-oleanen-28-oic acid;Rubinic acid;Secobryononic acid;Secoisobryononic acid;Koetjapic acid;(3alpha,20R,24Z)-3-Hydroxy-21-oxoeupha-8,24-dien-26-oic acid;Glycyrrhetinic acid ;Colubrinic acid;23-Hydroxy-3-oxocycloart-24-en-26-oic acid;beta-Glycyrrhetinic acid;Lansic acid;Pomonic acid;3beta-3,24-Dihydroxy-9(11),12-oleanadien-30-oic acid;28-Hydr…	-3.42305850015699;-3.42305850015699;-3.42305850015699;-3.42305850015699;-3.42305850015699;-3.42305850015699;-3.42305850015699;-3.42305850015699;-3.42305850015699;-3.42305850015699;-3.42305850015699;-3.42305850015699;-3.42305850015699;-3.42305850015699;-3.	MS1 mz matched	469.329	32.231	0.000148156	0.000142031	0.00012595	0.00015657	0.000394302	0.000152154	0.000167372	9.05e-05	0.00028982	0.000234342	0.000182566	0.779061	-0.360192	0.630541	0.473457	unchanged
meta_559			Mollicellin C;Cyflufemid	7.72210107961224;-4.85294367419449	MS1 mz matched	471.133	417.694	0.000325961	0.000277616	0.000293996	0.000359475	0.00026936	0.00035256	0.000404259	0.000370659	0.000285528	0.000327132	0.000353482	1.08055	0.111765	0.596099	0.520726	unchanged
meta_560			Dihydrocycloartomunin;Cycloaltilisin;Artonin T;Dihydroisocycloartomunin;Cajaisoflavone;4-Benzyloxy-2'-hydroxy-3',4',5',6'-tetramethoxychalcone	-8.55947392210925;-8.55947392210925;-8.55947392210925;-8.55947392210925;-8.55947392210925;-8.66343424306211	MS1 mz matched	471.15	321.268	8.72e-05	7.9e-05	7.48e-05	6.33e-05	6e-05	6.82e-05	8.86e-05	9.94e-05	7.13e-05	6.38e-05	8.64e-05	1.35432	0.437569	0.100005	1.48441	unchanged
meta_561			LPA(0:0/18:2(9Z,12Z));LPA(18:2(9Z,12Z)/0:0);Oleoylglycerone phosphate	-9.99462651295091;-9.99462651295091;-9.90228289072195	MS1 mz matched	471.184	223.809	5.76e-05	4.25e-05	3.52e-05	3.23e-05	5.81e-05	4.16e-05	4.89e-05	6.7e-05	4.4e-05	4.4e-05	5.33e-05	1.21206	0.277456	0.41545	0.830865	unchanged
meta_562			Doxepin N-oxide glucuronide;Deoxylimote;Deoxylimonic acid;Bryophyllin A	8.1705280647786;-18.4240179733203;-18.4240179733203	MS1 mz matched	471.197	158.375	0.000110162	0.000102584	9.46e-05	6.59e-05	0.000115821	0.000163928	0.000144407	0.000189057	6.34e-05	0.000115201	0.000132275	1.14822	0.199396	0.732804	0.4209	unchanged
meta_563			5-(2,3-Dihydroxy-3-methylbutyl)-4-(3,4-epoxy-4-methylpentanoyl)-3,4-dihydroxy-2-isopentanoyl-2-cyclopenten-1-one;Abscisic alcohol 11-glucoside;	-6.59373100955316;-6.59373100955316;	MS1 mz matched	471.221	190.964	0.000129125	0.000134105	0.00011829	8.75e-05	0.000255968	7.13e-05	7.57e-05	0.00022605	0.000237561	0.000138255	0.000179785	1.30039	0.378945	0.62628	0.47758	unchanged
meta_564			(3beta,17alpha,23R)-17,23-Epoxy-3,29-dihydroxy-27-norlanost-8-ene-15,24-dione;(17alpha,23S)-Epoxy-28,29-dihydroxy-27-norlanost-8-ene-3,24-dione;(23S,24S)-17,23-Epoxy-24,29-dihydroxy-27-norlanost-8-ene-3,15-dione;	-16.67199941639;-16.67199941639;-16.67199941639;	MS1 mz matched	471.309	171.009	1.17e-05	1.62e-05	1.58e-05	1.18e-05	3.71e-05	1.96e-05	1.83e-05	2.08e-05	1e-05	2.28e-05	1.64e-05	0.717177	-0.479598	0.491772	0.581467	unchanged
meta_565	Maslinic Acid	0.9946			MS2 forward	471.345	41.568	0.000338936	0.00035046	0.000358834	0.00083506	0.00041979	0.000251488	0.00111082	0.000304599	0.00140467	0.000502113	0.00094003	1.87215	0.904695	0.322937	0.824978	unchanged
meta_566			LysoPE(18:4(6Z,9Z,12Z,15Z)/0:0);LysoPE(0:0/18:4(6Z,9Z,12Z,15Z));	5.83365086110941;5.83365086110941;	MS1 mz matched	472.25	426.734	4.68e-05	5.61e-05	4.37e-05	6.83e-05	4.79e-05	5.96e-05	6.83e-05	5.73e-05	6.53e-05	5.86e-05	6.36e-05	1.08592	0.118919	0.507906	0.553615	unchanged
meta_567			D-Galactopyranosyl-(1-&gt;3)-D-galactopyranosyl-(1-&gt;3)-L-arabinose;a-L-Arabinofuranosyl-(1-&gt;2)-[a-D-mannopyranosyl-(1-&gt;6)]-D-mannose;alpha-D-Xylopyranosyl-(1-&gt;6)-beta-D-glucopyranosyl-(1-&gt;4)-D-glucose;	3.38599877594389;3.38599877594389;3.38599877594389;	MS1 mz matched	473.16	355.717	4.35e-05	4.69e-05	5.54e-05	3.33e-05	4.12e-05	9.36e-05	3.69e-05	5.24e-05	5.53e-05	5.6e-05	4.82e-05	0.860745	-0.216343	0.726077	0.333278	unchanged
meta_568			Sildenafil;Sildefil	4.37743240119663;4.42846541649917	MS1 mz matched	473.2	123.765	0.000525004	0.000623223	0.000631921	0.000261336	0.000528011	0.000593253	0.000397069	0.00138683	0.000700616	0.000460867	0.000828172	1.79699	0.845581	0.337159	0.975562	unchanged
meta_569			(4R,5S,7R,11S)-11,12-Dihydroxy-1(10)-spirovetiven-2-one 11-glucoside;(4R,5S,7R,11x)-11,12-Dihydroxy-1(10)-spirovetiven-2-one 12-glucoside;Tentoxin	-5.71693619556571;-5.71693619556571;-8.93230687442581	MS1 mz matched	473.236	196.403	0.00018802	0.00018864	0.000176217	0.000113285	0.000453903	0.000136023	5.31e-05	0.000159266	0.000338427	0.000234404	0.000183595	0.783244	-0.352467	0.732539	0.326714	unchanged
meta_570			11'-Carboxy-alpha-tocotrienol;Adlupulone;Lupulone;Sodium deoxycholate	-14.5064772103688;-14.5064772103688;-14.5064772103688;-8.68988830115537	MS1 mz matched	473.28	25.111	0.0021523	0.00218018	0.00238218	0.000435096	0.000758419	0.000566056	0.000448373	0.00120766	0.000892226	0.000586524	0.00084942	1.44823	0.534289	0.360227	0.907688	unchanged
meta_571			Orientin 7,3'-dimethyl ether;6-beta-D-Glucopyranosyl-4',5-dihydroxy-3',7-dimethoxyflavone;Aerophobin 1	-21.1972791866044;-21.1972791866044;3.92527176459877	MS1 mz matched	475.122	170.141	0.000192199	0.000173873	0.000181508	0.000412847	0.00056212	0.000253218	2.96e-05	1.96e-05	0.000183736	0.000409395	7.76e-05	0.189645	-2.39863	0.044062	1.53738	down
meta_572			8-Acetoxypinoresinol;4'-Methylliquiritigenin 7-rhamnoside;1-Acetoxypinoresinol;Lophotoxin	6.92615634558166;6.92615634558166;6.96868967716983;6.96868967716983	MS1 mz matched	475.164	409.382	0.000413203	0.00033015	0.000355701	0.000247339	0.000349704	0.000259173	0.00042184	0.000525061	0.000363579	0.000285405	0.000436827	1.53055	0.614048	0.0649854	1.49207	unchanged
meta_573			Phenylethyl primeveroside;Calophyllolide	-7.80237325307754;6.24756104835388	MS1 mz matched	475.179	180.627	0.000208812	0.000200381	0.000196886	0.000277006	0.000436713	0.000342576	0.000106447	0.000185733	6.46e-05	0.000352099	0.000118918	0.337741	-1.56601	0.0184349	1.56063	down
meta_574					Unmapped	476.138	188.587	0.00012148	9.49e-05	0.000100227	4.2e-05	0.000169131	0.000190547	8.65e-06	4.69e-05	8.05e-05	0.000133893	4.54e-05	0.338709	-1.56188	0.187185	1.15678	unchanged
meta_575			LysoPE(18:2(9Z,12Z)/0:0);LysoPE(0:0/18:2(9Z,12Z));	-21.6765419190741;-21.6765419190741;	MS1 mz matched	476.275	146.503	9.92e-05	0.000103927	0.000107225	0.000118462	9.81e-05	6.98e-05	8.48e-05	0.000183454	0.000109143	9.55e-05	0.00012581	1.31769	0.398013	0.426865	0.787433	unchanged
meta_576			4'-O-methyl-(-)-epicatechin-7-O-beta-glucuronide;Isolindleyin;Persiconin;4'-O-methyl-(-)-epicatechin-5-O-beta-glucuronide;Persicogenin 3'-glucoside;Lindleyin;Eugenol O-[3,4,5-Trihydroxybenzoyl-(-&gt;6)-b-D-glucopyranoside];	13.5696617492214;13.5696617492214;13.5696617492214;13.5696617492214;13.5696617492214;13.5696617492214;13.5696617492214;	MS1 mz matched	477.144	345.282	0.000214421	0.000144641	0.00015841	0.000162255	0.000194797	0.000127133	0.000277124	0.000184507	0.000154642	0.000161395	0.000205425	1.27281	0.348015	0.367873	0.866489	unchanged
meta_577			Dolicholide;Polyporusterone A;	23.1530804762566;23.1530804762566;	MS1 mz matched	477.341	124.904	2.45e-05	3.26e-05	3.33e-05	5.14e-06	4.49e-05	5.57e-05	1.47e-05	4.99e-05	7.31e-05	3.53e-05	4.59e-05	1.30123	0.379878	0.667236	0.408711	unchanged
meta_578			LysoPE(0:0/18:1(9Z));LysoPE(18:1(11Z)/0:0);LysoPE(0:0/18:1(11Z));LysoPE(18:1(9Z)/0:0);Delcorine	-21.4042865509425;-21.4042865509425;-21.4042865509425;-21.4042865509425;5.48772002153755	MS1 mz matched	478.291	143.25	6.97e-05	8.8e-05	7.9e-05	8.65e-05	0.000114881	9.86e-05	4.03e-05	0.000166499	0.000127128	0.0001	0.000111299	1.11322	0.154742	0.79263	0.29479	unchanged
meta_579			Tetracycline;Doxycycline;Fluticasone	17.4133583957445;17.4133583957445;6.30406012987999	MS1 mz matched	479.13	186.129	9.19e-05	0.000114002	9.36e-05	0.000135431	9.22e-05	7.41e-05	0.000233538	7.42e-05	0.000143167	0.000100559	0.000150291	1.49456	0.579717	0.399829	0.761012	unchanged
meta_580			3,4-Dihydro-3-hydroxy-4-S-glutathionyl bromobenzene;2,3-Dihydro-2-S-glutathionyl-3-hydroxy bromobenzene;Brassinolide;24-epi-Brassinolide;26-Hydroxycastasterone	24.9827722966047;24.9827722966047;-4.37185681707682;-4.37185681707682;-4.37185681707682	MS1 mz matched	479.335	32.648	0.000161356	0.000120243	0.000128513	0.000116912	0.00019845	0.000184957	7.83e-05	0.000157098	0.000174899	0.000166773	0.000136755	0.820007	-0.286292	0.485101	0.625972	unchanged
meta_581					Unmapped	481.033	339.242	0.000196751	0.000171541	0.000185947	0.000170511	0.000176703	0.000252648	0.000120799	0.000184157	0.000166262	0.000199954	0.000157073	0.785546	-0.348233	0.263693	0.968555	unchanged
meta_582			Thymidine 5'-triphosphate;SSR 125543	3.52573987138518;21.7770260671747	MS1 mz matched	481.161	352.214	4.37e-05	3.06e-05	4.53e-05	1.23e-05	1.85e-05	9.89e-05	1.4e-05	5.17e-05	3.04e-05	4.32e-05	3.2e-05	0.741222	-0.432023	0.736997	0.297048	unchanged
meta_583			4'-Apo-beta,psi-caroten-4'-al;beta-Apo-4'-carotel	4.35364	MS1 mz matched	481.35	41.964	7.57e-05	8.61e-05	6.63e-05	5.33e-05	4.22e-05	2.86e-05	0.000397904	0.000119007	0.000237734	4.14e-05	0.000251548	6.07927	2.6039	0.120375	1.39947	unchanged
meta_584			Hamamelitannin;1,2-Digalloyl-beta-D-glucopyranose;Gallic acid 3-O-(6-galloylglucoside);1,2'-Di-O-galloylhamamelofuranose;Gallic acid 4-O-(6-galloylglucoside);1,6-Digalloyl-beta-D-glucopyranose;2,6-Digalloylglucose;1-O,6-O-Digalloyl-beta-D-glucose	22.0925937699347;22.0925937699347;22.0925937699347;22.0925937699347;22.0925937699347;22.0925937699347;22.0925937699347;22.103542495477	MS1 mz matched	483.089	297.395	2.06e-05	1.74e-05	1.84e-05	1.85e-05	3.74e-05	1.64e-05	6.8e-06	9.48e-06	2.04e-05	2.41e-05	1.22e-05	0.506698	-0.980802	0.217599	1.08867	unchanged
meta_585					Unmapped	483.13	345.267	0.000479169	0.000430983	0.000441255	0.000495115	0.000436938	0.000476271	0.000520154	0.000407127	0.000626883	0.000469441	0.000518055	1.10356	0.14216	0.527885	0.526961	unchanged
meta_586	Estrone-3-glucuronide	0.6035			MS2 reverse	483.15	242.21	0.000186384	0.000135731	0.000158623	0.000118512	0.000270155	0.000179761	0.000250608	0.00016984	0.000149937	0.000189476	0.000190128	1.00344	0.00495811	0.990961	0.0711446	unchanged
meta_587			Geranyl arabinopyranosyl-glucoside;Kenposide B;L-Linalool 3-[xylosyl-(1-&gt;6)-glucoside];Neryl arabinofuranosyl-glucoside;Acuminoside;Atractyloside A	-6.35253021188515;-6.35253021188515;-6.35253021188515;-6.35253021188515;-6.35253021188515;-6.24678179183417	MS1 mz matched	483.198	116.145	0.000275636	0.00027173	0.000209139	0.000322294	0.000371132	0.000134603	0.00026321	0.000138669	0.000178675	0.00027601	0.000193518	0.701129	-0.512249	0.38361	0.82592	unchanged
meta_588			Stigmatellin Y	-9.2921	MS1 mz matched	483.27	118.427	0.00164941	0.00233802	0.00236224	0.00227191	0.00225106	0.001961	0.00440344	0.00153172	0.00265766	0.00216132	0.00286427	1.32524	0.406254	0.489238	0.664013	unchanged
meta_589			Neocretanin;Castamollissin;	14.1197087812374;14.1197087812374;	MS1 mz matched	484.109	150.525	7.01e-05	8.88e-05	8.15e-05	3.51e-05	6.28e-05	5.63e-05	6.28e-05	0.000134594	0.000106498	5.14e-05	0.000101306	1.9704	0.978487	0.125894	1.36538	unchanged
meta_590					Unmapped	484.966	447.658	0.000134623	0.000131579	0.000119655	0.000172907	9.66e-05	0.000114906	0.000203713	0.000136396	0.000118658	0.000128135	0.000152922	1.19345	0.255138	0.514372	0.585297	unchanged
meta_591	Raffinose	0.6654			MS2 forward	485.163	216.6	1.85e-05	1.94e-05	2.45e-05	1.8e-05	0.000106898	3.04e-05	1.28e-05	2.47e-05	1.74e-05	5.18e-05	1.83e-05	0.352793	-1.50311	0.351014	0.875129	unchanged
meta_592			Prostaglandin D2-1-glyceryl ester ;Prostaglandin PGE2 1-glyceryl ester;Prostaglandin PGE2 glyceryl ester;Azafrin	12.307930410522;12.307930410522;12.307930410522;-23.4589245959573	MS1 mz matched	485.277	27.155	0.000282533	0.000331071	0.000345263	0.000301588	0.000361054	0.000322904	0.000295862	0.000294117	0.000312069	0.000328516	0.000300683	0.915277	-0.127719	0.246205	1.06579	unchanged
meta_593					Unmapped	485.956	162.119	0.000109262	0.000124445	0.000134689	7.85e-05	9.58e-05	0.000103812	6.19e-05	0.000120603	8.04e-05	9.27e-05	8.77e-05	0.9455	-0.0808499	0.807772	0.168718	unchanged
meta_594			Dasatinib;YC 170	-1.1536352242189;-22.8679611047677	MS1 mz matched	486.155	324.927	0.000572838	0.000520335	0.000575206	0.000440123	0.000684197	0.000790096	0.000634537	0.000762739	0.000721413	0.000638138	0.00070623	1.1067	0.146268	0.588173	0.5813	unchanged
meta_595			Khelmarin D;Bisosthenon B;Phrymarolin I	-7.19885434656549;-7.19885434656549;23.976306404135	MS1 mz matched	487.144	331.847	0.000198129	0.000123151	0.000140483	0.000186489	7.71e-05	0.000254214	0.00014996	4.5e-05	0.000141827	0.000172596	0.000112256	0.650401	-0.620599	0.391288	0.842125	unchanged
meta_596			Khelmarin D;Bisosthenon B;Phrymarolin I	-9.35599091837295;-9.35599091837295;21.819102582764	MS1 mz matched	487.143	304.089	4.72e-05	4.3e-05	4.6e-05	5.19e-05	2.48e-05	7.81e-05	4.46e-05	1.99e-05	2.14e-05	5.16e-05	2.86e-05	0.554652	-0.850346	0.276318	1.00382	unchanged
meta_597	D-Biotin	0.8935			MS2 reverse	487.164	245.779	0.000651999	0.000457254	0.00052078	0.00106958	0.000108522	0.000418129	0.000271545	0.000233546	0.000529927	0.000532077	0.000345006	0.648414	-0.625013	0.584326	0.617387	unchanged
meta_598			8-Butanoylneosolaniol;8-Isobutanoylneosolaniol;3''-Oxoribostamycin	20.7149580624922;20.7149580624922;4.8649769864833	MS1 mz matched	487.176	351.646	0.00389812	0.00350287	0.00332088	0.00220117	0.00259483	0.00547413	0.00190384	0.00323594	0.00476647	0.00342337	0.00330208	0.964569	-0.0520434	0.931518	0.100685	unchanged
meta_599			DNDS;4,4'-Dinitrostilbene-2,2'-disulfonic acid	-1.62799	MS1 mz matched	488.992	483.547	6.24e-05	5.13e-05	4.5e-05	2.91e-05	5.98e-05	4.44e-05	7.66e-05	5.97e-05	7.26e-05	4.44e-05	6.96e-05	1.56734	0.648319	0.0858196	1.4051	unchanged
meta_600					Unmapped	489.002	447.032	0.000156789	0.000165854	0.000137537	0.000162433	0.000126463	0.000142185	0.000192451	0.00013154	0.000195055	0.000143694	0.000173015	1.20406	0.267904	0.297283	0.877864	unchanged
meta_601			4',5,6-Trimethylscutellarein 7-glucoside;	1.80639497065834;	MS1 mz matched	489.148	159.912	0.000107582	8.65e-05	8.36e-05	6.29e-05	8.13e-05	4.77e-05	0.000185472	0.0001667	0.000104538	6.4e-05	0.000152237	2.37953	1.25068	0.0537179	1.57953	unchanged
meta_602			Cymorcin diglucoside;	-20.5173334711872;	MS1 mz matched	489.195	174.148	0.000103019	9.29e-05	8.74e-05	0.000139391	0.000149836	0.000182659	9.09e-05	0.000100365	8.94e-05	0.000157295	9.36e-05	0.594802	-0.749519	0.0324381	1.63463	unchanged
meta_603	2'-Deoxyadenosine 5'-triphosphate (dATP)	0.6715			MS2 reverse	490.005	134.517	2.82e-05	4.39e-05	4.59e-05	4.29e-05	2.43e-05	4.34e-05	2.34e-05	1.17e-05	6.89e-06	3.68e-05	1.4e-05	0.380244	-1.395	0.0491622	1.47809	down
meta_604					Unmapped	490.854	301.999	0.00105224	0.000908967	0.000893102	0.000846042	0.00100489	0.000909897	0.00124717	0.000924741	0.000927768	0.000920275	0.00103323	1.12274	0.167018	0.410418	0.808818	unchanged
meta_605			2'-Deoxyinosine triphosphate;dITP;2'-Deoxyinosine-5'-triphosphate;2'-Deoxyinosine 5'-triphosphate	-8.94006579895007;-8.94006579895007	MS1 mz matched	491.159	345.28	0.000346678	0.000298217	0.000370445	0.000315802	0.000261202	0.000268742	0.000442627	0.000401959	0.000363709	0.000281916	0.000402765	1.42867	0.514676	0.0155214	1.62579	unchanged
meta_606			(-)-Epigallocatechin 3-p-coumaroate;Cinchoin 1a	9.43972282911549;9.51094499643701	MS1 mz matched	492.133	174.022	0.0015632	0.00142455	0.001369	0.00126373	0.000880226	0.00146254	0.00216504	0.00135024	0.001529	0.00120216	0.00168143	1.39867	0.484052	0.1948	1.09973	unchanged
meta_607			(-)-Epigallocatechin 3-(3-methyl-gallate);(-)-Epigallocatechin 3-(4-methyl-gallate);Tetracenomycin C	12.0660891455161;12.0660891455161;12.0660891455161	MS1 mz matched	493.369	23.6795	6.51e-05	5.66e-05	8.84e-05	5.3e-05	5.73e-05	5.05e-05	3.7e-05	9.8e-05	7.45e-05	5.36e-05	6.98e-05	1.30384	0.382771	0.456538	0.771351	unchanged
meta_608			Fipronil	21.3333	MS1 mz matched	494.954	301.999	9.63e-05	0.000108754	9.9e-05	6.49e-05	0.000100721	9.04e-05	0.000113652	9.95e-05	0.000112735	8.53e-05	0.000108625	1.27313	0.348378	0.147434	1.2913	unchanged
meta_609			Cefpirome;MK 571;Verlukast	14.9594645775723;3.50116082932952	MS1 mz matched	495.1	409.382	0.000464124	0.00036576	0.000411207	0.000251421	0.000320392	0.000237554	0.000373413	0.000659111	0.000505227	0.000269789	0.000512584	1.89994	0.925955	0.0877681	1.49171	unchanged
meta_610			(R)-Byakangelicin 3'-glucoside;(R)-Byakangelicin 2'-glucoside;Musabalbisiane A;Mycophenolic acid O-acyl-glucuronide;(R)-Isobyakangelicin 3'-glucoside;Mycophenolic acid glucuronide;Mycophenolic acid O-acyl-glucuronide	-15.9803908817354;-15.9803908817354;-15.9803908817354;-15.9803908817354;-15.9803908817354;-15.9803908817354;-16.0279556052095	MS1 mz matched	495.15	245.671	8.16e-05	6.05e-05	6.18e-05	6.13e-05	8.43e-05	7.63e-05	7.96e-05	4.94e-05	0.000133698	7.4e-05	8.75e-05	1.18381	0.243443	0.642061	0.391139	unchanged
meta_611			Kanzonol I;Polhovolide	-22.864578124167;12.1501195410762	MS1 mz matched	495.222	198.689	4.58e-05	4.85e-05	3.75e-05	2.23e-05	3.4e-05	4.65e-05	1.62e-05	8.75e-05	3.03e-05	3.42e-05	4.47e-05	1.30455	0.383553	0.686499	0.470177	unchanged
meta_612			Methyl salicylate O-[rhamnosyl-(1-&gt;6)-glucoside];Paeonolide	6.35346884020084;6.3021817936292	MS1 mz matched	497.122	175.394	0.000159655	0.000151647	0.000153162	0.000131674	0.000184417	0.0001765	0.000367175	0.000111148	0.000234004	0.000164197	0.000237443	1.44608	0.53215	0.427548	0.760623	unchanged
meta_613					Unmapped	497.129	373.719	0.00073011	0.000777839	0.00123968	0.000683617	0.000772909	0.00104845	0.00109431	0.00158812	0.00115228	0.000834992	0.00127824	1.53084	0.61432	0.0881324	1.40776	unchanged
meta_614					Unmapped	497.161	324.602	3.7e-05	3.88e-05	5.22e-05	5.02e-05	6.48e-05	8.12e-05	5.89e-05	6.73e-05	6.22e-05	6.54e-05	6.28e-05	0.960342	-0.0583794	0.803094	0.197406	unchanged
meta_615					Unmapped	497.176	157.749	0.000128668	0.000142737	0.000135218	0.000275651	0.000195212	7.53e-05	6.65e-05	8.17e-05	0.000152472	0.000182039	0.000100246	0.550685	-0.8607	0.296871	1.021	unchanged
meta_616			Licorisoflavan A;16alpha,17-Dihydroxypregn-4-ene-3,20-dione cyclic acetal with 2-furyl methyl ketone	7.70307409582867;7.75829532922332	MS1 mz matched	497.258	144.426	0.000184992	0.00015794	0.000170184	0.000159272	0.000157859	0.000171579	0.00021055	0.000172757	8.96e-05	0.000162903	0.000157644	0.967719	-0.0473399	0.896858	0.0633098	unchanged
meta_617			N-(4-Chloro-3-methyl-5-isothiazolyl)-N-methyl-2-[p-[(alpha,alpha,alpha-trifluoro-p-tolyl)oxy]phenyl]acetamide;ITOPA	3.86313	MS1 mz matched	499.073	371.316	0.000128018	0.000149009	0.000118083	0.000132173	6.86e-05	0.000122584	0.000124532	5.48e-05	0.000101537	0.000107773	9.36e-05	0.868678	-0.203106	0.645709	0.502716	unchanged
meta_618	Muramic acid	0.9973			MS2 reverse	501.2	157.951	7.59e-05	8.97e-05	5.56e-05	8.79e-05	9.55e-05	5.31e-05	7.08e-05	7.31e-05	0.000128743	7.88e-05	9.09e-05	1.15267	0.204975	0.631663	0.387124	unchanged
meta_619					Unmapped	501.268	204.576	0.000166615	0.000122766	0.00012948	0.00010375	0.000289617	0.000201244	7.9e-05	0.000158519	0.000213647	0.000198204	0.000150404	0.758834	-0.398144	0.514867	0.587965	unchanged
meta_620			Crustecdysone;Emetine	-16.0392679521574;4.58048198321409	MS1 mz matched	501.268	46.3555	3.37e-05	5.7e-05	5.66e-05	8.09e-05	2.16e-05	7.61e-05	7.95e-05	4.61e-05	7.28e-05	5.96e-05	6.61e-05	1.11051	0.151216	0.779868	0.200642	unchanged
meta_621			Ganoderiol I;	-19.6424587717966;	MS1 mz matched	501.356	31.565	9.58e-05	6.39e-05	6.73e-05	4.5e-05	7.87e-05	3.42e-05	7.47e-05	7.75e-05	6.79e-05	5.26e-05	7.34e-05	1.39488	0.480141	0.25836	1.12509	unchanged
meta_622					Unmapped	502.005	159.271	0.000317452	0.000281016	0.000295944	1.67e-05	0.000917691	0.000405878	1.95e-05	0.000487078	0.000169964	0.000446747	0.000225502	0.504763	-0.986321	0.507225	0.55912	unchanged
meta_623					Unmapped	502.978	447.688	0.000309622	0.000271494	0.000243056	0.000366682	0.0002193	0.000283079	0.000407111	0.000273959	0.000263242	0.000289687	0.000314771	1.08659	0.119806	0.710751	0.321516	unchanged
meta_624			6-Caffeoylsucrose;N,N'-Diacetylchitobiose 6'-phosphate	-19.762256054869;4.64656731244029	MS1 mz matched	503.138	298.77	7.35e-05	5.92e-05	5.46e-05	7.12e-05	6.66e-05	7.5e-05	4.28e-05	6.51e-05	3.42e-05	7.09e-05	4.74e-05	0.667609	-0.582925	0.116535	1.34682	unchanged
meta_625	Deoxyinosine	0.9755			MS2 forward	503.174	186.044	5.01e-05	5.29e-05	4.76e-05	7e-05	8.06e-05	4.02e-05	0.000130681	6.57e-05	7.46e-05	6.36e-05	9.03e-05	1.42006	0.505948	0.335303	0.879504	unchanged
meta_626					Unmapped	504.97	483.142	0.000158722	0.000185532	0.000180149	0.000259332	0.000155128	0.00020445	0.000338094	0.000220854	0.000257516	0.000206304	0.000272155	1.3192	0.399659	0.225834	1.00281	unchanged
meta_627			Diosbulbinoside D;	-9.08117821769943;	MS1 mz matched	505.174	321.274	4.39e-05	5.86e-05	5.05e-05	2.88e-05	4.23e-05	6.92e-05	5.43e-05	7.63e-05	4.41e-05	4.67e-05	5.83e-05	1.24645	0.317828	0.492694	0.71088	unchanged
meta_628					Unmapped	505.299	172.057	9.4e-05	8.02e-05	0.000100432	9.56e-05	9.88e-05	8.73e-05	0.000109111	0.000128004	8.93e-05	9.39e-05	0.000108817	1.15883	0.212673	0.312185	1.03978	unchanged
meta_629			2-Decarboxybetanin;Polyoxin B	-24.8297640493666;7.87151758793681	MS1 mz matched	506.149	186.3	0.000152729	0.000130866	0.000141798	0.000165667	0.0001265	0.000101869	0.000296834	9.95e-05	0.000193559	0.000131346	0.000196629	1.49703	0.582107	0.372532	0.815181	unchanged
meta_630					Unmapped	506.886	301.999	0.00102807	0.000918904	0.000971546	0.000878557	0.000921715	0.000938671	0.0012491	0.000884163	0.000932001	0.000912981	0.00102175	1.11914	0.162391	0.443066	0.766741	unchanged
meta_631					Unmapped	507.154	345.278	0.000614262	0.00042295	0.000608565	0.00052394	0.000476989	0.000416943	0.00043607	0.000653885	0.00045695	0.000472624	0.000515635	1.091	0.125657	0.613993	0.535345	unchanged
meta_632			Doxepin N-oxide glucuronide;Deoxylimote;Deoxylimonic acid;Bryophyllin A	8.1705280647786;-18.4240179733203;-18.4240179733203	MS1 mz matched	507.16	159.432	0.00012958	8.57e-05	9.75e-05	0.000143876	0.000235697	8.31e-05	9.71e-05	0.000101676	5.75e-05	0.000154213	8.54e-05	0.553946	-0.852182	0.25733	1.02835	unchanged
meta_633			Inosine triphosphate;ITP;Inosine 5'-triphosphate;Inosine triphosphate;Inosine tripolyphosphate;dXTP	-12.3583680758711;-12.3583680758711;-12.3583680758711	MS1 mz matched	507.16	202.486	0.000341409	0.000257024	0.000310299	0.000340695	0.000407445	0.00036861	0.000277849	0.0004123	0.000320208	0.00037225	0.000336786	0.904729	-0.144442	0.482456	0.599829	unchanged
meta_634			Geranyl arabinopyranosyl-glucoside;Kenposide B;L-Linalool 3-[xylosyl-(1-&gt;6)-glucoside];Neryl arabinofuranosyl-glucoside;Acuminoside;Atractyloside A	-6.35253021188515;-6.35253021188515;-6.35253021188515;-6.35253021188515;-6.35253021188515;-6.24678179183417	MS1 mz matched	507.242	115.827	0.000123284	0.000129853	0.000144068	0.000192507	0.0001703	8.95e-05	0.000280874	9.74e-05	0.000122409	0.000150753	0.000166884	1.107	0.146654	0.820739	0.204068	unchanged
meta_635			(-)-Epigallocatechin 3-p-coumaroate;Cinchoin 1a	9.43972282911549;9.51094499643701	MS1 mz matched	511.128	174.074	4.63e-05	4.01e-05	4.56e-05	4.5e-05	4.24e-05	4.69e-05	6.52e-05	5.71e-05	5.5e-05	4.48e-05	5.91e-05	1.31893	0.39937	0.0297338	1.63063	unchanged
meta_636			Pumiloside	20.5006	MS1 mz matched	511.181	283.729	8.32e-05	6.77e-05	7.07e-05	5.09e-05	5.94e-05	6.8e-05	7.38e-05	7.16e-05	0.000101958	5.94e-05	8.24e-05	1.38786	0.472858	0.127429	1.26129	unchanged
meta_637			3,7,11,15,23-Pentaoxolanost-8-en-26-oic acid;Ganoderenic acid D;Anabsin;Ganosporelactone A;Pedilstatin;12-O-2Z,4E-Octadienoyl-4-deoxyphorbol 13-acetate	21.3140379085959;21.3140379085959;21.3140379085959;21.3140379085959;21.3210655009593	MS1 mz matched	511.288	183.65	2.12e-05	1.94e-05	1.96e-05	4.89e-06	6.55e-06	6.92e-06	3.46e-05	5.51e-05	2.69e-05	6.12e-06	3.89e-05	6.35516	2.66793	0.0593162	1.63676	unchanged
meta_638			Validamycin B;13-Deoxydaunorubicin;Feudomycin A	-9.16045846335376;2.24785702426293	MS1 mz matched	512.201	230.275	9.79e-05	8.63e-05	8.37e-05	8.83e-05	0.000145456	4.84e-05	6.57e-05	7.37e-05	3.61e-05	9.41e-05	5.85e-05	0.621792	-0.685496	0.336561	0.859632	unchanged
meta_639			Cefpirome;MK 571;Verlukast	14.9594645775723;3.50116082932952	MS1 mz matched	513.11	409.334	0.000183316	0.000185507	0.00016716	0.000105717	0.000157553	0.000120598	0.000220132	0.000275815	0.000198693	0.000127956	0.000231547	1.80959	0.855659	0.0254903	1.63073	unchanged
meta_640			MK 571;Verlukast	14.4742	MS1 mz matched	513.123	356.863	8.22e-05	9.14e-05	6.67e-05	0.000148334	0.000110398	8.68e-05	5.7e-05	4.99e-05	0.000104841	0.000115164	7.06e-05	0.612868	-0.706351	0.147775	1.26758	unchanged
meta_641			2'-Deoxyinosine triphosphate;dITP;2'-Deoxyinosine-5'-triphosphate;2'-Deoxyinosine 5'-triphosphate	-15.0355652072516;-15.0355652072516	MS1 mz matched	513.143	379.383	0.000207801	0.000208949	0.000204646	0.000204573	0.000205449	0.000201501	0.000301056	0.000292214	0.000205366	0.000203841	0.000266212	1.30598	0.385131	0.177596	1.33747	unchanged
meta_642			Flavidulol C;dTDP-4-oxo-2,3,6-trideoxy-D-glucose;dTDP-[(2R,6R)-tetrahydro-6-methyl-5-oxo-2H-pyran-2-yl] ester;dTDP-4-dehydro-2,3,6-trideoxy-alpha-D-hexopyranose	3.28635561156267;-9.52723710711192	MS1 mz matched	513.304	49.988	0.000335629	0.000505202	0.000501304	0.00110258	0.000271646	0.000128992	0.0016837	0.000390698	0.000272764	0.000501072	0.000782387	1.56142	0.642863	0.636265	0.431251	unchanged
meta_643			Flavidulol C;dTDP-4-oxo-2,3,6-trideoxy-D-glucose;dTDP-[(2R,6R)-tetrahydro-6-methyl-5-oxo-2H-pyran-2-yl] ester;dTDP-4-dehydro-2,3,6-trideoxy-alpha-D-hexopyranose	-0.632305552350507;-13.445848059062	MS1 mz matched	513.308	27.687	0.000114848	0.000100523	0.000167257	0.000138858	0.000110654	0.000118161	0.000109815	0.000107364	9.78e-05	0.000122558	0.000105007	0.856799	-0.222971	0.161398	1.25801	unchanged
meta_644			Ponceau MX;Acid Red 26;Ponceau SX;C.I. 14700	-12.0832376744143;-12.0832376744143	MS1 mz matched	514.973	163.128	2.52e-05	2.1e-05	3.33e-05	2.06e-05	2.34e-05	2.31e-05	1.06e-05	2.15e-05	1.62e-05	2.24e-05	1.61e-05	0.719207	-0.475521	0.179319	1.20208	unchanged
meta_645			b-D-Glucuronopyranosyl-(1-&gt;3)-a-D-galacturonopyranosyl-(1-&gt;2)-L-rhamnose;Carindacillin sodium;Carbenicillin indanyl sodium	8.42903467587517;7.55619044763941	MS1 mz matched	515.137	347.213	0.000152306	0.00013813	0.00011461	0.000112504	0.00016526	0.000150186	0.000161214	0.000247414	9.66e-05	0.00014265	0.000168424	1.18068	0.239619	0.624239	0.581523	unchanged
meta_646					Unmapped	515.242	47.2085	0.000554183	0.000633502	0.000689812	0.000843049	0.0003133	0.0014092	0.000334415	0.000336574	0.000488364	0.000855183	0.000386451	0.451893	-1.14595	0.27528	1.08233	unchanged
meta_647			Pyrophaeophorbide a;GV 150013X;N-Phenyl-N'-[(3R)-2,3,4,5-tetrahydro-2,4-dioxo-1-phenyl-5-(tricyclo[3.3.1.13,7]dec-1-ylmethyl)-1H-1,5-benzodiazepin-3-yl]urea;Pyropheophorbide a	-3.91380208606627;-3.93064765289104;-3.93064765289104	MS1 mz matched	515.242	68.22	0.000321402	0.000335275	0.000357623	0.000300323	0.00144184	0.000364942	0.000139982	0.000204849	0.00025161	0.000702369	0.000198814	0.283062	-1.82081	0.306459	0.972692	unchanged
meta_648			Cavipetin E isomer 2;Cavipetin E isomer 1;Lucidenic acid E2;L-Olivosyl-oleandolide	21.5417321552316;21.5417321552316;21.5417321552316;-19.291937491335	MS1 mz matched	515.283	219.074	2.09e-05	2.44e-05	3.43e-05	2.21e-05	3.12e-05	4.31e-05	1.5e-05	4.09e-05	3.57e-05	3.21e-05	3.06e-05	0.951279	-0.0720592	0.883478	0.109574	unchanged
meta_649					Unmapped	516.191	292.2	0.000115497	8.55e-05	9.14e-05	0.000264765	0.00020718	6.76e-05	4.2e-05	6.46e-05	4.81e-05	0.000179834	5.16e-05	0.286821	-1.80178	0.158208	1.33729	unchanged
meta_650			Cappariloside B;Deoxypumiloside	11.4684642697201;-19.3476379556674	MS1 mz matched	517.156	284.715	0.000355592	0.000390859	0.000434832	0.00057472	0.000128582	0.000376457	0.000236427	0.000254757	0.00046344	0.000359919	0.000318208	0.884109	-0.177704	0.795784	0.338236	unchanged
meta_651			6S,9R-Dihydroxy-4,7E-megastigmadien-3-one 9-[apiosyl-(1-&gt;6)-glucoside];Cinnamoside;Vomifoliol 9-[xylosyl-(1-&gt;6)-glucoside];	10.7782872645484;10.7782872645484;10.7782872645484;	MS1 mz matched	517.242	260.29	4.01e-05	2.91e-05	2.79e-05	2.62e-05	2.06e-05	2.43e-05	3.25e-05	6.67e-05	4.97e-05	2.37e-05	4.96e-05	2.09379	1.06612	0.115586	1.43905	unchanged
meta_652			Gravacridonetriol glucoside;	21.1403088649306;	MS1 mz matched	518.185	191.605	0.000440632	0.000388082	0.000374559	0.000233206	0.000632829	0.000306642	0.000476693	0.00056327	0.000553192	0.000390893	0.000531051	1.35856	0.442079	0.372209	0.916042	unchanged
meta_653			5-Methyltetrahydrofolic acid;Doronine;4,8-Secosenecion-8,11,16-trione, 15,20-dihydro-12-(acetyloxy)-20-chloro-15-hydroxy-4-methyl-	-23.1531130663923;21.7786160124898	MS1 mz matched	518.19	32.9435	0.000129382	0.000112942	0.000106572	5.31e-05	0.000347759	1.7e-05	0.000232006	0.000139371	0.000179791	0.000139276	0.000183723	1.31912	0.399579	0.716795	0.390196	unchanged
meta_654			Sophoranone	5.64896	MS1 mz matched	519.277	240.69	7.75e-05	0.0001088	6.93e-05	0.000103924	0.00011761	0.000105202	3.65e-05	5.4e-05	6.46e-05	0.000108912	5.17e-05	0.474857	-1.07444	0.00821763	1.71157	down
meta_655			N-Acetyl-O-demethylpuromycin	2.20345	MS1 mz matched	520.201	196.319	0.000411902	0.000389119	0.000372766	0.00022833	0.000796862	0.000269498	0.000114868	0.000354178	0.000614891	0.000431563	0.000361312	0.837218	-0.256324	0.778945	0.265108	unchanged
meta_656			Polysorbate 20;	-6.50495350221235;	MS1 mz matched	521.33	188.94	5.02e-05	4.59e-05	3.62e-05	2.99e-05	5.75e-05	5.55e-05	2.68e-05	9.71e-05	4.55e-05	4.76e-05	5.64e-05	1.18524	0.245183	0.727833	0.415999	unchanged
meta_657					Unmapped	522.144	175.568	0.000632598	0.000511532	0.000520678	0.000350156	0.000652834	0.000578463	0.00122211	0.000369103	0.000776886	0.000527151	0.000789368	1.49742	0.582481	0.403563	0.789516	unchanged
meta_658					Unmapped	523.345	175.37	7.35e-05	5.76e-05	6.41e-05	5.24e-05	0.000111431	0.000103018	6.11e-05	8.95e-05	8.71e-05	8.89e-05	7.93e-05	0.890979	-0.166537	0.670185	0.360593	unchanged
meta_659					Unmapped	524.201	269.126	2.97e-05	3.26e-05	2.92e-05	4.98e-05	8.38e-05	4.25e-05	5.45e-05	5.35e-05	1.22e-05	5.87e-05	4.01e-05	0.682344	-0.551429	0.380007	0.718226	unchanged
meta_660			Sulfluramid	-6.4611	MS1 mz matched	525.981	162.426	0.000254483	0.000198051	0.000231247	0.000377815	0.000224278	0.000196293	9.85e-05	0.000336965	0.000116556	0.000266129	0.000184021	0.691472	-0.532257	0.440951	0.687883	unchanged
meta_661			Artenolide;Ganoderenic acid E;20-Hydroxy-3,7,11,15,23-pentaoxolanost-8-en-26-oic acid;Physapubenolide;Terpenoid EA-I;Excoecariatoxin;22,23,24,25-Tetradehydro-simplexin	22.4842369901238;22.4842369901238;22.4842369901238;22.4842369901238;22.5188789949012	MS1 mz matched	527.284	228.958	3.58e-05	3.29e-05	3.33e-05	6.85e-06	1.33e-05	1.12e-05	2.28e-05	8.4e-05	9.65e-05	1.05e-05	6.77e-05	6.47551	2.69499	0.127131	1.39277	unchanged
meta_662					Unmapped	529.117	440.033	0.000128944	0.000111687	0.000107748	0.000156574	0.000257267	0.000151594	8.36e-05	0.000153384	8.4e-05	0.000188478	0.000106978	0.567588	-0.817084	0.131028	1.20298	unchanged
meta_663			Ketoconazole;	24.9726133096408;	MS1 mz matched	529.156	346.543	0.000267063	0.000291329	0.000212054	0.0003584	0.000249057	0.000232228	0.000290733	0.000239437	0.000281011	0.000279895	0.000270394	0.966053	-0.0498254	0.839625	0.273594	unchanged
meta_664			(S)-Nerolidol 3-O-[a-L-rhamnopyranosyl-(1-&gt;2)-b-D-glucopyranoside];L-Oleandrosyl-oleandolide	-14.5224738430642;-14.526810873091	MS1 mz matched	529.301	29.624	0.000119483	0.000167264	0.000142004	0.000166062	0.000122276	0.000202181	7.06e-05	9.95e-05	9.83e-05	0.000163506	8.95e-05	0.547109	-0.870101	0.0690978	1.49945	unchanged
meta_665					Unmapped	530.789	302.255	0.000316209	0.000265628	0.000264052	0.000261264	0.000287565	0.000250651	0.000343786	0.000261647	0.000267857	0.000266493	0.000291097	1.09232	0.1274	0.459842	0.721244	unchanged
meta_666			Doxepin N-oxide glucuronide;Deoxylimote;Deoxylimonic acid;Bryophyllin A	8.1705280647786;-18.4240179733203;-18.4240179733203	MS1 mz matched	531.218	157.322	0.000103873	0.000101232	9.91e-05	4.03e-05	5.58e-05	0.000198975	4.05e-05	8.01e-05	7.14e-05	9.84e-05	6.4e-05	0.650395	-0.620612	0.569613	0.543992	unchanged
meta_667					Unmapped	533.133	345.903	0.00026282	0.000200769	0.000250305	0.00024121	0.000222466	0.000245629	0.000281172	0.000232555	0.000257833	0.000236435	0.000257187	1.08777	0.121371	0.279894	0.944728	unchanged
meta_668			N-Acetyl-O-demethylpuromycin	2.20345	MS1 mz matched	534.18	198.045	0.000136218	0.000112141	9.84e-05	9.65e-05	0.000109842	0.000108152	0.000110657	0.000169625	0.000113901	0.000104843	0.000131394	1.25325	0.32567	0.298113	1.07578	unchanged
meta_669					Unmapped	534.255	46.668	6.66e-05	7.59e-05	6.64e-05	0.000104065	3.52e-05	7.85e-05	6.41e-05	3.26e-05	5.5e-05	7.26e-05	5.06e-05	0.696485	-0.521835	0.397445	0.865448	unchanged
meta_670			Garciduol B;	15.9397718556952;	MS1 mz matched	537.067	157.966	0.000405428	0.000458911	0.000407176	0.000266564	0.000509801	0.000789617	0.000139317	0.00040499	0.000299579	0.000521994	0.000281295	0.538886	-0.891948	0.251766	0.998694	unchanged
meta_671			b-D-Glucuronopyranosyl-(1-&gt;3)-a-D-galacturonopyranosyl-(1-&gt;2)-L-rhamnose;Carindacillin sodium;Carbenicillin indanyl sodium	8.42903467587517;7.55619044763941	MS1 mz matched	537.104	347.193	0.000118668	0.000107399	9.12e-05	0.000155638	0.000140171	0.000144756	8.57e-05	9e-05	0.000185053	0.000146855	0.000120233	0.818719	-0.28856	0.498886	0.758037	unchanged
meta_672			Euphorbia factor Ti2;Condurangogenin A;Kondurangogenin A	-8.18977616461009;-8.18977616461009	MS1 mz matched	537.289	259.078	2.19e-05	1.76e-05	1.64e-05	1.35e-05	5.52e-06	3.36e-05	6.78e-06	1.57e-05	9.6e-06	1.76e-05	1.07e-05	0.608355	-0.717015	0.503399	0.641543	unchanged
meta_673	Cyclic adenosine diphosphate ribose	0.9208			MS2 forward	540.051	415.503	9.93e-05	9.16e-05	8.97e-05	9.48e-05	8.43e-05	9.38e-05	0.000128309	9.5e-05	9.56e-05	9.1e-05	0.000106291	1.16864	0.224836	0.296361	0.989326	unchanged
meta_674			Flocoumafen	-1.92891	MS1 mz matched	541.169	157.951	0.000366947	0.000300519	0.000316544	0.000253267	0.000109966	0.000243595	0.000314175	0.000439388	0.000359587	0.000202276	0.00037105	1.83437	0.875288	0.0487065	1.4689	unchanged
meta_675			Deoxyloganin tetraacetate;8-Epideoxyloganin tetraacetate	-14.6571402907125;-14.6571402907125	MS1 mz matched	541.192	235.393	5.12e-05	4.21e-05	5.36e-05	5.89e-05	2.96e-05	4.53e-05	2.96e-05	4.65e-05	1.95e-05	4.46e-05	3.19e-05	0.714949	-0.484087	0.333983	0.847642	unchanged
meta_676					Unmapped	541.299	84.0115	0.000121923	0.000104415	0.000124813	4.05e-05	7.45e-05	3.86e-05	0.000116659	0.00035946	0.000191008	5.12e-05	0.000222376	4.34549	2.11952	0.136597	1.40748	unchanged
meta_677			(2S,2''S,3S,3''R,4S)-3,4',5,7-Tetrahydroxyflavan(2-&gt;7,4-&gt;8)-3,4',5,7-tetrahydroxyflavan;	-6.66762295781848;	MS1 mz matched	543.133	352.977	0.000165875	0.00014305	0.000130139	0.000221145	0.000164626	0.000242667	0.000107699	0.000172343	0.000177895	0.000209479	0.000152646	0.728691	-0.456621	0.154261	1.2076	unchanged
meta_678			LysoPC(20:3(5Z,8Z,11Z));LysoPC(20:3(8Z,11Z,14Z));	-8.61816454402964;-8.61816454402964;	MS1 mz matched	544.343	513.458	5.08e-05	6.81e-05	5.08e-05	7.85e-05	6.17e-05	7.5e-05	8.82e-05	5.42e-05	6.82e-05	7.17e-05	7.02e-05	0.978732	-0.0310147	0.899486	0.172642	unchanged
meta_679			dTDP-4-dehydro-6-deoxy-alpha-D-glucose;4,6-Dideoxy-4-oxo-dTDP-D-glucose;dTDP-4-dehydro-beta-L-rhamnose;dTDP-4-dehydro-6-deoxy-beta-L-mannose;dTDP-4-oxo-6-deoxy-L-mannose;dTDP-4-oxo-L-rhamnose;dTDP-4-oxo-6-deoxy-D-glucose;dTDP-4-dehydro-6-deoxy-D-glucose;dTDP-4-dehydro-6-deoxy-alpha-D-glucose;dTDP-4-dehydro-6-deoxy-alpha-D-glucopyranose;dTDP-4-oxo-6-deoxy-alpha-D-glucose;dTDP-4-dehydro-6-deoxy-alp…	-23.2467170418667;-23.2467170418667;-23.2467170418667;-23.2467170418667;-23.2467170418667;-23.2467170418667;-23.2467170418667	MS1 mz matched	545.294	113.217	0.000894541	0.000871564	0.000850943	0.00102449	0.000769412	0.00100226	0.000901779	0.000525879	0.000425207	0.000932053	0.000617622	0.662646	-0.593689	0.150786	1.23264	unchanged
meta_680					Unmapped	546.821	302.083	0.000317962	0.000311463	0.000309646	0.000283094	0.000352206	0.00031034	0.0004038	0.000308709	0.000338753	0.000315213	0.00035042	1.11169	0.152758	0.370932	0.829457	unchanged
meta_681			Pumiloside	20.5006	MS1 mz matched	547.165	285.019	0.000193322	0.000211941	0.00016451	0.000492694	2.8e-05	0.000135215	6.5e-05	0.000102816	0.00013091	0.000218626	9.96e-05	0.455433	-1.13469	0.486713	0.75512	unchanged
meta_682			UDP-L-rhamnose;UDP-2-deoxyglucose;UDP-L-rhamnose;UDP-rhamnose;UDP-beta-L-rhamnose	-17.9438572184179;-17.9333131053918;-17.9333131053918	MS1 mz matched	549.05	417.387	1.8e-05	1.24e-05	1.17e-05	1.96e-05	1.32e-05	1.31e-05	1.83e-05	1.53e-05	1.83e-05	1.53e-05	1.73e-05	1.13421	0.181693	0.454919	0.634196	unchanged
meta_683			Liquiritin apioside;4'-Hydroxyacetophenone 4'-[4-hydroxybenzoyl-(-&gt;5)-apiosyl-(1-&gt;2)-glucoside];Neoliquiritin 2''-apioside;Castavinol;Neolicuroside;	-17.9417714212751;-17.9417714212751;-17.9417714212751;-17.9417714212751;-17.9417714212751;	MS1 mz matched	549.159	164.074	0.000207264	0.000116415	0.00017549	5.25e-05	0.000218705	0.000282771	3.56e-05	0.000148058	0.000212589	0.000184669	0.000132098	0.715323	-0.483334	0.575998	0.509375	unchanged
meta_684					Unmapped	549.165	352.945	4.38e-05	3.79e-05	3.3e-05	9.7e-05	8e-05	3.09e-05	3.81e-05	5.15e-05	5.12e-05	6.93e-05	4.7e-05	0.677549	-0.561603	0.376979	0.890524	unchanged
meta_685					Unmapped	550.875	301.918	0.000131114	0.00014851	0.000115236	0.000121309	9.5e-05	0.000106451	0.000170332	0.000117278	0.000131522	0.00010757	0.00013971	1.29878	0.37716	0.169036	1.18088	unchanged
meta_686			3',5,6-Trihydroxy-3,4',7,8-tetramethoxyflavone 3-glucoside;1-Hydroxy-3-methoxy-7-primeverosyloxyxanthone;Gentioside;7-Hydroxy-3-methoxy-1-primeverosyloxyxanthone;	1.24133405762172;1.24133405762172;1.24133405762172;1.24133405762172;	MS1 mz matched	551.149	83.528	0.000109295	0.000160074	0.000207729	0.000247526	0.000401259	0.000293125	0.00018159	0.000206701	8.01e-05	0.00031397	0.000156134	0.497291	-1.00784	0.0591663	1.37133	unchanged
meta_687			(Z)-Resveratrol 3,4'-diglucoside;Delavirdine mesylate;Delavirdine mesilate	-4.1491582373982;-0.905497729443031	MS1 mz matched	551.174	142.019	0.000484864	0.00049664	0.000538945	0.000509403	0.000916966	0.000694406	0.000246522	0.00041215	0.000332583	0.000706925	0.000330418	0.467402	-1.09726	0.0696744	1.44982	unchanged
meta_688			Ganoderic acid R;Ganoderic acid Me;(2xi,3xi)-2,3-Dihydroxy-12,18-ursadien-28-oic acid diacetate;	19.7200112219874;19.7200112219874;19.7200112219874;	MS1 mz matched	553.372	43.604	3.48e-05	3.09e-05	4.67e-05	4.57e-05	2.12e-05	2.53e-05	1.8e-05	3.58e-05	6.03e-05	3.07e-05	3.81e-05	1.23919	0.309397	0.64239	0.364066	unchanged
meta_689					Unmapped	554.998	164.132	6.47e-05	6.37e-05	5.93e-05	5.08e-05	0.000130098	7.6e-05	1.75e-05	8.39e-05	2.78e-05	8.56e-05	4.3e-05	0.502495	-0.992818	0.244766	0.942434	unchanged
meta_690					Unmapped	555.152	244.714	0.000187009	0.000146145	0.000146541	7.62e-05	0.000105711	0.000130884	0.000186626	0.000150465	0.000157791	0.000104258	0.000164961	1.58224	0.661966	0.0403543	1.53109	unchanged
meta_691			Cucurbitacin E	-24.4471	MS1 mz matched	555.282	128.979	0.000526998	0.000772289	0.000796901	0.000283876	0.000247652	0.000161624	0.0015054	0.00292294	0.00147453	0.00023105	0.00196762	8.51598	3.09017	0.0672403	1.60688	unchanged
meta_692			Piceatannol 4'-galloylglucoside;	6.5559132704432;	MS1 mz matched	557.13	196.204	1.82e-05	2.39e-05	2.01e-05	2.26e-05	4.98e-05	1.72e-05	1.11e-05	2.05e-05	3.22e-05	2.99e-05	2.13e-05	0.711448	-0.49117	0.512826	0.615629	unchanged
meta_693			Piceatannol 4'-galloylglucoside;	5.53573426020275;	MS1 mz matched	557.14	157.323	0.000160071	0.000174422	0.000179442	9.68e-05	0.000186523	0.000269825	0.00013891	0.000114322	0.000173583	0.00018437	0.000142272	0.771663	-0.373956	0.495126	0.6545	unchanged
meta_694			Amentoflavone;Sennidin B;4',4''',5,5'',7,7''-Hexahydroxy-3,8''-biflavone;Agathisflavone;6,8''-Biapigenin;Amentoflavone;3',8''-Biapigenin;Cupressuflavone;8,8''-Biapigenin;Hinokiflavone;Robustaflavone;3',6''-Biapigenin	-13.0030293104019;-13.0030293104019;-13.0030293104019;-13.0089761936885;-13.0089761936885;-13.0089761936885;-13.0089761936885;-13.0089761936885	MS1 mz matched	559.054	373.532	4.56e-05	4.08e-05	4.45e-05	4.75e-05	2.37e-05	4.3e-05	4.52e-05	3.7e-05	4.51e-05	3.81e-05	4.25e-05	1.11547	0.157652	0.61839	0.417474	unchanged
meta_695			Isomorellic acid;Chloramphenicol palmitate	-10.7419839061686;-12.494600547528	MS1 mz matched	559.231	46.61	0.000189202	0.000203711	0.000172283	0.00023023	0.000106159	0.000241128	0.000148566	0.000115192	0.000123185	0.000192505	0.000128981	0.670012	-0.577741	0.277648	1.07772	unchanged
meta_696			Isomorellic acid;Labriformidin	-16.9821553450563;10.1816089154111	MS1 mz matched	559.232	68.123	8.72e-05	9.11e-05	0.000110831	8.21e-05	0.000289328	0.000110211	4.73e-05	7.6e-05	8.19e-05	0.000160545	6.84e-05	0.425946	-1.23126	0.290214	0.993968	unchanged
meta_697					Unmapped	559.322	175.355	5.31e-05	5.09e-05	4.77e-05	5.36e-05	9.64e-05	0.000100336	4.68e-05	8.87e-05	9.48e-05	8.35e-05	7.67e-05	0.919566	-0.120975	0.767945	0.253864	unchanged
meta_698			Physalin H;Albanol A;Mulberrofuran G	6.06143538362929;2.10330530597459	MS1 mz matched	561.164	345.915	7.02e-05	6.88e-05	5.11e-05	5.24e-05	4.83e-05	6.68e-05	3.47e-05	6.56e-05	6.28e-05	5.58e-05	5.44e-05	0.973639	-0.0385409	0.904713	0.115221	unchanged
meta_699			Daunorubicin;Daunorubicin;Daunomycin;(+)-Daunomycin	-17.3493205601158;-17.261685829331	MS1 mz matched	562.134	27.001	6.77e-05	4.41e-05	6.8e-05	4.96e-05	4.87e-05	6.16e-05	8.6e-05	4.72e-05	5.35e-05	5.33e-05	6.22e-05	1.16788	0.22389	0.541927	0.593787	unchanged
meta_700	Uridine diphosphate glucose(UDP-D-Glucose)	0.9909			MS2 forward	565.045	425.966	0.000416026	0.000409954	0.000402449	0.000513735	0.000396294	0.000460602	0.000427658	0.000300976	0.000434103	0.000456877	0.000387579	0.848323	-0.237315	0.280226	1.03723	unchanged
meta_701					Unmapped	565.165	173.557	0.000383262	0.000269349	0.000327033	0.000299731	0.000749291	0.000682816	0.00011557	0.000310649	0.00024022	0.000577279	0.000222146	0.384816	-1.37776	0.112161	1.32453	unchanged
meta_702			100-1	-8.63682	MS1 mz matched	565.21	345.071	0.000148496	0.000117543	0.000131444	9.33e-05	0.000233907	0.000155741	0.000125406	0.000172658	0.00012087	0.000160986	0.000139645	0.867432	-0.205177	0.664338	0.343522	unchanged
meta_703					Unmapped	565.356	245.067	5.57e-05	5.21e-05	6.04e-05	7.34e-05	7.88e-05	7.68e-05	5.59e-05	6.04e-05	8.32e-05	7.63e-05	6.65e-05	0.87125	-0.198842	0.363771	0.947738	unchanged
meta_704			3-Hydroxy-L-tyrosyl-AMP;3,4-Dihydroxy-L-phenylalanyl-AMP	22.2382	MS1 mz matched	566.155	430.223	0.000323276	0.000319699	0.000311194	0.000160156	0.000334691	0.000137553	0.000482219	0.000529889	0.000449731	0.0002108	0.00048728	2.31157	1.20887	0.0345296	1.64666	up
meta_705			SN38 glucuronide;SN38 glucuronide;SN-38G	0.198708374509083;0.215780753976985	MS1 mz matched	567.169	193.901	0.000105008	0.000120021	0.000115603	0.000322829	0.000233119	0.000226479	3.3e-05	5.69e-05	0.000104276	0.000260809	6.47e-05	0.248239	-2.0102	0.00909485	1.7063	down
meta_706			8-Hydroxypinoresinol 4-glucoside;8-Hydroxypinoresinol 8-glucoside;	-4.43220269577361;-4.43220269577361;	MS1 mz matched	571.166	410.18	7.02e-05	7.49e-05	7.09e-05	4.59e-05	4.45e-05	6.02e-05	7.25e-05	9.17e-05	3.75e-05	5.02e-05	6.72e-05	1.33885	0.420991	0.398769	0.89678	unchanged
meta_707			Ganoderic acid H;	1.49275238490698;	MS1 mz matched	571.299	36.076	5.39e-05	5.13e-05	6.19e-05	4.51e-05	2.71e-05	4.65e-05	0.000123842	4.46e-05	2.31e-05	3.95e-05	6.38e-05	1.61491	0.691454	0.512645	0.666836	unchanged
meta_708			Mulberrofuran P;Luteoskyrin	-12.8935025949459;13.7252179936407	MS1 mz matched	573.119	296.812	1.91e-05	1.35e-05	1.19e-05	1.93e-05	2.34e-05	9.05e-06	5.3e-06	1.23e-05	1.2e-05	1.73e-05	9.86e-06	0.571069	-0.808263	0.222019	1.09056	unchanged
meta_709			dTDP-3-N,N-dimethylamino-2,3,6-trideoxy-4-keto-D-glucose;dTDP-3-N,N-dimethylamino-4-oxo-2,3,6-trideoxy-D-glucose;dTDP-3-N,N-dimethylamino-4-oxo-2,3,6-trideoxy-L-allose;dTDP-3-N,N-dimethylamino-4-keto-2,3,6-trideoxy-L-allose	-20.8214567266301;-20.8214567266301	MS1 mz matched	573.135	159.272	0.000118113	9.65e-05	9.05e-05	9.44e-05	7.01e-05	0.000157631	5.2e-05	8.05e-05	0.000109685	0.000107378	8.07e-05	0.75172	-0.411733	0.445669	0.737274	unchanged
meta_710			Prupaside;Clocapramine dihydrochloride	16.8834677784521;20.1007245497317	MS1 mz matched	573.212	324.658	3.52e-05	3.11e-05	4.18e-05	3.61e-05	4.53e-05	4.19e-05	4.75e-05	5.69e-05	4.79e-05	4.11e-05	5.07e-05	1.23459	0.304036	0.0789031	1.42976	unchanged
meta_711					Unmapped	574.283	36.1705	6.57e-05	4.58e-05	5.85e-05	3.24e-05	0.000117068	7.71e-05	1.79e-05	1.99e-05	4.67e-05	7.55e-05	2.81e-05	0.372736	-1.42378	0.183331	1.18505	unchanged
meta_712					Unmapped	574.817	302.542	6.34e-05	4.28e-05	5.58e-05	4.71e-05	4.89e-05	4.7e-05	6.52e-05	5.35e-05	5.27e-05	4.77e-05	5.72e-05	1.19883	0.261625	0.140915	1.37113	unchanged
meta_713					Unmapped	576.139	345.937	8.58e-05	7.31e-05	7.74e-05	7.57e-05	0.000115959	2.19e-05	0.000153155	9.67e-05	6.27e-05	7.12e-05	0.00010419	1.46383	0.549751	0.433173	0.750436	unchanged
meta_714					Unmapped	576.742	409.745	3.39e-05	3.6e-05	3.52e-05	2.37e-05	2.75e-05	2.25e-05	3.02e-05	3.54e-05	3.19e-05	2.46e-05	3.25e-05	1.32225	0.402996	0.0209392	1.60791	unchanged
meta_715					Unmapped	577	161.929	0.00126478	0.00112447	0.00109068	0.00111766	0.000560136	0.00115518	0.000286824	0.00136838	0.000414886	0.000944326	0.000690032	0.730714	-0.452622	0.56037	0.516125	unchanged
meta_716			Withaperuvin H;C-13(2)-Carboxypyropheophorbide a;C-13(2)-Carboxylpyropheophorbide a	-12.9671176241277;-9.41577638434359	MS1 mz matched	577.247	334.77	2.2e-05	1.64e-05	1.63e-05	7.42e-06	3.91e-05	1.58e-05	1.16e-05	5.31e-05	2.99e-05	2.08e-05	3.15e-05	1.51733	0.601538	0.522653	0.65875	unchanged
meta_717			Cucurbitacin E	-24.4471	MS1 mz matched	577.266	130.292	0.000247305	0.000399592	0.000382527	0.000130307	0.000122899	4.19e-05	0.00102517	0.000723073	0.000446434	9.84e-05	0.00073156	7.43812	2.89494	0.059389	1.60429	unchanged
meta_718			Uridine diphosphate glucuronic acid;UDP-L-iduronate;UDP-D-galacturonate;UDP-glucurote;UDPglucurote;UDP-D-glucurote;UDP-alpha-D-glucurote;UDP-D-galacturote;UDPgalacturote;UDP-alpha-D-galacturote;UDP-L-idurote	-24.6276821420473;-24.6276821420473;-24.6276821420473;-24.653714444212;-24.653714444212;-24.653714444212	MS1 mz matched	579.016	384.216	5.6e-05	4.2e-05	5.07e-05	3.24e-05	2.56e-05	5.32e-05	4.51e-05	4.3e-05	5.1e-05	3.7e-05	4.64e-05	1.25177	0.323964	0.379689	0.830051	unchanged
meta_719			Physalin D;Physalin E;	24.8773204209729;24.8773204209729;	MS1 mz matched	579.175	345.912	0.000379958	0.000308524	0.000371642	0.000351609	0.000400176	0.000381994	0.000319599	0.000283563	0.000357322	0.000377926	0.000320161	0.847152	-0.239307	0.0967994	1.37215	unchanged
meta_720			Cyanidin 3-sambubioside;Cyanidin 3-O-(beta-D-xylosyl-(1->2)-beta-D-galactoside);Cyanidin 3-O-beta-D-sambubioside	-1.8490902636264;-1.77114159398172;-1.77114159398172	MS1 mz matched	580.15	259.609	0.000135187	0.000109855	0.000106748	0.000106547	0.000333523	0.000170118	6.94e-05	0.000127158	8.46e-05	0.000203396	9.37e-05	0.460803	-1.11778	0.242408	1.05724	unchanged
meta_721			Kuwanon Y;	-8.25505144148791;	MS1 mz matched	581.184	243.927	6.28e-05	4.51e-05	5.77e-05	9.87e-05	0.000189051	6.24e-05	1.41e-05	1e-05	5.03e-05	0.000116702	2.48e-05	0.21227	-2.23602	0.123253	1.35675	unchanged
meta_722					Unmapped	583.164	205.295	0.000178399	0.000183852	0.000178501	0.000228841	0.00021303	0.000306606	6.97e-05	6.37e-05	0.000203246	0.000249492	0.000112189	0.44967	-1.15306	0.0748666	1.45334	unchanged
meta_723					Unmapped	583.367	175.37	4.4e-05	3.71e-05	4.46e-05	3.55e-05	5.86e-05	6.5e-05	4.1e-05	6.92e-05	5.84e-05	5.3e-05	5.62e-05	1.05948	0.0833623	0.808042	0.288011	unchanged
meta_724					Unmapped	586.342	175.417	7.97e-05	6.77e-05	6.63e-05	3.97e-05	0.000115428	9.1e-05	5.16e-05	9.29e-05	8.48e-05	8.21e-05	7.64e-05	0.931605	-0.102209	0.840111	0.138937	unchanged
meta_725					Unmapped	587.026	425.643	4.54e-05	4.89e-05	4.94e-05	5.6e-05	4.4e-05	5.81e-05	5.56e-05	3.6e-05	4.35e-05	5.27e-05	4.5e-05	0.854928	-0.226125	0.353105	0.878377	unchanged
meta_726			(Z)-Resveratrol 3,4'-diglucoside;Delavirdine mesylate;Delavirdine mesilate	-5.96014782202449;-2.71649318832909	MS1 mz matched	587.151	155.333	0.000574165	0.000577732	0.000735219	0.000540878	0.000848493	0.000519789	0.000813172	0.000449198	0.00063803	0.000636387	0.000633467	0.995412	-0.00663394	0.985348	0.0170945	unchanged
meta_727			Aurasperone E;Fonsecinone B;Inosine 5'-tetraphosphate	-6.12092057870402;-6.12092057870402;23.5683096891254	MS1 mz matched	587.16	347.478	6.14e-05	7.8e-05	5.02e-05	6.5e-05	6.74e-05	7.15e-05	7.03e-05	6.22e-05	7.88e-05	6.79e-05	7.04e-05	1.03668	0.0519651	0.664772	0.353657	unchanged
meta_728			DG(14:1(9Z)/20:3(8Z,11Z,14Z)/0:0);DG(20:4(5Z,8Z,11Z,14Z)/14:0/0:0);DG(16:1(9Z)/18:3(6Z,9Z,12Z)/0:0);DG(16:0/0:0/18:4n3);DG(18:3(6Z,9Z,12Z)/16:1(9Z)/0:0);DG(20:3(5Z,8Z,11Z)/14:1(9Z)/0:0);DG(16:1n7/0:0/18:3n6);Tripoxyrollin;DG(14:0/20:4(5Z,8Z,11Z,14Z)/0:0);DG(18:4(6Z,9Z,12Z,15Z)/16:0/0:0);DG(14:0/0:0/20:4n6);DG(20:3(8Z,11Z,14Z)/14:1(9Z)/0:0);DG(16:1(9Z)/18:3(9Z,12Z,15Z)/0:0);DG(14:1(9Z)/20:3(5Z,8Z,…	-5.45375411667652;-5.45375411667652;-5.45375411667652;-5.45375411667652;-5.45375411667652;-5.45375411667652;-5.45375411667652;-5.45375411667652;-5.45375411667652;-5.45375411667652;-5.45375411667652;-5.45375411667652;-5.45375411667652;-5.45375411667652;-5.	MS1 mz matched	587.472	135.767	3.33e-05	2.67e-05	4.34e-05	3.56e-05	6.46e-05	1.24e-05	1.87e-05	3.63e-05	1.09e-05	3.75e-05	2.2e-05	0.585687	-0.771799	0.426215	0.699211	unchanged
meta_729					Unmapped	588.831	301.999	0.00107609	0.000961516	0.00101795	0.000942205	0.0010265	0.000961997	0.00135671	0.000990903	0.000967836	0.000976901	0.00110515	1.13128	0.177958	0.416554	0.821637	unchanged
meta_730			Osmanthuside B;8-Acetoxy-4'-methoxypinoresinol 4-glucoside;	19.3318112022511;19.3318112022511;	MS1 mz matched	591.227	327.215	0.000515667	0.000430868	0.00043731	0.00038164	0.00133067	0.000579401	0.000362996	0.00116395	0.000532137	0.000763903	0.000686361	0.898493	-0.15442	0.8478	0.104302	unchanged
meta_731			Pheophorbide a	-6.07832	MS1 mz matched	591.258	68.2495	0.00102948	0.00115302	0.0010924	0.000955229	0.0032602	0.00117806	0.000412931	0.000692972	0.000728091	0.00179783	0.000611331	0.340038	-1.55623	0.246004	1.08768	unchanged
meta_732			Pheophorbide a	-16.7107	MS1 mz matched	591.259	47.27	0.00167932	0.00210322	0.00198492	0.00329088	0.000923418	0.00385067	0.000858541	0.00130864	0.00173061	0.00268832	0.00129926	0.483298	-1.04902	0.25811	1.11063	unchanged
meta_733			Vicenin 2;Astragalin 7-rhamnoside;Isovitexin 2''-O-glucoside;Safflor Yellow A;1,8-Dihydroxy-3-hydroxymethylanthraquinone 1,8-di-O-b-D-glucoside;Orientin 2''-rhamnoside;Kaempferol 3-neohesperidoside;Isorhamnetin 3-O-a-L-arabinopyranoside 7-O-a-L-rhamnopyranoside;Graveobioside B;Rheinoside C;3,6-Diglucopyranosyl-4',5,7-trihydroxyflavone;Kaempferol 3-O-glucosyl-(1-&gt;2)-rhamnoside;Scoparin 2''-xylo…	-0.791539670760533;-0.791539670760533;-0.791539670760533;-0.791539670760533;-0.791539670760533;-0.791539670760533;-0.791539670760533;-0.791539670760533;-0.791539670760533;-0.791539670760533;-0.791539670760533;-0.791539670760533;-0.791539670760533;-0.79153	MS1 mz matched	593.149	221.285	9.95e-05	8.78e-05	8.06e-05	8.69e-05	0.000123637	7.9e-05	5.58e-05	3.81e-05	9.28e-05	9.65e-05	6.22e-05	0.644594	-0.633538	0.182619	1.16489	unchanged
meta_734			Obamegine;(+)-Obamegine;Stepholine;Aromoline;(+)-Bebeerine;Bebeerine;Daphndrine;Isochondrodendrine;(+)-Atherospermoline	-3.49637287921858;-3.49637287921858;-3.49637287921858;-3.49637287921858;-3.49637287921858;-3.49637287921858	MS1 mz matched	593.271	224.075	3.6e-05	2.72e-05	3.28e-05	2.62e-05	2.96e-05	1.17e-05	5.4e-05	7.55e-05	2.8e-05	2.25e-05	5.25e-05	2.33311	1.22226	0.148592	1.33605	unchanged
meta_735			Taurocholic acid 3-sulfate;3-(ADP)-2-phosphoglycerate	-18.5530920659126;-9.50149611147765	MS1 mz matched	594.237	221.906	3.23e-05	2.33e-05	2.06e-05	2.46e-05	3.12e-05	2.11e-05	2.67e-05	9.16e-05	3.68e-05	2.56e-05	5.17e-05	2.01821	1.01308	0.324257	1.02654	unchanged
meta_736			Pipercyclobutanamide B;Dipiperamide D;Berbamunine;(1S)-1,2,3,4-Tetrahydro-1-[[4-[2-hydroxy-5-[[(1R)-1,2,3,4-tetrahydro-7-hydroxy-6-methoxy-2-methyl-1-isoquinolinyl]methyl]phenoxy]phenyl]methyl]-6-methoxy-2-methyl-7-isoquinolinol;Guattegaumerine;N,N'-Dimethyllindoldhamine;Magnoline	-3.68076777552922;-3.68076777552922;-3.61871751357241;-3.61871751357241;-3.61871751357241	MS1 mz matched	595.286	222.027	0.000117498	7.92e-05	9.36e-05	7.61e-05	5.07e-05	3.72e-05	0.00014881	0.000154617	5.87e-05	5.47e-05	0.000120706	2.20856	1.14311	0.156597	1.31275	unchanged
meta_737					Unmapped	597.04	447.658	0.000201403	0.000167416	0.000191241	0.000226514	0.000125872	0.000197858	0.000261433	0.000144786	0.000228529	0.000183415	0.000211583	1.15358	0.206115	0.572854	0.452181	unchanged
meta_738					Unmapped	597.135	161.369	9.82e-05	8.28e-05	8.94e-05	0.000161656	0.000100584	0.000142524	1.84e-05	2.41e-05	7.88e-05	0.000134922	4.04e-05	0.29959	-1.73894	0.0233317	1.61304	down
meta_739					Unmapped	599.073	409.334	2.8e-05	1.77e-05	1.95e-05	2.27e-05	2.42e-05	1.27e-05	2.61e-05	2.73e-05	2.3e-05	1.99e-05	2.55e-05	1.28285	0.359356	0.253189	1.08585	unchanged
meta_740			Loganin pentaacetate	10.5377	MS1 mz matched	599.212	327.565	1.34e-05	1.09e-05	9.69e-06	1.25e-05	3.3e-05	1.39e-05	8.47e-06	2.42e-05	1.15e-05	1.98e-05	1.47e-05	0.741363	-0.431747	0.567691	0.465472	unchanged
meta_741			Isorhamnetin 3-(6''-malonylglucoside);	4.39611656855744;	MS1 mz matched	601.058	159.289	0.000126023	9.55e-05	0.000104914	0.000218846	7.24e-05	5.76e-05	9.83e-05	0.000207485	8.75e-05	0.000116286	0.000131087	1.12728	0.172852	0.829753	0.207934	unchanged
meta_742			beta-Doradecin;Phoenicoxanthin;Adonirubin	-8.00407799811761;-7.92568328021264	MS1 mz matched	601.359	29.726	7.03e-05	5.11e-05	6.18e-05	7.43e-05	2.95e-05	1.49e-05	4.95e-05	3.09e-05	3.06e-05	3.96e-05	3.7e-05	0.935904	-0.0955676	0.903524	0.165875	unchanged
meta_743					Unmapped	603.075	108.388	0.000569323	0.00103014	0.000931043	0.00113582	0.000754252	0.00028241	0.000829474	0.00179623	0.00144256	0.000724162	0.00135609	1.87263	0.905065	0.16858	1.15152	unchanged
meta_744			8-Demethyl-8-alpha-L-rhamnosyltetracenomycin C	21.8491	MS1 mz matched	603.146	197.806	0.000173775	0.000178697	0.00015434	0.000212233	0.000296526	0.000300131	8.14e-05	7.13e-05	0.000177712	0.00026963	0.000110132	0.408454	-1.29175	0.0240432	1.5818	down
meta_745			Physalin D;Physalin E;	-4.52393431451327;-4.52393431451327;	MS1 mz matched	603.211	245.127	2.73e-05	2.49e-05	2.41e-05	2.12e-05	2.37e-05	3.64e-05	1.93e-05	1.6e-05	4.26e-05	2.71e-05	2.6e-05	0.959632	-0.0594471	0.916191	0.166019	unchanged
meta_746			Cerbertin;Lanceotoxin B	3.83078675676643;3.83078675676643	MS1 mz matched	603.291	35.8065	9.33e-05	8.04e-05	9.74e-05	5.81e-05	3.67e-05	7.37e-05	0.000208114	7.38e-05	2.64e-05	5.61e-05	0.000102763	1.83071	0.8724	0.48348	0.719233	unchanged
meta_747					Unmapped	603.364	186.03	9.54e-05	0.000107125	7.51e-05	9.4e-05	9.42e-05	0.000111164	0.000123602	7.78e-05	9.45e-05	9.98e-05	9.86e-05	0.988295	-0.0169862	0.941557	0.0895132	unchanged
meta_748			Astin I;	21.73834281377;	MS1 mz matched	604.019	162.742	0.000776048	0.000575548	0.000640225	0.000479333	0.000591524	0.000768215	5.82e-05	0.000547072	0.000212194	0.000613024	0.000272477	0.44448	-1.16981	0.127999	1.2353	unchanged
meta_749			Caffeoylcycloartenol;	-11.03828672217;	MS1 mz matched	604.862	301.999	0.000285366	0.000257678	0.000273092	0.000248865	0.000272038	0.000255899	0.000372368	0.00026908	0.000257465	0.000258934	0.000299638	1.1572	0.210635	0.381163	0.884832	unchanged
meta_750			Aurasperone B;	10.729102428569;	MS1 mz matched	605.18	159.964	8.08e-05	9.74e-05	9.49e-05	0.000101933	0.000106041	8.86e-05	0.000121164	0.00010587	5.82e-05	9.89e-05	9.51e-05	0.961571	-0.0565347	0.862598	0.104033	unchanged
meta_751					Unmapped	605.185	118.73	0.000150684	0.000138841	0.00023659	0.00026306	0.000165173	0.000110482	9.48e-05	0.000192811	6.33e-05	0.000179571	0.000116947	0.651254	-0.618707	0.351292	0.820748	unchanged
meta_752			Grossamide;Canbisin D;Canbisin F;Canbisin G	12.5493561292067;12.4950500378291;12.4950500378291;12.4950500378291	MS1 mz matched	605.238	46.716	0.00064168	0.00114851	0.001066	0.00089723	0.00073664	0.00180559	0.000161919	0.000352952	0.000612533	0.00114649	0.000375802	0.327785	-1.60918	0.133744	1.32644	unchanged
meta_753			Phaeophorbide b;Cancentrine	-16.6016263023029;1.9301045170833	MS1 mz matched	605.238	77.9685	0.000405399	0.000510908	0.000494453	0.000254861	0.00157179	0.000437795	8.45e-05	0.000169083	0.000320002	0.000754815	0.000191188	0.253291	-1.98113	0.303582	0.973339	unchanged
meta_754	UDP-N-acetylglucosamine	0.9838			MS2 forward	606.071	412.687	5.8e-05	6.34e-05	5.79e-05	5.41e-05	4.51e-05	4.57e-05	7.77e-05	4.89e-05	5.08e-05	4.83e-05	5.91e-05	1.22413	0.291752	0.364947	0.859774	unchanged
meta_755	Diosmin	0.9734			MS2 reverse	607.169	343.995	4.93e-05	6.6e-05	6.3e-05	7.37e-05	9.38e-05	7.27e-05	6.36e-05	5.47e-05	6.17e-05	8.01e-05	6e-05	0.749101	-0.416769	0.0843408	1.4377	unchanged
meta_756	Reserpine	0.9154			MS2 reverse	607.253	97.915	0.000112247	0.000163326	0.000201342	5.21e-05	0.000713185	4.7e-05	4.59e-05	6.18e-05	0.000616026	0.000270755	0.000241231	0.890956	-0.166573	0.923924	0.111479	unchanged
meta_757	Manumycin A	0.9074			MS2 reverse	609.273	228.625	9.34e-05	8.2e-05	9.5e-05	0.000106873	0.000122967	3.6e-05	0.000129758	9.04e-05	0.000128217	8.86e-05	0.000116135	1.31055	0.390168	0.424324	0.72349	unchanged
meta_758					Unmapped	609.346	245.377	4.43e-05	3.48e-05	3.87e-05	5.38e-05	6.59e-05	3.89e-05	3.37e-05	4.35e-05	5.14e-05	5.29e-05	4.29e-05	0.810741	-0.302688	0.353573	0.860006	unchanged
meta_759	Glutathione disulfide	0.9833			MS2 forward	611.141	475.896	5.4e-05	4.52e-05	5.41e-05	6.57e-05	4.07e-05	3.7e-05	4.62e-05	3.8e-05	3.64e-05	4.78e-05	4.02e-05	0.841213	-0.249457	0.494109	0.708466	unchanged
meta_760			Viniferal;	-11.7872498524524;	MS1 mz matched	614.17	142.587	0.00039102	0.000311597	0.000310094	0.000259883	0.000522594	0.000356259	0.000153017	0.000232283	0.000212126	0.000379579	0.000199142	0.52464	-0.9306	0.133197	1.30243	unchanged
meta_761			Dimoracin;	2.07932455890499;	MS1 mz matched	615.211	245.727	0.000112821	9.68e-05	0.000117608	7.1e-05	0.000147078	0.000101418	0.000124751	7.02e-05	0.000503354	0.000106513	0.000232763	2.18531	1.12784	0.452635	0.67688	unchanged
meta_762			Dimoracin;	19.5582764243905;	MS1 mz matched	615.222	324.859	1.8e-05	2.33e-05	2.28e-05	1.55e-05	2.47e-05	3.86e-05	2.83e-05	3.91e-05	2.83e-05	2.62e-05	3.19e-05	1.2158	0.281908	0.510252	0.688296	unchanged
meta_763			6''-O-Galloylquercimeritrin;Quercetin 3-(2-galloylglucoside);	-20.8175245093224;-20.8175245093224;	MS1 mz matched	615.468	37.46	3.71e-05	2.57e-05	2.91e-05	3.13e-05	5e-05	2.23e-05	4.71e-06	2.59e-05	1.24e-05	3.45e-05	1.43e-05	0.414601	-1.2702	0.124615	1.22342	unchanged
meta_764					Unmapped	617.162	157.326	8.02e-05	7.87e-05	8.83e-05	8.55e-05	0.000114308	7.17e-05	8.69e-05	6.46e-05	7.66e-05	9.05e-05	7.6e-05	0.840148	-0.251285	0.381209	0.813849	unchanged
meta_765					Unmapped	617.197	157.966	0.000131399	0.000107854	0.000102756	0.000338462	0.000334818	0.000110325	8.75e-05	4.91e-05	7.43e-05	0.000261202	7.03e-05	0.269216	-1.89316	0.124121	1.41626	unchanged
meta_766					Unmapped	617.357	31.482	5.15e-05	4.86e-05	5.75e-05	7.69e-05	3.79e-05	6.74e-05	4.62e-05	2.92e-05	4.97e-05	6.07e-05	4.17e-05	0.686917	-0.541792	0.247009	1.11076	unchanged
meta_767					Unmapped	618.435	73.749	0.000209174	0.000141831	0.000262151	8.38e-05	0.00010549	0.000160123	0.000200192	0.000146075	0.000183489	0.000116455	0.000176585	1.51635	0.600598	0.10421	1.31289	unchanged
meta_768					Unmapped	619.01	447.353	0.000547551	0.000417827	0.000454236	0.0005456	0.00036908	0.000478045	0.000685929	0.000454338	0.000563981	0.000464242	0.000568083	1.22368	0.291226	0.289923	0.88735	unchanged
meta_769					Unmapped	621.435	47.558	0.000160054	0.000175416	0.000202784	0.000135982	5.73e-05	0.000169828	0.000286694	0.000176894	0.000243522	0.000121044	0.000235703	1.94725	0.961437	0.068027	1.36374	unchanged
meta_770			Crosatoside A;3,8-Diglucosyldiosmetin;Isorhamnetin 3-O-[b-D-glucopyranosyl-(1-&gt;2)-a-L-rhamnopyranoside];6,8-Diglucosyldiosmetin;Keioside;Subulin;Isorhamnetin 3-glucoside 4'-rhamnoside;Scoparin 2''-glucoside;Sexangularetin 3-glucoside 7-rhamnoside;Isorhamnetin 3-O-[b-L-rhamnofuranosyl-(1-&gt;6)-D-glucopyranoside];Azaleatin 3-rutinoside;Isoscoparin 2''-O-glucoside;Calendoflavoside;Pasternoside;Z…	-4.86246486090804;-4.86246486090804;-4.86246486090804;-4.86246486090804;-4.86246486090804;-4.86246486090804;-4.86246486090804;-4.86246486090804;-4.86246486090804;-4.86246486090804;-4.86246486090804;-4.86246486090804;-4.86246486090804;-4.86246486090804;-8.	MS1 mz matched	623.159	220.39	0.000263195	0.000165115	0.000186956	0.000205912	0.000146519	0.000186739	0.000114397	9.44e-05	0.000168209	0.000179723	0.000125676	0.699273	-0.516071	0.130798	1.31835	unchanged
meta_771					Unmapped	623.159	287.01	0.000167176	0.000180187	0.000160203	0.000491578	0.0007088	0.000304266	4.05e-05	3.2e-05	7.85e-05	0.000501548	5.03e-05	0.100378	-3.31649	0.059026	1.58729	unchanged
meta_772					Unmapped	623.341	47.681	6.3e-05	8.98e-05	8.41e-05	9.81e-05	3.92e-05	6.22e-05	0.000167928	7.54e-05	0.000100301	6.65e-05	0.00011453	1.72269	0.784659	0.227236	1.02993	unchanged
meta_773			Red chlorophyll catabolite	-8.79216	MS1 mz matched	625.269	327.523	2.55e-05	2.74e-05	3.05e-05	1.01e-05	9.94e-06	2.23e-05	3.11e-05	0.000105531	3.68e-05	1.41e-05	5.78e-05	4.09482	2.0338	0.206822	1.25404	unchanged
meta_774					Unmapped	625.377	245.331	4.61e-05	4.02e-05	4.38e-05	4.57e-05	5.43e-05	4.76e-05	4.04e-05	5.5e-05	5.15e-05	4.92e-05	4.9e-05	0.995097	-0.00709131	0.965163	0.00446764	unchanged
meta_775			Peltatol B;Peltatol C;Peltatol A;	-7.06140384762907;-7.06140384762907;-7.06140384762907;	MS1 mz matched	625.429	84.3695	9.2e-05	0.000105476	0.000132956	5.22e-05	0.000165128	8.97e-05	6.24e-05	0.00027239	0.00015759	0.000102329	0.000164138	1.60403	0.681697	0.435579	0.790324	unchanged
meta_776			Peltatol B;Peltatol C;Peltatol A;	-7.19501738941517;-7.19501738941517;-7.19501738941517;	MS1 mz matched	625.429	98.816	6.46e-05	7.48e-05	8.18e-05	6.8e-05	0.000134634	6.97e-05	7.35e-05	0.000226359	0.00013008	9.08e-05	0.000143317	1.57889	0.658914	0.370216	0.895875	unchanged
meta_777					Unmapped	627.19	198.346	0.000230751	0.000194593	0.000170328	0.00016203	0.000384312	0.000323117	6.57e-05	8.19e-05	0.000229402	0.00028982	0.000125671	0.433617	-1.20551	0.127326	1.25326	unchanged
meta_778			Kelevan	17.3081	MS1 mz matched	628.766	302.255	0.000239783	0.000207753	0.00020922	0.000197819	0.00024531	0.000205295	0.000272135	0.000230939	0.000222201	0.000216141	0.000241758	1.11852	0.161591	0.295866	0.967363	unchanged
meta_779					Unmapped	630.165	197.856	0.000367513	0.000310208	0.000267023	0.000355464	0.000462122	0.000515413	0.000120555	0.000123496	0.000282794	0.000444333	0.000175615	0.395233	-1.33922	0.0202295	1.59923	down
meta_780					Unmapped	631.038	163.225	0.000506556	0.000305294	0.000386309	0.000217291	0.000592388	0.000550263	2.1e-05	0.000285277	0.00010582	0.000453314	0.000137376	0.303048	-1.72238	0.100643	1.2821	unchanged
meta_781			3'-Sialyllactose;6'-Sialyllactose;	1.43016956704882;1.43016956704882;	MS1 mz matched	632.213	400.875	1.5e-05	2.24e-05	1.88e-05	5.68e-05	9.52e-05	1.34e-05	1.65e-05	2.1e-05	2.23e-05	5.51e-05	1.99e-05	0.36161	-1.46749	0.274202	1.0606	unchanged
meta_782					Unmapped	632.864	302.03	6.76e-05	6.42e-05	6.08e-05	4.46e-05	6.98e-05	5.29e-05	9.22e-05	6.74e-05	7.38e-05	5.58e-05	7.78e-05	1.39499	0.480252	0.103746	1.31852	unchanged
meta_783					Unmapped	634.047	202.154	3.41e-05	2.54e-05	3.02e-05	4.32e-06	1.66e-05	3.83e-05	2.98e-06	1.94e-05	4.48e-06	1.97e-05	8.96e-06	0.453874	-1.13964	0.407538	0.719115	unchanged
meta_784			Negletein 6-[rhamnosyl-(1-&gt;2)-fucoside];	22.0570053649748;	MS1 mz matched	635.196	125.701	0.000510263	0.0007566	0.00076456	0.000759558	0.00052243	0.00038942	0.000431487	0.000929445	0.00024804	0.000557136	0.000536324	0.962646	-0.0549233	0.933684	0.0275189	unchanged
meta_785					Unmapped	635.219	321.292	8.9e-05	8.81e-05	7.08e-05	9.79e-05	8.32e-05	0.000116256	8.51e-05	0.000111321	5.25e-05	9.91e-05	8.3e-05	0.837167	-0.256413	0.466664	0.617373	unchanged
meta_786					Unmapped	635.22	358.939	3.39e-05	2.77e-05	3.1e-05	1.66e-05	3.43e-05	4.43e-05	2.22e-05	4.14e-05	2.18e-05	3.18e-05	2.85e-05	0.89672	-0.15727	0.768347	0.196547	unchanged
meta_787			Madlongiside C;	-9.91503055453574;	MS1 mz matched	635.381	32.006	3.85e-05	2.69e-05	4.72e-05	4.64e-05	4.35e-05	4.17e-05	3.72e-05	4.59e-05	3.06e-05	4.39e-05	3.79e-05	0.863313	-0.212044	0.306277	0.915835	unchanged
meta_788			beta-Sitosterol 3-O-beta-D-galactopyranoside;Schottenol 3-glucoside;Eleutheroside A;Sitogluside;beta-Sitosterol D-glucoside	-5.18649857723824;-5.18649857723824;-5.20436681058891	MS1 mz matched	635.45	47.558	0.000343617	0.000370964	0.000442927	0.000284205	8.96e-05	0.000355437	0.000806724	0.000369881	0.000562251	0.000243076	0.000579618	2.38451	1.25369	0.0998278	1.31309	unchanged
meta_789			Calcium trimetaphosphate;	21.6625868793377;	MS1 mz matched	637.09	157.968	9.3e-05	7.89e-05	9.62e-05	3.87e-05	3.19e-05	3.76e-05	8.6e-05	0.000108576	0.000102147	3.61e-05	9.89e-05	2.74303	1.45577	0.00687822	1.75164	up
meta_790			Rhamnazin 3-rutinoside;Tricin 7-neohesperidoside;	11.4621992222555;11.4621992222555;	MS1 mz matched	637.189	245.394	3.31e-05	2.61e-05	2.68e-05	4.96e-05	2.48e-05	2.67e-05	2.73e-05	1.83e-05	7.59e-05	3.37e-05	4.05e-05	1.20198	0.26541	0.752764	0.205158	unchanged
meta_791					Unmapped	637.263	32.316	0.000602516	0.000454088	0.000470854	0.000509584	0.00143195	0.000412975	0.000461705	0.000380349	0.000587346	0.000784837	0.000476467	0.60709	-0.720017	0.443568	0.739167	unchanged
meta_792			26-Glucosyl-1,3,11,22-tetrahydroxyergosta-5,24-dien-26-oate;	3.73985724324057;	MS1 mz matched	637.358	27.0605	0.000133449	0.000110144	0.00010473	0.0001035	8.32e-05	0.000147743	5.03e-05	0.000101712	7.25e-05	0.000111481	7.48e-05	0.671183	-0.575223	0.208227	1.06452	unchanged
meta_793					Unmapped	641.169	284.504	3.92e-05	3.63e-05	3.72e-05	0.000140942	0.000134622	2.78e-05	1.22e-05	8.59e-06	1.21e-05	0.000101129	1.1e-05	0.108503	-3.20419	0.133194	1.40398	unchanged
meta_794			Phosphatidylinositol-3,4,5-trisphosphate;	-24.8107422405735;	MS1 mz matched	643.185	271.182	4.09e-05	2.96e-05	2.65e-05	6.52e-05	0.000104229	6.33e-05	6.64e-06	8.9e-06	1.96e-05	7.76e-05	1.17e-05	0.150955	-2.72781	0.0301251	1.64622	down
meta_795			8-Demethyl-8-alpha-L-rhamnosyltetracenomycin C	21.8491	MS1 mz matched	644.181	197.407	2.64e-05	2.75e-05	2.87e-05	5.1e-05	7.54e-05	2.98e-05	7.26e-06	1.26e-05	2.11e-05	5.21e-05	1.37e-05	0.262318	-1.93061	0.0894898	1.45832	unchanged
meta_796			S-(9-hydroxy-PGA1)-glutathione;S-(11-hydroxy-9-deoxy-delta12-PGD2)-glutathione;Sepiolite	-6.19382011583282;-6.19382011583282;10.374820589193	MS1 mz matched	644.798	302.045	0.000286057	0.000246372	0.000266265	0.000265635	0.00026881	0.000256312	0.000349632	0.000270976	0.000262841	0.000263586	0.000294483	1.11722	0.159913	0.380343	0.882333	unchanged
meta_797					Unmapped	645.337	353.596	4.45e-05	3.94e-05	3.69e-05	2.06e-05	2.04e-05	2.47e-05	5.49e-05	9.42e-05	6.84e-05	2.19e-05	7.25e-05	3.30998	1.72682	0.0463535	1.65364	up
meta_798			Glycerol 1-(9Z-octadecenoate) 2-tetradecanoate 3-phosphate;	21.4082180056137;	MS1 mz matched	645.471	31.0215	6.64e-05	4.66e-05	5.58e-05	5.48e-05	4.85e-05	4.85e-05	2.85e-05	5.24e-05	0.000135827	5.06e-05	7.22e-05	1.4268	0.512788	0.575198	0.492071	unchanged
meta_799					Unmapped	646.16	205.136	4.38e-05	5.11e-05	5.34e-05	5.44e-05	5.02e-05	7.61e-05	1.82e-05	1.59e-05	4.79e-05	6.02e-05	2.74e-05	0.45426	-1.13841	0.069546	1.44421	unchanged
meta_800			BGC 945;ONX 0801	-2.62661	MS1 mz matched	646.211	229.732	9.21e-05	6.58e-05	7.24e-05	2.01e-05	0.000427342	7.7e-05	1.21e-05	8.92e-05	0.000130916	0.000174817	7.74e-05	0.442788	-1.17531	0.528563	0.587407	unchanged
meta_801					Unmapped	647.269	184.084	4.44e-05	3.74e-05	3.86e-05	7.43e-05	0.000120788	4.88e-05	6.02e-05	7.03e-05	1.28e-05	8.13e-05	4.78e-05	0.587781	-0.76665	0.292269	0.867625	unchanged
meta_802					Unmapped	648.337	181.23	0.000144642	0.000143964	0.000129549	0.000121494	0.00049294	0.000160294	8.92e-05	0.000251016	7.51e-06	0.000258243	0.000115898	0.448795	-1.15587	0.371635	0.746926	unchanged
meta_803					Unmapped	648.853	301.999	0.000181157	0.000170805	0.000186642	0.000158702	0.000172359	0.000182682	0.000234141	0.000174551	0.000170333	0.000171248	0.000193008	1.12707	0.172578	0.405308	0.827289	unchanged
meta_804			3',4',5'-Trimethoxytricetin 7-[rhamnosyl-(1-&gt;6)-glucoside];Esmeraldin B	14.8189129626764;21.7726026449013	MS1 mz matched	651.196	428.406	4.17e-05	4.95e-05	3.65e-05	3.09e-05	2.89e-05	2.74e-05	6.17e-05	7.48e-05	6.63e-05	2.91e-05	6.76e-05	2.32688	1.2184	0.00671183	1.76591	up
meta_805					Unmapped	651.373	27.094	0.000209775	0.000204495	0.000198848	0.00018293	0.000180651	0.000225631	9.28e-05	0.000189509	0.000117689	0.000196404	0.000133345	0.678934	-0.558657	0.14872	1.20837	unchanged
meta_806	Coproporphyrin III	0.9487			MS2 forward	653.259	32.919	0.000833208	0.000562363	0.000571208	0.000658086	0.00142721	0.000349496	0.000716354	0.000440952	0.000851073	0.000811599	0.000669459	0.824865	-0.27777	0.710389	0.367671	unchanged
meta_807			Penitrem C	0.166307	MS1 mz matched	653.281	346.236	6.69e-05	5.16e-05	5.61e-05	5.16e-05	4.78e-05	4.95e-05	5.58e-05	5.48e-05	4.89e-05	4.96e-05	5.32e-05	1.07157	0.099727	0.236824	1.10122	unchanged
meta_808			All-trans-heptaprenyl diphosphate;all-trans-Heptaprenyl diphosphate;di-trans,poly-cis-Heptaprenyl diphosphate;ditrans,tetracis-Heptaprenyl diphosphate	-12.8252417473415;-12.7835234926249;-12.7835234926249	MS1 mz matched	653.373	138.063	0.00010596	0.00014364	0.000139565	0.000193818	0.000122027	9.23e-05	0.000274112	0.00014844	0.000154832	0.000136064	0.000192461	1.4145	0.500288	0.333916	0.847982	unchanged
meta_809			All-trans-heptaprenyl diphosphate;all-trans-Heptaprenyl diphosphate;di-trans,poly-cis-Heptaprenyl diphosphate;ditrans,tetracis-Heptaprenyl diphosphate	-0.652983080269351;-0.611264317740814;-0.611264317740814	MS1 mz matched	653.373	196.397	0.000173444	0.000144101	0.000148547	0.000169209	0.000169397	8.72e-05	0.000217059	0.000201241	0.000117194	0.000141936	0.000178498	1.2576	0.330669	0.427185	0.769438	unchanged
meta_810			5-Hydroxy-7-methoxy-2-tritriacontyl-4H-1-benzopyran-4-one;2-Octaprenyl-6-hydroxyphenol;3-Octaprenylcatechol	14.9282805326133;12.638333627468	MS1 mz matched	654.055	163.163	3.08e-05	2.11e-05	2.96e-05	1.13e-05	3.38e-05	3.52e-05	4.09e-06	2.23e-05	9.61e-06	2.68e-05	1.2e-05	0.448265	-1.15758	0.201112	1.04401	unchanged
meta_811					Unmapped	654.223	327.545	6.91e-05	5.33e-05	5.86e-05	5.66e-05	0.0001932	6.74e-05	3.1e-05	0.000133184	6.32e-05	0.000105738	7.58e-05	0.717002	-0.479952	0.607502	0.41923	unchanged
meta_812					Unmapped	654.258	246.457	3.57e-05	2.45e-05	2.31e-05	2.7e-05	5.49e-05	1.56e-05	4.96e-06	1.16e-05	1.38e-05	3.25e-05	1.01e-05	0.311826	-1.68119	0.191125	1.2077	unchanged
meta_813			Elkiren;A 64662	-11.7721	MS1 mz matched	655.418	31.569	0.000202895	0.000133578	0.000148919	8.87e-05	7.76e-05	0.000207604	7.83e-05	0.000125982	0.000132908	0.00012463	0.000112392	0.901807	-0.14911	0.805411	0.239659	unchanged
meta_814			Cer(d18:1/23:0);1-O,2-O,6-O-Trigalloyl-beta-D-glucose;1,2,6-Trigalloylglucose;Gallotannin;1,3,6-Tri-o-galloyl-beta-D-glucose	-7.38892984235808;-22.4808727861621;-22.4808727861621	MS1 mz matched	657.052	371.491	3.98e-05	5.54e-05	3.76e-05	5.68e-05	8.04e-05	3.61e-05	6.98e-05	2.41e-05	6.33e-05	5.78e-05	5.24e-05	0.907213	-0.140487	0.793921	0.285645	unchanged
meta_815			(S)-Nerolidol 3-O-[a-L-rhamnopyranosyl-(1-&gt;4)-a-L-rhamnopyranosyl-(1-&gt;6)-b-D-glucopyranoside];(S)-Nerolidol 3-O-[a-L-Rhamnopyranosyl-(1-&gt;4)-a-L-rhamnopyranosyl-(1-&gt;2)-b-D-glucopyranoside];Gingerglycolipid A;	-4.4450719373898;-4.4450719373898;-4.4450719373898;	MS1 mz matched	657.347	137.363	0.000378345	0.000508394	0.000544447	0.000569042	0.000367787	0.00017827	0.00104659	0.000625922	0.000414773	0.0003717	0.000695763	1.87184	0.904458	0.224615	1.08091	unchanged
meta_816					Unmapped	657.346	48.57	9.61e-05	6.11e-05	7.08e-05	0.000100005	0.000117079	5.77e-05	7.72e-05	3.05e-05	6.71e-05	9.16e-05	5.83e-05	0.636322	-0.652172	0.218565	1.09327	unchanged
meta_817			Grossamide;100-2	12.5493561292067;-2.83229152195905	MS1 mz matched	659.232	46.2995	0.000115481	0.000139517	0.000122882	0.000173342	0.00013972	7.75e-05	0.000135178	6.01e-05	0.000568185	0.000130185	0.000254493	1.95486	0.967065	0.516184	0.561316	unchanged
meta_818					Unmapped	661.285	158.847	0.000111626	0.00011084	0.000100207	0.000226441	0.000350972	4.15e-05	0.000277997	0.000283813	8.47e-05	0.00020629	0.000215503	1.04466	0.063035	0.938305	0.131688	unchanged
meta_819			1-Acetyl-3,27-dihydroxywitha-5,24-dienolide 3-glucoside;Prosapogenin;Physalolactone B 3-glucoside;UDP-2,3-diacetamido-2,3-dideoxy-alpha-D-glucurote;UDP-alpha-D-Glcc3cA;UDP-2,3-diacetamido-2,3-dideoxy-alpha-D-glucuronic acid;UDP-2,3-diacetamido-2,3-dideoxy-alpha-D-mannurote;UDP-alpha-D-Manc3cA;UDP-2,3-diacetamido-2,3-dideoxy-alpha-D-mannuronic acid	23.0970277016994;23.0970277016994;23.0970277016994;-10.8526846230241;-10.8526846230241	MS1 mz matched	661.382	32.447	5.27e-05	3.25e-05	4.17e-05	3.57e-05	3.12e-05	4.76e-05	2.91e-05	3.1e-05	2.58e-05	3.82e-05	2.86e-05	0.750428	-0.414215	0.183813	1.20347	unchanged
meta_820			Campesteryl linoleate;	-17.3850413725189;	MS1 mz matched	662.099	415.794	3.05e-05	2.83e-05	2.98e-05	2.99e-05	3.62e-05	3.28e-05	3.95e-05	3.54e-05	3.48e-05	3.3e-05	3.66e-05	1.10948	0.149889	0.202494	1.13734	unchanged
meta_821					Unmapped	663.214	358.574	4.59e-05	4.8e-05	3.8e-05	4.81e-05	5.64e-05	5.75e-05	3.61e-05	9.87e-05	5.36e-05	5.4e-05	6.28e-05	1.16301	0.21786	0.684497	0.472277	unchanged
meta_822					Unmapped	663.322	286.34	5.3e-05	4.65e-05	3.36e-05	4.1e-05	1.66e-05	2.71e-05	2.58e-05	7.73e-05	8.64e-05	2.82e-05	6.32e-05	2.24053	1.16384	0.196859	1.14642	unchanged
meta_823					Unmapped	665.212	471.493	6.06e-05	6.6e-05	7.34e-05	5.56e-05	3.24e-05	3.2e-05	9.16e-05	8.24e-05	8.56e-05	4e-05	8.65e-05	2.16305	1.11307	0.0182655	1.67083	up
meta_824					Unmapped	665.244	42.157	0.000116895	0.000109259	9.98e-05	0.000192892	8.25e-05	8.37e-05	0.000282635	0.000151642	0.000386289	0.000119699	0.000273522	2.28509	1.19225	0.137932	1.1916	unchanged
meta_825			Surugatoxin;	-2.9222506004534;	MS1 mz matched	665.389	26.4695	0.000193712	0.000217856	0.000243393	0.000170487	0.000175537	0.000257234	0.000231584	0.000176908	0.000149457	0.000201086	0.000185983	0.924895	-0.112638	0.704897	0.321599	unchanged
meta_826					Unmapped	665.95	447.548	4.08e-05	5.82e-05	6.19e-05	7.26e-05	4.53e-05	6.41e-05	0.000111741	6.76e-05	7.18e-05	6.07e-05	8.37e-05	1.37938	0.464023	0.245581	1.01729	unchanged
meta_827					Unmapped	666.058	21.351	0.00859531	0.00846345	0.00869275	0.00140571	0.00296342	0.000928186	0.00151156	0.00363355	0.00080983	0.00176577	0.00198498	1.12414	0.168825	0.845465	0.27452	unchanged
meta_828			Ficonitine	-20.9419	MS1 mz matched	667.242	219.048	3.4e-05	2.38e-05	2.78e-05	3.03e-05	1.61e-05	4e-05	5.59e-05	5.51e-05	2.9e-05	2.88e-05	4.67e-05	1.62033	0.696286	0.191024	1.15585	unchanged
meta_829			Rifamycin Z	-4.6064	MS1 mz matched	667.274	32.228	0.000112442	6.88e-05	8.06e-05	4.16e-05	0.000196682	3.24e-05	6.94e-05	6.34e-05	0.000278535	9.02e-05	0.000137112	1.51929	0.603402	0.626675	0.418272	unchanged
meta_830					Unmapped	668.702	302.649	5.95e-05	6.94e-05	6.28e-05	5.85e-05	6.31e-05	5.83e-05	7.87e-05	6.32e-05	5.93e-05	6e-05	6.71e-05	1.11874	0.16187	0.353263	0.930114	unchanged
meta_831			Endomorphin-1;	-13.7121613469573;	MS1 mz matched	669.295	228.492	3.03e-05	3.16e-05	3.53e-05	4.14e-05	4.43e-05	1.55e-05	4.57e-05	3.68e-05	4.79e-05	3.37e-05	4.35e-05	1.28843	0.365617	0.404568	0.766689	unchanged
meta_832					Unmapped	669.448	173.42	0.000267924	0.000220253	0.000267539	0.000219155	0.000251533	0.000243662	0.000275695	0.000254399	0.00029087	0.000238117	0.000273654	1.14924	0.200686	0.0693304	1.37884	unchanged
meta_833	1-Palmitoyl-2-linoleoyl-sn-glycero-3-phosphate	0.9529			MS2 forward	671.463	173.308	0.000358931	0.000370893	0.000352388	0.000576606	0.000239668	0.000321977	0.000362789	0.000252774	0.000342178	0.000379417	0.000319247	0.841415	-0.24911	0.62102	0.560531	unchanged
meta_834			PA(16:0/18:2(9Z,12Z));	20.1663113389595;	MS1 mz matched	671.487	30.307	4.65e-05	2.96e-05	3.59e-05	1.31e-05	2.71e-05	1.95e-05	5.29e-05	3.5e-05	3.3e-05	1.99e-05	4.03e-05	2.0246	1.01763	0.063322	1.47133	unchanged
meta_835			Ustiloxin A;Ustiloxin;Ustiloxin A	10.4332201837019;10.4222288203513	MS1 mz matched	672.27	228.485	4.32e-05	3.02e-05	4.13e-05	4.08e-05	4.96e-05	1.36e-05	3.85e-05	3.61e-05	5.15e-05	3.47e-05	4.2e-05	1.21204	0.277438	0.582542	0.497572	unchanged
meta_836					Unmapped	672.919	161.995	2.73e-05	2.98e-05	2.83e-05	1.9e-05	1.32e-05	1.06e-05	1.66e-05	3.37e-05	2.06e-05	1.43e-05	2.36e-05	1.6569	0.728488	0.203764	1.16327	unchanged
meta_837			Chlorophyllide;Chlorophyllide a;13(1)-Hydroxy-magnesium-protoporphyrin IX 13-monomethyl ester;13(1)-Hydroxy-Mg-protoporphyrin IX 13-monomethyl ester	1.62803343325609;1.62803343325609	MS1 mz matched	673.248	47.194	8.22e-05	9.75e-05	0.000107452	0.000142333	0.000141574	0.000171752	0.000165531	9.6e-05	0.000214345	0.000151886	0.000158634	1.04442	0.0627077	0.865429	0.0863553	unchanged
meta_838			(S)-Nerolidol 3-O-[a-L-rhamnopyranosyl-(1-&gt;4)-a-L-rhamnopyranosyl-(1-&gt;6)-b-D-glucopyranoside];(S)-Nerolidol 3-O-[a-L-Rhamnopyranosyl-(1-&gt;4)-a-L-rhamnopyranosyl-(1-&gt;2)-b-D-glucopyranoside];Gingerglycolipid A;	-4.4450719373898;-4.4450719373898;-4.4450719373898;	MS1 mz matched	675.357	137.216	0.000319272	0.000459285	0.000443311	0.000441129	0.000282808	0.000169258	0.00085824	0.000781593	0.000501454	0.000297731	0.000713762	2.39734	1.26143	0.0408171	1.52622	up
meta_839			All-trans-heptaprenyl diphosphate;all-trans-Heptaprenyl diphosphate;di-trans,poly-cis-Heptaprenyl diphosphate;ditrans,tetracis-Heptaprenyl diphosphate	-0.652983080269351;-0.611264317740814;-0.611264317740814	MS1 mz matched	675.357	197.39	0.000355048	0.000299135	0.000273577	0.000387682	0.000273292	0.000101155	0.000693432	0.00035185	0.000158758	0.000254043	0.000401347	1.57984	0.659777	0.465676	0.705894	unchanged
meta_840					Unmapped	676.274	31.067	0.000103873	0.000152162	0.000134534	0.000220774	0.000354394	0.000200302	0.000116516	9.28e-05	9.97e-05	0.00025849	0.000103001	0.398471	-1.32745	0.0815305	1.50144	unchanged
meta_841					Unmapped	679.26	281.839	6.78e-05	5.05e-05	6.66e-05	4.1e-05	0.000109058	5.46e-05	4.18e-05	5.89e-05	3.01e-05	6.82e-05	4.36e-05	0.639333	-0.645359	0.362648	0.793293	unchanged
meta_842			Gingerglycolipid C;	20.1255644925193;	MS1 mz matched	679.405	26.354	0.00015796	0.000137094	0.00011645	0.00010809	6.23e-05	0.000127755	6.38e-05	9.37e-05	0.000101664	9.94e-05	8.64e-05	0.869346	-0.201997	0.602417	0.532904	unchanged
meta_843			Citbismine C;	-4.25294400538688;	MS1 mz matched	683.223	345.264	0.00479567	0.00407656	0.00428772	0.00673704	0.00462623	0.00516179	0.00487711	0.00281215	0.00683208	0.00550835	0.00484045	0.878747	-0.18648	0.647253	0.544744	unchanged
meta_844					Unmapped	685.28	31.608	0.000217354	0.000225645	0.00018764	0.000170447	0.000712145	8.27e-05	0.000300322	0.000225826	0.000324242	0.000321748	0.000283463	0.881011	-0.182768	0.864556	0.14757	unchanged
meta_845					Unmapped	685.442	30.895	0.000191735	0.000166656	0.00019962	0.000117676	7.88e-05	0.000309946	0.000133802	8.47e-05	0.000319252	0.000168798	0.00017926	1.06198	0.0867545	0.922509	0.0336306	unchanged
meta_846			Dephospho-CoA;Dephospho-CoA;Dephosphocoenzyme A;3'-Dephospho-CoA	9.16599037216428;9.13397372815898	MS1 mz matched	686.155	221.787	6.52e-05	5.1e-05	5.2e-05	7.11e-05	0.000107823	6.33e-05	1.24e-05	2.7e-05	2.99e-05	8.07e-05	2.31e-05	0.286454	-1.80362	0.0383785	1.58567	down
meta_847			Uridine diphosphate acetylgalactosamine 4-sulfate;Oleandomycin;Amimycin;Landomycin;Matromycin;Romicil	1.2839368243067;-2.20738605865873	MS1 mz matched	686.418	505.112	3.62e-05	6.17e-05	4.46e-05	0.000111792	6.41e-05	7.52e-05	7.08e-05	5.18e-05	6.8e-05	8.37e-05	6.36e-05	0.759133	-0.397575	0.296143	1.04362	unchanged
meta_848					Unmapped	686.808	301.999	0.000772225	0.000676485	0.000732907	0.000690639	0.000715004	0.000767083	0.000992027	0.000715441	0.000756175	0.000724242	0.000821214	1.13389	0.181286	0.37834	0.860962	unchanged
meta_849			trans-Geranylgeranylbixin;cis-Geranylgeranylbixin;	16.7893335457663;16.7893335457663;	MS1 mz matched	687.458	180.296	0.000134696	0.000141956	0.000117417	0.00015456	0.000186	0.000228295	0.000106337	7.83e-05	0.000177701	0.000189618	0.000120788	0.637003	-0.650627	0.139345	1.26863	unchanged
meta_850			Dalfopristin;Dalfopristin	11.224344421975;11.1517696105801	MS1 mz matched	689.338	291.68	2.29e-05	2.54e-05	2.08e-05	1.46e-05	9.42e-06	9.16e-06	1.53e-05	4.69e-05	4.72e-05	1.11e-05	3.65e-05	3.29451	1.72006	0.134813	1.35921	unchanged
meta_851			All-trans-heptaprenyl diphosphate;all-trans-Heptaprenyl diphosphate;di-trans,poly-cis-Heptaprenyl diphosphate;ditrans,tetracis-Heptaprenyl diphosphate	-0.652983080269351;-0.611264317740814;-0.611264317740814	MS1 mz matched	689.35	196.204	6.85e-05	7.2e-05	6.51e-05	7.43e-05	6.72e-05	3.91e-05	9.51e-05	7.95e-05	6.23e-05	6.02e-05	7.89e-05	1.31061	0.390237	0.262834	0.995269	unchanged
meta_852			Kuwanon K;Albanin F;Kuwanone G	-23.8199745013931;-23.8199745013931;-23.8748685762148	MS1 mz matched	691.209	345.907	0.00446614	0.00449073	0.00360107	0.00415028	0.00549549	0.00424544	0.00522026	0.0041598	0.00558831	0.0046304	0.00498946	1.07754	0.107746	0.58733	0.480726	unchanged
meta_853					Unmapped	691.243	36.982	4.85e-05	4.53e-05	5.99e-05	0.000233706	0.000133884	1.39e-05	0.000502473	0.000178543	0.000715278	0.000127178	0.000465431	3.65969	1.87172	0.150459	1.20255	unchanged
meta_854			Mulberrofuran E;3-Hydroxyethylchlorophyllide a;3-Devinyl-3-(1-hydroxyethyl)chlorophyllide a;Bacteriochlorophyllide a	12.624774052135;0.790828289807214;0.790828289807214	MS1 mz matched	691.258	247.092	2.39e-05	2.56e-05	2.95e-05	3.44e-05	4.25e-05	3e-05	1.42e-05	2.36e-05	3.07e-05	3.56e-05	2.28e-05	0.640078	-0.643681	0.104567	1.32348	unchanged
meta_855			Guanosine diphosphate adenosine;	8.13963530567278;	MS1 mz matched	691.432	171.513	0.000169782	0.00027642	0.000218326	0.000157628	0.000209996	0.000189448	0.000250863	0.000201188	0.000220185	0.000185691	0.000224079	1.20673	0.271104	0.141913	1.22847	unchanged
meta_856			Cryptophycin 1;Cryptophycin	-22.1314	MS1 mz matched	692.119	23.045	0.000812961	0.00123139	0.00133503	1.3e-05	6.27e-05	3.11e-05	3.71e-06	9e-05	4.36e-05	3.56e-05	4.58e-05	1.28509	0.361865	0.74662	0.374445	unchanged
meta_857					Unmapped	693.409	31.027	9.59e-05	7.76e-05	9.18e-05	7.88e-05	7e-05	9.12e-05	0.000153518	0.000146172	0.000103665	8e-05	0.000134452	1.68039	0.7488	0.0574458	1.56475	unchanged
meta_858					Unmapped	693.448	140.96	0.000407317	0.000404508	0.000475791	0.000393971	0.000492515	0.000531973	0.00058144	0.000422633	0.000463283	0.000472819	0.000489118	1.03447	0.0488942	0.808503	0.252414	unchanged
meta_859			Congo red;Direct red 28;Sodium diphenyldiazo-bis-alpha-phthylaminesulfote	-16.952	MS1 mz matched	695.064	162.607	7.79e-05	5.01e-05	6.45e-05	5.67e-05	6.79e-05	7.42e-05	5.47e-06	6.29e-05	1.02e-05	6.63e-05	2.62e-05	0.395271	-1.33909	0.153618	1.2432	unchanged
meta_860			Rhamnazin 3-rutinoside;Tricin 7-neohesperidoside;	11.4621992222555;11.4621992222555;	MS1 mz matched	697.197	245.412	2.55e-05	2.25e-05	3.1e-05	2.42e-05	1.64e-05	2.48e-05	2.39e-05	1.38e-05	4.55e-05	2.18e-05	2.77e-05	1.27415	0.349535	0.593871	0.432449	unchanged
meta_861			(S)-Nerolidol 3-O-[a-L-rhamnopyranosyl-(1-&gt;4)-a-L-rhamnopyranosyl-(1-&gt;6)-b-D-glucopyranoside];(S)-Nerolidol 3-O-[a-L-Rhamnopyranosyl-(1-&gt;4)-a-L-rhamnopyranosyl-(1-&gt;2)-b-D-glucopyranoside];Gingerglycolipid A;	-4.4450719373898;-4.4450719373898;-4.4450719373898;	MS1 mz matched	697.33	137.332	9.6e-05	0.000147287	0.000152617	0.000160376	8.77e-05	7.38e-05	0.000277798	0.000183943	9.3e-05	0.000107292	0.00018491	1.72342	0.785278	0.285924	0.99617	unchanged
meta_862					Unmapped	698.191	126.528	0.000122079	0.000222179	0.000213733	0.000296631	0.000144659	0.000138666	0.000107357	0.000250132	6.27e-05	0.000193319	0.000140048	0.724443	-0.465056	0.525355	0.566537	unchanged
meta_863					Unmapped	700.352	137.336	4.93e-05	7.43e-05	8.14e-05	0.000113218	5.26e-05	3.27e-05	0.0001794	8.06e-05	4.82e-05	6.62e-05	0.000102762	1.5527	0.634778	0.4819	0.657572	unchanged
meta_864			Lolitrem B	13.277	MS1 mz matched	701.437	43.1895	5.6e-05	8.79e-05	8.15e-05	0.000123263	4.99e-05	6.5e-05	9.84e-05	3.29e-05	0.000130445	7.94e-05	8.72e-05	1.09881	0.135942	0.840438	0.087002	unchanged
meta_865			DG(15:0/24:1(15Z)/0:0);DG(24:1(15Z)/15:0/0:0);DG(15:0/0:0/24:1n9);	-15.9378939365545;-15.9378939365545;-15.9378939365545;	MS1 mz matched	702.032	189.599	3.07e-05	2.76e-05	2.91e-05	1.78e-06	0.000114941	4.48e-05	1.04e-06	3.33e-05	9.02e-06	5.38e-05	1.45e-05	0.268749	-1.89567	0.355589	0.830618	unchanged
meta_866					Unmapped	703.416	188.452	7.61e-05	6.74e-05	5.34e-05	0.000107154	6.58e-05	6.08e-05	5.8e-05	7.19e-05	5.58e-05	7.79e-05	6.19e-05	0.794804	-0.331329	0.393904	0.844203	unchanged
meta_867					Unmapped	703.453	184.251	0.000279114	0.000293995	0.000276848	0.000402832	0.000348255	0.000497081	0.000165176	0.000154873	0.00031015	0.000416056	0.000210067	0.5049	-0.985931	0.0370429	1.54629	unchanged
meta_868					Unmapped	705.167	355.228	3.24e-05	2.14e-05	2.32e-05	7.22e-05	3.07e-05	1.91e-05	1.47e-05	2.15e-05	1.67e-05	4.07e-05	1.77e-05	0.434356	-1.20305	0.288874	1.07418	unchanged
meta_869			Citbismine C;	-4.25294400538688;	MS1 mz matched	705.2	345.272	0.000185188	0.000174468	0.000131589	0.00019345	0.000178141	0.000196679	0.000153722	0.000133787	0.000172679	0.000189423	0.000153396	0.809807	-0.30435	0.0653441	1.52648	unchanged
meta_870			Bromocriptine;Bromocriptine	-24.9258565913038;-24.9532585664324	MS1 mz matched	705.203	258.956	4.85e-05	2.99e-05	3.99e-05	4.83e-05	3.81e-05	7.39e-05	2.44e-05	1.98e-05	2.35e-05	5.34e-05	2.25e-05	0.42213	-1.24424	0.0984684	1.48002	unchanged
meta_871			Citbismine F;	4.05780095538818;	MS1 mz matched	706.221	38.736	0.00070157	0.00110388	0.00104183	0.00030446	0.0037458	0.000644341	0.000155737	0.000944444	0.00046017	0.00156487	0.000520117	0.332371	-1.58913	0.442031	0.708807	unchanged
meta_872			Jasplakinolide;Jaspamide	1.46021	MS1 mz matched	707.253	159.024	4.09e-05	5.99e-05	5.63e-05	5.62e-05	7e-05	4.69e-05	4.86e-05	4.83e-05	4.1e-05	5.77e-05	4.6e-05	0.796552	-0.328159	0.216359	1.09866	unchanged
meta_873					Unmapped	707.291	197.132	2.56e-05	1.9e-05	2.01e-05	4.52e-05	9.67e-05	1.27e-05	5.16e-05	6.43e-05	1.41e-05	5.15e-05	4.33e-05	0.84097	-0.249873	0.792262	0.186739	unchanged
meta_874			Scillipheosidin 3-[glucosyl-(1-&gt;2)-rhamnoside];	23.0026523479041;	MS1 mz matched	707.347	217.043	0.000123297	9.97e-05	0.000106521	0.000112288	0.000159225	0.000132743	7.18e-05	7.78e-05	0.00011353	0.000134752	8.77e-05	0.650939	-0.619406	0.0669134	1.40902	unchanged
meta_875			Glycerol trisinapate;	-3.17140689502374;	MS1 mz matched	709.219	345.901	9.52e-05	6.02e-05	6.42e-05	6.88e-05	7.49e-05	7.99e-05	8.8e-05	5.4e-05	9.89e-05	7.45e-05	8.03e-05	1.07746	0.107637	0.714087	0.294391	unchanged
meta_876					Unmapped	709.44	31.0215	0.000212097	0.000123533	0.00015266	0.000171551	0.000208624	0.00021478	7.27e-05	8.74e-05	0.000220082	0.000198319	0.000126718	0.638964	-0.646194	0.26283	1.11088	unchanged
meta_877					Unmapped	709.478	42.001	0.00036917	0.000217752	0.000268686	0.00083401	0.000255892	0.00022243	0.00131096	0.000169822	0.000758005	0.000437444	0.000746263	1.70596	0.770584	0.476121	0.609518	unchanged
meta_878			Convalloside;Convalloside	4.93871791607168;4.96819875496875	MS1 mz matched	711.334	197.065	0.000136589	0.000140871	0.000125058	0.000181449	0.000103868	3.99e-05	0.000286186	0.000131083	7.84e-05	0.000108416	0.000165237	1.5241	0.607958	0.49482	0.63977	unchanged
meta_879			Neoconvallatoxoloside;Cheirotoxol;	-2.32688272787087;-2.32688272787087;	MS1 mz matched	713.345	196.554	7.2e-05	8.71e-05	5.8e-05	2.78e-05	8.47e-05	5.05e-05	0.000390977	6.74e-05	5.1e-05	5.43e-05	0.000169784	3.12619	1.6444	0.406666	0.840542	unchanged
meta_880			All-trans-heptaprenyl diphosphate;all-trans-Heptaprenyl diphosphate;di-trans,poly-cis-Heptaprenyl diphosphate;ditrans,tetracis-Heptaprenyl diphosphate	-0.652983080269351;-0.611264317740814;-0.611264317740814	MS1 mz matched	713.395	196.403	0.000363548	0.000311382	0.000310515	0.000308571	0.000309293	0.00015585	0.000394708	0.000354225	0.000230812	0.000257905	0.000326582	1.26629	0.340606	0.387914	0.817354	unchanged
meta_881			Cyclopassifloside VII;Avermectin B1b monosaccharide	-22.454748620335;7.13887876765924	MS1 mz matched	713.394	145.853	0.000101047	6.19e-05	7.47e-05	5.26e-05	5.42e-05	5.28e-05	0.000107809	6.23e-05	5.58e-05	5.32e-05	7.53e-05	1.4154	0.501213	0.30897	1.02107	unchanged
meta_882					Unmapped	717.368	137.251	0.000252113	0.000372282	0.000231401	0.000407621	0.000156148	8.29e-05	0.000518414	0.000287092	0.000273055	0.000215551	0.000359521	1.66792	0.738049	0.321127	0.85904	unchanged
meta_883					Unmapped	717.431	44.0685	6.21e-05	6.14e-05	7.78e-05	7.55e-05	3.52e-05	4.81e-05	0.000140591	9.44e-05	0.00011142	5.29e-05	0.000115463	2.18158	1.12537	0.026025	1.52669	up
meta_884					Unmapped	718.365	197.216	5.64e-05	5.06e-05	4.54e-05	5.09e-05	4.7e-05	1.7e-05	8.47e-05	5.11e-05	3.4e-05	3.83e-05	5.66e-05	1.47859	0.564219	0.380001	0.818266	unchanged
meta_885			Citbismine C;	-4.25294400538688;	MS1 mz matched	719.197	345.303	4.12e-05	3.2e-05	5.25e-05	4.6e-05	4.28e-05	4.32e-05	5.36e-05	2.84e-05	6.68e-05	4.4e-05	4.96e-05	1.12814	0.173942	0.667198	0.343008	unchanged
meta_886					Unmapped	720.213	37.538	0.000217829	0.000254537	0.000247377	9.57e-05	0.000958224	8.4e-05	0.000526174	0.000444672	0.000530832	0.000379307	0.000500559	1.31967	0.400174	0.716567	0.40054	unchanged
meta_887			2,2',3,4,4',5',6-Heptabromodiphenyl ether;2,2',3,3',4',5,6'-Heptabromodiphenyl ether;1,2,3,5-Tetrabromo-4-(2,3,5-tribromophenoxy)-benzene;BDE 175;2,2',3,4,4',5',6-Heptabromodiphenyl ether;1,2,3,5-Tetrabromo-4-(2,4,5-tribromophenoxy)-benzene;BDE 183	-22.117428856151;-21.5637922509905;-21.5637922509905	MS1 mz matched	721.464	207.727	6.32e-05	6.47e-05	3.9e-05	6.34e-05	6.05e-05	8.75e-05	2.37e-05	2.83e-05	4.6e-05	7.05e-05	3.27e-05	0.463335	-1.10987	0.0277997	1.57372	down
meta_888					Unmapped	722.082	163.239	0.000116421	7.65e-05	0.00010311	4.88e-05	0.000211418	0.00016928	5.53e-06	6.83e-05	2.38e-05	0.000143177	3.25e-05	0.227223	-2.13782	0.138908	1.25356	unchanged
meta_889			Hellebrin;Hellebrigenin 3-O-glucosylrhamnoside	14.5951	MS1 mz matched	723.341	240.553	1.56e-05	1.5e-05	2.63e-05	2e-05	2.32e-05	1.74e-05	1.26e-05	1.71e-05	2.99e-05	2.02e-05	1.99e-05	0.983919	-0.0233891	0.956982	0.114518	unchanged
meta_890					Unmapped	725.378	45.346	6.4e-05	0.00011287	9.79e-05	0.000158612	2.22e-05	0.000134016	0.000115285	0.000102146	5.35e-05	0.000104955	9.03e-05	0.860427	-0.216876	0.772522	0.297375	unchanged
meta_891					Unmapped	726.743	302.045	0.000178175	0.000151261	0.000163465	0.000145907	0.000162807	0.000149721	0.000194384	0.000161079	0.000166136	0.000152812	0.000173866	1.13778	0.186225	0.168509	1.22201	unchanged
meta_892			Cerebroside B;	4.16509054175556;	MS1 mz matched	727.054	189.581	3.14e-05	2.59e-05	2.38e-05	2.81e-06	9.69e-05	3.65e-05	3.53e-06	3.84e-05	8.33e-06	4.54e-05	1.68e-05	0.368911	-1.43866	0.413906	0.713324	unchanged
meta_893			(3R,2'S)-Myxol 2'-alpha-L-fucoside;Rhodopil glucoside	-16.6551924903031;-16.6551924903031	MS1 mz matched	729.469	181.032	0.000202275	0.000276736	0.000183016	0.000230368	0.000303413	0.000344293	0.00012969	0.000110276	0.000249087	0.000292691	0.000163018	0.556961	-0.844353	0.0811486	1.39741	unchanged
meta_894					Unmapped	730.719	302.858	6.85e-05	6.88e-05	7.35e-05	6.1e-05	8.02e-05	5.58e-05	0.00010381	5.14e-05	5.79e-05	6.57e-05	7.1e-05	1.08136	0.112841	0.788228	0.274011	unchanged
meta_895					Unmapped	731.482	44.641	3.4e-05	5.75e-05	6.18e-05	5.9e-05	2.07e-05	4.02e-05	5.77e-05	5.18e-05	7.87e-05	4e-05	6.27e-05	1.57053	0.651248	0.178466	1.0695	unchanged
meta_896					Unmapped	733.194	117.421	8.25e-05	0.000114117	0.000138278	0.00015594	0.000219046	0.000247636	5.31e-05	4.16e-05	4.75e-05	0.000207541	4.74e-05	0.228471	-2.12992	0.0259762	1.68441	down
meta_897					Unmapped	734.192	38.729	5.74e-05	5.87e-05	5.4e-05	2.59e-05	0.000257344	1.68e-05	2.07e-05	9.15e-05	4.28e-05	0.000100005	5.17e-05	0.516898	-0.952048	0.60659	0.458045	unchanged
meta_898			(S)-Nerolidol 3-O-[a-L-rhamnopyranosyl-(1-&gt;4)-a-L-rhamnopyranosyl-(1-&gt;6)-b-D-glucopyranoside];(S)-Nerolidol 3-O-[a-L-Rhamnopyranosyl-(1-&gt;4)-a-L-rhamnopyranosyl-(1-&gt;2)-b-D-glucopyranoside];Gingerglycolipid A;	-4.4450719373898;-4.4450719373898;-4.4450719373898;	MS1 mz matched	735.378	137.371	0.000232505	0.000350744	0.000230243	0.000372509	0.000246623	7.77e-05	0.000483956	0.00026206	0.000160859	0.000232292	0.000302292	1.30134	0.380001	0.614002	0.474392	unchanged
meta_899					Unmapped	735.379	197.221	0.0007291	0.000590811	0.000594422	0.000704016	0.000462838	0.000179391	0.00127516	0.000637763	0.000305149	0.000448748	0.000739356	1.6476	0.720363	0.432882	0.751164	unchanged
meta_900			(3b,22a)-12-Oleanene-3,22,24,29-tetrol 3-[arabinosyl-(1-&gt;3)-arabinoside];	-8.70384285873025;	MS1 mz matched	737.449	82.122	9.64e-05	0.000105636	0.000139367	5.89e-05	7.95e-05	3.69e-05	0.000145449	0.000194005	7.52e-05	5.84e-05	0.000138202	2.36553	1.24216	0.135343	1.38382	unchanged
meta_901			Glabrin D;	-0.757012109494325;	MS1 mz matched	738.354	197.303	0.000225911	0.000201389	0.000199714	0.000222552	0.000138819	5.96e-05	0.000398794	0.000211849	8.46e-05	0.000140323	0.000231759	1.65162	0.723878	0.438817	0.748186	unchanged
meta_902			PG(18:3(6Z,9Z,12Z)/16:1(9Z));PG(16:1(9Z)/18:3(6Z,9Z,12Z));PG(18:3(9Z,12Z,15Z)/16:1(9Z));PG(16:1(9Z)/18:3(9Z,12Z,15Z));	-11.4674029914842;-11.4674029914842;-11.4674029914842;-11.4674029914842;	MS1 mz matched	741.47	44.6935	0.000185548	0.000294866	0.000340467	0.0002282	6.07e-05	0.000117661	0.000354386	0.000198401	0.000289311	0.000135515	0.0002807	2.07135	1.05057	0.0959722	1.26947	unchanged
meta_903					Unmapped	742.381	37.456	8.04e-05	7.35e-05	8.96e-05	0.000116185	7.72e-05	6.26e-05	7.52e-05	0.000147347	5.67e-05	8.53e-05	9.31e-05	1.09045	0.124928	0.823752	0.261752	unchanged
meta_904			Methyl nomilinate 17-glucoside;	0.137596646129768;	MS1 mz matched	742.775	302.03	0.000190442	0.000168014	0.000168951	0.000163338	0.000172587	0.000166274	0.000232258	0.000171977	0.000157135	0.000167399	0.000187123	1.11782	0.160694	0.481534	0.732344	unchanged
meta_905					Unmapped	743.239	290.9	8.01e-05	7.6e-05	6.3e-05	9.44e-05	0.000114574	5.22e-05	0.000150383	3.98e-05	0.000165176	8.7e-05	0.00011846	1.36092	0.44458	0.526283	0.541704	unchanged
meta_906			Citbismine C;	-4.25294400538688;	MS1 mz matched	743.245	345.278	0.000136798	0.000122997	0.000119913	0.000197222	0.000134546	0.000152628	0.000138677	9.62e-05	0.000200241	0.000161465	0.000145047	0.898316	-0.154705	0.672116	0.511071	unchanged
meta_907					Unmapped	743.317	216.5	3.21e-05	3.55e-05	4.37e-05	5.24e-05	5.41e-05	6.64e-05	2.26e-05	8.16e-05	2.74e-05	5.76e-05	4.39e-05	0.761138	-0.393771	0.545263	0.530499	unchanged
meta_908			PG(16:0/18:3(9Z,12Z,15Z));PG(18:3(9Z,12Z,15Z)/16:0);PG(16:0/18:3(6Z,9Z,12Z));PG(16:1(9Z)/18:2(9Z,12Z));PG(18:2(9Z,12Z)/16:1(9Z));PG(18:3(6Z,9Z,12Z)/16:0);	3.84811627774393;3.84811627774393;3.84811627774393;3.84811627774393;3.84811627774393;3.84811627774393;	MS1 mz matched	743.484	79.571	0.000235762	0.000289852	0.000356054	0.00015218	0.00012602	8.82e-05	0.000456479	0.000415753	0.000226258	0.000122134	0.000366163	2.99804	1.58402	0.0667533	1.57109	unchanged
meta_909					Unmapped	744.851	302.045	2.94e-05	2.98e-05	3.62e-05	3.01e-05	2.56e-05	2.68e-05	4.11e-05	3.31e-05	3.06e-05	2.75e-05	3.49e-05	1.27057	0.345472	0.128993	1.31984	unchanged
meta_910	1-Palmitoyl-2-oleoyl-phosphatidylglycerol	0.9845			MS2 forward	747.516	78.167	0.000888117	0.000930977	0.00143401	0.000514734	0.000460081	0.000455447	0.00156145	0.000927349	0.00103951	0.000476754	0.0011761	2.4669	1.3027	0.0686282	1.5588	unchanged
meta_911			PE(22:5(4Z,7Z,10Z,13Z,16Z)/P-16:0);PE(P-18:1(9Z)/20:4(5Z,8Z,11Z,14Z));PE(22:5(7Z,10Z,13Z,16Z,19Z)/P-16:0);PE(20:4(8Z,11Z,14Z,17Z)/P-18:1(11Z));PE(20:4(5Z,8Z,11Z,14Z)/P-18:1(9Z));PE(P-18:0/20:5(5Z,8Z,11Z,14Z,17Z));PE(P-16:0/22:5(4Z,7Z,10Z,13Z,16Z));PE(P-16:0/22:5(7Z,10Z,13Z,16Z,19Z));PE(P-18:1(11Z)/20:4(8Z,11Z,14Z,17Z));PE(20:5(5Z,8Z,11Z,14Z,17Z)/P-18:0);PE(20:4(8Z,11Z,14Z,17Z)/P-18:1(9Z));PE(20:4…	-18.5985744651086;-18.5985744651086;-18.5985744651086;-18.5985744651086;-18.5985744651086;-18.5985744651086;-18.5985744651086;-18.5985744651086;-18.5985744651086;-18.5985744651086;-18.5985744651086;-18.5985744651086;-18.5985744651086;-18.5985744651086;	MS1 mz matched	748.519	78.52	0.00040294	0.000428042	0.000639849	0.000242247	0.000206577	0.000214644	0.000683178	0.000443941	0.00049855	0.000221156	0.00054189	2.45026	1.29293	0.0446369	1.62415	up
meta_912					Unmapped	749.413	93.328	8.49e-05	0.000114349	0.000118582	0.000113759	0.000108065	4.72e-05	0.000141194	0.000142471	0.000196318	8.97e-05	0.000159994	1.78398	0.835096	0.0674392	1.36203	unchanged
meta_913					Unmapped	750.224	37.312	8.35e-05	0.000102439	0.000114154	2.35e-05	0.000338882	2.44e-05	1.93e-05	5.22e-05	0.000136906	0.000128914	6.95e-05	0.538895	-0.891924	0.63623	0.447046	unchanged
meta_914					Unmapped	757.198	245.133	0.000102221	6.38e-05	6.96e-05	0.000127809	1.29e-05	6.01e-05	5.4e-05	5.12e-05	4.71e-05	6.69e-05	5.08e-05	0.758832	-0.398147	0.676413	0.475453	unchanged
meta_915					Unmapped	757.349	197.246	3.8e-05	3.73e-05	3.17e-05	3.39e-05	4.98e-05	1.19e-05	6.88e-05	3.66e-05	2.46e-05	3.19e-05	4.33e-05	1.35965	0.443235	0.541688	0.598492	unchanged
meta_916			Avermectin A2a monosaccharide	9.46821	MS1 mz matched	759.443	160.565	7.49e-05	5.98e-05	5.74e-05	5.62e-05	8.14e-05	5.91e-05	3.55e-05	8.38e-05	3.5e-05	6.56e-05	5.14e-05	0.784197	-0.350712	0.491446	0.57305	unchanged
meta_917			Nicotinic acid adenine dinucleotide phosphate;Nicotite-adenine dinucleotide phosphate;ADP	1.74404	MS1 mz matched	761.414	46.226	0.000130959	0.000188007	0.000201687	0.000251492	8.31e-05	0.000288546	0.000119714	9.58e-05	0.000188988	0.000207701	0.000134821	0.649109	-0.623468	0.375398	0.897761	unchanged
meta_918			Etoposide glucuronide;	-14.9922198913973;	MS1 mz matched	763.205	117.815	5.54e-05	8.44e-05	8.65e-05	0.000153503	0.000222697	0.000137151	1.29e-05	1.59e-05	4.82e-05	0.000171117	2.56e-05	0.149867	-2.73825	0.0185145	1.67051	down
meta_919					Unmapped	765.225	345.278	0.000308258	0.00029315	0.000307662	0.000453801	0.000345427	0.000357553	0.000363302	0.000209949	0.00045923	0.000385593	0.00034416	0.892548	-0.163999	0.643151	0.550992	unchanged
meta_920			PG(16:0/18:3(9Z,12Z,15Z));PG(18:3(9Z,12Z,15Z)/16:0);PG(16:0/18:3(6Z,9Z,12Z));PG(16:1(9Z)/18:2(9Z,12Z));PG(18:2(9Z,12Z)/16:1(9Z));PG(18:3(6Z,9Z,12Z)/16:0);	3.84811627774393;3.84811627774393;3.84811627774393;3.84811627774393;3.84811627774393;3.84811627774393;	MS1 mz matched	765.481	78.977	0.00150998	0.00151356	0.00239923	0.000649802	0.000930485	0.000353984	0.0019178	0.00250703	0.00106698	0.000644757	0.0018306	2.83921	1.50549	0.0898482	1.48464	unchanged
meta_921					Unmapped	770.343	220.802	5.09e-05	2.95e-05	4.23e-05	4.86e-05	6.87e-05	6.9e-05	2.47e-05	2.69e-05	4.07e-05	6.21e-05	3.08e-05	0.495298	-1.01363	0.0231966	1.58274	down
meta_922					Unmapped	771.291	355.714	1.81e-05	1.35e-05	1.36e-05	1.43e-05	2.78e-05	1.04e-05	1.12e-05	2.4e-05	2.43e-05	1.75e-05	1.98e-05	1.1356	0.183454	0.745909	0.327245	unchanged
meta_923			Guanosine triphosphate adenosine;	-9.23024340165328;	MS1 mz matched	771.399	46.868	8.85e-05	0.000154406	0.000164711	0.000197431	8.38e-05	8.34e-05	0.00020126	0.000113107	0.000181595	0.000121552	0.000165321	1.36008	0.443692	0.404572	0.690711	unchanged
meta_924					Unmapped	771.442	159.925	0.000131321	8.72e-05	9.91e-05	8.74e-05	0.000162606	8.94e-05	7.21e-05	0.000153181	6.39e-05	0.000113158	9.64e-05	0.851633	-0.231695	0.679846	0.303204	unchanged
meta_925			Scleroglucan;	8.23744246915869;	MS1 mz matched	773.212	345.267	6.4e-05	6.86e-05	7.48e-05	6.25e-05	7.91e-05	7.73e-05	7.73e-05	5.65e-05	7.65e-05	7.29e-05	7.01e-05	0.960806	-0.0576829	0.756419	0.316805	unchanged
meta_926			PG(18:1(11Z)/18:1(9Z));PG(18:1(9Z)/18:1(11Z));PG(18:1(9Z)/18:1(9Z));PG(18:0/18:2(9Z,12Z));PG(18:1(11Z)/18:1(11Z));PG(18:2(9Z,12Z)/18:0);Oligomycin C;1,2-Di-(9Z,12Z,15Z-octadecatrienoyl)-3-O-beta-D-galactosyl-sn-glycerol	-19.4764361585374;-19.4764361585374;-19.4764361585374;-19.4764361585374;-19.4764361585374;-19.4764361585374;-2.84043886331858;-2.84043886331858	MS1 mz matched	773.517	44.836	0.000370745	0.000250169	0.000321838	0.000457724	5.49e-05	0.00011806	0.000709116	0.000219986	0.000279492	0.000210231	0.000402865	1.91629	0.938319	0.388855	0.748362	unchanged
meta_927					Unmapped	776.223	276.101	2.6e-05	2.94e-05	2.42e-05	3e-05	2.38e-05	2.65e-05	4.42e-05	2.43e-05	3.69e-05	2.68e-05	3.52e-05	1.31312	0.393001	0.284997	0.96134	unchanged
meta_928			PS(18:3(9Z,12Z,15Z)/18:3(9Z,12Z,15Z));PS(14:0/22:6(4Z,7Z,10Z,13Z,16Z,19Z));PS(22:6(4Z,7Z,10Z,13Z,16Z,19Z)/14:0);	-7.30788249993356;-7.30788249993356;-7.30788249993356;	MS1 mz matched	778.964	385.047	3.18e-05	2.12e-05	4.1e-05	1.58e-05	4.01e-05	1.87e-05	3.87e-05	3.22e-05	4.39e-05	2.49e-05	3.83e-05	1.5388	0.621804	0.215773	1.12669	unchanged
meta_929					Unmapped	779.312	216.904	2.46e-05	1.53e-05	1.68e-05	1.86e-05	3.02e-05	1.41e-05	1.49e-05	4.51e-05	1.68e-05	2.1e-05	2.56e-05	1.22162	0.288798	0.698851	0.451162	unchanged
meta_930			Alphazurine FG	-16.5238	MS1 mz matched	781.198	345.278	7.78e-05	5.87e-05	5.68e-05	8.37e-05	6.31e-05	6.22e-05	8.32e-05	6.91e-05	9.67e-05	6.96e-05	8.3e-05	1.19181	0.25315	0.277602	0.866346	unchanged
meta_931					Unmapped	781.608	31.0105	6.57e-05	5.47e-05	5.28e-05	5.94e-05	3.77e-05	9.79e-05	8.11e-05	5.3e-05	3.72e-05	6.5e-05	5.71e-05	0.878456	-0.186958	0.736946	0.302694	unchanged
meta_932					Unmapped	783.254	160.501	4.47e-05	4.52e-05	2.77e-05	3.94e-05	3.48e-05	1.79e-05	5.93e-05	3.99e-05	3.51e-05	3.07e-05	4.48e-05	1.4591	0.545083	0.227482	1.04445	unchanged
meta_933			Alliospiroside C;	-11.584705555978;	MS1 mz matched	783.418	137.436	7.13e-05	6.27e-05	6.04e-05	4.64e-05	0.000122262	7.94e-05	1.86e-05	3.97e-05	0.00010235	8.27e-05	5.35e-05	0.64742	-0.627225	0.432573	0.733036	unchanged
meta_934					Unmapped	784.786	301.999	0.000303203	0.000252411	0.000277666	0.000252425	0.000280453	0.0002828	0.000371945	0.000287828	0.000268274	0.000271893	0.000309349	1.13776	0.186199	0.361082	0.914823	unchanged
meta_935					Unmapped	785.288	160.188	5.56e-05	5.39e-05	5.11e-05	3.66e-05	8.4e-05	6.51e-05	3.28e-05	6.63e-05	2.61e-05	6.19e-05	4.17e-05	0.673853	-0.569495	0.338118	0.770858	unchanged
meta_936					Unmapped	785.395	186.287	1.76e-05	2.32e-05	2.38e-05	2.03e-05	2.14e-05	1.2e-05	2.69e-05	2.63e-05	1.82e-05	1.79e-05	2.38e-05	1.33216	0.413764	0.22048	1.09374	unchanged
meta_937					Unmapped	787.197	345.282	8.73e-05	8.6e-05	0.000108373	0.000117351	0.000124444	9.18e-05	0.000140146	9.4e-05	0.000109778	0.000111198	0.000114652	1.03107	0.0441375	0.84777	0.164013	unchanged
meta_938					Unmapped	787.464	77.212	0.000101721	0.000106995	0.000139352	5.63e-05	8.76e-05	3.42e-05	0.000154087	0.000171864	8.68e-05	5.94e-05	0.000137595	2.31699	1.21225	0.0741704	1.47461	unchanged
meta_939					Unmapped	788.762	301.999	0.000182993	0.000146315	0.000147196	0.000151742	0.00016524	0.000158946	0.00020732	0.000162654	0.000154194	0.000158642	0.000174723	1.10136	0.139287	0.433829	0.800668	unchanged
meta_940					Unmapped	789.376	158.846	4.3e-05	5.34e-05	3.7e-05	4.19e-05	2.69e-05	4.28e-05	7.77e-05	3.67e-05	6.05e-05	3.72e-05	5.83e-05	1.56688	0.647897	0.211144	1.08722	unchanged
meta_941			Solanesyl-PP;all-trans-Noprenyl diphosphate;Solanesyl pyrophosphate;Solanesyl diphosphate;di-trans,poly-cis-Noprenyl diphosphate;ditrans,hexacis-Noprenyl diphosphate	7.85622761604162;7.89139521413777;7.89139521413777	MS1 mz matched	789.513	48.066	0.000460927	0.000443557	0.000384978	0.000314018	0.000250607	0.00038638	0.00059277	0.000428308	0.000309184	0.000317001	0.000443421	1.3988	0.484188	0.263258	1.05173	unchanged
meta_942			Syzyginin B;Mycolactone D	-18.6377004196984;-0.79310778752943	MS1 mz matched	791.497	74.694	0.000466353	0.000488657	0.000671404	0.000291258	0.000352149	0.000217635	0.000546038	0.000649129	0.000491574	0.000287014	0.000562247	1.95896	0.970084	0.0110718	1.67413	unchanged
meta_943					Unmapped	795.488	163.255	4.39e-05	3.82e-05	4.72e-05	2.7e-05	5.57e-05	3.83e-05	1.55e-05	4.99e-05	8.69e-06	4.03e-05	2.47e-05	0.612804	-0.706503	0.372402	0.729138	unchanged
meta_944			Emblicanin B;	-6.91855857214369;	MS1 mz matched	801.481	75.7805	6.99e-05	6.64e-05	9.91e-05	4.16e-05	0.00011941	3.33e-05	7.64e-05	9.8e-05	9.52e-05	6.48e-05	8.99e-05	1.38771	0.472707	0.458917	0.764463	unchanged
meta_945			Oligomycin B	4.47482	MS1 mz matched	803.496	74.148	0.000116852	8.08e-05	0.000113568	6.21e-05	0.000105417	6.32e-05	9.14e-05	9.75e-05	0.000111288	7.69e-05	0.000100066	1.3015	0.380179	0.24121	1.08977	unchanged
meta_946					Unmapped	805.291	148.107	4.32e-05	4.25e-05	5.5e-05	6.86e-05	0.000123584	4.23e-05	1.9e-05	1.7e-05	2.44e-05	7.82e-05	2.01e-05	0.257651	-1.95651	0.135114	1.36959	unchanged
meta_947					Unmapped	809.19	345.257	2.7e-05	3.09e-05	2.21e-05	2.92e-05	1.43e-05	2.32e-05	3.5e-05	2.45e-05	2.8e-05	2.22e-05	2.92e-05	1.31277	0.39262	0.267865	0.933839	unchanged
meta_948					Unmapped	811.037	447.331	4.38e-05	5.5e-05	6.17e-05	5.59e-05	3.42e-05	5.96e-05	6.08e-05	5.02e-05	7.5e-05	4.99e-05	6.2e-05	1.2431	0.31394	0.321244	0.806945	unchanged
meta_949					Unmapped	813.525	44.0685	0.000171048	0.000109213	0.00012153	0.000356903	4.57e-05	5.34e-05	0.000419734	0.000305413	0.000119936	0.000152024	0.000281695	1.85297	0.889836	0.391325	0.775275	unchanged
meta_950			PG(18:3(9Z,12Z,15Z)/22:6(4Z,7Z,10Z,13Z,16Z,19Z));PG(18:3(6Z,9Z,12Z)/22:6(4Z,7Z,10Z,13Z,16Z,19Z));	4.27914892436898;4.27914892436898;	MS1 mz matched	815.498	73.981	0.00400706	0.00456032	0.00536154	0.00253611	0.00328765	0.00144769	0.00691022	0.00673001	0.00405304	0.00242382	0.00589776	2.43325	1.28289	0.0430685	1.56849	up
meta_951					Unmapped	821.268	160.401	4.28e-05	4.68e-05	2.68e-05	4.24e-05	4.76e-05	5.19e-05	2e-05	5.07e-05	1.79e-05	4.73e-05	2.95e-05	0.624878	-0.678353	0.231837	1.0628	unchanged
meta_952			PGP(16:0/18:3(9Z,12Z,15Z));PGP(18:2(9Z,12Z)/16:1(9Z));PGP(16:0/18:3(6Z,9Z,12Z));PGP(16:1(9Z)/18:2(9Z,12Z));PGP(18:3(6Z,9Z,12Z)/16:0);PGP(18:3(9Z,12Z,15Z)/16:0);Yiamoloside B	8.7226741619623;8.7226741619623;8.7226741619623;8.7226741619623;8.7226741619623;8.7226741619623;14.3816078437162	MS1 mz matched	823.468	232.87	1.99e-05	1.83e-05	1.64e-05	2.53e-06	4.92e-06	1.88e-05	1.04e-05	2.66e-05	1.04e-05	8.75e-06	1.58e-05	1.80641	0.853122	0.395954	0.833541	unchanged
meta_953			PGP(16:0/18:3(9Z,12Z,15Z));PGP(18:2(9Z,12Z)/16:1(9Z));PGP(16:0/18:3(6Z,9Z,12Z));PGP(16:1(9Z)/18:2(9Z,12Z));PGP(18:3(6Z,9Z,12Z)/16:0);PGP(18:3(9Z,12Z,15Z)/16:0);	21.2678481669379;21.2678481669379;21.2678481669379;21.2678481669379;21.2678481669379;21.2678481669379;	MS1 mz matched	823.468	137.254	4.53e-05	5.81e-05	6.51e-05	1.57e-05	4.22e-05	7.22e-05	0.000110965	5.76e-05	2.03e-05	4.33e-05	6.3e-05	1.45277	0.538811	0.566693	0.598731	unchanged
meta_954					Unmapped	824.721	301.999	0.000133893	0.000111142	0.000131818	0.000107307	0.000124606	0.000112002	0.000139712	0.000128318	0.000115123	0.000114638	0.000127717	1.11409	0.155866	0.217253	1.13263	unchanged
meta_955					Unmapped	825.247	345.265	3.69e-05	2.78e-05	2.76e-05	5.22e-05	4.47e-05	3.61e-05	2.95e-05	3.09e-05	5.63e-05	4.44e-05	3.89e-05	0.87669	-0.189862	0.617274	0.566228	unchanged
meta_956			Ginsenoside Rg5;(20E)-Ginsenoside F4;Hebevinoside X;Ginsenoside Rg6;	-0.949396739267707;-0.949396739267707;-0.949396739267707;-0.949396739267707;	MS1 mz matched	825.487	45.323	6.91e-05	9.07e-05	8.07e-05	7.46e-05	4.4e-05	9.77e-05	0.000110762	9.3e-05	0.000113385	7.21e-05	0.000105704	1.466	0.551888	0.150986	1.2331	unchanged
meta_957			Pyropheophytin b;	-3.27473680699831;	MS1 mz matched	825.532	46.05	5.81e-05	6.47e-05	6.79e-05	7.33e-05	4.32e-05	5.26e-05	6.53e-05	9.23e-05	0.000110667	5.64e-05	8.94e-05	1.58589	0.665296	0.11614	1.24428	unchanged
meta_958					Unmapped	827.265	487.397	3.47e-05	3.1e-05	2.96e-05	2.35e-05	8.41e-05	4.46e-05	2.93e-05	2.03e-05	4.12e-05	5.07e-05	3.03e-05	0.596185	-0.746168	0.370391	0.840155	unchanged
meta_959			PGP(18:0/16:0);PGP(16:0/18:0);	5.69061745943271;5.69061745943271;	MS1 mz matched	829.512	73.439	9.56e-05	0.00010502	0.000137598	6.61e-05	0.000142591	6.95e-05	0.000119047	0.000168002	0.000140913	9.27e-05	0.000142654	1.53808	0.62113	0.17534	1.22372	unchanged
meta_960					Unmapped	831.268	159.131	3.74e-05	3.48e-05	2.42e-05	5.57e-05	2.4e-05	1.94e-05	2.62e-05	5.68e-05	2.04e-05	3.3e-05	3.45e-05	1.04302	0.0607662	0.933648	0.0977978	unchanged
meta_961			PI(16:0/16:0);	12.54852052183;	MS1 mz matched	831.501	176.951	0.000582659	0.000440379	0.000519196	0.000437146	0.000436894	0.000219249	0.000600721	0.000654325	0.000579474	0.00036443	0.000611506	1.67798	0.746727	0.065767	1.5351	unchanged
meta_962					Unmapped	835.005	447.614	8.93e-05	8.2e-05	8.13e-05	9.64e-05	7.57e-05	7.48e-05	0.000100525	7.82e-05	9.01e-05	8.23e-05	8.96e-05	1.08882	0.122762	0.487	0.57602	unchanged
meta_963			Diadenosine tetraphosphate;P1,P4-Bis(5'-adenosyl)tetraphosphate;AppppA	11.2101216304037;11.2101216304037	MS1 mz matched	835.396	318.449	1.22e-05	9.54e-06	1.44e-05	2.76e-06	2.48e-06	2.8e-06	1.51e-05	3.17e-05	1.27e-05	2.68e-06	1.98e-05	7.40479	2.88846	0.102289	1.51983	unchanged
meta_964					Unmapped	837.235	155.656	2.17e-05	2.48e-05	3.09e-05	3.44e-05	1.74e-05	5.81e-06	2.1e-05	7.53e-05	1.24e-05	1.92e-05	3.62e-05	1.88809	0.916924	0.48953	0.717495	unchanged
meta_965					Unmapped	837.482	73.439	0.000366766	0.000447439	0.000535073	0.00024435	0.000244471	0.000119297	0.000701965	0.000624497	0.000308072	0.000202706	0.000544845	2.68786	1.42646	0.0920911	1.4782	unchanged
meta_966					Unmapped	840.753	302.03	0.000106296	0.000106082	0.000112756	0.000108131	0.000107446	0.000103169	0.000150789	0.000110824	0.000114366	0.000106249	0.000125327	1.17956	0.238247	0.272949	1.06728	unchanged
meta_967					Unmapped	843.45	159.37	0.000156261	9.78e-05	0.000103642	2.97e-05	4.84e-05	7.83e-05	0.000122282	0.000112817	0.000103586	5.21e-05	0.000112895	2.16545	1.11467	0.0369098	1.62923	up
meta_968					Unmapped	845.469	45.941	0.000111733	0.000151466	0.000159666	0.00141924	6.25e-05	0.000276935	0.00179494	9.68e-05	0.00013194	0.000586237	0.000674562	1.15066	0.202466	0.906241	0.0822692	unchanged
meta_969			Sennoside C;Sennoside D	18.3915331039926;18.3915331039926	MS1 mz matched	847.229	345.279	8.52e-05	6.89e-05	7.63e-05	8.85e-05	8.28e-05	0.00010062	0.000108056	7.93e-05	0.00010606	9.07e-05	9.78e-05	1.07888	0.109537	0.548027	0.509586	unchanged
meta_970					Unmapped	847.486	46.208	0.000403921	0.000660734	0.000737796	0.000736123	0.000257727	0.000896429	0.000414819	0.000438822	0.000752613	0.000630093	0.000535418	0.849745	-0.234899	0.695289	0.442418	unchanged
meta_971			Quinquenoside F1;Dinophysistoxin 1;DTX 1	-2.16456200433291;23.702426542049	MS1 mz matched	853.486	176.036	2.44e-05	2.21e-05	2.28e-05	2.36e-05	2.43e-05	1.73e-05	3.34e-05	3.73e-05	2.59e-05	2.17e-05	3.22e-05	1.48304	0.568553	0.068178	1.46733	unchanged
meta_972					Unmapped	855.328	156.679	3.04e-05	2.78e-05	3.54e-05	2.88e-05	5.02e-05	3.19e-05	4.17e-05	6.91e-05	2.28e-05	3.7e-05	4.45e-05	1.20417	0.268035	0.650014	0.536998	unchanged
meta_973			PG(18:3(6Z,9Z,12Z)/22:4(7Z,10Z,13Z,16Z));PG(18:3(9Z,12Z,15Z)/22:4(7Z,10Z,13Z,16Z));PG(18:1(11Z)/22:6(4Z,7Z,10Z,13Z,16Z,19Z));PG(18:2(9Z,12Z)/22:5(4Z,7Z,10Z,13Z,16Z));PG(18:2(9Z,12Z)/22:5(7Z,10Z,13Z,16Z,19Z));PG(18:1(9Z)/22:6(4Z,7Z,10Z,13Z,16Z,19Z));	-1.74912310865343;-1.74912310865343;-1.74912310865343;-1.74912310865343;-1.74912310865343;-1.74912310865343;	MS1 mz matched	855.501	175.394	0.000113938	8.28e-05	8.67e-05	0.000100217	8.08e-05	5.68e-05	0.00011374	0.000103202	7.87e-05	7.93e-05	9.85e-05	1.24342	0.314314	0.304203	0.925596	unchanged
meta_974			PC(18:3(6Z,9Z,12Z)/24:1(15Z));PC(22:1(13Z)/20:3(5Z,8Z,11Z));PC(20:3(8Z,11Z,14Z)/22:1(13Z));PC(18:3(9Z,12Z,15Z)/24:1(15Z));PC(22:4(7Z,10Z,13Z,16Z)/20:0);PC(24:0/18:4(6Z,9Z,12Z,15Z));PC(22:0/20:4(8Z,11Z,14Z,17Z));PC(20:4(5Z,8Z,11Z,14Z)/22:0);PC(20:0/22:4(7Z,10Z,13Z,16Z));PC(20:2(11Z,14Z)/22:2(13Z,16Z));PC(22:1(13Z)/20:3(8Z,11Z,14Z));PC(20:3(5Z,8Z,11Z)/22:1(13Z));PC(24:1(15Z)/18:3(9Z,12Z,15Z));PC(20…	-19.1311633677134;-19.1311633677134;-19.1311633677134;-19.1311633677134;-19.1311633677134;-19.1311633677134;-19.1311633677134;-19.1311633677134;-19.1311633677134;-19.1311633677134;-19.1311633677134;-19.1311633677134;-19.1311633677134;-19.1311633677134;-19	MS1 mz matched	865.225	470.934	5.51e-05	5.28e-05	4.03e-05	4.86e-05	5.57e-05	2.5e-05	9.46e-05	6.66e-05	7.59e-05	4.31e-05	7.9e-05	1.833	0.874203	0.0449867	1.4679	unchanged
meta_975			PC(18:2(9Z,12Z)/24:1(15Z));PC(22:1(13Z)/20:2(11Z,14Z));PC(24:1(15Z)/18:2(9Z,12Z));PC(20:2(11Z,14Z)/22:1(13Z));PC(18:3(9Z,12Z,15Z)/24:0);PC(18:3(6Z,9Z,12Z)/24:0);PC(20:3(5Z,8Z,11Z)/22:0);PC(22:0/20:3(8Z,11Z,14Z));PC(20:1(11Z)/22:2(13Z,16Z));PC(20:3(8Z,11Z,14Z)/22:0);PC(22:0/20:3(5Z,8Z,11Z));PC(22:2(13Z,16Z)/20:1(11Z));PC(24:0/18:3(9Z,12Z,15Z));PC(24:0/18:3(6Z,9Z,12Z));	-12.953422776835;-12.953422776835;-12.953422776835;-12.953422776835;-12.953422776835;-12.953422776835;-12.953422776835;-12.953422776835;-12.953422776835;-12.953422776835;-12.953422776835;-12.953422776835;-12.953422776835;-12.953422776835;	MS1 mz matched	867.246	158.629	2.73e-05	3.22e-05	4.24e-05	4.96e-05	1.83e-05	2.28e-05	3.07e-05	7.03e-05	1.29e-05	3.02e-05	3.8e-05	1.2559	0.328725	0.717587	0.393297	unchanged
meta_976			Aquifoliunine EIV;	-11.7618508773166;	MS1 mz matched	867.272	174.074	3.55e-05	2.36e-05	2.6e-05	4.15e-05	1.33e-05	3.42e-05	4.42e-05	2.08e-05	3.4e-05	2.97e-05	3.3e-05	1.11271	0.154081	0.773579	0.206218	unchanged
meta_977			Sennoside C;Sennoside D	18.3915331039926;18.3915331039926	MS1 mz matched	869.202	345.278	6.1e-05	5.6e-05	5.49e-05	5.17e-05	6.29e-05	5.02e-05	6.8e-05	4.81e-05	5.7e-05	5.49e-05	5.77e-05	1.05102	0.0717949	0.71237	0.345748	unchanged
meta_978			Avermectin A2b;Avermectin B2a	-0.898368876579116;-0.898368876579116	MS1 mz matched	871.486	46.056	9.32e-05	0.000141868	0.00014032	0.000175733	6.26e-05	0.000204099	0.0001355	8.19e-05	0.000133951	0.000147485	0.000117105	0.794008	-0.332774	0.567095	0.61229	unchanged
meta_979					Unmapped	882.763	301.999	9.75e-05	8.93e-05	0.000108474	9.86e-05	0.000104444	0.000105745	0.000131159	0.000112414	9.09e-05	0.000102936	0.000111501	1.08321	0.11531	0.539803	0.671586	unchanged
meta_980			Diosgenin 3-[glucosyl-(1-&gt;4)-rhamnosyl-(1-&gt;4)-glucoside];beta-Chacotriosyllilagen;Graecunin G;Melongoside H;Deltonin;Polypodoside A;Deltonin;Gracillin	-16.8098218782118;-16.8098218782118;-16.8098218782118;-16.8098218782118;-16.8098218782118;-16.8098218782118;-16.8653339769927;-16.8653339769927	MS1 mz matched	883.462	46.617	4.53e-05	4.39e-05	5e-05	3.4e-05	2.85e-05	7.3e-05	5.68e-05	2.77e-05	4.24e-05	4.51e-05	4.23e-05	0.937007	-0.0938679	0.87208	0.168947	unchanged
meta_981			Diosgenin 3-[glucosyl-(1-&gt;4)-rhamnosyl-(1-&gt;4)-glucoside];beta-Chacotriosyllilagen;Graecunin G;Melongoside H;Deltonin;Polypodoside A;Deltonin;Gracillin	10.2310184462831;10.2310184462831;10.2310184462831;10.2310184462831;10.2310184462831;10.2310184462831;10.1755048463833;10.1755048463833	MS1 mz matched	883.48	157.968	0.00022649	0.000188464	0.00019319	0.000248802	0.000155825	8.49e-05	0.000317957	0.00016805	0.000183206	0.000163175	0.000223071	1.36707	0.451086	0.423429	0.70099	unchanged
meta_982			PI(20:4(5Z,8Z,11Z,14Z)/18:0);PI(20:3(5Z,8Z,11Z)/18:1(9Z));PI(18:1(11Z)/20:3(8Z,11Z,14Z));PI(20:4(8Z,11Z,14Z,17Z)/18:0);PI(18:1(9Z)/20:3(8Z,11Z,14Z));PI(18:1(9Z)/20:3(5Z,8Z,11Z));PI(16:0/22:4(7Z,10Z,13Z,16Z));PI(18:0/20:4(8Z,11Z,14Z,17Z));PI(20:2(11Z,14Z)/18:2(9Z,12Z));PI(20:3(8Z,11Z,14Z)/18:1(9Z));PI(18:2(9Z,12Z)/20:2(11Z,14Z));PI(20:3(8Z,11Z,14Z)/18:1(11Z));PI(22:4(10Z,13Z,16Z,19Z)/16:0);PI(16:0…	7.74986718041181;7.74986718041181;7.74986718041181;7.74986718041181;7.74986718041181;7.74986718041181;7.74986718041181;7.74986718041181;7.74986718041181;7.74986718041181;7.74986718041181;7.74986718041181;7.74986718041181;7.74986718041181;7.74986718041181;7.74986718041181;7.74986718041181;7.74986718041181;	MS1 mz matched	885.556	140.886	2.4e-05	3.75e-05	3.57e-05	3.48e-05	2.01e-05	1.97e-05	8.29e-05	6.11e-05	2.71e-05	2.49e-05	5.7e-05	2.29317	1.19734	0.178539	1.26415	unchanged
meta_983			3-trans,5-cis-Octadienoyl-CoA;Iresinin I	12.3912108014942;-12.9777908653185	MS1 mz matched	886.735	302.038	0.000126261	0.000124662	0.000100827	0.000101714	0.000111448	0.000115568	0.000153375	0.000102264	0.000112215	0.000109577	0.000122618	1.11901	0.162229	0.495726	0.67487	unchanged
meta_984			PC(o-18:1(9Z)/22:0);PC(24:0/P-16:0);PC(22:0/P-18:0);PC(P-16:0/24:0);PC(P-18:0/22:0);	15.1370548663384;15.1370548663384;15.1370548663384;15.1370548663384;15.1370548663384;	MS1 mz matched	888.719	302.326	9.7e-05	6.88e-05	7.88e-05	6.77e-05	8.17e-05	5.81e-05	0.000110027	8.74e-05	7.36e-05	6.91e-05	9.03e-05	1.30633	0.385518	0.181403	1.18815	unchanged
meta_985					Unmapped	889.546	31.686	0.000155594	0.000118481	0.00011075	0.000125053	4.07e-05	7.02e-05	0.000213713	0.000128849	0.00011096	7.87e-05	0.000151174	1.92153	0.942256	0.149785	1.18817	unchanged
meta_986					Unmapped	891.511	45.847	8.12e-05	8.97e-05	7.63e-05	9.56e-05	3.51e-05	9.26e-05	8.12e-05	5.98e-05	0.000109248	7.44e-05	8.34e-05	1.12084	0.164579	0.732104	0.237572	unchanged
meta_987			PIP(16:2(9Z,12Z)/18:0);PIP(18:1(9Z)/16:1(9Z));PIP(16:1(9Z)/18:1(9Z));PIP(18:0/16:2(9Z,12Z));PIP(16:1(9Z)/18:1(11Z));PIP(18:1(11Z)/16:1(9Z));PIP(16:0/18:2(9Z,12Z));PIP(18:2(9Z,12Z)/16:0);	-2.36141991761703;-2.36141991761703;-2.36141991761703;-2.36141991761703;-2.36141991761703;-2.36141991761703;-2.36141991761703;-2.36141991761703;	MS1 mz matched	895.48	157.951	5.71e-05	4.57e-05	5.8e-05	6.55e-05	6.75e-05	8.54e-05	3.7e-05	2.44e-05	5.06e-05	7.28e-05	3.73e-05	0.512748	-0.963679	0.0239052	1.59699	unchanged
meta_988					Unmapped	897.281	174.922	2.53e-05	1.68e-05	2.39e-05	2.4e-05	1.77e-05	3.24e-05	5.75e-05	1.3e-05	3.47e-05	2.47e-05	3.51e-05	1.41958	0.505464	0.510655	0.605697	unchanged
meta_989			Diosgenin 3-[glucosyl-(1-&gt;4)-rhamnosyl-(1-&gt;4)-glucoside];beta-Chacotriosyllilagen;Graecunin G;Melongoside H;Deltonin;Polypodoside A;Deltonin;Gracillin	10.2310184462831;10.2310184462831;10.2310184462831;10.2310184462831;10.2310184462831;10.2310184462831;10.1755048463833;10.1755048463833	MS1 mz matched	905.464	157.997	0.000253662	0.000228056	0.000244744	0.000366025	0.000115964	3.95e-05	0.00041187	0.000211188	0.00018357	0.000173814	0.000268876	1.54691	0.629394	0.483381	0.621688	unchanged
meta_990					Unmapped	906.511	32.447	0.000102918	6.37e-05	8.37e-05	9e-05	3.68e-05	4.06e-05	0.000204137	0.00010884	9.31e-05	5.58e-05	0.000135353	2.42607	1.27862	0.134425	1.28084	unchanged
meta_991					Unmapped	911.39	191.144	1.48e-05	1.87e-05	1.26e-05	8.94e-06	4.95e-05	7.26e-06	1.82e-05	3.73e-05	3.27e-05	2.19e-05	2.94e-05	1.34154	0.423891	0.655422	0.477399	unchanged
meta_992			Avermectin A2b;Avermectin B2a	-0.898368876579116;-0.898368876579116	MS1 mz matched	911.467	45.476	3.35e-05	4.43e-05	4.94e-05	3.71e-05	1.01e-05	5.34e-05	4.02e-05	3.67e-05	3.52e-05	3.35e-05	3.74e-05	1.11484	0.156841	0.789741	0.248752	unchanged
meta_993			PI(18:0/22:4(10Z,13Z,16Z,19Z));PI(20:2(11Z,14Z)/20:2(11Z,14Z));PI(20:4(5Z,8Z,11Z,14Z)/20:0);PI(22:4(10Z,13Z,16Z,19Z)/18:0);PI(18:2(9Z,12Z)/22:2(13Z,16Z));PI(20:4(8Z,11Z,14Z,17Z)/20:0);PI(20:0/20:3(8Z,11Z,14Z));PI(22:4(7Z,10Z,13Z,16Z)/18:0);PI(20:0/20:4(5Z,8Z,11Z,14Z));PI(22:2(13Z,16Z)/18:2(9Z,12Z));PI(18:0/22:4(7Z,10Z,13Z,16Z));	-6.29386925855419;-6.29386925855419;-6.29386925855419;-6.29386925855419;-6.29386925855419;-6.29386925855419;-6.29386925855419;-6.29386925855419;-6.29386925855419;-6.29386925855419;-6.29386925855419;	MS1 mz matched	913.583	30.261	3.46e-05	3.38e-05	4.62e-05	1.52e-05	3.53e-05	5.39e-05	2.51e-05	3.29e-05	3.05e-05	3.48e-05	2.95e-05	0.847561	-0.238611	0.684801	0.361434	unchanged
meta_994			PI(18:0/22:4(10Z,13Z,16Z,19Z));PI(20:2(11Z,14Z)/20:2(11Z,14Z));PI(20:4(5Z,8Z,11Z,14Z)/20:0);PI(22:4(10Z,13Z,16Z,19Z)/18:0);PI(18:2(9Z,12Z)/22:2(13Z,16Z));PI(20:4(8Z,11Z,14Z,17Z)/20:0);PI(20:0/20:3(8Z,11Z,14Z));PI(22:4(7Z,10Z,13Z,16Z)/18:0);PI(20:0/20:4(5Z,8Z,11Z,14Z));PI(22:2(13Z,16Z)/18:2(9Z,12Z));PI(18:0/22:4(7Z,10Z,13Z,16Z));	8.27760307986266;8.27760307986266;8.27760307986266;8.27760307986266;8.27760307986266;8.27760307986266;8.27760307986266;8.27760307986266;8.27760307986266;8.27760307986266;8.27760307986266;	MS1 mz matched	913.589	138.288	0.000559798	0.000915857	0.000978528	0.0010309	0.00069774	0.000434043	0.00199547	0.00099432	0.000927701	0.000720894	0.00130583	1.8114	0.857109	0.228801	1.07712	unchanged
meta_995			Brevetoxin C;Brevetoxin B, 43-chloro-41-deformyl-41,43-dihydro-41-oxo-	-17.5299	MS1 mz matched	915.422	195.94	1.65e-05	2.11e-05	1.78e-05	8.05e-06	7.38e-05	9.18e-06	4.06e-06	1.48e-05	4.95e-05	3.03e-05	2.28e-05	0.751529	-0.412099	0.786351	0.261902	unchanged
meta_996			Glycerol 2-(9Z,12Z-octadecadienoate) 1-hexadecanoate 3-O-[alpha-D-galactopyranosyl-(1-&gt;6)-beta-D-galactopyranoside];	-14.7648026038613;	MS1 mz matched	915.599	30.261	0.000134806	0.000119565	0.000120732	5.17e-05	5.71e-05	0.000159689	7.41e-05	0.000141566	0.000168755	8.95e-05	0.000128124	1.43133	0.517358	0.441511	0.700617	unchanged
meta_997			TG(16:1(9Z)/22:1(13Z)/o-18:0);TG(16:0/o-18:0/22:2(13Z,16Z));TG(20:1(11Z)/18:1(11Z)/o-18:0);TG(18:1(11Z)/o-18:0/20:1(11Z));TG(18:1(11Z)/20:1(11Z)/o-18:0);TG(18:1(9Z)/20:1(11Z)/o-18:0);TG(14:1(9Z)/o-18:0/24:1(15Z));TG(14:1(9Z)/24:1(15Z)/o-18:0);TG(24:1(15Z)/14:1(9Z)/o-18:0);TG(22:1(13Z)/16:1(9Z)/o-18:0);TG(16:1(9Z)/o-18:0/22:1(13Z));TG(18:1(9Z)/o-18:0/20:1(11Z));TG(22:2(13Z,16Z)/16:0/o-18:0);TG(16:…	19.3007879157904;19.3007879157904;19.3007879157904;19.3007879157904;19.3007879157904;19.3007879157904;19.3007879157904;19.3007879157904;19.3007879157904;19.3007879157904;19.3007879157904;19.3007879157904;19.3007879157904;19.3007879157904;19.3007879157904;	MS1 mz matched	917.541	31.294	0.000284918	0.000207796	0.000249979	0.00026867	8.33e-05	0.000106086	0.000337656	0.000268264	0.000264789	0.0001527	0.000290236	1.9007	0.92653	0.129003	1.28947	unchanged
meta_998			Diosgenin 3-[glucosyl-(1-&gt;4)-rhamnosyl-(1-&gt;4)-glucoside];beta-Chacotriosyllilagen;Graecunin G;Melongoside H;Deltonin;Polypodoside A;Deltonin;Gracillin	10.2310184462831;10.2310184462831;10.2310184462831;10.2310184462831;10.2310184462831;10.2310184462831;10.1755048463833;10.1755048463833	MS1 mz matched	919.448	158.847	2.42e-05	2.66e-05	3.86e-05	4.3e-05	3.2e-05	3.68e-05	2.44e-05	1.82e-05	3.6e-05	3.73e-05	2.62e-05	0.702358	-0.509722	0.158614	1.28638	unchanged
meta_999			Lyciumoside VI;Capsianoside VI;	-23.1798646551813;-23.1798646551813;	MS1 mz matched	921.456	46.391	3.09e-05	2.78e-05	2.14e-05	6.33e-05	1.69e-05	2.95e-05	5.15e-05	3.75e-05	4.24e-05	3.66e-05	4.38e-05	1.19904	0.261878	0.657715	0.376225	unchanged
meta_1000					Unmapped	921.538	31.2545	9.75e-05	7.87e-05	8.07e-05	9.96e-05	2.26e-05	2.53e-05	0.000111234	0.00011323	7.88e-05	4.92e-05	0.000101095	2.05666	1.0403	0.164292	1.21688	unchanged
meta_1001			3-trans,5-cis-Octadienoyl-CoA;Iresinin I	12.3912108014942;-12.9777908653185	MS1 mz matched	922.698	301.998	7.2e-05	6.69e-05	6.73e-05	5.38e-05	6.31e-05	5.51e-05	8.66e-05	7e-05	5.45e-05	5.74e-05	7.04e-05	1.22707	0.295222	0.292231	1.05321	unchanged
meta_1002					Unmapped	923.515	32.9525	0.000152255	0.000176812	0.000154255	0.000190687	8.1e-05	0.000111135	0.000409238	0.000267693	0.00022759	0.000127601	0.000301507	2.36289	1.24055	0.0667052	1.44039	unchanged
meta_1003					Unmapped	926.672	302.558	7.02e-05	6.3e-05	6.61e-05	5.26e-05	5.98e-05	6.01e-05	7.11e-05	5.97e-05	6.8e-05	5.75e-05	6.63e-05	1.1522	0.204395	0.111103	1.28884	unchanged
meta_1004					Unmapped	929.233	345.168	4.59e-05	3.97e-05	3.65e-05	5.08e-05	3.58e-05	4.15e-05	4.31e-05	4.28e-05	4.71e-05	4.27e-05	4.44e-05	1.03877	0.0548698	0.747257	0.237842	unchanged
meta_1005					Unmapped	929.296	496.246	1.21e-05	1.3e-05	1.19e-05	1.08e-05	3.25e-05	2.91e-05	7.75e-06	9.07e-06	1.41e-05	2.41e-05	1.03e-05	0.427687	-1.22537	0.170151	1.23143	unchanged
meta_1006					Unmapped	929.58	147.823	7.02e-05	7.55e-05	7.59e-05	7.6e-05	9.99e-05	0.000114303	3.56e-05	3.8e-05	5.74e-05	9.67e-05	4.37e-05	0.451432	-1.14742	0.0224084	1.60893	down
meta_1007			TG(20:2n6/22:6(4Z,7Z,10Z,13Z,16Z,19Z)/o-18:0);TG(18:2(9Z,12Z)/o-18:0/22:6(4Z,7Z,10Z,13Z,16Z,19Z));TG(18:2(9Z,12Z)/22:6(4Z,7Z,10Z,13Z,16Z,19Z)/o-18:0);TG(22:6(4Z,7Z,10Z,13Z,16Z,19Z)/18:2(9Z,12Z)/o-18:0);TG(22:6(4Z,7Z,10Z,13Z,16Z,19Z)/20:2n6/o-18:0);TG(20:2n6/o-18:0/22:6(4Z,7Z,10Z,13Z,16Z,19Z));	3.65839257456329;3.65839257456329;3.65839257456329;3.65839257456329;3.65839257456329;3.65839257456329;	MS1 mz matched	930.505	31.717	9.97e-05	8.11e-05	8.9e-05	0.000145864	2.69e-05	4.7e-05	0.000259709	0.000148147	0.000177426	7.32e-05	0.000195094	2.66389	1.41353	0.0707874	1.35671	unchanged
meta_1008			PI(20:4(8Z,11Z,14Z,17Z)/20:1(11Z));PI(20:1(11Z)/20:4(5Z,8Z,11Z,14Z));PI(22:5(7Z,10Z,13Z,16Z,19Z)/18:0);PI(22:5(4Z,7Z,10Z,13Z,16Z)/18:0);PI(18:0/22:5(7Z,10Z,13Z,16Z,19Z));PI(20:1(11Z)/20:4(8Z,11Z,14Z,17Z));PI(22:3(10Z,13Z,16Z)/18:2(9Z,12Z));PI(20:4(5Z,8Z,11Z,14Z)/20:1(11Z));PI(18:2(9Z,12Z)/22:3(10Z,13Z,16Z));PI(18:0/22:5(4Z,7Z,10Z,13Z,16Z));Ritterazine A	-23.8658225337827;-23.8658225337827;-23.8658225337827;-23.8658225337827;-23.8658225337827;-23.8658225337827;-23.8658225337827;-23.8658225337827;-23.8658225337827;-23.8658225337827;1.0958303655581	MS1 mz matched	933.525	31.676	0.000228699	0.000241374	0.000282946	0.000277365	0.000131104	0.000161389	0.000509159	0.000360308	0.000318288	0.000189953	0.000395918	2.0843	1.05956	0.0515262	1.45497	unchanged
meta_1009			PI(18:0/22:4(10Z,13Z,16Z,19Z));PI(20:2(11Z,14Z)/20:2(11Z,14Z));PI(20:4(5Z,8Z,11Z,14Z)/20:0);PI(22:4(10Z,13Z,16Z,19Z)/18:0);PI(18:2(9Z,12Z)/22:2(13Z,16Z));PI(20:4(8Z,11Z,14Z,17Z)/20:0);PI(20:0/20:3(8Z,11Z,14Z));PI(22:4(7Z,10Z,13Z,16Z)/18:0);PI(20:0/20:4(5Z,8Z,11Z,14Z));PI(22:2(13Z,16Z)/18:2(9Z,12Z));PI(18:0/22:4(7Z,10Z,13Z,16Z));	8.27760307986266;8.27760307986266;8.27760307986266;8.27760307986266;8.27760307986266;8.27760307986266;8.27760307986266;8.27760307986266;8.27760307986266;8.27760307986266;8.27760307986266;	MS1 mz matched	935.572	137.336	0.000938575	0.00153762	0.00157483	0.00156196	0.000884707	0.000308695	0.00452461	0.00170825	0.00133029	0.000918453	0.00252105	2.74489	1.45675	0.248302	1.07689	unchanged
meta_1010			Epigallocatechin 3-O-gallate-(4beta-&gt;6)-epicatechin 3-O-gallate;Epicatechin 3-O-gallate-(4beta-&gt;6)-epigallocatechin 3-O-gallate;Epicatechin 3-O-gallate-(4beta-&gt;8)-epigallocatechin 3-O-gallate;Theasinensin F;	-9.12400434301271;-9.12400434301271;-9.12400434301271;-9.12400434301271;	MS1 mz matched	938.729	301.999	3.77e-05	3.37e-05	4.97e-05	3.72e-05	4.12e-05	4.52e-05	6.05e-05	3.98e-05	3.44e-05	4.12e-05	4.49e-05	1.09	0.124324	0.692824	0.42703	unchanged
meta_1011			PGP(18:1(9Z)/22:4(7Z,10Z,13Z,16Z));PGP(18:1(11Z)/22:4(7Z,10Z,13Z,16Z));PGP(18:0/22:5(7Z,10Z,13Z,16Z,19Z));PGP(18:0/22:5(4Z,7Z,10Z,13Z,16Z));Avermectin A2a;Avermectin A1a, 22,23-dihydro-23-hydroxy-, (23S)-	10.9829150596247;10.9829150596247;10.9829150596247;10.9829150596247;16.1411862931402	MS1 mz matched	939.508	32.305	0.000100111	9.35e-05	9.11e-05	0.000133823	4.54e-05	5.84e-05	0.000280703	0.000218034	0.000158818	7.92e-05	0.000219185	2.76743	1.46855	0.0379224	1.51459	up
meta_1012			PIP(18:1(9Z)/18:2(9Z,12Z));PIP(16:0/20:3(5Z,8Z,11Z));PIP(18:2(9Z,12Z)/18:1(11Z));PIP(20:3(8Z,11Z,14Z)/16:0);PIP(16:0/20:3(8Z,11Z,14Z));PIP(18:2(9Z,12Z)/18:1(9Z));PIP(18:3(6Z,9Z,12Z)/18:0);PIP(18:3(9Z,12Z,15Z)/18:0);PIP(18:0/18:3(6Z,9Z,12Z));PIP(20:3(5Z,8Z,11Z)/16:0);PIP(18:1(11Z)/18:2(9Z,12Z));PIP(18:0/18:3(9Z,12Z,15Z));Colubrin;Olaxoside;Dehydrosoyasaponin I;DHS-I	16.4706044870969;16.4706044870969;16.4706044870969;16.4706044870969;16.4706044870969;16.4706044870969;16.4706044870969;16.4706044870969;16.4706044870969;16.4706044870969;16.4706044870969;16.4706044870969;-21.464102563485;-21.464102563485;-21.464102563485	MS1 mz matched	940.08	20.474	1.05e-05	8.36e-06	8.59e-06	3e-06	7.61e-06	0	4.41e-06	1.67e-05	4.04e-06	3.54e-06	8.39e-06	2.37052	1.2452	0.378502	0.890236	unchanged
meta_1013			PGP(18:1(9Z)/22:4(7Z,10Z,13Z,16Z));PGP(18:1(11Z)/22:4(7Z,10Z,13Z,16Z));PGP(18:0/22:5(7Z,10Z,13Z,16Z,19Z));PGP(18:0/22:5(4Z,7Z,10Z,13Z,16Z));Avermectin A2a;Avermectin A1a, 22,23-dihydro-23-hydroxy-, (23S)-	10.9829150596247;10.9829150596247;10.9829150596247;10.9829150596247;16.1411862931402	MS1 mz matched	941.483	32.986	0.000702482	0.000808089	0.000785293	0.000991846	0.000393882	0.000620873	0.00123296	0.00094139	0.000858405	0.000668867	0.00101092	1.51139	0.595875	0.186937	1.11265	unchanged
meta_1014					Unmapped	945.578	149.041	0.000159585	0.000159329	9.99e-05	8.92e-05	0.000118621	5.94e-05	0.000118507	0.000202017	8.22e-05	8.91e-05	0.00013425	1.50726	0.591933	0.337435	0.967378	unchanged
meta_1015			PI(18:0/22:4(10Z,13Z,16Z,19Z));PI(20:2(11Z,14Z)/20:2(11Z,14Z));PI(20:4(5Z,8Z,11Z,14Z)/20:0);PI(22:4(10Z,13Z,16Z,19Z)/18:0);PI(18:2(9Z,12Z)/22:2(13Z,16Z));PI(20:4(8Z,11Z,14Z,17Z)/20:0);PI(20:0/20:3(8Z,11Z,14Z));PI(22:4(7Z,10Z,13Z,16Z)/18:0);PI(20:0/20:4(5Z,8Z,11Z,14Z));PI(22:2(13Z,16Z)/18:2(9Z,12Z));PI(18:0/22:4(7Z,10Z,13Z,16Z));	8.27760307986266;8.27760307986266;8.27760307986266;8.27760307986266;8.27760307986266;8.27760307986266;8.27760307986266;8.27760307986266;8.27760307986266;8.27760307986266;8.27760307986266;	MS1 mz matched	949.564	138.547	0.000417408	0.000569685	0.0005527	0.000475247	0.000426421	0.000262539	0.00113079	0.00064057	0.000558104	0.000388069	0.00077649	2.00091	1.00065	0.151059	1.28983	unchanged
meta_1016			TG(15:0/22:0/22:2(13Z,16Z));TG(18:0/22:0/20:2n6);TG(18:0/18:2(9Z,12Z)/22:0);TG(15:0/22:2(13Z,16Z)/22:0);TG(18:0/22:0/18:2(9Z,12Z));TG(22:0/18:0/20:2n6);TG(20:0/20:0/20:2n6);TG(15:0/22:1(13Z)/22:1(13Z));TG(22:0/15:0/22:2(13Z,16Z));TG(20:0/20:0/18:2(9Z,12Z));TG(22:0/18:0/18:2(9Z,12Z));TG(16:0/18:2(9Z,12Z)/24:0);TG(18:0/20:2n6/22:0);TG(15:0/20:1(11Z)/24:1(15Z));TG(20:1(11Z)/15:0/24:1(15Z));TG(20:0/2…	13.8343417078058;13.8343417078058;13.8343417078058;13.8343417078058;13.8343417078058;13.8343417078058;13.8343417078058;13.8343417078058;13.8343417078058;13.8343417078058;13.8343417078058;13.8343417078058;13.8343417078058;13.8343417078058;13.8343417078058;13.8343417078058;13.8343417078058;13.8343417078058;13.8343417078058;13.8343417078058;13.8343417078058;13.8343417078058;13.8343417078058;13.83434…	MS1 mz matched	956.594	138.096	0.000157168	0.000251644	0.000282904	0.000298002	0.000180339	0.000123224	0.000529036	0.000266172	0.000234514	0.000200522	0.000343241	1.71174	0.775461	0.269967	0.990966	unchanged
meta_1017					Unmapped	965.557	155.144	5.88e-05	4.96e-05	5.89e-05	5.28e-05	6.24e-05	8.16e-05	5.53e-05	3.65e-05	3.49e-05	6.56e-05	4.22e-05	0.643584	-0.6358	0.0983428	1.30105	unchanged
meta_1018			TG(18:2(9Z,12Z)/20:3(5Z,8Z,11Z)/22:5(4Z,7Z,10Z,13Z,16Z));TG(20:3(5Z,8Z,11Z)/22:5(4Z,7Z,10Z,13Z,16Z)/18:2(9Z,12Z));TG(18:2(9Z,12Z)/20:3n6/22:5(4Z,7Z,10Z,13Z,16Z));TG(20:2n6/20:3(5Z,8Z,11Z)/22:5(7Z,10Z,13Z,16Z,19Z));TG(20:2n6/22:4(7Z,10Z,13Z,16Z)/20:4(5Z,8Z,11Z,14Z));TG(20:3(5Z,8Z,11Z)/20:2n6/22:5(7Z,10Z,13Z,16Z,19Z));TG(18:2(9Z,12Z)/22:4(7Z,10Z,13Z,16Z)/20:4(8Z,11Z,14Z,17Z));TG(20:3(5Z,8Z,11Z)/22:…	-4.34272264146031;-4.34272264146031;-4.34272264146031;-4.34272264146031;-4.34272264146031;-4.34272264146031;-4.34272264146031;-4.34272264146031;-4.34272264146031;-4.34272264146031;-4.34272264146031;-4.34272264146031;-4.34272264146031;-4.34272264146031;-4.	MS1 mz matched	968.503	33.588	0.000975629	0.00119317	0.00132691	0.00120589	0.000781422	0.000795241	0.00201927	0.00202842	0.00154626	0.000927517	0.00186465	2.01037	1.00746	0.0118784	1.64599	up
meta_1019			PIP2(16:0/16:0);	8.81346300639117;	MS1 mz matched	969.467	284.783	3.32e-05	2.91e-05	3.45e-05	3.61e-05	1.61e-05	5e-05	0.000149213	1.21e-05	8.6e-05	3.41e-05	8.25e-05	2.42118	1.27571	0.345856	0.875547	unchanged
meta_1020			Azukisaponin IV;28-Glucosylarjunolate 3-[rhamnosyl-(1-&gt;3)-glucuronide];Calendasaponin B;	-11.1307742644369;-11.1307742644369;-11.1307742644369;	MS1 mz matched	971.482	302.572	3.44e-05	3.94e-05	3.32e-05	1.91e-05	2e-05	4.69e-05	0.000121496	8.03e-06	7.23e-05	2.87e-05	6.73e-05	2.3458	1.23008	0.361478	0.850274	unchanged
meta_1021					Unmapped	971.549	137.179	0.000603649	0.000928618	0.000971481	0.00101174	0.000536697	0.000210407	0.00270611	0.000977939	0.000836291	0.000586281	0.00150678	2.57006	1.3618	0.262103	1.04023	unchanged
meta_1022			Asiaticoside B;Madecassoside;	-11.4446393661439;-11.4446393661439;	MS1 mz matched	973.497	32.8675	7.07e-05	6.08e-05	6.19e-05	5.13e-05	3.94e-05	2.65e-05	0.000105922	6.64e-05	0.000106115	3.91e-05	9.28e-05	2.37651	1.24885	0.0357588	1.52489	up
meta_1023			PI(18:0/22:4(10Z,13Z,16Z,19Z));PI(20:2(11Z,14Z)/20:2(11Z,14Z));PI(20:4(5Z,8Z,11Z,14Z)/20:0);PI(22:4(10Z,13Z,16Z,19Z)/18:0);PI(18:2(9Z,12Z)/22:2(13Z,16Z));PI(20:4(8Z,11Z,14Z,17Z)/20:0);PI(20:0/20:3(8Z,11Z,14Z));PI(22:4(7Z,10Z,13Z,16Z)/18:0);PI(20:0/20:4(5Z,8Z,11Z,14Z));PI(22:2(13Z,16Z)/18:2(9Z,12Z));PI(18:0/22:4(7Z,10Z,13Z,16Z));	8.27760307986266;8.27760307986266;8.27760307986266;8.27760307986266;8.27760307986266;8.27760307986266;8.27760307986266;8.27760307986266;8.27760307986266;8.27760307986266;8.27760307986266;	MS1 mz matched	973.609	138.264	0.00122864	0.00116413	0.00122234	0.000896747	0.000846346	0.000581792	0.00248075	0.00137057	0.001102	0.000774961	0.00165111	2.13057	1.09124	0.168003	1.2894	unchanged
meta_1024			(3b,16a,20R)-3,16,20,22,25-Pentahydroxy-5-cucurbiten-11-one 3-[rhamnosyl-(1-&gt;4)-[glucosyl-(1-&gt;6)]-glucoside];	-22.8309731916083;	MS1 mz matched	975.49	31.747	3.39e-05	3.63e-05	3.29e-05	2.87e-05	2.31e-05	1.56e-05	8.49e-05	7.34e-05	9.33e-05	2.25e-05	8.39e-05	3.73298	1.90033	0.00166659	1.73006	up
meta_1025			TG(22:0/20:2n6/20:3n6);TG(18:2(9Z,12Z)/22:0/20:3n6);TG(24:0/20:2n6/18:3(9Z,12Z,15Z));TG(24:0/18:3(9Z,12Z,15Z)/20:2n6);TG(24:0/18:3(6Z,9Z,12Z)/18:2(9Z,12Z));TG(20:1(11Z)/18:2(9Z,12Z)/22:2(13Z,16Z));TG(22:0/20:2n6/20:3(5Z,8Z,11Z));TG(20:2n6/20:1(11Z)/22:2(13Z,16Z));TG(20:3(5Z,8Z,11Z)/22:0/18:2(9Z,12Z));TG(15:0/24:1(15Z)/22:4(7Z,10Z,13Z,16Z));TG(20:3(5Z,8Z,11Z)/22:0/20:2n6);TG(15:0/24:0/22:5(7Z,10Z,…	-4.07774138144031;-4.07774138144031;-4.07774138144031;-4.07774138144031;-4.07774138144031;-4.07774138144031;-4.07774138144031;-4.07774138144031;-4.07774138144031;-4.07774138144031;-4.07774138144031;-4.07774138144031;-4.07774138144031;-4.07774138144031;-4.	MS1 mz matched	978.582	136.68	0.000428377	0.000497856	0.000567509	0.000804483	0.000325053	0.000209921	0.00145203	0.000488005	0.000563931	0.000446486	0.000834655	1.86939	0.902565	0.353547	0.830671	unchanged
meta_1026			2-Hydroxy-7-methoxy-5-methyl-1-phthoyl-CoA	-11.07	MS1 mz matched	980.74	301.999	3.91e-05	3.98e-05	4.28e-05	3.64e-05	3.69e-05	3.89e-05	5.36e-05	4.63e-05	3.88e-05	3.74e-05	4.62e-05	1.23501	0.304519	0.171372	1.3189	unchanged
meta_1027					Unmapped	981.553	157.397	0.000150816	0.000127131	0.000155335	0.000160415	0.000153872	0.000162318	0.0001347	8.48e-05	0.00013475	0.000158868	0.00011808	0.743255	-0.428071	0.130789	1.43434	unchanged
meta_1028					Unmapped	983.643	46.544	4.44e-05	6.09e-05	4.78e-05	4.97e-05	5.36e-06	2.45e-05	0.000194075	0.000157971	9.24e-05	2.65e-05	0.000148146	5.59023	2.48291	0.0390631	1.60059	up
meta_1029					Unmapped	984.498	34.881	0.000465327	0.000716477	0.000771677	0.000178008	0.000351581	0.000201414	0.000546541	0.000689912	0.000668606	0.000243668	0.00063502	2.60609	1.38189	0.00570642	1.70244	up
meta_1030					Unmapped	984.71	301.998	9.8e-05	8.84e-05	9.98e-05	8.58e-05	8.61e-05	9.54e-05	0.000113557	9.25e-05	8.95e-05	8.91e-05	9.85e-05	1.10522	0.144332	0.344645	0.910958	unchanged
meta_1031					Unmapped	987.545	155.221	3.79e-05	4.48e-05	4.2e-05	3.84e-05	3.82e-05	4.93e-05	4.15e-05	3.49e-05	2.56e-05	4.2e-05	3.4e-05	0.809653	-0.304625	0.249884	0.961958	unchanged
meta_1032			TG(15:0/22:0/24:0);TG(15:0/24:0/22:0);TG(22:0/15:0/24:0);	19.4004885285065;19.4004885285065;19.4004885285065;	MS1 mz matched	988.679	302.575	5.28e-05	5e-05	4.58e-05	4.53e-05	3.94e-05	5.34e-05	5.7e-05	4.69e-05	4.35e-05	4.6e-05	4.91e-05	1.0674	0.0940955	0.617784	0.480799	unchanged
meta_1033			Maltohexaose;Maltohexaose;Cellohexaose;alpha-Galactosyl-(1-6)-alpha-galactosyl-(1-6)-alpha-galactosyl-(1-6)-alpha-galactosyl-(1-6)-alpha-glucosyl-(1-2)-beta-fructose;Ajugose	-2.52976917891414;-2.52441742750846;-2.52441742750846;-2.52441742750846	MS1 mz matched	989.318	495.616	4.13e-05	3.68e-05	3.86e-05	3.61e-05	8.56e-05	7.22e-05	1.95e-05	1.98e-05	2.8e-05	6.46e-05	2.24e-05	0.346765	-1.52797	0.0988204	1.43681	unchanged
meta_1034					Unmapped	990.615	35.662	1.94e-05	2.67e-05	2.02e-05	2.04e-05	1.46e-05	1.01e-05	2.7e-05	2.06e-05	3.55e-05	1.5e-05	2.77e-05	1.84313	0.88216	0.0810178	1.31879	unchanged
meta_1035					Unmapped	995.594	137.179	0.00193007	0.00278543	0.0021498	0.00296539	0.00156834	0.000393962	0.00440755	0.00213269	0.00178487	0.00164256	0.00277504	1.68946	0.756558	0.365258	0.802932	unchanged
meta_1036					Unmapped	997.304	495.331	2.31e-05	1.77e-05	2.07e-05	1.67e-05	8.57e-05	6.46e-05	6.67e-06	7.49e-06	1.84e-05	5.57e-05	1.08e-05	0.194643	-2.3611	0.155102	1.2871	unchanged
meta_1037					Unmapped	1001.49	33.625	0.000239888	0.000160621	0.000167948	0.000131951	8.82e-05	7.3e-05	0.000313541	0.000194701	0.000203533	9.77e-05	0.000237258	2.42806	1.2798	0.0496094	1.52625	up
meta_1038					Unmapped	1001.64	144.397	0.000207213	0.000171943	0.000124017	0.000128662	8.92e-05	0.000112669	0.000157944	8.58e-05	8.84e-05	0.000110173	0.000110742	1.00516	0.00743152	0.984114	0.000599077	unchanged
meta_1039					Unmapped	1003.6	136.625	7.87e-05	6.17e-05	8.43e-05	8.51e-05	8.52e-05	6.13e-05	0.00011848	7.7e-05	6.67e-05	7.72e-05	8.74e-05	1.13191	0.178758	0.606201	0.511213	unchanged
meta_1040					Unmapped	1005.55	156.668	9.15e-05	0.000116266	7.62e-05	9.29e-05	0.000104503	9.77e-05	0.000121276	8.06e-05	9.5e-05	9.84e-05	9.9e-05	1.00613	0.00882087	0.964977	0.035526	unchanged
meta_1041			TG(20:1(11Z)/24:1(15Z)/18:2(9Z,12Z));TG(24:1(15Z)/20:1(11Z)/18:2(9Z,12Z));TG(20:1(11Z)/20:2n6/24:1(15Z));TG(20:1(11Z)/18:2(9Z,12Z)/24:1(15Z));TG(24:1(15Z)/20:1(11Z)/20:2n6);TG(22:0/22:2(13Z,16Z)/20:2n6);TG(22:0/18:2(9Z,12Z)/22:2(13Z,16Z));TG(22:1(13Z)/18:2(9Z,12Z)/22:1(13Z));TG(22:1(13Z)/22:1(13Z)/18:2(9Z,12Z));TG(18:2(9Z,12Z)/22:0/22:2(13Z,16Z));TG(22:1(13Z)/22:1(13Z)/20:2n6);TG(22:0/20:2n6/22:2…	4.27373537547524;4.27373537547524;4.27373537547524;4.27373537547524;4.27373537547524;4.27373537547524;4.27373537547524;4.27373537547524;4.27373537547524;4.27373537547524;4.27373537547524;4.27373537547524;4.27373537547524;4.27373537547524;4.27373537547524;4.27373537547524;	MS1 mz matched	1008.66	35.187	1.61e-05	2.29e-05	2.51e-05	3.15e-05	2.51e-05	1.68e-05	5.4e-05	4.4e-05	5.08e-05	2.45e-05	4.96e-05	2.02877	1.0206	0.0110658	1.63522	up
meta_1042					Unmapped	1015.32	428.659	1.23e-05	1.48e-05	1.17e-05	7.62e-06	1.71e-05	4.57e-06	3.26e-05	4.48e-05	3.66e-05	9.77e-06	3.8e-05	3.88586	1.95823	0.00576297	1.70386	up
meta_1043					Unmapped	1017.57	137.332	0.000158795	8.73e-05	0.000156784	0.000138553	6.29e-05	2.64e-05	0.000208532	9.87e-05	0.000118419	7.6e-05	0.000141888	1.86816	0.90162	0.235495	0.994177	unchanged
meta_1044			TG(20:0/22:4(7Z,10Z,13Z,16Z)/22:1(13Z));TG(22:2(13Z,16Z)/20:1(11Z)/22:2(13Z,16Z));TG(22:0/22:1(13Z)/20:4(5Z,8Z,11Z,14Z));TG(22:1(13Z)/24:1(15Z)/18:3(6Z,9Z,12Z));TG(22:1(13Z)/20:0/22:4(7Z,10Z,13Z,16Z));TG(20:0/22:5(4Z,7Z,10Z,13Z,16Z)/22:0);TG(22:1(13Z)/20:3n6/22:1(13Z));TG(22:1(13Z)/20:3(5Z,8Z,11Z)/22:1(13Z));TG(20:0/20:4(5Z,8Z,11Z,14Z)/24:1(15Z));TG(20:0/24:1(15Z)/20:4(5Z,8Z,11Z,14Z));TG(24:0/20:…	7.9507385044439;7.9507385044439;7.9507385044439;7.9507385044439;7.9507385044439;7.9507385044439;7.9507385044439;7.9507385044439;7.9507385044439;7.9507385044439;7.9507385044439;7.9507385044439;7.9507385044439;7.9507385044439;7.9507385044439;7.9507385044439;7.9507385044439;7.9507385044439;7.9507385044439;7.9507385044439;7.9507385044439;7.9507385044439;7.9507385044439;7.9507385044439;7.9507385044439…	MS1 mz matched	1020.67	302.083	3.99e-05	4.13e-05	4.02e-05	3.88e-05	3.74e-05	3.66e-05	5.62e-05	3.99e-05	3.89e-05	3.76e-05	4.5e-05	1.19775	0.260331	0.315338	0.992826	unchanged
meta_1045			TG(15:0/22:0/24:0);TG(15:0/24:0/22:0);TG(22:0/15:0/24:0);	19.4004885285065;19.4004885285065;19.4004885285065;	MS1 mz matched	1024.65	302.041	6.33e-05	5.51e-05	6.01e-05	5.09e-05	6.4e-05	5.25e-05	7.66e-05	6.59e-05	4.96e-05	5.58e-05	6.4e-05	1.14723	0.198156	0.422384	0.822847	unchanged
meta_1046					Unmapped	1024.65	36.757	1.81e-05	1.52e-05	1.44e-05	2.37e-05	2.12e-05	1.49e-05	1.99e-05	1.83e-05	3.31e-05	1.99e-05	2.38e-05	1.19354	0.255247	0.523713	0.520123	unchanged
meta_1047					Unmapped	1026.6	136.614	4.75e-05	4.06e-05	6.75e-05	4.17e-05	2.04e-05	3.85e-05	9.97e-05	6.2e-05	4.72e-05	3.36e-05	6.96e-05	2.07456	1.0528	0.134145	1.31337	unchanged
meta_1048			TG(15:0/22:0/24:0);TG(15:0/24:0/22:0);TG(22:0/15:0/24:0);	19.4004885285065;19.4004885285065;19.4004885285065;	MS1 mz matched	1026.63	302.623	5.12e-05	3.99e-05	3.47e-05	3.54e-05	4.08e-05	4.35e-05	5.64e-05	3.72e-05	3.89e-05	3.99e-05	4.42e-05	1.10672	0.146284	0.570294	0.569499	unchanged
meta_1049			TG(24:0/18:2(9Z,12Z)/22:5(4Z,7Z,10Z,13Z,16Z));TG(24:1(15Z)/22:4(7Z,10Z,13Z,16Z)/20:2n6);TG(24:0/18:2(9Z,12Z)/22:5(7Z,10Z,13Z,16Z,19Z));TG(18:2(9Z,12Z)/24:1(15Z)/22:4(7Z,10Z,13Z,16Z));TG(20:2n6/24:1(15Z)/22:4(7Z,10Z,13Z,16Z));TG(24:1(15Z)/18:2(9Z,12Z)/22:4(7Z,10Z,13Z,16Z));TG(18:2(9Z,12Z)/24:0/22:5(7Z,10Z,13Z,16Z,19Z));TG(24:0/22:5(7Z,10Z,13Z,16Z,19Z)/18:2(9Z,12Z));TG(24:0/22:5(7Z,10Z,13Z,16Z,19Z)…	-12.9461143677714;-12.9461143677714;-12.9461143677714;-12.9461143677714;-12.9461143677714;-12.9461143677714;-12.9461143677714;-12.9461143677714;-12.9461143677714;-12.9461143677714;-12.9461143677714;-12.9461143677714;-12.9461143677714;-12.9461143677714;-12	MS1 mz matched	1030.65	35.556	9.8e-05	0.000127575	0.000135167	0.000192395	9.33e-05	2.26e-05	0.000307369	0.000178365	0.000207706	0.000102794	0.000231147	2.24864	1.16905	0.114226	1.25228	unchanged
meta_1050					Unmapped	1033.33	345.691	0.000202605	0.00018993	0.000164094	0.000206876	0.000221334	0.000212197	0.000220313	0.000177005	0.000250675	0.000213469	0.000215998	1.01185	0.0169897	0.917525	0.0266524	unchanged
meta_1051					Unmapped	1046.64	36.951	4.37e-05	6.07e-05	4.77e-05	5.65e-05	0.000101569	2.77e-05	6.13e-05	4.43e-05	8.67e-05	6.19e-05	6.41e-05	1.03534	0.0501011	0.934891	0.0543434	unchanged
meta_1052					Unmapped	1052.32	495.368	1.73e-05	1.43e-05	1.37e-05	1.14e-05	5.5e-05	3.75e-05	7.4e-06	6.41e-06	1.35e-05	3.46e-05	9.09e-06	0.262461	-1.92983	0.177977	1.23406	unchanged
meta_1053					Unmapped	1055.55	137.127	1.96e-05	2.16e-05	2.78e-05	4.16e-05	4.48e-05	3.35e-05	0.000110883	2.7e-05	4.97e-05	4e-05	6.25e-05	1.56443	0.645639	0.463516	0.716954	unchanged
meta_1054			TG(24:1(15Z)/20:3(5Z,8Z,11Z)/22:5(7Z,10Z,13Z,16Z,19Z));TG(24:1(15Z)/20:3(5Z,8Z,11Z)/22:5(4Z,7Z,10Z,13Z,16Z));TG(20:3(5Z,8Z,11Z)/22:5(4Z,7Z,10Z,13Z,16Z)/24:1(15Z));TG(24:0/20:5(5Z,8Z,11Z,14Z,17Z)/22:4(7Z,10Z,13Z,16Z));TG(22:1(13Z)/22:6(4Z,7Z,10Z,13Z,16Z,19Z)/22:2(13Z,16Z));TG(24:1(15Z)/22:4(7Z,10Z,13Z,16Z)/20:4(8Z,11Z,14Z,17Z));TG(22:0/22:5(7Z,10Z,13Z,16Z,19Z)/22:4(7Z,10Z,13Z,16Z));TG(20:3n6/24:1(…	4.12804346009673;4.12804346009673;4.12804346009673;4.12804346009673;4.12804346009673;4.12804346009673;4.12804346009673;4.12804346009673;4.12804346009673;4.12804346009673;4.12804346009673;4.12804346009673;4.12804346009673;4.12804346009673;4.12804346009673;4.12804346009673;4.12804346009673;4.12804346009673;4.12804346009673;4.12804346009673;4.12804346009673;4.12804346009673;4.12804346009673;4.128043…	MS1 mz matched	1062.64	37.628	3.57e-05	5.31e-05	3.93e-05	5.08e-05	5.09e-05	1.46e-05	3.05e-05	3.68e-05	4.21e-05	3.88e-05	3.65e-05	0.940452	-0.0885743	0.86898	0.191058	unchanged
meta_1055			TG(22:2(13Z,16Z)/24:1(15Z)/22:5(4Z,7Z,10Z,13Z,16Z));TG(24:1(15Z)/22:2(13Z,16Z)/22:5(7Z,10Z,13Z,16Z,19Z));TG(24:1(15Z)/22:2(13Z,16Z)/22:5(4Z,7Z,10Z,13Z,16Z));TG(24:0/22:6(4Z,7Z,10Z,13Z,16Z,19Z)/22:2(13Z,16Z));TG(24:1(15Z)/22:5(7Z,10Z,13Z,16Z,19Z)/22:2(13Z,16Z));TG(24:0/22:2(13Z,16Z)/22:6(4Z,7Z,10Z,13Z,16Z,19Z));TG(22:4(7Z,10Z,13Z,16Z)/24:0/22:4(7Z,10Z,13Z,16Z));TG(22:2(13Z,16Z)/24:0/22:6(4Z,7Z,10Z…	-11.3592593919251;-11.3592593919251;-11.3592593919251;-11.3592593919251;-11.3592593919251;-11.3592593919251;-11.3592593919251;-11.3592593919251;-11.3592593919251;-11.3592593919251;-11.3592593919251;-11.3592593919251;-11.3592593919251;-11.3592593919251;	MS1 mz matched	1070.71	33.6305	6.74e-05	4.4e-05	6.33e-05	4.99e-05	3.39e-05	2.85e-05	0.000106494	7.66e-05	7.6e-05	3.74e-05	8.64e-05	2.30674	1.20585	0.0206915	1.6039	up
meta_1056					Unmapped	1080.7	301.998	5.6e-05	4.78e-05	5.36e-05	4.73e-05	4.37e-05	5.42e-05	6.24e-05	4.63e-05	5.22e-05	4.84e-05	5.36e-05	1.10833	0.148393	0.410966	0.736549	unchanged
meta_1057					Unmapped	1084.67	302.03	5.55e-05	4.71e-05	5.32e-05	4.55e-05	5.15e-05	5.41e-05	7.2e-05	5.62e-05	5.04e-05	5.04e-05	5.95e-05	1.1816	0.240745	0.292126	1.02653	unchanged
meta_1058					Unmapped	1103.6	137.386	2.52e-05	3.72e-05	4.85e-05	5.26e-05	3.81e-05	2.19e-05	7.41e-05	2.48e-05	2.54e-05	3.75e-05	4.14e-05	1.10394	0.142666	0.846895	0.174311	unchanged
meta_1059					Unmapped	1109.59	136.407	4.65e-05	6.05e-05	5.82e-05	6.68e-05	4.12e-05	2.42e-05	0.000109322	4.4e-05	3.27e-05	4.41e-05	6.2e-05	1.40705	0.492672	0.55268	0.564284	unchanged
meta_1060			2'-(5-Triphosphoribosyl)-3'-dephospho-CoA;2'-(5-Triphospho-alpha-D-ribosyl)-3'-dephospho-CoA	20.1961	MS1 mz matched	1118.65	302.014	2.62e-05	2.71e-05	2.99e-05	2.43e-05	2.65e-05	2.69e-05	2.98e-05	2.48e-05	1.57e-05	2.59e-05	2.34e-05	0.904648	-0.144572	0.611879	0.436085	unchanged
meta_1061					Unmapped	1122.62	302.094	4.34e-05	4.31e-05	4.93e-05	4.14e-05	5.14e-05	4.41e-05	7.2e-05	4.38e-05	4.28e-05	4.56e-05	5.29e-05	1.15885	0.212695	0.534081	0.634298	unchanged
meta_1062					Unmapped	1124.61	302.57	3.93e-05	4.54e-05	4.88e-05	3.79e-05	4.23e-05	4.22e-05	5.39e-05	3.64e-05	4.29e-05	4.08e-05	4.44e-05	1.08877	0.122695	0.556285	0.571346	unchanged
meta_1063					Unmapped	1125.58	135.954	3.6e-05	4.65e-05	5.98e-05	8.58e-05	4.48e-05	1.65e-05	0.000114957	4.68e-05	2.39e-05	4.91e-05	6.19e-05	1.26138	0.335007	0.726352	0.329945	unchanged
meta_1064					Unmapped	1126.7	35.187	2.43e-05	3.4e-05	2.57e-05	3.22e-05	3.11e-05	2.7e-05	2.36e-05	2.7e-05	3.23e-05	3.01e-05	2.76e-05	0.916542	-0.125727	0.45245	0.761539	unchanged
meta_1065					Unmapped	1135.61	266.29	1.5e-05	1.28e-05	1.83e-05	1.47e-05	1.63e-05	1.88e-05	1.09e-05	8.23e-06	2.21e-05	1.66e-05	1.37e-05	0.82669	-0.274582	0.57376	0.627275	unchanged
meta_1066			Trihexosylceramide (d18:1/22:0);	-22.0859223697783;	MS1 mz matched	1142.7	35.678	3.07e-05	2.44e-05	2.46e-05	2e-05	2.55e-05	1.78e-05	3.29e-05	2.63e-05	4.66e-05	2.11e-05	3.53e-05	1.67071	0.740462	0.12841	1.28217	unchanged
meta_1067					Unmapped	1146.73	36.406	4e-05	2.74e-05	3.15e-05	4.04e-05	4.62e-05	4.14e-05	2.13e-05	2.03e-05	3.58e-05	4.27e-05	2.58e-05	0.604587	-0.725978	0.0645293	1.55205	unchanged
meta_1068					Unmapped	1151.29	345.263	2.5e-05	2.56e-05	3.03e-05	3.56e-05	2.94e-05	2.67e-05	3.26e-05	3.11e-05	3.27e-05	3.06e-05	3.21e-05	1.04955	0.06977	0.624871	0.42717	unchanged
meta_1069					Unmapped	1178.68	301.962	3.18e-05	2.9e-05	3.31e-05	2.81e-05	2.81e-05	2.84e-05	3.9e-05	2.75e-05	2.82e-05	2.82e-05	3.16e-05	1.11988	0.163349	0.460712	0.743518	unchanged
meta_1070			Dynorphin A 9-17;	3.78238027038238;	MS1 mz matched	1182.65	302.104	2.8e-05	3.82e-05	4.13e-05	4.34e-05	3.26e-05	3.36e-05	5.57e-05	3.67e-05	3.59e-05	3.66e-05	4.28e-05	1.16972	0.226165	0.458918	0.682527	unchanged
meta_1071					Unmapped	1195.46	338.723	3.29e-05	2.49e-05	3.99e-05	2.22e-05	1.06e-05	3.36e-05	2.65e-05	2.87e-05	2e-05	2.21e-05	2.51e-05	1.13545	0.183259	0.706973	0.385222	unchanged

## Sheet:  N0_vs_N24.diff_final
#ID	MS2 name	MS2 score	MS1 name	MS1 ppm	type	mzmed	rtmed	QC01neg1.QC01	QC02neg.QC02	QC03neg.QC03	N0h1neg.N0h1	N0h2neg.N0h2	N0h3neg.N0h3	N24h1neg.N24h1	N24h2neg.N24h2	N24h3neg.N24h3	N0_Mean	N24_Mean	Fold_change	log2FC	Pvalue	VIP	regulated
meta_8	Mesaconic acid	0.9971			MS2 forward	129.02	420.022	0.00109737	0.00111617	0.00091066	0.000455745	0.000575579	0.000454304	0.00162306	0.00173184	0.00195129	0.000495209	0.00176873	3.57169	1.83661	0.00203821	1.76388	up
meta_10	L-Isoleucine	0.9975			MS2 forward	130.087	243.429	0.000192937	0.000154355	0.000184708	0.000120457	0.000124354	0.000141401	0.000232101	0.000299864	0.00026242	0.000128737	0.000264795	2.05686	1.04044	0.0132733	1.73181	up
meta_38			1,2,3,4-Tetrahydro-beta-carboline;Deoxypeganine;3-Deoxyvasicine	11.0081317096255;11.2893666473985	MS1 mz matched	171.102	79.795	0.00226701	0.00239287	0.00277548	0.00120305	0.000828105	0.000851278	0.00507398	0.00343792	0.00360801	0.000960812	0.00403997	4.20475	2.07202	0.0225233	1.69133	up
meta_40	cis-Aconitate	0.9974			MS2 forward	173.009	419.433	0.00154629	0.0016478	0.00133095	0.000481746	0.000701159	0.000591927	0.00253555	0.0028773	0.00301734	0.00059161	0.00281006	4.74985	2.24788	0.00117632	1.77621	up
meta_51	3-Phosphoserine	0.9843			MS2 reverse	185.01	58.1205	0.000110697	8.49e-05	0.000123536	0.000252692	0.000205697	0.000203182	5.82e-05	0.000129499	0.000123734	0.000220524	0.000103814	0.470759	-1.08694	0.0174685	1.6331	down
meta_87			Dodecanedioic acid;Bis(1-methylethyl) hexanedioate;Dipropyl hexanedioate;Talaromycin A;Dodecanedioic acid;Diisopropyl adipate;Dibutyl succite	10.7902692949523;10.7902692949523;10.7902692949523;10.7902692949523;10.8302433436641;10.8302433436641;10.8302433436641	MS1 mz matched	229.154	180.737	0.000139403	0.000155305	0.000129874	5.37e-05	7.75e-05	5.42e-05	0.00016437	0.000251708	0.000196642	6.18e-05	0.00020424	3.30402	1.72422	0.022687	1.70223	up
meta_108			(卤)-1,4-Nonanediol diacetate;Menthyl ethylene glycol carbonate;1,11-Undecanedicarboxylic acid;	9.5430406930687;9.5430406930687;9.5430406930687;	MS1 mz matched	243.17	167.478	0.000170093	0.000148379	0.000165006	7.65e-05	9.03e-05	7.28e-05	0.00022914	0.000299381	0.000252078	7.99e-05	0.0002602	3.25834	1.70414	0.00932664	1.76051	up
meta_172			Isopropyl citrate;Methaqualone;Arborine;Glycosine;Glycophymoline;3-(m-Aminophenyl)-2-(p-methoxyphenyl)acrylonitrile	-1.01117428398031;-22.3900946222006;-22.3900946222006;-22.3900946222006;-22.3900946222006	MS1 mz matched	285.075	131.133	0.000544763	0.000615952	0.000576776	0.00174448	0.00194417	0.00126339	0.000101185	0.000140184	0.000470884	0.00165068	0.000237418	0.14383	-2.79756	0.00743683	1.71572	down
meta_206			Glycerol tributanoate;Tributyrin;Glyceryl tributyrate;Glycerol tributyrate	-3.10616829002695;-2.9784272514228	MS1 mz matched	301.164	134.417	0.00049128	0.000566008	0.000638306	0.000101996	7.12e-05	8.26e-05	0.000798527	0.00168921	0.00122445	8.52e-05	0.0012374	14.517	3.85967	0.0462364	1.65446	up
meta_212	Uridine	0.8256			MS2 forward	303.082	150.687	0.000102646	8.41e-05	8.62e-05	2.97e-05	5.35e-05	6.95e-05	8.62e-05	0.000140556	0.000106109	5.09e-05	0.000110966	2.18011	1.1244	0.0424259	1.53957	up
meta_213			7a-Hydroxytestosterone;7b-Hydroxydehydroepiandrosterone;11-Ketoetiocholanolone;w Hydroxy testosterone;16a-Hydroxydehydroisoandrosterone;6beta-Hydroxytestosterone;3a,16-Dihydroxyandrostenone;10-Acetoxy-8-heptadecene-4,6-diyn-3-ol;7a-Hydroxydehydroepiandrosterone;Ginsenoyne G;16-Oxoandrostenediol;19-Hydroxytestosterone;11beta,17beta-Dihydroxy-4-androsten-3-one;3a,16b-Dihydroxyandrostenone;3a,16a-Di…	-9.35162407911555;-9.35162407911555;-9.35162407911555;-9.35162407911555;-9.35162407911555;-9.35162407911555;-9.35162407911555;-9.35162407911555;-9.35162407911555;-9.35162407911555;-9.35162407911555;-9.35162407911555;-9.35162407911555;-9.35162407911555;-9.	MS1 mz matched	303.198	30.261	0.000177409	0.000205698	0.000220925	8.78e-05	0.000123157	0.000141772	0.000208231	0.000214374	0.000286581	0.000117564	0.000236395	2.01078	1.00776	0.0225299	1.58638	up
meta_216					Unmapped	305.017	260.991	6.65e-05	5.45e-05	5.49e-05	3.14e-05	3.05e-05	3.72e-05	7.29e-05	9.51e-05	6.74e-05	3.31e-05	7.85e-05	2.37316	1.24681	0.027207	1.705	up
meta_229			Ibogaine;Tabernthine;Astrocasine	2.74883181899625;2.74883181899625;2.74883181899625	MS1 mz matched	309.205	47.386	0.00489081	0.00491832	0.00495186	0.0049045	0.0014649	0.00262713	0.00910886	0.00775511	0.00672872	0.00299884	0.00786423	2.62242	1.3909	0.0209092	1.5931	up
meta_231			Nivalenol;Moringyne;3-Hydroxychavicol 1-glucoside;4-Hydroxycinmyl alcohol 4-D-glucoside;p-Coumaryl alcohol 4-O-glucoside;Nivalenol;Deoxyanisatin	-6.0969963295609;-6.0969963295609;-6.0969963295609;-6.08738472809033;-6.08738472809033;-6.08738472809033	MS1 mz matched	311.112	204.679	5.11e-05	3.83e-05	6.48e-05	6.23e-05	8.47e-05	5.81e-05	2.65e-05	2.56e-05	4.55e-05	6.84e-05	3.25e-05	0.475431	-1.07269	0.0293233	1.56061	down
meta_273			(卤)-Fenarimol;Mahanimbine;(+)-3,11-Dihydro-3,5-dimethyl-3-(4-methyl-3-pentenyl)pyrano[3,2-a]carbazole	16.0137803595342;23.2604132446373	MS1 mz matched	330.201	198.95	0.00013053	0.000101312	0.000125771	7.79e-05	8.45e-05	6.36e-05	0.000148758	0.000188545	0.000157652	7.53e-05	0.000164985	2.19066	1.13137	0.00717067	1.73468	up
meta_297			2,3,4,5-Tetrachloro-4'-biphenylol;4-Hydroxy-2',3',4'-5'-tetrachlorobiphenyl;4-Hydroxy-2,2',4',6'-tetrachlorobiphenyl;2,2',4',6'-Tetrachloro-4-biphenylol;4-Hydroxy-2',3,4',6'-tetrachlorobiphenyl;2',3,4',6'-Tetrachloro-4-biphenylol;2',3',4',5'-Tetrachloro-3-biphenylol;2',3',4',5'-Tetrachloro-3-hydroxybiphenyl;4-Hydroxy-2',3,5,5'-tetrachlorobiphenyl;2',3,5,5'-Tetrachloro-4-biphenylol	-7.51837179522403;-7.51837179522403;-7.51837179522403;-7.51837179522403;-7.51837179522403	MS1 mz matched	342.872	161.259	0.000348141	0.0003889	0.00034503	0.000200009	0.000221141	0.000202241	0.00055964	0.000463937	0.000425496	0.000207797	0.000483025	2.3245	1.21692	0.0180987	1.73331	up
meta_326			Phenytoin methylcatechol;5,5',6,6'-Tetrahydroxy-3,3'-biindolyl;5-Hydroxy-4-methoxy-3-methyl-2,6-canthinedione;Dehypoxanthine futalosine	17.8772805991328;17.8772805991328;17.8772805991328;-15.5358378005814	MS1 mz matched	355.102	118.24	0.0253813	0.0259895	0.0278863	0.0348785	0.0491006	0.0409689	0.0165384	0.0125251	0.0155189	0.0416493	0.0148608	0.356808	-1.48678	0.0166184	1.69768	down
meta_355			Nivalenol;Moringyne;3-Hydroxychavicol 1-glucoside;4-Hydroxycinmyl alcohol 4-D-glucoside;p-Coumaryl alcohol 4-O-glucoside;Nivalenol;Deoxyanisatin	-6.0969963295609;-6.0969963295609;-6.0969963295609;-6.08738472809033;-6.08738472809033;-6.08738472809033	MS1 mz matched	371.132	204.581	9.78e-05	8.93e-05	0.000102983	0.000134205	0.00015648	0.000111086	6.53e-05	3.32e-05	9.78e-05	0.000133924	6.54e-05	0.488447	-1.03373	0.0457108	1.53032	down
meta_374					Unmapped	385.112	118.07	0.00699479	0.00714449	0.0083076	0.0146749	0.0208574	0.0103456	0.00194646	0.00247973	0.00433194	0.0152926	0.00291938	0.190901	-2.3891	0.0491328	1.59875	down
meta_391					Unmapped	391.077	116.841	0.000616013	0.000830732	0.000691237	0.000907978	0.00107674	0.00145545	0.000508472	0.0004061	0.000577602	0.00114672	0.000497391	0.433749	-1.20507	0.0467102	1.58968	down
meta_446			Carbenicillin;Carbenicillin	-1.47319983545006;-1.58692962433428	MS1 mz matched	418.097	116.716	0.000996926	0.000762408	0.000685003	0.000943135	0.00107551	0.00118647	0.000439206	0.000360636	0.000460941	0.00106837	0.000420261	0.393366	-1.34606	0.00494909	1.74505	down
meta_459					Unmapped	423.249	45.876	0.000336236	0.00057863	0.00050412	0.000440191	0.000137354	0.000207081	0.000861285	0.000649294	0.000600938	0.000261542	0.000703839	2.69112	1.4282	0.0226845	1.55865	up
meta_466			Theaflavic acid;Diethylstilbestrol diphosphate;Fosfestrol;Diethylstilbestrol bisphosphate	8.44082348754409;-2.42945811401412	MS1 mz matched	427.078	298.567	3.61e-05	3.12e-05	2.85e-05	1.69e-05	2.19e-05	1.96e-05	5.75e-05	3.61e-05	4.23e-05	1.94e-05	4.53e-05	2.33117	1.22105	0.0494184	1.6002	up
meta_490					Unmapped	437.306	23.6135	5.83e-05	8.09e-05	8.32e-05	1.28e-05	3.93e-05	4.03e-05	0.000111115	7.61e-05	9.97e-05	3.08e-05	9.56e-05	3.10459	1.6344	0.00949208	1.65189	up
meta_519			Phenylethyl primeveroside;Calophyllolide	-7.80237325307754;6.24756104835388	MS1 mz matched	451.135	180.627	6.66e-05	7e-05	6.14e-05	9.25e-05	0.000147931	0.000110701	4e-05	6.72e-05	2.7e-05	0.000117056	4.47e-05	0.382064	-1.38811	0.0267777	1.52159	down
meta_533			Pubesenolide;	-7.01849742271095;	MS1 mz matched	457.3	173.374	6.81e-05	5.92e-05	7.09e-05	9.98e-05	9.83e-05	9.95e-05	4.3e-05	3.67e-05	3.77e-05	9.92e-05	3.91e-05	0.394214	-1.34295	0.000607599	1.79188	down
meta_535			Glycitein 4'-O-glucuronide;Glycitein 7-O-glucuronide;Irilone 4'-glucoside;Anhydrochlortetracycline;Anhydro-7-chlorotetracycline	23.6674347114362;23.6674347114362;23.6674347114362;16.8459849377849	MS1 mz matched	459.111	194.22	7.19e-05	6.93e-05	7.25e-05	0.000183553	0.00017301	0.00015722	3.59e-05	3.02e-05	6.89e-05	0.000171261	4.5e-05	0.262776	-1.92809	0.00187395	1.77109	down
meta_545			Hesperetin 5-O-glucoside;Hesperetin 7-glucoside;Hesperetin 7-O-glucoside	-21.4775171125444;-21.4775171125444;-21.5602504373974	MS1 mz matched	463.122	179.377	9.45e-05	8.19e-05	7.8e-05	9.89e-05	0.000167847	0.0001901	3.18e-05	2.18e-05	7.6e-05	0.000152276	4.32e-05	0.283514	-1.81851	0.0368717	1.54728	down
meta_550	Adenosine 3',5'-diphosphate (PAP)	0.7256			MS2 reverse	463.983	158.782	0.000158072	0.000133507	0.000138236	8.43e-05	9.98e-05	0.000102183	0.000242125	0.000168594	0.000188305	9.54e-05	0.000199675	2.09215	1.06499	0.0349511	1.645	up
meta_571			Orientin 7,3'-dimethyl ether;6-beta-D-Glucopyranosyl-4',5-dihydroxy-3',7-dimethoxyflavone;Aerophobin 1	-21.1972791866044;-21.1972791866044;3.92527176459877	MS1 mz matched	475.122	170.141	0.000192199	0.000173873	0.000181508	0.000412847	0.00056212	0.000253218	2.96e-05	1.96e-05	0.000183736	0.000409395	7.76e-05	0.189645	-2.39863	0.044062	1.53738	down
meta_573			Phenylethyl primeveroside;Calophyllolide	-7.80237325307754;6.24756104835388	MS1 mz matched	475.179	180.627	0.000208812	0.000200381	0.000196886	0.000277006	0.000436713	0.000342576	0.000106447	0.000185733	6.46e-05	0.000352099	0.000118918	0.337741	-1.56601	0.0184349	1.56063	down
meta_603	2'-Deoxyadenosine 5'-triphosphate (dATP)	0.6715			MS2 reverse	490.005	134.517	2.82e-05	4.39e-05	4.59e-05	4.29e-05	2.43e-05	4.34e-05	2.34e-05	1.17e-05	6.89e-06	3.68e-05	1.4e-05	0.380244	-1.395	0.0491622	1.47809	down
meta_654			Sophoranone	5.64896	MS1 mz matched	519.277	240.69	7.75e-05	0.0001088	6.93e-05	0.000103924	0.00011761	0.000105202	3.65e-05	5.4e-05	6.46e-05	0.000108912	5.17e-05	0.474857	-1.07444	0.00821763	1.71157	down
meta_704			3-Hydroxy-L-tyrosyl-AMP;3,4-Dihydroxy-L-phenylalanyl-AMP	22.2382	MS1 mz matched	566.155	430.223	0.000323276	0.000319699	0.000311194	0.000160156	0.000334691	0.000137553	0.000482219	0.000529889	0.000449731	0.0002108	0.00048728	2.31157	1.20887	0.0345296	1.64666	up
meta_705			SN38 glucuronide;SN38 glucuronide;SN-38G	0.198708374509083;0.215780753976985	MS1 mz matched	567.169	193.901	0.000105008	0.000120021	0.000115603	0.000322829	0.000233119	0.000226479	3.3e-05	5.69e-05	0.000104276	0.000260809	6.47e-05	0.248239	-2.0102	0.00909485	1.7063	down
meta_738					Unmapped	597.135	161.369	9.82e-05	8.28e-05	8.94e-05	0.000161656	0.000100584	0.000142524	1.84e-05	2.41e-05	7.88e-05	0.000134922	4.04e-05	0.29959	-1.73894	0.0233317	1.61304	down
meta_744			8-Demethyl-8-alpha-L-rhamnosyltetracenomycin C	21.8491	MS1 mz matched	603.146	197.806	0.000173775	0.000178697	0.00015434	0.000212233	0.000296526	0.000300131	8.14e-05	7.13e-05	0.000177712	0.00026963	0.000110132	0.408454	-1.29175	0.0240432	1.5818	down
meta_779					Unmapped	630.165	197.856	0.000367513	0.000310208	0.000267023	0.000355464	0.000462122	0.000515413	0.000120555	0.000123496	0.000282794	0.000444333	0.000175615	0.395233	-1.33922	0.0202295	1.59923	down
meta_789			Calcium trimetaphosphate;	21.6625868793377;	MS1 mz matched	637.09	157.968	9.3e-05	7.89e-05	9.62e-05	3.87e-05	3.19e-05	3.76e-05	8.6e-05	0.000108576	0.000102147	3.61e-05	9.89e-05	2.74303	1.45577	0.00687822	1.75164	up
meta_794			Phosphatidylinositol-3,4,5-trisphosphate;	-24.8107422405735;	MS1 mz matched	643.185	271.182	4.09e-05	2.96e-05	2.65e-05	6.52e-05	0.000104229	6.33e-05	6.64e-06	8.9e-06	1.96e-05	7.76e-05	1.17e-05	0.150955	-2.72781	0.0301251	1.64622	down
meta_797					Unmapped	645.337	353.596	4.45e-05	3.94e-05	3.69e-05	2.06e-05	2.04e-05	2.47e-05	5.49e-05	9.42e-05	6.84e-05	2.19e-05	7.25e-05	3.30998	1.72682	0.0463535	1.65364	up
meta_804			3',4',5'-Trimethoxytricetin 7-[rhamnosyl-(1-&gt;6)-glucoside];Esmeraldin B	14.8189129626764;21.7726026449013	MS1 mz matched	651.196	428.406	4.17e-05	4.95e-05	3.65e-05	3.09e-05	2.89e-05	2.74e-05	6.17e-05	7.48e-05	6.63e-05	2.91e-05	6.76e-05	2.32688	1.2184	0.00671183	1.76591	up
meta_823					Unmapped	665.212	471.493	6.06e-05	6.6e-05	7.34e-05	5.56e-05	3.24e-05	3.2e-05	9.16e-05	8.24e-05	8.56e-05	4e-05	8.65e-05	2.16305	1.11307	0.0182655	1.67083	up
meta_838			(S)-Nerolidol 3-O-[a-L-rhamnopyranosyl-(1-&gt;4)-a-L-rhamnopyranosyl-(1-&gt;6)-b-D-glucopyranoside];(S)-Nerolidol 3-O-[a-L-Rhamnopyranosyl-(1-&gt;4)-a-L-rhamnopyranosyl-(1-&gt;2)-b-D-glucopyranoside];Gingerglycolipid A;	-4.4450719373898;-4.4450719373898;-4.4450719373898;	MS1 mz matched	675.357	137.216	0.000319272	0.000459285	0.000443311	0.000441129	0.000282808	0.000169258	0.00085824	0.000781593	0.000501454	0.000297731	0.000713762	2.39734	1.26143	0.0408171	1.52622	up
meta_846			Dephospho-CoA;Dephospho-CoA;Dephosphocoenzyme A;3'-Dephospho-CoA	9.16599037216428;9.13397372815898	MS1 mz matched	686.155	221.787	6.52e-05	5.1e-05	5.2e-05	7.11e-05	0.000107823	6.33e-05	1.24e-05	2.7e-05	2.99e-05	8.07e-05	2.31e-05	0.286454	-1.80362	0.0383785	1.58567	down
meta_883					Unmapped	717.431	44.0685	6.21e-05	6.14e-05	7.78e-05	7.55e-05	3.52e-05	4.81e-05	0.000140591	9.44e-05	0.00011142	5.29e-05	0.000115463	2.18158	1.12537	0.026025	1.52669	up
meta_887			2,2',3,4,4',5',6-Heptabromodiphenyl ether;2,2',3,3',4',5,6'-Heptabromodiphenyl ether;1,2,3,5-Tetrabromo-4-(2,3,5-tribromophenoxy)-benzene;BDE 175;2,2',3,4,4',5',6-Heptabromodiphenyl ether;1,2,3,5-Tetrabromo-4-(2,4,5-tribromophenoxy)-benzene;BDE 183	-22.117428856151;-21.5637922509905;-21.5637922509905	MS1 mz matched	721.464	207.727	6.32e-05	6.47e-05	3.9e-05	6.34e-05	6.05e-05	8.75e-05	2.37e-05	2.83e-05	4.6e-05	7.05e-05	3.27e-05	0.463335	-1.10987	0.0277997	1.57372	down
meta_896					Unmapped	733.194	117.421	8.25e-05	0.000114117	0.000138278	0.00015594	0.000219046	0.000247636	5.31e-05	4.16e-05	4.75e-05	0.000207541	4.74e-05	0.228471	-2.12992	0.0259762	1.68441	down
meta_911			PE(22:5(4Z,7Z,10Z,13Z,16Z)/P-16:0);PE(P-18:1(9Z)/20:4(5Z,8Z,11Z,14Z));PE(22:5(7Z,10Z,13Z,16Z,19Z)/P-16:0);PE(20:4(8Z,11Z,14Z,17Z)/P-18:1(11Z));PE(20:4(5Z,8Z,11Z,14Z)/P-18:1(9Z));PE(P-18:0/20:5(5Z,8Z,11Z,14Z,17Z));PE(P-16:0/22:5(4Z,7Z,10Z,13Z,16Z));PE(P-16:0/22:5(7Z,10Z,13Z,16Z,19Z));PE(P-18:1(11Z)/20:4(8Z,11Z,14Z,17Z));PE(20:5(5Z,8Z,11Z,14Z,17Z)/P-18:0);PE(20:4(8Z,11Z,14Z,17Z)/P-18:1(9Z));PE(20:4…	-18.5985744651086;-18.5985744651086;-18.5985744651086;-18.5985744651086;-18.5985744651086;-18.5985744651086;-18.5985744651086;-18.5985744651086;-18.5985744651086;-18.5985744651086;-18.5985744651086;-18.5985744651086;-18.5985744651086;-18.5985744651086;	MS1 mz matched	748.519	78.52	0.00040294	0.000428042	0.000639849	0.000242247	0.000206577	0.000214644	0.000683178	0.000443941	0.00049855	0.000221156	0.00054189	2.45026	1.29293	0.0446369	1.62415	up
meta_918			Etoposide glucuronide;	-14.9922198913973;	MS1 mz matched	763.205	117.815	5.54e-05	8.44e-05	8.65e-05	0.000153503	0.000222697	0.000137151	1.29e-05	1.59e-05	4.82e-05	0.000171117	2.56e-05	0.149867	-2.73825	0.0185145	1.67051	down
meta_921					Unmapped	770.343	220.802	5.09e-05	2.95e-05	4.23e-05	4.86e-05	6.87e-05	6.9e-05	2.47e-05	2.69e-05	4.07e-05	6.21e-05	3.08e-05	0.495298	-1.01363	0.0231966	1.58274	down
meta_950			PG(18:3(9Z,12Z,15Z)/22:6(4Z,7Z,10Z,13Z,16Z,19Z));PG(18:3(6Z,9Z,12Z)/22:6(4Z,7Z,10Z,13Z,16Z,19Z));	4.27914892436898;4.27914892436898;	MS1 mz matched	815.498	73.981	0.00400706	0.00456032	0.00536154	0.00253611	0.00328765	0.00144769	0.00691022	0.00673001	0.00405304	0.00242382	0.00589776	2.43325	1.28289	0.0430685	1.56849	up
meta_967					Unmapped	843.45	159.37	0.000156261	9.78e-05	0.000103642	2.97e-05	4.84e-05	7.83e-05	0.000122282	0.000112817	0.000103586	5.21e-05	0.000112895	2.16545	1.11467	0.0369098	1.62923	up
meta_1006					Unmapped	929.58	147.823	7.02e-05	7.55e-05	7.59e-05	7.6e-05	9.99e-05	0.000114303	3.56e-05	3.8e-05	5.74e-05	9.67e-05	4.37e-05	0.451432	-1.14742	0.0224084	1.60893	down
meta_1011			PGP(18:1(9Z)/22:4(7Z,10Z,13Z,16Z));PGP(18:1(11Z)/22:4(7Z,10Z,13Z,16Z));PGP(18:0/22:5(7Z,10Z,13Z,16Z,19Z));PGP(18:0/22:5(4Z,7Z,10Z,13Z,16Z));Avermectin A2a;Avermectin A1a, 22,23-dihydro-23-hydroxy-, (23S)-	10.9829150596247;10.9829150596247;10.9829150596247;10.9829150596247;16.1411862931402	MS1 mz matched	939.508	32.305	0.000100111	9.35e-05	9.11e-05	0.000133823	4.54e-05	5.84e-05	0.000280703	0.000218034	0.000158818	7.92e-05	0.000219185	2.76743	1.46855	0.0379224	1.51459	up
meta_1018			TG(18:2(9Z,12Z)/20:3(5Z,8Z,11Z)/22:5(4Z,7Z,10Z,13Z,16Z));TG(20:3(5Z,8Z,11Z)/22:5(4Z,7Z,10Z,13Z,16Z)/18:2(9Z,12Z));TG(18:2(9Z,12Z)/20:3n6/22:5(4Z,7Z,10Z,13Z,16Z));TG(20:2n6/20:3(5Z,8Z,11Z)/22:5(7Z,10Z,13Z,16Z,19Z));TG(20:2n6/22:4(7Z,10Z,13Z,16Z)/20:4(5Z,8Z,11Z,14Z));TG(20:3(5Z,8Z,11Z)/20:2n6/22:5(7Z,10Z,13Z,16Z,19Z));TG(18:2(9Z,12Z)/22:4(7Z,10Z,13Z,16Z)/20:4(8Z,11Z,14Z,17Z));TG(20:3(5Z,8Z,11Z)/22:…	-4.34272264146031;-4.34272264146031;-4.34272264146031;-4.34272264146031;-4.34272264146031;-4.34272264146031;-4.34272264146031;-4.34272264146031;-4.34272264146031;-4.34272264146031;-4.34272264146031;-4.34272264146031;-4.34272264146031;-4.34272264146031;-4.	MS1 mz matched	968.503	33.588	0.000975629	0.00119317	0.00132691	0.00120589	0.000781422	0.000795241	0.00201927	0.00202842	0.00154626	0.000927517	0.00186465	2.01037	1.00746	0.0118784	1.64599	up
meta_1022			Asiaticoside B;Madecassoside;	-11.4446393661439;-11.4446393661439;	MS1 mz matched	973.497	32.8675	7.07e-05	6.08e-05	6.19e-05	5.13e-05	3.94e-05	2.65e-05	0.000105922	6.64e-05	0.000106115	3.91e-05	9.28e-05	2.37651	1.24885	0.0357588	1.52489	up
meta_1024			(3b,16a,20R)-3,16,20,22,25-Pentahydroxy-5-cucurbiten-11-one 3-[rhamnosyl-(1-&gt;4)-[glucosyl-(1-&gt;6)]-glucoside];	-22.8309731916083;	MS1 mz matched	975.49	31.747	3.39e-05	3.63e-05	3.29e-05	2.87e-05	2.31e-05	1.56e-05	8.49e-05	7.34e-05	9.33e-05	2.25e-05	8.39e-05	3.73298	1.90033	0.00166659	1.73006	up
meta_1028					Unmapped	983.643	46.544	4.44e-05	6.09e-05	4.78e-05	4.97e-05	5.36e-06	2.45e-05	0.000194075	0.000157971	9.24e-05	2.65e-05	0.000148146	5.59023	2.48291	0.0390631	1.60059	up
meta_1029					Unmapped	984.498	34.881	0.000465327	0.000716477	0.000771677	0.000178008	0.000351581	0.000201414	0.000546541	0.000689912	0.000668606	0.000243668	0.00063502	2.60609	1.38189	0.00570642	1.70244	up
meta_1037					Unmapped	1001.49	33.625	0.000239888	0.000160621	0.000167948	0.000131951	8.82e-05	7.3e-05	0.000313541	0.000194701	0.000203533	9.77e-05	0.000237258	2.42806	1.2798	0.0496094	1.52625	up
meta_1041			TG(20:1(11Z)/24:1(15Z)/18:2(9Z,12Z));TG(24:1(15Z)/20:1(11Z)/18:2(9Z,12Z));TG(20:1(11Z)/20:2n6/24:1(15Z));TG(20:1(11Z)/18:2(9Z,12Z)/24:1(15Z));TG(24:1(15Z)/20:1(11Z)/20:2n6);TG(22:0/22:2(13Z,16Z)/20:2n6);TG(22:0/18:2(9Z,12Z)/22:2(13Z,16Z));TG(22:1(13Z)/18:2(9Z,12Z)/22:1(13Z));TG(22:1(13Z)/22:1(13Z)/18:2(9Z,12Z));TG(18:2(9Z,12Z)/22:0/22:2(13Z,16Z));TG(22:1(13Z)/22:1(13Z)/20:2n6);TG(22:0/20:2n6/22:2…	4.27373537547524;4.27373537547524;4.27373537547524;4.27373537547524;4.27373537547524;4.27373537547524;4.27373537547524;4.27373537547524;4.27373537547524;4.27373537547524;4.27373537547524;4.27373537547524;4.27373537547524;4.27373537547524;4.27373537547524;4.27373537547524;	MS1 mz matched	1008.66	35.187	1.61e-05	2.29e-05	2.51e-05	3.15e-05	2.51e-05	1.68e-05	5.4e-05	4.4e-05	5.08e-05	2.45e-05	4.96e-05	2.02877	1.0206	0.0110658	1.63522	up
meta_1042					Unmapped	1015.32	428.659	1.23e-05	1.48e-05	1.17e-05	7.62e-06	1.71e-05	4.57e-06	3.26e-05	4.48e-05	3.66e-05	9.77e-06	3.8e-05	3.88586	1.95823	0.00576297	1.70386	up
meta_1055			TG(22:2(13Z,16Z)/24:1(15Z)/22:5(4Z,7Z,10Z,13Z,16Z));TG(24:1(15Z)/22:2(13Z,16Z)/22:5(7Z,10Z,13Z,16Z,19Z));TG(24:1(15Z)/22:2(13Z,16Z)/22:5(4Z,7Z,10Z,13Z,16Z));TG(24:0/22:6(4Z,7Z,10Z,13Z,16Z,19Z)/22:2(13Z,16Z));TG(24:1(15Z)/22:5(7Z,10Z,13Z,16Z,19Z)/22:2(13Z,16Z));TG(24:0/22:2(13Z,16Z)/22:6(4Z,7Z,10Z,13Z,16Z,19Z));TG(22:4(7Z,10Z,13Z,16Z)/24:0/22:4(7Z,10Z,13Z,16Z));TG(22:2(13Z,16Z)/24:0/22:6(4Z,7Z,10Z…	-11.3592593919251;-11.3592593919251;-11.3592593919251;-11.3592593919251;-11.3592593919251;-11.3592593919251;-11.3592593919251;-11.3592593919251;-11.3592593919251;-11.3592593919251;-11.3592593919251;-11.3592593919251;-11.3592593919251;-11.3592593919251;	MS1 mz matched	1070.71	33.6305	6.74e-05	4.4e-05	6.33e-05	4.99e-05	3.39e-05	2.85e-05	0.000106494	7.66e-05	7.6e-05	3.74e-05	8.64e-05	2.30674	1.20585	0.0206915	1.6039	up

## Sheet:  N0_vs_N24.KEGG
#KEGG_n	31	KEGG_N	305
#Pathway	ko_ID	Diff_Metabolites_in_Pathway	All_metabolites_in_Pathway	Diff_Mtabolites_in_All_pathways	All_Metabolites_in_All_pathways	Metabolite_id	KEGG_Orthology
Aminoacyl-tRNA biosynthesis	ko00970	2	4	31	305	meta_51;meta_10	C01005+C00407
Glyoxylate and dicarboxylate metabolism	ko00630	2	9	31	305	meta_40;meta_8	C00417+C01732
Tropane, piperidine and pyridine alkaloid biosynthesis	ko00960	1	3	31	305	meta_10	C00407
Cyanoamino acid metabolism	ko00460	1	3	31	305	meta_10	C00407
Citrate cycle (TCA cycle)	ko00020	1	6	31	305	meta_40	C00417
Pyrimidine metabolism	ko00240	1	7	31	305	meta_212	C00299
Glucosinolate biosynthesis	ko00966	1	2	31	305	meta_10	C00407
Carbon metabolism	ko01200	2	10	31	305	meta_51;meta_8	C01005+C01732
C5-Branched dibasic acid metabolism	ko00660	2	3	31	305	meta_8;meta_40	C02226+C00417
Biosynthesis of secondary metabolites	ko01110	2	33	31	305	meta_10;meta_40	C00407+C00417
Glycine, serine and threonine metabolism	ko00260	1	2	31	305	meta_51	C01005
ABC transporters	ko02010	1	12	31	305	meta_10	C00407
Valine, leucine and isoleucine degradation	ko00280	1	1	31	305	meta_10	C00407
2-Oxocarboxylic acid metabolism	ko01210	3	10	31	305	meta_8;meta_10;meta_40	C02226+C00407+C00417
Valine, leucine and isoleucine biosynthesis	ko00290	2	3	31	305	meta_10;meta_8	C00407+C02226
Biosynthesis of amino acids	ko01230	2	10	31	305	meta_51;meta_10	C01005+C00407
Cysteine and methionine metabolism	ko00270	1	2	31	305	meta_51	C01005
Metabolic pathways	ko01100	5	59	31	305	meta_212;meta_8;meta_51;meta_40;meta_10	C00299+C02226+C01005+C00417+C00407
