# Supplementary material for: An Integrative Transcriptomic and Metabolomic Analysis of Red Pitaya (Hylocereus polyrhizus) Seedlings in Response to Heat Stress
Source: Genes (Basel). 2021 Oct 27;12(11):1714. doi: 10.3390/genes12111714 (PMC8625689; doi:10.3390/genes12111714)
Supplement: Supplementary file 1 [file genes-12-01714-s001.zip › Table S9 Integrated analysis between differentially accumulated metabolites and DEGs.xlsx]

## Sheet: Sheet1
ko_ID	#Pathway	Diff_Metabolites	Diff_genes
ko01100	Metabolic pathways	5	106
ko01110	Biosynthesis of secondary metabolites	2	61
ko01200	Carbon metabolism	2	17
ko01230	Biosynthesis of amino acids	2	11
ko00630	Glyoxylate and dicarboxylate metabolism	2	8
ko00260	Glycine, serine and threonine metabolism	1	4
ko00240	Pyrimidine metabolism	1	3
ko00270	Cysteine and methionine metabolism	1	3
ko00020	Citrate cycle (TCA cycle)	1	2
ko00280	Valine, leucine and isoleucine degradation	1	2
ko01210	2-Oxocarboxylic acid metabolism	3	2
ko00970	Aminoacyl-tRNA biosynthesis	2	1
ko00960	Tropane, piperidine and pyridine alkaloid biosynthesis	1	1
ko00460	Cyanoamino acid metabolism	1	1
ko00966	Glucosinolate biosynthesis	1	1
ko02010	ABC transporters	1	1
ko00660	C5-Branched dibasic acid metabolism	2	0
ko00290	Valine, leucine and isoleucine biosynthesis	2	0
